# Supplementary material for: Synthesis and luminescence properties of substituted benzils
Source: Commun Chem. 2023 Nov 9;6:245. doi: 10.1038/s42004-023-01038-6 (PMC10636033; doi:10.1038/s42004-023-01038-6)
Supplement: Supplementary file 5 — Supplementary Data 3 [file 42004_2023_1038_MOESM5_ESM.cif]

data_higashi_210111_2_autored

# start Validation Reply Form
_vrf_PLAT029_higashi_210111_2_autored
;
PROBLEM: _diffrn_measured_fraction_theta_full value Low .      0.947 Why?
RESPONSE: The crystal measured was too small to cover weak intensity data fully in high angle region.
;
# end Validation Reply Form

_audit_creation_date               2022-01-12
_audit_creation_method
;
Olex2 1.3
(compiled 2020.11.12 svn.r5f609507 for OlexSys, GUI svn.r6408)
;
_shelx_SHELXL_version_number       '2018/3'
_audit_contact_author_address      ?
_audit_contact_author_email        ?
_audit_contact_author_name         ''
_audit_contact_author_phone        ?
_publ_contact_author_id_orcid      ?
_publ_section_references
;
Dolomanov, O.V., Bourhis, L.J., Gildea, R.J, Howard, J.A.K. & Puschmann, H.
 (2009), J. Appl. Cryst. 42, 339-341.

Sheldrick, G.M. (2015). Acta Cryst. A71, 3-8.

Sheldrick, G.M. (2015). Acta Cryst. C71, 3-8.
;
_chemical_name_common              ?
_chemical_name_systematic          ?
_chemical_formula_moiety           'C16 H8 F6 O2'
_chemical_formula_sum              'C16 H8 F6 O2'
_chemical_formula_weight           346.22
_chemical_melting_point            ?
_chemical_oxdiff_formula           'C H F'
loop_
  _atom_type_symbol
  _atom_type_description
  _atom_type_scat_dispersion_real
  _atom_type_scat_dispersion_imag
  _atom_type_scat_source
 'C' 'C' 0.0181 0.0091 'International Tables Vol C Tables 4.2.6.8 and 6.1.1.4'
 'H' 'H' 0.0000 0.0000 'International Tables Vol C Tables 4.2.6.8 and 6.1.1.4'
 'F' 'F' 0.0727 0.0534 'International Tables Vol C Tables 4.2.6.8 and 6.1.1.4'
 'O' 'O' 0.0492 0.0322 'International Tables Vol C Tables 4.2.6.8 and 6.1.1.4'

_shelx_space_group_comment
;
The symmetry employed for this shelxl refinement is uniquely defined
by the following loop, which should always be used as a source of
symmetry information in preference to the above space-group names.
They are only intended as comments.
;
_space_group_crystal_system        'monoclinic'
_space_group_IT_number             14
_space_group_name_H-M_alt          'P 1 21/c 1'
_space_group_name_Hall             '-P 2ybc'
loop_
  _space_group_symop_operation_xyz
 'x, y, z'
 '-x, y+1/2, -z+1/2'
 '-x, -y, -z'
 'x, -y-1/2, z-1/2'

_cell_length_a                     13.9570(10)
_cell_length_b                     8.2530(5)
_cell_length_c                     12.0509(6)
_cell_angle_alpha                  90
_cell_angle_beta                   99.433(6)
_cell_angle_gamma                  90
_cell_volume                       1369.34(15)
_cell_formula_units_Z              4
_cell_measurement_reflns_used      1811
_cell_measurement_temperature      123.15
_cell_measurement_theta_max        67.4250
_cell_measurement_theta_min        3.2100
_shelx_estimated_absorpt_T_max     0.957
_shelx_estimated_absorpt_T_min     0.879
_exptl_absorpt_coefficient_mu      1.472
_exptl_absorpt_correction_T_max    1.00000
_exptl_absorpt_correction_T_min    0.59998
_exptl_absorpt_correction_type     multi-scan
_exptl_absorpt_process_details
;
CrysAlisPro 1.171.41.93a (Rigaku Oxford Diffraction, 2020)
Empirical absorption correction using spherical harmonics,
implemented in SCALE3 ABSPACK scaling algorithm.
;
_exptl_absorpt_special_details     ?
_exptl_crystal_colour              colourless
_exptl_crystal_colour_primary      colourless
_exptl_crystal_density_diffrn      1.679
_exptl_crystal_density_meas        ?
_exptl_crystal_density_method      ?
_exptl_crystal_description         plate
_exptl_crystal_F_000               696
_exptl_crystal_size_max            0.09
_exptl_crystal_size_mid            0.04
_exptl_crystal_size_min            0.03
_exptl_transmission_factor_max     ?
_exptl_transmission_factor_min     ?
_diffrn_reflns_av_R_equivalents    0.0858
_diffrn_reflns_av_unetI/netI       0.0908
_diffrn_reflns_Laue_measured_fraction_full  0.947
_diffrn_reflns_Laue_measured_fraction_max  0.921
_diffrn_reflns_limit_h_max         16
_diffrn_reflns_limit_h_min         -16
_diffrn_reflns_limit_k_max         9
_diffrn_reflns_limit_k_min         -9
_diffrn_reflns_limit_l_max         14
_diffrn_reflns_limit_l_min         -14
_diffrn_reflns_number              7367
_diffrn_reflns_point_group_measured_fraction_full  0.947
_diffrn_reflns_point_group_measured_fraction_max  0.921
_diffrn_reflns_theta_full          67.700
_diffrn_reflns_theta_max           70.571
_diffrn_reflns_theta_min           6.252
_diffrn_ambient_temperature        123.15
_diffrn_detector                   ?
_diffrn_detector_area_resol_mean   ?
_diffrn_detector_type              ?
_diffrn_measured_fraction_theta_full  0.947
_diffrn_measured_fraction_theta_max  0.921
_diffrn_measurement_details
;
List of Runs (angles in degrees, time in seconds):

  # Type    Start    End  Width  t~exp~   \w     \q     \k     \f   Frames
--------------------------------------------------------------------------
  1  \w    -14.00  72.00   0.50   14.00    --   -0.94  52.00-134.00  172
  2  \w    -72.00  13.00   0.50   14.00    --   -0.94 -52.00  80.00  170
  3  \w     20.00  60.00   0.50   30.00    --   92.50 -52.00  80.00   80
  4  \w     79.00 165.00   0.50   30.00    --   92.50  52.00-134.00  172
  5  \w    -59.00 -22.00   0.50   30.00    --  -94.38  52.00-134.00   74
  6  \w   -166.00 -81.00   0.50   30.00    --  -94.38 -52.00  80.00  170
  7  \w    -18.00  33.00   0.50   14.00    --   -0.94 -99.00 -30.00  102
  8  \w     80.00 166.00   0.50   30.00    --   92.50  37.00 -30.00  172
  9  \w     20.00  67.00   0.50   30.00    --   92.50 -57.00-120.00   94
 10  \w   -166.00 -79.00   0.50   30.00    --  -94.38 -57.00 150.00  174
 11  \w    -66.00 -22.00   0.50   30.00    --  -94.38  57.00 -30.00   88
 12  \w    -66.00 -22.00   0.50   30.00    --  -94.38  57.00-150.00   88
 13  \w    -66.00 -22.00   0.50   30.00    --  -94.38  57.00   0.00   88
 14  \w    -66.00 -22.00   0.50   30.00    --  -94.38  57.00 -90.00   88
 15  \w    -66.00 -22.00   0.50   30.00    --  -94.38  57.00  30.00   88
 16  \w    -66.00 -22.00   0.50   30.00    --  -94.38  57.00 150.00   88
 17  \w   -166.00 -87.00   0.50   30.00    --  -94.38 -99.00-150.00  158
 18  \w    -66.00 -22.00   0.50   30.00    --  -94.38  57.00  60.00   88
;
_diffrn_measurement_device         'four-circle diffractometer'
_diffrn_measurement_device_type    ?
_diffrn_measurement_method         '\w scans'
_diffrn_orient_matrix_type
 'CrysAlisPro convention (1999,Acta A55,543-557)'
_diffrn_orient_matrix_UB_11        -0.0785334000
_diffrn_orient_matrix_UB_12        0.1066444000
_diffrn_orient_matrix_UB_13        -0.0690463000
_diffrn_orient_matrix_UB_21        -0.0729948000
_diffrn_orient_matrix_UB_22        -0.0525375000
_diffrn_orient_matrix_UB_23        0.0761032000
_diffrn_orient_matrix_UB_31        0.0319215000
_diffrn_orient_matrix_UB_32        0.1440166000
_diffrn_orient_matrix_UB_33        0.0789411000
_diffrn_radiation_monochromator    ?
_diffrn_radiation_probe            x-ray
_diffrn_radiation_type             'Cu K\a'
_diffrn_radiation_wavelength       1.54184
_diffrn_source                     ?
_diffrn_source_type                ?
_diffrn_special_details            ?
_reflns_Friedel_coverage           0.000
_reflns_Friedel_fraction_full      .
_reflns_Friedel_fraction_max       .
_reflns_number_gt                  1389
_reflns_number_total               2413
_reflns_odcompleteness_completeness  93.41
_reflns_odcompleteness_iscentric   1
_reflns_odcompleteness_theta       63.60
_reflns_special_details
;
 Reflections were merged by SHELXL according to the crystal
 class for the calculation of statistics and refinement.

 _reflns_Friedel_fraction is defined as the number of unique
 Friedel pairs measured divided by the number that would be
 possible theoretically, ignoring centric projections and
 systematic absences.
;
_reflns_threshold_expression       'I > 2\s(I)'
_computing_cell_refinement         'CrysAlisPro 1.171.41.93a (Rigaku OD, 2020)'
_computing_data_collection         'CrysAlisPro 1.171.41.93a (Rigaku OD, 2020)'
_computing_data_reduction          'CrysAlisPro 1.171.41.93a (Rigaku OD, 2020)'
_computing_molecular_graphics      'Olex2 1.3 (Dolomanov et al., 2009)'
_computing_publication_material    'Olex2 1.3 (Dolomanov et al., 2009)'
_computing_structure_refinement    'SHELXL 2018/3 (Sheldrick, 2015)'
_computing_structure_solution      'SHELXT 2018/2 (Sheldrick, 2018)'
_refine_diff_density_max           0.361
_refine_diff_density_min           -0.449
_refine_diff_density_rms           0.090
_refine_ls_extinction_coef         .
_refine_ls_extinction_method       none
_refine_ls_goodness_of_fit_ref     1.017
_refine_ls_hydrogen_treatment      constr
_refine_ls_matrix_type             full
_refine_ls_number_parameters       217
_refine_ls_number_reflns           2413
_refine_ls_number_restraints       0
_refine_ls_R_factor_all            0.1380
_refine_ls_R_factor_gt             0.0786
_refine_ls_restrained_S_all        1.017
_refine_ls_shift/su_max            0.000
_refine_ls_shift/su_mean           0.000
_refine_ls_structure_factor_coef   Fsqd
_refine_ls_weighting_details
 'w=1/[\s^2^(Fo^2^)+(0.1305P)^2^] where P=(Fo^2^+2Fc^2^)/3'
_refine_ls_weighting_scheme        calc
_refine_ls_wR_factor_gt            0.1943
_refine_ls_wR_factor_ref           0.2304
_refine_special_details            ?
_olex2_refinement_description
;
1. Fixed Uiso
 At 1.2 times of:
  All C(H) groups
2.a Aromatic/amide H refined with riding coordinates:
 C7(H7), C15(H15), C4(H4), C3(H3), C13(H13), C5(H5), C11(H11), C12(H12)
;
_atom_sites_solution_hydrogens     geom
_atom_sites_solution_primary       dual
_atom_sites_solution_secondary     ?
loop_
  _atom_site_label
  _atom_site_type_symbol
  _atom_site_fract_x
  _atom_site_fract_y
  _atom_site_fract_z
  _atom_site_U_iso_or_equiv
  _atom_site_adp_type
  _atom_site_occupancy
  _atom_site_site_symmetry_order
  _atom_site_calc_flag
  _atom_site_refinement_flags_posn
  _atom_site_refinement_flags_adp
  _atom_site_refinement_flags_occupancy
  _atom_site_disorder_assembly
  _atom_site_disorder_group
 F1 F 0.9586(2) 0.6397(4) 0.3701(2) 0.0465(8) Uani 1 1 d . . . . .
 F3 F 0.8715(2) 0.7782(4) 0.4657(2) 0.0458(8) Uani 1 1 d . . . . .
 F5 F 0.0377(2) 0.5156(4) 0.1723(2) 0.0474(8) Uani 1 1 d . . . . .
 F4 F 0.0967(2) 0.6348(4) 0.0393(2) 0.0470(8) Uani 1 1 d . . . . .
 F2 F 0.8803(2) 0.5194(4) 0.4852(2) 0.0505(9) Uani 1 1 d . . . . .
 F6 F 0.0401(3) 0.7766(4) 0.1646(3) 0.0528(9) Uani 1 1 d . . . . .
 O2 O 0.4288(3) 0.4074(5) 0.1215(3) 0.0440(10) Uani 1 1 d . . . . .
 O1 O 0.5382(3) 0.3799(5) 0.3759(3) 0.0433(10) Uani 1 1 d . . . . .
 C6 C 0.6230(4) 0.5396(6) 0.2597(4) 0.0308(11) Uani 1 1 d . . . . .
 C7 C 0.7060(4) 0.5481(6) 0.3415(4) 0.0327(11) Uani 1 1 d . . . . .
 H7 H 0.705160 0.502870 0.413856 0.039 Uiso 1 1 calc R U . . .
 C15 C 0.2666(4) 0.5661(6) 0.1855(4) 0.0343(12) Uani 1 1 d . . . . .
 H15 H 0.257824 0.514979 0.113916 0.041 Uiso 1 1 calc R U . . .
 C1 C 0.8749(4) 0.6383(6) 0.4086(4) 0.0342(11) Uani 1 1 d . . . . .
 C14 C 0.1892(4) 0.6442(6) 0.2212(4) 0.0336(12) Uani 1 1 d . . . . .
 C10 C 0.3575(4) 0.5622(6) 0.2541(4) 0.0339(12) Uani 1 1 d . . . . .
 C4 C 0.7082(4) 0.6754(6) 0.1299(4) 0.0376(13) Uani 1 1 d . . . . .
 H4 H 0.709502 0.717804 0.056861 0.045 Uiso 1 1 calc R U . . .
 C9 C 0.4374(4) 0.4765(6) 0.2122(4) 0.0362(12) Uani 1 1 d . . . . .
 C8 C 0.5353(4) 0.4616(6) 0.2912(4) 0.0359(12) Uani 1 1 d . . . . .
 C3 C 0.7909(4) 0.6850(6) 0.2108(4) 0.0377(12) Uani 1 1 d . . . . .
 H3 H 0.848280 0.734091 0.193671 0.045 Uiso 1 1 calc R U . . .
 C2 C 0.7890(4) 0.6213(6) 0.3185(4) 0.0345(12) Uani 1 1 d . . . . .
 C16 C 0.0916(4) 0.6424(6) 0.1498(4) 0.0377(12) Uani 1 1 d . . . . .
 C13 C 0.2019(4) 0.7187(7) 0.3265(4) 0.0388(12) Uani 1 1 d . . . . .
 H13 H 0.148687 0.770166 0.352180 0.047 Uiso 1 1 calc R U . . .
 C5 C 0.6249(4) 0.6061(6) 0.1532(4) 0.0357(12) Uani 1 1 d . . . . .
 H5 H 0.568389 0.603047 0.097256 0.043 Uiso 1 1 calc R U . . .
 C11 C 0.3700(4) 0.6383(6) 0.3579(4) 0.0394(13) Uani 1 1 d . . . . .
 H11 H 0.431699 0.636639 0.404984 0.047 Uiso 1 1 calc R U . . .
 C12 C 0.2925(4) 0.7170(7) 0.3932(4) 0.0409(13) Uani 1 1 d . . . . .
 H12 H 0.301721 0.770271 0.464029 0.049 Uiso 1 1 calc R U . . .

loop_
  _atom_site_aniso_label
  _atom_site_aniso_U_11
  _atom_site_aniso_U_22
  _atom_site_aniso_U_33
  _atom_site_aniso_U_23
  _atom_site_aniso_U_13
  _atom_site_aniso_U_12
 F1 0.0350(18) 0.062(2) 0.0422(16) -0.0027(15) 0.0064(14) 0.0016(15)
 F3 0.0461(19) 0.0550(19) 0.0343(15) -0.0099(14) 0.0008(13) -0.0021(16)
 F5 0.047(2) 0.0538(19) 0.0411(16) -0.0004(14) 0.0058(14) -0.0083(16)
 F4 0.049(2) 0.068(2) 0.0231(13) 0.0037(14) 0.0021(13) 0.0034(16)
 F2 0.053(2) 0.057(2) 0.0373(16) 0.0170(14) -0.0059(15) -0.0048(16)
 F6 0.055(2) 0.055(2) 0.0477(18) 0.0006(15) 0.0055(16) 0.0096(17)
 O2 0.040(2) 0.065(3) 0.0247(17) -0.0107(17) 0.0003(15) -0.0019(19)
 O1 0.044(2) 0.058(2) 0.0271(17) 0.0092(16) 0.0009(16) -0.0078(18)
 C6 0.033(3) 0.033(3) 0.027(2) -0.001(2) 0.005(2) 0.001(2)
 C7 0.036(3) 0.039(3) 0.023(2) 0.000(2) 0.004(2) 0.002(2)
 C15 0.041(3) 0.038(3) 0.023(2) 0.003(2) 0.003(2) -0.004(2)
 C1 0.034(3) 0.037(3) 0.030(2) 0.007(2) 0.003(2) 0.001(2)
 C14 0.038(3) 0.036(3) 0.027(2) 0.005(2) 0.007(2) -0.004(2)
 C10 0.043(3) 0.035(3) 0.023(2) 0.003(2) 0.003(2) -0.001(2)
 C4 0.041(3) 0.045(3) 0.027(2) 0.002(2) 0.005(2) 0.001(2)
 C9 0.038(3) 0.042(3) 0.027(2) 0.001(2) 0.001(2) -0.006(2)
 C8 0.039(3) 0.041(3) 0.027(2) -0.007(2) 0.002(2) -0.002(2)
 C3 0.038(3) 0.045(3) 0.030(2) 0.001(2) 0.006(2) -0.004(2)
 C2 0.039(3) 0.034(3) 0.031(2) -0.002(2) 0.005(2) 0.003(2)
 C16 0.043(3) 0.038(3) 0.033(2) -0.001(2) 0.009(2) 0.003(3)
 C13 0.041(3) 0.046(3) 0.031(2) 0.001(2) 0.009(2) -0.003(3)
 C5 0.039(3) 0.044(3) 0.023(2) -0.002(2) 0.001(2) 0.001(2)
 C11 0.052(4) 0.043(3) 0.021(2) -0.005(2) 0.001(2) -0.008(3)
 C12 0.054(4) 0.044(3) 0.024(2) -0.002(2) 0.005(2) -0.002(3)

_geom_special_details
;
 All esds (except the esd in the dihedral angle between two l.s. planes)
 are estimated using the full covariance matrix.  The cell esds are taken
 into account individually in the estimation of esds in distances, angles
 and torsion angles; correlations between esds in cell parameters are only
 used when they are defined by crystal symmetry.  An approximate (isotropic)
 treatment of cell esds is used for estimating esds involving l.s. planes.
;
loop_
  _geom_bond_atom_site_label_1
  _geom_bond_atom_site_label_2
  _geom_bond_distance
  _geom_bond_site_symmetry_2
  _geom_bond_publ_flag
 F1 C1 1.325(6) . ?
 F3 C1 1.349(6) . ?
 F5 C16 1.342(6) . ?
 F4 C16 1.346(6) . ?
 F2 C1 1.341(6) . ?
 F6 C16 1.348(6) . ?
 O2 C9 1.222(6) . ?
 O1 C8 1.218(6) . ?
 C6 C7 1.394(7) . ?
 C6 C8 1.486(7) . ?
 C6 C5 1.400(6) . ?
 C7 H7 0.9500 . ?
 C7 C2 1.374(7) . ?
 C15 H15 0.9500 . ?
 C15 C14 1.386(7) . ?
 C15 C10 1.396(7) . ?
 C1 C2 1.486(7) . ?
 C14 C16 1.486(7) . ?
 C14 C13 1.395(7) . ?
 C10 C9 1.477(8) . ?
 C10 C11 1.386(7) . ?
 C4 H4 0.9500 . ?
 C4 C3 1.386(7) . ?
 C4 C5 1.365(8) . ?
 C9 C8 1.537(7) . ?
 C3 H3 0.9500 . ?
 C3 C2 1.404(7) . ?
 C13 H13 0.9500 . ?
 C13 C12 1.383(8) . ?
 C5 H5 0.9500 . ?
 C11 H11 0.9500 . ?
 C11 C12 1.387(8) . ?
 C12 H12 0.9500 . ?

loop_
  _geom_angle_atom_site_label_1
  _geom_angle_atom_site_label_2
  _geom_angle_atom_site_label_3
  _geom_angle
  _geom_angle_site_symmetry_1
  _geom_angle_site_symmetry_3
  _geom_angle_publ_flag
 C7 C6 C8 117.7(4) . . ?
 C7 C6 C5 119.4(5) . . ?
 C5 C6 C8 123.0(5) . . ?
 C6 C7 H7 119.7 . . ?
 C2 C7 C6 120.6(4) . . ?
 C2 C7 H7 119.7 . . ?
 C14 C15 H15 119.8 . . ?
 C14 C15 C10 120.4(4) . . ?
 C10 C15 H15 119.8 . . ?
 F1 C1 F3 106.1(4) . . ?
 F1 C1 F2 107.1(4) . . ?
 F1 C1 C2 113.4(4) . . ?
 F3 C1 C2 111.2(4) . . ?
 F2 C1 F3 106.1(4) . . ?
 F2 C1 C2 112.4(4) . . ?
 C15 C14 C16 120.2(4) . . ?
 C15 C14 C13 119.9(5) . . ?
 C13 C14 C16 119.9(5) . . ?
 C15 C10 C9 118.2(4) . . ?
 C11 C10 C15 119.5(5) . . ?
 C11 C10 C9 122.3(5) . . ?
 C3 C4 H4 119.4 . . ?
 C5 C4 H4 119.4 . . ?
 C5 C4 C3 121.2(5) . . ?
 O2 C9 C10 124.1(5) . . ?
 O2 C9 C8 117.7(5) . . ?
 C10 C9 C8 118.1(4) . . ?
 O1 C8 C6 122.6(5) . . ?
 O1 C8 C9 117.8(5) . . ?
 C6 C8 C9 119.5(4) . . ?
 C4 C3 H3 120.4 . . ?
 C4 C3 C2 119.3(5) . . ?
 C2 C3 H3 120.4 . . ?
 C7 C2 C1 120.0(4) . . ?
 C7 C2 C3 119.7(5) . . ?
 C3 C2 C1 120.3(5) . . ?
 F5 C16 F4 106.6(4) . . ?
 F5 C16 F6 106.5(4) . . ?
 F5 C16 C14 112.4(4) . . ?
 F4 C16 F6 106.5(4) . . ?
 F4 C16 C14 112.4(5) . . ?
 F6 C16 C14 111.9(4) . . ?
 C14 C13 H13 120.3 . . ?
 C12 C13 C14 119.5(5) . . ?
 C12 C13 H13 120.3 . . ?
 C6 C5 H5 120.1 . . ?
 C4 C5 C6 119.8(5) . . ?
 C4 C5 H5 120.1 . . ?
 C10 C11 H11 120.0 . . ?
 C10 C11 C12 120.0(5) . . ?
 C12 C11 H11 120.0 . . ?
 C13 C12 C11 120.8(5) . . ?
 C13 C12 H12 119.6 . . ?
 C11 C12 H12 119.6 . . ?

loop_
  _geom_torsion_atom_site_label_1
  _geom_torsion_atom_site_label_2
  _geom_torsion_atom_site_label_3
  _geom_torsion_atom_site_label_4
  _geom_torsion
  _geom_torsion_site_symmetry_1
  _geom_torsion_site_symmetry_2
  _geom_torsion_site_symmetry_3
  _geom_torsion_site_symmetry_4
  _geom_torsion_publ_flag
 F1 C1 C2 C7 151.1(4) . . . . ?
 F1 C1 C2 C3 -31.2(7) . . . . ?
 F3 C1 C2 C7 -89.3(6) . . . . ?
 F3 C1 C2 C3 88.3(6) . . . . ?
 F2 C1 C2 C7 29.4(7) . . . . ?
 F2 C1 C2 C3 -152.9(5) . . . . ?
 O2 C9 C8 O1 -109.4(6) . . . . ?
 O2 C9 C8 C6 67.8(6) . . . . ?
 C6 C7 C2 C1 176.3(4) . . . . ?
 C6 C7 C2 C3 -1.4(7) . . . . ?
 C7 C6 C8 O1 -14.1(7) . . . . ?
 C7 C6 C8 C9 168.9(4) . . . . ?
 C7 C6 C5 C4 1.3(7) . . . . ?
 C15 C14 C16 F5 90.1(5) . . . . ?
 C15 C14 C16 F4 -30.3(7) . . . . ?
 C15 C14 C16 F6 -150.1(4) . . . . ?
 C15 C14 C13 C12 1.5(7) . . . . ?
 C15 C10 C9 O2 -0.6(8) . . . . ?
 C15 C10 C9 C8 -175.6(4) . . . . ?
 C15 C10 C11 C12 0.3(8) . . . . ?
 C14 C15 C10 C9 179.6(4) . . . . ?
 C14 C15 C10 C11 -0.6(7) . . . . ?
 C14 C13 C12 C11 -1.8(8) . . . . ?
 C10 C15 C14 C16 -177.6(5) . . . . ?
 C10 C15 C14 C13 -0.3(7) . . . . ?
 C10 C9 C8 O1 66.0(6) . . . . ?
 C10 C9 C8 C6 -116.9(5) . . . . ?
 C10 C11 C12 C13 0.9(8) . . . . ?
 C4 C3 C2 C7 1.1(7) . . . . ?
 C4 C3 C2 C1 -176.6(5) . . . . ?
 C9 C10 C11 C12 -179.9(5) . . . . ?
 C8 C6 C7 C2 -178.8(5) . . . . ?
 C8 C6 C5 C4 -179.7(5) . . . . ?
 C3 C4 C5 C6 -1.6(8) . . . . ?
 C16 C14 C13 C12 178.7(5) . . . . ?
 C13 C14 C16 F5 -87.2(6) . . . . ?
 C13 C14 C16 F4 152.5(5) . . . . ?
 C13 C14 C16 F6 32.6(7) . . . . ?
 C5 C6 C7 C2 0.2(7) . . . . ?
 C5 C6 C8 O1 167.0(5) . . . . ?
 C5 C6 C8 C9 -10.0(7) . . . . ?
 C5 C4 C3 C2 0.4(8) . . . . ?
 C11 C10 C9 O2 179.6(5) . . . . ?
 C11 C10 C9 C8 4.5(7) . . . . ?

_shelx_res_file
;
TITL higashi_210111_2_autored_a.res in P2(1)/c
    higashi_210111_2_autored.res
    created by SHELXL-2018/3 at 11:32:51 on 12-Jan-2022
REM Old TITL higashi_210111_2_autored in P2(1)/c
REM SHELXT solution in P2(1)/c: R1 0.193, Rweak 0.059, Alpha 0.036
REM <I/s> 0.379 for 118 systematic absences, Orientation as input
REM Formula found by SHELXT: C16 F8
CELL 1.54184 13.957 8.253 12.0509 90 99.433 90
ZERR 4 0.001 0.0005 0.0006 0 0.006 0
LATT 1
SYMM -X,0.5+Y,0.5-Z
SFAC C H F O
UNIT 64 32 24 8

L.S. 16
PLAN  5
SIZE 0.09 0.04 0.03
TEMP -150
CONF
list 4
MORE -1
BOND $H
fmap 2 53
acta 135.4
REM <olex2.extras>
REM <HklSrc "%.\\higashi_210111_2_autored.hkl">
REM </olex2.extras>

WGHT    0.130500
FVAR       0.54086
F1    3    0.958566    0.639703    0.370138    11.00000    0.03497    0.06244 =
         0.04222   -0.00273    0.00635    0.00157
F3    3    0.871476    0.778173    0.465737    11.00000    0.04614    0.05499 =
         0.03426   -0.00992    0.00082   -0.00211
F5    3    0.037682    0.515600    0.172343    11.00000    0.04689    0.05384 =
         0.04109   -0.00041    0.00583   -0.00830
F4    3    0.096670    0.634766    0.039345    11.00000    0.04855    0.06810 =
         0.02308    0.00372    0.00207    0.00339
F2    3    0.880252    0.519359    0.485237    11.00000    0.05297    0.05677 =
         0.03733    0.01696   -0.00592   -0.00477
F6    3    0.040117    0.776575    0.164619    11.00000    0.05451    0.05518 =
         0.04775    0.00064    0.00551    0.00965
O2    4    0.428821    0.407386    0.121471    11.00000    0.04019    0.06531 =
         0.02469   -0.01071    0.00033   -0.00187
O1    4    0.538157    0.379947    0.375879    11.00000    0.04354    0.05753 =
         0.02710    0.00923    0.00090   -0.00781
C6    1    0.623007    0.539627    0.259697    11.00000    0.03258    0.03303 =
         0.02697   -0.00107    0.00527    0.00149
C7    1    0.705997    0.548103    0.341530    11.00000    0.03618    0.03851 =
         0.02303    0.00010    0.00390    0.00170
AFIX  43
H7    2    0.705160    0.502870    0.413856    11.00000   -1.20000
AFIX   0
C15   1    0.266625    0.566124    0.185490    11.00000    0.04106    0.03824 =
         0.02301    0.00335    0.00335   -0.00381
AFIX  43
H15   2    0.257824    0.514979    0.113916    11.00000   -1.20000
AFIX   0
C1    1    0.874887    0.638284    0.408581    11.00000    0.03433    0.03724 =
         0.03028    0.00679    0.00276    0.00055
C14   1    0.189155    0.644182    0.221193    11.00000    0.03756    0.03646 =
         0.02740    0.00478    0.00748   -0.00357
C10   1    0.357511    0.562207    0.254076    11.00000    0.04285    0.03490 =
         0.02329    0.00324    0.00338   -0.00136
C4    1    0.708202    0.675393    0.129885    11.00000    0.04056    0.04540 =
         0.02657    0.00211    0.00484    0.00092
AFIX  43
H4    2    0.709502    0.717804    0.056861    11.00000   -1.20000
AFIX   0
C9    1    0.437401    0.476474    0.212240    11.00000    0.03795    0.04154 =
         0.02747    0.00081    0.00084   -0.00586
C8    1    0.535304    0.461647    0.291232    11.00000    0.03885    0.04122 =
         0.02652   -0.00715    0.00187   -0.00220
C3    1    0.790913    0.684975    0.210840    11.00000    0.03847    0.04524 =
         0.02962    0.00076    0.00644   -0.00403
AFIX  43
H3    2    0.848280    0.734091    0.193671    11.00000   -1.20000
AFIX   0
C2    1    0.788979    0.621287    0.318509    11.00000    0.03864    0.03400 =
         0.03053   -0.00216    0.00460    0.00282
C16   1    0.091627    0.642357    0.149806    11.00000    0.04348    0.03798 =
         0.03264   -0.00056    0.00903    0.00341
C13   1    0.201859    0.718669    0.326495    11.00000    0.04141    0.04565 =
         0.03060    0.00117    0.00940   -0.00331
AFIX  43
H13   2    0.148687    0.770166    0.352180    11.00000   -1.20000
AFIX   0
C5    1    0.624901    0.606125    0.153164    11.00000    0.03940    0.04354 =
         0.02275   -0.00247    0.00103    0.00087
AFIX  43
H5    2    0.568389    0.603047    0.097256    11.00000   -1.20000
AFIX   0
C11   1    0.370027    0.638317    0.357944    11.00000    0.05212    0.04318 =
         0.02120   -0.00460    0.00110   -0.00803
AFIX  43
H11   2    0.431699    0.636639    0.404984    11.00000   -1.20000
AFIX   0
C12   1    0.292478    0.716957    0.393210    11.00000    0.05442    0.04381 =
         0.02399   -0.00150    0.00520   -0.00202
AFIX  43
H12   2    0.301721    0.770271    0.464029    11.00000   -1.20000
AFIX   0
HKLF 4


REM  higashi_210111_2_autored_a.res in P2(1)/c
REM wR2 = 0.2304, GooF = S = 1.017, Restrained GooF = 1.017 for all data
REM R1 = 0.0786 for 1389 Fo > 4sig(Fo) and 0.1380 for all 2413 data
REM 217 parameters refined using 0 restraints

END

WGHT      0.1305      0.0000

REM Highest difference peak  0.361,  deepest hole -0.449,  1-sigma level  0.090
Q1    1   0.0284  0.6411  0.1549  11.00000  0.05    0.36
Q2    1   0.6264  0.3983  0.3838  11.00000  0.05    0.33
Q3    1   0.9558  0.7758  0.4757  11.00000  0.05    0.32
Q4    1   0.9604  0.8718  0.4989  11.00000  0.05    0.31
Q5    1   0.9599  0.5007  0.4787  11.00000  0.05    0.31
;
_shelx_res_checksum                18472
_shelx_hkl_file
;
   0   0   1    3.87    3.41
   0   0  -1    3.17    3.14
   0   0  -2 4068.66  216.75
   0   0   2 4103.27  216.75
   0   0  -3   -2.51    7.25
   0   0  -4 1877.05  100.05
   0   0  -5   -6.99    8.02
   0   0  -6 1758.07   93.12
   0   0   6 1731.44   92.77
   0   0   7   -8.09    8.25
   0   0   7    4.38    6.56
   0   0   8  272.56   15.91
   0   0   8  249.74   16.86
   0   0   9    2.31   10.16
   0   0  -9  -11.66    9.48
   0   0   9   -7.48    8.05
   0   0 -10   91.14   10.72
   0   0  10   92.82   10.29
   0   0 -11   -1.30    8.70
   0   0  11   -2.25    8.91
   0   0 -12   38.11    8.09
   0   0  12   54.42    8.86
   0   0  13   -0.53    9.43
   0   0  14    6.85    7.06
   0   1   0    3.15    4.99
   0   1  -1   53.85    4.92
   0  -1  -1   47.79    4.70
   0  -1  -2   29.95    6.59
   0   1  -2   22.62    6.29
   0  -1  -3  227.17   14.57
   0   1  -3  228.27   14.31
   0   1  -4  733.89   40.66
   0  -1  -4  766.22   40.82
   0   1  -5  116.79   10.05
   0  -1  -5  101.06   10.27
   0  -1   6  162.84   10.34
   0   1   6  162.48   10.37
   0  -1  -6  167.19   14.96
   0   1  -6  134.79   11.81
   0  -1  -6  150.63   12.20
   0   1  -6  158.18   14.66
   0  -1   7  105.66   10.19
   0  -1   7  117.81    8.89
   0   1   7  110.82    8.94
   0  -1   7  109.78    8.13
   0   1  -8  -14.88    9.49
   0   1   8   12.04    7.09
   0  -1   8    4.73    5.82
   0  -1   8    8.34    9.07
   0  -1   8    9.80    7.11
   0   1  -9  134.70   12.43
   0   1   9  138.92   10.67
   0  -1   9  120.76   10.62
   0  -1   9  133.81   12.43
   0   1 -10   14.91   10.16
   0  -1  10    4.86    8.54
   0   1  10   -3.24    8.68
   0   1  10   15.08   13.52
   0   1  11   15.30   13.41
   0   1 -11   10.10    9.62
   0   1  11    9.96    8.52
   0  -1  11    6.70    8.91
   0  -1  12   76.07    9.11
   0   1  12   68.94    8.94
   0   1 -12   41.81    9.49
   0   1  12   72.23   12.71
   0   1 -13   24.17    6.98
   0   1  13   34.15    9.97
   0   1  14    6.32    7.04
   0   2   0  161.75   11.65
   0  -2  -1 5569.48  292.69
   0   2  -1 5475.96  292.70
   0   2  -1 5513.07  292.87
   0  -2  -1 5518.05  292.69
   0  -2  -2  801.94   41.60
   0   2  -2  762.87   41.03
   0  -2  -2  775.34   40.90
   0  -2  -2  715.37   41.28
   0  -2  -3   15.05    6.70
   0  -2  -3   -0.45    8.80
   0   2  -3    3.72    6.65
   0  -2  -4  663.35   34.08
   0   2  -4  590.74   33.84
   0  -2  -4  600.96   34.85
   0  -2  -5   61.52    8.99
   0  -2  -5   48.11   11.74
   0   2  -5   45.11    8.26
   0   2   6   11.82    8.44
   0   2   6    3.54    5.80
   0   2   6   -3.65    7.77
   0   2  -6   -1.65    8.27
   0   2  -6    4.51    8.30
   0  -2  -6    1.41    8.90
   0  -2   6    3.89    5.89
   0  -2   6    6.70    5.65
   0   2   7  132.98    9.15
   0   2   7  111.09   11.31
   0   2   7   99.17   11.19
   0  -2   7  127.80    9.19
   0   2  -7  127.58   11.04
   0  -2   7  110.12    8.85
   0   2   8   11.74   10.57
   0  -2   8   26.16    9.14
   0   2   8   20.76    7.09
   0  -2   8   31.82    6.69
   0  -2   8   24.96    7.20
   0   2   8   22.17   10.18
   0   2  -8   29.77    9.76
   0  -2   9   57.81   10.52
   0   2  -9   55.29   11.12
   0  -2   9   54.79    8.28
   0   2   9   65.61    8.39
   0   2   9   66.43   12.69
   0  -2   9   52.85    7.41
   0  -2  10   28.43    8.13
   0  -2  10   15.77    6.68
   0   2  10   17.55   13.14
   0   2 -10   21.47   10.99
   0   2  10   23.83    8.16
   0   2 -11   56.02   10.90
   0   2  11   66.23    8.81
   0  -2  11   64.13    9.07
   0   2  11   80.15   13.99
   0  -2  12   42.22    7.93
   0   2  12   32.98   12.44
   0   2  12   34.08    7.63
   0   2 -12   29.31    9.22
   0   2  13   18.78    9.64
   0   2 -13    2.28    7.09
   0  -2  13   11.57    8.76
   0  -2  14   -3.48    6.06
   0   3   0    5.79    8.68
   0   3  -2   -2.97    6.23
   0   3  -2   -7.68    4.71
   0  -3  -2   -7.50    3.57
   0  -3  -3 1732.98   91.97
   0   3  -3 1793.06   92.09
   0  -3  -3 1707.60   92.45
   0  -3  -3 1671.84   92.10
   0  -3  -4   91.46    9.37
   0  -3  -4  107.83    8.02
   0   3  -4  111.19    8.88
   0  -3  -5  452.15   26.02
   0   3  -5  478.11   26.09
   0  -3   6  252.92   14.99
   0   3   6  245.08   15.55
   0   3   6  262.59   14.58
   0   3   6  232.13   16.10
   0  -3   7   40.61    6.27
   0   3   7   29.22    8.45
   0  -3   7   31.41    7.12
   0   3   7   29.41    6.37
   0   3   8   48.87    7.17
   0  -3   8   34.70    7.93
   0   3  -8   54.93   10.62
   0  -3   8   50.60    7.20
   0  -3   9   13.71    7.15
   0   3  -9   26.32   11.13
   0   3   9   21.15    7.35
   0  -3   9   19.83    7.68
   0   3   9   14.96   11.11
   0  -3  10  -11.18    7.49
   0   3 -10   -1.67   11.27
   0   3  10   -4.00    7.43
   0   3  10   -1.69   12.10
   0  -3  10   -0.45    7.45
   0   3 -11  197.01   14.78
   0  -3  11  184.49   12.31
   0   3  11  199.53   16.62
   0   3 -12   34.94    9.20
   0   3  12   33.02   11.26
   0   3 -13    6.41    6.84
   0  -3  13    7.59    8.16
   0   4   0   57.04    9.86
   0   4  -1   12.63    9.90
   0   4  -2    4.91    6.85
   0   4  -2   -7.80   11.00
   0   4  -2   17.77   10.86
   0   4  -2    4.06    5.12
   0   4  -2   10.16    8.16
   0   4   3  140.28   11.28
   0   4  -3  178.02    9.61
   0   4  -3  153.27    9.13
   0   4  -3  141.93    9.73
   0   4  -3  150.40   10.68
   0   4  -3  113.81   11.67
   0   4  -4  995.90   53.62
   0   4  -4  994.16   53.30
   0  -4   4  985.46   53.44
   0   4  -4 1011.82   53.45
   0   4  -5   42.17    8.48
   0   4  -5   22.48    8.77
   0  -4   5   37.84    6.77
   0   4  -5   34.96    6.68
   0   4   5   30.60    8.13
   0   4  -6   80.04    9.95
   0   4   6   76.09    8.84
   0   4   7  190.88   13.16
   0  -4   7  217.99   13.11
   0   4   8  142.79   12.41
   0  -4   8  159.33   11.79
   0   4   9   59.61   10.45
   0  -4   9   50.42    8.94
   0   4 -10   31.61   11.21
   0   4  10   36.44   10.76
   0  -4  10   33.18    8.38
   0  -4  11  201.75   13.34
   0   4 -11  202.05   14.90
   0   4 -12   73.69    9.26
   0   4 -13   90.21    7.24
   0  -4  13   65.48    8.29
   0   5   0   -1.15    5.66
   0   5  -1    7.75    8.95
   0   5  -1   13.26    7.64
   0   5   1    9.11    5.60
   0   5   1   20.52   12.30
   0   5   1    6.89    7.78
   0   5   2   -3.37    8.58
   0   5  -2   12.36    9.28
   0   5  -2   -0.11    5.90
   0   5   2    9.42    7.63
   0   5   2    6.05    6.64
   0   5  -2   -0.43    7.66
   0   5  -2   -0.63    6.29
   0   5   2    4.37   12.29
   0   5  -3    9.03    7.32
   0  -5   3   21.00    6.26
   0   5   3   10.39    7.38
   0   5  -3   16.44    7.68
   0   5  -3   26.05    9.53
   0   5   3    8.39   12.15
   0   5   3   12.49    5.87
   0   5   3   21.80    8.74
   0   5  -4   70.12   10.79
   0   5   4   78.31    8.12
   0   5  -4   73.79    8.74
   0   5   4   72.76    9.70
   0   5  -4   85.06    9.12
   0  -5   4   86.90    8.10
   0   5  -5   -4.05    8.58
   0  -5   5   -3.22    7.22
   0   5  -5   -5.01    7.46
   0   5  -5    7.52   10.02
   0   5  -6   63.47    8.02
   0   5  -6   67.50    9.87
   0   5  -6   51.85   10.72
   0  -5   6   65.44    8.77
   0   5  -7   22.91    7.78
   0   5  -7   32.79    9.88
   0   5  -7   26.03   10.38
   0   5  -8   19.72   10.31
   0   5  -8    5.67    9.76
   0  -5   8    9.68    8.98
   0  -5   9    8.08    8.77
   0  -5  10  150.75   11.75
   0  -5  11    2.86    7.33
   0  -5  12   10.62    7.77
   0   6   0   35.82    9.17
   0   6   0   37.44    8.45
   0   6   1    8.82    7.95
   0   6   1   10.27    8.79
   0   6   1   11.30   14.53
   0  -6   1   10.46    5.89
   0   6  -1   18.10   10.97
   0   6  -2   -5.14    8.97
   0   6  -2    9.31   11.08
   0   6   2   10.98   10.08
   0  -6   2    5.95    6.35
   0   6   2    6.07    7.33
   0   6   2    2.38    8.56
   0   6  -3   68.73   11.49
   0   6   3   58.69    7.28
   0   6  -3   57.99    8.30
   0   6   3   41.65   14.43
   0   6   3   50.54    8.76
   0   6   3   52.40   10.23
   0   6  -3   49.55    9.57
   0  -6   3   50.79    7.47
   0   6  -4   14.30    8.47
   0   6  -4    2.11    8.96
   0   6  -4   21.63   11.26
   0   6   4    3.92    7.52
   0  -6   4   -1.17    7.32
   0   6  -5    9.37    9.09
   0   6  -5   -0.84   11.08
   0   6  -5   -0.93    8.66
   0  -6   5    4.08    8.06
   0   6  -5   11.74    8.58
   0   6  -6    8.16   10.96
   0   6  -6    9.57    8.77
   0  -6   6    6.35    8.64
   0   6  -6    9.28    8.87
   0   6  -7  110.61   10.28
   0  -6   7   98.59   10.28
   0   6  -7   59.07   11.51
   0   6  -7   74.51    9.55
   0   6  -8   12.35    8.94
   0   6  -8   -2.24    7.02
   0   6  -9    0.53    8.75
   0  -6  10   -1.50    7.57
   0   6 -10   -1.13    7.96
   0  -6  11    9.41    6.17
   0   6 -11    8.74    6.56
   0   7   0    9.24    9.82
   0   7   0    1.96    9.08
   0   7   1    6.91    8.64
   0   7   1   23.62    9.74
   0   7  -1   22.43    9.46
   0   7  -1   13.17   12.92
   0   7  -2    3.79   10.14
   0   7   2   -8.54    9.31
   0   7   2    5.18   11.63
   0   7  -2   35.11   12.72
   0   7   2   14.37    7.86
   0  -7   2   11.25    6.67
   0   7   3   59.19    7.20
   0   7  -3   50.68   10.24
   0   7   3   55.64   11.13
   0   7  -3   59.00   10.52
   0   7   3   38.88    9.06
   0   7  -3   64.49   12.90
   0  -7   3   25.53    7.51
   0   7  -4    6.62    9.77
   0   7  -4    6.13    7.55
   0  -7   4    3.29    7.51
   0   7   4    0.49    7.26
   0   7  -4  -11.96   12.08
   0   7  -4   10.55    9.76
   0   7  -5   32.92    9.57
   0   7  -5   26.49    9.33
   0  -7   5   36.75    8.03
   0   7  -5   41.54   11.66
   0  -7   6   -3.66    8.20
   0   7  -6    6.02    8.81
   0   7  -6    3.43   11.05
   0   7  -6   -4.89    7.88
   0   7  -7   10.58    7.80
   0   7  -7    4.17    7.84
   0  -7   7   13.27    8.32
   0   7  -7   -4.72   10.14
   0   7  -8    6.92    7.29
   0   7  -8   11.78    6.84
   0  -7   8    4.97    7.80
   0   7  -9    6.43    6.56
   0   7 -10    4.96    5.45
   0   8   0   86.65   11.77
   0   8   0  103.42   10.33
   0   8   0   80.40   11.06
   0   8  -1   87.55   14.04
   0   8   1   60.77   10.40
   0   8   1   68.82    9.45
   0   8  -1   85.06   10.28
   0   8  -1   82.05   12.48
   0   8  -2   29.49   10.18
   0   8   2   40.94   12.11
   0   8   2   29.67    8.04
   0   8  -2   41.67   12.95
   0   8   2   26.89    9.25
   0   8  -3   11.29   12.18
   0   8  -3   38.54    9.90
   0   8  -3   26.89    9.34
   0  -8   3   24.82    6.70
   0   8  -4   31.68   11.38
   0  -8   4   33.38    7.05
   0   8  -4   45.60    9.20
   0   8  -5    3.95    8.45
   0   8  -5    7.32   10.34
   0  -8   5    7.61    6.80
   0  -8   6   23.02    7.23
   0   8  -6   31.91    7.92
   0   8  -6   16.61    9.75
   0   8  -7   -4.69    8.41
   0   8  -7   -5.51    6.59
   0  -8   7    1.28    6.83
   0   8  -8   22.64    8.48
   0  -8   8   -0.73    6.23
   0   9   0   -2.95    7.56
   0   9  -1   -4.70    7.57
   0   9   1    7.97    7.48
   0   9  -2    5.17    7.50
   0   9  -2    7.04   10.19
   0   9  -3   10.37    9.43
   0   9  -3   10.17    9.82
   0   9  -4    3.17    9.45
   0   9  -4    7.16    6.79
   0   9  -4   -4.26    8.64
   0   9  -5   -5.41    6.23
   0   9  -5    9.77    7.81
   0   9  -5    6.35    8.14
   0   9  -6    3.24    5.24
  -1   0  13    6.03    7.19
  -1   0  12  149.25   11.77
  -1   0  11    4.09    8.73
   1   0 -11    3.99    8.09
  -1   0  10    7.38    8.46
   1   0 -10    0.82    8.67
   1   0  -9   -2.34    8.58
  -1   0   9   -2.02    7.88
  -1   0   8   93.89    8.91
  -1   0   8  103.57   10.74
  -1   0   7    7.27    8.38
   1   0  -6 5021.21  266.69
  -1   0   5  -13.54    8.99
   1   0  -5   15.29    8.28
   1   0  -4  135.04   11.04
  -1   0   4  139.60   11.55
  -1   0   3   -2.46    8.22
   1   0  -3    5.65    7.35
  -1   0   2 6566.14  348.71
   1   0  -2 6586.41  348.71
  -1   0   1    5.32    3.90
   1   0  -1    1.16    3.70
  -1   0  -3   -0.41    7.81
  -1   0  -4  125.13   10.81
  -1   0  -5    3.18    8.11
  -1   0  -6   97.11   10.01
   1   0   6   94.86    9.11
   1   0   7   -1.87    8.10
   1   0   7   -3.47    6.48
   1   0   8  815.78   44.29
   1   0   8  820.34   44.57
   1   0   9   -0.38    8.05
   1   0   9   -0.77   10.29
   1   0  10   82.04   11.91
  -1   0 -10   72.88   11.09
   1   0  10   92.26   10.15
  -1   0 -11   15.89    9.41
   1   0  11   -2.71    9.08
   1   0  12   13.80   11.34
  -1   0 -12   -8.53    8.08
   1   0  13    2.05    9.14
   1   0  14   46.30    7.14
  -1   1  14   23.87    7.58
  -1  -1  13   -7.32    7.10
  -1  -1  13   12.23    9.45
  -1   1  13   15.73   10.04
  -1   1  13    4.66    6.79
  -1  -1  12   52.77    8.74
   1   1 -12   39.19    8.72
  -1   1  12   44.26   12.70
  -1  -1  12   61.63   11.67
  -1   1  12   62.22    8.51
   1   1 -11   -4.10    9.05
  -1   1  11   15.27   13.18
  -1  -1  11   10.35    8.71
  -1   1  11    0.24    8.31
  -1   1  10    3.64    8.22
  -1  -1  10    2.12    8.58
   1   1 -10    7.54    9.46
  -1   1   9  142.83   11.01
  -1  -1   9  152.84   11.16
   1   1  -9  135.83   12.06
  -1  -1   8   29.06    9.12
  -1   1   8   41.64    7.42
  -1  -1   8   29.51    7.37
  -1  -1   8   37.61    5.54
   1   1  -8   28.33    8.95
  -1  -1   7   61.26    9.06
   1   1  -7   76.13    8.96
  -1  -1   7   80.57    7.61
  -1   1   7   73.83    7.72
   1   1  -6   67.11    9.37
   1  -1  -6   68.40    9.81
  -1  -1   6   80.68    9.11
  -1   1   6   68.95    9.00
   1  -1  -5  481.18   26.18
   1   1  -5  437.54   25.97
  -1  -1   4  168.35   12.72
   1   1  -4  166.86   12.23
   1  -1  -4  156.86   12.38
  -1   1   4  165.40   12.48
  -1   1   3  598.29   31.55
   1   1  -3  532.64   31.11
   1  -1  -3  562.02   31.24
  -1  -1   3  588.94   31.53
  -1   1   2  197.96   12.40
  -1  -1   2  197.07   12.59
   1   1  -2  188.99   12.77
   1  -1  -2  199.05   12.56
  -1   1   1    5.98    4.92
   1   1  -1    4.64    4.79
   1  -1  -1    7.73    4.61
  -1  -1   1    7.81    4.79
  -1   1   0    4.95    5.74
   1   1   0   20.20    4.21
  -1  -1   0    4.90    4.21
  -1   1  -1   15.27    6.04
  -1  -1  -1   28.73    7.05
  -1   1  -3   37.73    8.09
  -1  -1  -3   22.18   10.18
  -1  -1  -3   33.17    8.41
  -1   1  -4  335.30   19.69
  -1  -1  -4  324.84   20.89
  -1   1  -4  331.37   20.82
  -1  -1  -4  329.07   19.86
  -1   1  -5   12.29    8.29
  -1  -1  -5    8.45    8.34
  -1   1  -5   12.61   11.45
   1   1   6   68.00    6.86
  -1  -1  -6   43.11    9.20
   1  -1   6   63.35    8.41
   1  -1   6   64.58    6.85
   1   1   6   71.44    8.39
  -1   1  -6   51.32    8.98
   1  -1   6   51.43    8.21
   1  -1   7   59.09    8.99
   1  -1   7   54.94    8.80
   1  -1   7   49.45    6.78
   1   1   7   63.60    7.25
   1  -1   7   63.74    7.28
   1   1   7   66.84    9.17
   1  -1   8   -3.08    9.36
   1   1   8    8.55    7.26
   1  -1   8    7.49    7.27
   1  -1   8    4.21    6.48
  -1   1  -9   52.93   11.55
   1  -1   9   69.73    7.94
   1  -1   9   63.18   11.05
   1  -1   9   75.07    9.17
   1   1   9   73.56    9.09
   1  -1  10   44.31   11.25
   1   1  10   45.24    9.14
   1   1  10   38.78   13.98
   1  -1  10   28.43    8.91
  -1   1 -10   18.11   10.93
  -1  -1 -10   17.51    9.17
  -1   1 -11   36.59   10.47
   1  -1  11   27.60    9.32
   1   1  11   52.68   13.37
   1   1  11   39.21    9.18
   1   1  12    0.50   11.85
  -1   1 -12    2.61    8.90
   1   1  13   -3.30    9.17
  -1   1 -13   -3.42    6.77
  -1   2  14    6.16    7.17
  -1  -2  14    4.97    6.54
   1   2 -13   34.07    7.34
  -1  -2  13   38.12    9.41
  -1   2  13   55.93   10.30
  -1   2  12   71.51    8.18
   1   2 -12   55.79    9.47
  -1   2  12   70.70   13.23
  -1  -2  12   71.63    8.45
  -1  -2  12   45.51   11.29
  -1  -2  11   33.76    8.43
  -1   2  11   45.40    8.19
  -1   2  11   38.97   13.56
   1   2 -11   37.01    9.96
   1   2 -10   13.82   10.21
  -1  -2  10   13.40    6.01
  -1   2  10   27.86   12.86
  -1  -2  10   33.95    8.27
  -1   2  10   31.24    8.10
   1   2  -9   94.18   11.28
  -1  -2   9   98.57    9.33
  -1  -2   9  104.43    8.32
  -1   2   9  100.87   12.93
  -1   2   9   88.92    9.20
  -1  -2   8   16.16    6.25
  -1   2   8   14.65   10.07
  -1  -2   8   24.68    7.18
  -1   2   8   25.03    7.02
   1   2  -8   19.93    9.23
  -1  -2   7   18.37    5.83
   1   2  -7   18.70    8.47
  -1   2   7   30.20    6.52
  -1   2   7   11.77    8.76
  -1  -2   7   20.14    6.26
   1  -2  -6   45.61    9.16
   1   2  -6   34.46    8.34
  -1   2   6   48.84    8.89
  -1  -2   6   44.81    6.24
   1   2  -6   45.08    8.17
  -1   2   6   36.39    8.01
  -1  -2   6   42.51    6.08
   1  -2  -5  729.69   37.89
   1   2  -5  653.65   37.76
   1   2  -4  717.64   40.43
   1  -2  -4  771.57   40.44
   1   2  -3  455.04   25.64
   1  -2  -3  491.98   25.66
  -1  -2   3  447.53   25.73
  -1   2   3  451.87   25.76
   1   2  -2 4722.24  250.54
  -1   2   2 4753.47  250.54
  -1  -2   2 4689.04  250.56
   1   2  -2 4725.38  250.72
   1  -2  -2 4724.95  250.51
  -1  -2   1  776.79   41.59
  -1   2   1  781.37   41.59
  -1   2   0 1739.48   89.92
  -1  -2   0 1774.21   90.19
  -1  -2   0 1687.51   89.91
  -1   2   0 1676.32   90.35
   1  -2   0 1627.96   89.94
  -1   2  -1  857.23   47.66
  -1  -2  -1  898.57   47.33
  -1   2  -2   57.81    9.02
  -1  -2  -2   56.20    6.72
  -1   2  -2   66.40    8.75
  -1  -2  -2   46.26    7.85
  -1   2  -2   63.91    7.33
  -1  -2  -3 1060.08   55.09
  -1   2  -3 1129.85   55.15
  -1   2  -3  970.05   54.82
  -1  -2  -3  957.79   54.87
  -1  -2  -4  305.80   18.36
  -1   2  -4  323.82   19.71
  -1   2  -4  294.06   18.27
  -1  -2  -5   60.86    9.32
  -1   2  -5   52.01    8.53
   1  -2   6   61.85    7.07
   1  -2   6   73.74    6.97
   1   2   6   55.92    9.07
   1   2   6   77.85    6.87
   1   2   6   59.81    9.36
   1   2   6   52.93    8.93
   1  -2   7  159.98   11.13
   1  -2   7  172.10   11.15
   1   2   7  172.80   13.09
   1   2   7  140.32   13.20
   1   2   7  176.50   11.11
  -1   2  -8   18.46   10.56
   1   2   8    5.99   10.89
   1  -2   8    4.20    7.19
   1  -2   8   11.26    6.96
   1   2   8   13.10    7.09
   1  -2   8   13.57    9.30
   1   2   8    5.05   10.32
   1  -2   9    1.88   10.26
   1  -2   9   10.44    7.83
   1   2   9    7.01    7.76
   1   2   9   -0.46   12.44
  -1   2  -9    9.87   11.28
   1  -2   9   -3.10    7.40
   1   2   9   17.47   10.96
   1  -2  10   10.77    7.42
   1   2  10   18.83    8.39
   1  -2  10   18.23    8.44
  -1   2 -10   29.04   11.44
   1   2  10   15.82   13.24
   1   2  11  319.35   20.12
  -1   2 -11  342.61   21.38
   1  -2  11  330.03   20.25
  -1   2 -12   18.52    9.27
   1   2  12  -14.27   11.55
  -1   2 -13   23.78    7.21
   1   3 -13   -5.31    6.93
  -1   3  13    1.39    9.48
  -1  -3  13    1.11    8.27
  -1   3  12   58.56   12.09
   1   3 -12   37.67    9.18
  -1   3  11   64.61    8.06
  -1  -3  11   66.00    8.17
  -1  -3  11   51.36    6.93
   1   3 -11   68.51   10.82
  -1   3  10   60.94    8.07
  -1  -3  10   53.21    8.06
   1   3 -10   66.43   11.21
  -1   3  10   57.39   12.78
  -1  -3  10   59.16    7.76
  -1   3   9  233.73   17.05
  -1   3   9  253.96   14.70
  -1  -3   9  226.47   14.69
   1   3  -9  244.48   16.69
  -1  -3   9  228.03   14.64
  -1  -3   8   52.95    7.27
  -1   3   8   50.31   10.31
   1   3  -8   67.68   10.40
  -1  -3   8   51.87    7.69
  -1   3   8   54.42    7.32
  -1  -3   7   17.55    6.63
  -1   3   7   23.05    8.39
   1   3  -7   40.51    9.08
  -1   3   7   23.73    6.10
  -1  -3   7   30.41    6.17
  -1   3   6  324.04   18.82
  -1   3   6  316.98   18.01
  -1  -3   6  324.00   18.34
   1  -3  -5  393.50   22.57
   1   3  -5  398.87   22.65
   1   3  -4  107.45    9.26
   1  -3  -4  113.23    9.12
   1  -3  -4  127.68   11.25
   1   3  -4   89.93   12.64
   1   3  -3 1623.01   83.14
   1  -3  -3 1569.95   83.04
   1   3  -3 1392.30   83.69
   1   3  -2  127.44   12.52
  -1  -3   0   66.10    8.34
  -1   3   0   45.02    9.45
  -1   3  -1   75.17    5.31
  -1  -3  -1  127.33    8.93
  -1  -3  -2   17.65    4.78
  -1   3  -2   15.58    6.87
  -1  -3  -2  -15.30    8.33
  -1   3  -2    9.38    4.99
  -1  -3  -2  -11.94    5.86
  -1   3  -3  581.83   31.78
  -1  -3  -3  567.42   31.44
  -1  -3  -3  610.73   31.89
   1  -3   4  983.34   49.32
  -1  -3  -4  873.22   49.40
  -1   3  -4  885.82   49.62
  -1  -3  -5   50.91    7.79
  -1   3  -5   37.14    8.04
  -1   3  -5   49.52    8.74
   1  -3   6   23.05    6.70
   1   3   6   10.05    7.15
   1   3   6   11.98    8.97
   1   3   7   67.29    7.37
   1  -3   7   61.49    7.23
   1   3   7   49.47    9.13
   1  -3   7   63.77    8.48
   1   3   7   69.13   10.60
   1  -3   8   -0.12    6.76
   1  -3   8    8.17    7.69
  -1   3  -8    0.09   11.03
   1   3   8   -0.35   10.68
   1   3   8   -0.65    6.85
   1   3   8  -14.37    9.30
   1  -3   8   -3.53    9.05
   1   3   9   25.52   11.07
   1  -3   9   34.03    8.36
   1   3   9   31.32    7.65
   1  -3   9   18.75    7.41
  -1   3  -9   38.33   11.95
   1  -3  10   18.04    8.14
   1   3  10   18.82   11.75
  -1   3 -10   27.03   11.86
  -1   3 -11   40.11   10.89
   1   3  11   68.31   11.62
  -1   3 -12   53.66    9.47
  -1   3 -13   15.22    6.75
   1  -3  13   23.96    7.83
   1   4 -13   -2.18    6.04
  -1  -4  13    2.26    7.63
  -1  -4  12   -0.18    8.95
   1   4 -12    7.70    8.23
  -1  -4  11   23.41    7.18
  -1   4  11   27.73   11.64
   1   4 -11    5.08    9.89
   1   4 -10   18.82   10.82
  -1   4  10   15.59   11.74
  -1   4  10   -9.77    5.49
  -1  -4  10   -8.96    7.63
  -1   4   9  -14.65   10.75
  -1   4   9    4.02    5.74
   1   4  -9   12.80   10.88
  -1  -4   9    5.72    7.85
  -1  -4   8  110.66    9.87
  -1   4   8  101.01   11.50
  -1   4   7    1.77    8.73
  -1  -4   7    3.43    7.29
  -1   4   6  426.54   23.51
   1   4  -6  397.19   22.80
   1   4  -5  275.49   15.66
   1   4  -5  275.06   16.79
  -1   4   5  285.50   17.01
   1   4  -5  264.44   16.03
   1   4  -4  124.90   10.01
   1   4  -4  125.27    9.38
   1   4  -4  132.72    8.54
  -1   4   4  108.67    9.97
   1   4  -3  365.74   21.34
   1   4  -3  391.37   21.58
   1   4  -3  407.93   21.96
   1   4  -3  431.00   21.35
   1   4  -3  339.27   22.48
   1   4  -3  382.48   22.09
   1   4  -2   16.90    5.17
   1   4  -2   12.91    6.70
   1   4  -2   15.38   11.22
   1   4  -1  122.28   12.26
   1  -4   0  134.31   11.68
  -1  -4  -1  427.35   24.59
  -1   4  -2  167.96   13.60
  -1  -4  -2  144.32   11.54
  -1   4  -2  146.50   10.35
  -1   4  -3   20.66    6.20
  -1   4  -3   17.25    6.98
   1   4   3   17.72    8.25
  -1   4  -3   13.54    4.44
   1  -4   3   18.89    5.96
  -1   4  -3   13.58    8.54
   1  -4   4  173.33   10.95
  -1   4  -4  174.90   11.99
  -1   4  -4  174.20   11.42
  -1   4  -5    8.81    8.81
  -1   4  -5   10.29    6.50
   1  -4   5   12.92    6.86
  -1   4  -5   12.96    8.27
  -1   4  -6  315.59   17.28
  -1   4  -6  227.73   17.25
   1  -4   7  100.34    9.68
  -1   4  -7  105.91   11.46
  -1   4  -8   24.75   10.13
   1  -4   8   17.01    8.83
   1  -4   9   37.74    9.02
   1   4   9    4.07    8.65
   1  -4  10   46.41    9.12
  -1   4 -11  106.65   11.73
   1  -4  11  109.12    9.92
  -1   4 -12   43.34    8.41
   1  -4  13   16.16    6.18
  -1   4 -13   10.39    5.36
   1   5 -12   10.86    6.77
  -1  -5  11   -0.06    7.09
  -1  -5  10   78.02    9.04
  -1  -5   9   33.51    8.57
  -1  -5   8   15.98    8.53
   1   5  -8   10.38   10.20
   1   5  -7   -0.08    9.74
   1   5  -7   15.50    7.30
  -1  -5   6  120.13   10.11
   1   5  -6  127.11   11.29
   1   5  -6  130.03   10.02
   1   5  -6   97.48   11.78
   1   5  -5   50.21    8.37
  -1  -5   5   71.97    8.06
   1   5  -5   70.52    9.22
   1   5  -5   57.51   10.18
   1   5  -5   62.59    8.19
  -1   5   4    3.58    8.23
   1   5  -4    8.13    9.73
  -1   5   4   -4.33   12.08
   1   5  -4    0.45    7.47
   1   5  -4    5.87    6.04
  -1   5   4    6.39    7.38
   1   5  -4   11.74    7.93
   1   5  -3   -3.49    9.57
  -1   5   3    7.77    7.73
  -1   5   3    5.14   12.46
  -1   5   3    4.39    8.31
   1   5  -3    5.88    7.39
  -1   5   3   -0.12    6.02
   1   5  -3    4.85    5.84
   1   5  -3   -5.03    7.33
  -1   5   2  469.13   24.48
   1   5  -2  463.40   24.87
  -1   5   2  411.10   24.47
  -1   5   2  389.28   26.20
   1   5  -2  432.55   23.82
   1   5  -2  403.58   23.96
   1   5  -2  443.47   24.33
   1   5  -1    8.12    9.14
   1   5  -1   -0.29    5.70
  -1   5   1    1.38    8.47
  -1   5   1    2.85    7.97
   1   5   0   13.83    7.44
   1   5   0   -2.70    7.30
   1   5   0   11.36    5.53
   1   5   1    3.59    5.53
   1   5   1    4.77    7.40
   1  -5   1    8.31    5.59
   1   5   1    4.32    6.91
   1   5   1    8.00   12.01
  -1   5  -1   23.16   12.45
  -1   5  -1    2.02    8.08
  -1   5  -2   24.14    9.57
   1   5   2    6.37    7.22
  -1   5  -2    3.09   12.73
   1   5   2    7.62    6.55
   1   5   2    6.19   12.05
  -1   5  -2    5.59    8.14
   1  -5   2    0.80    5.84
   1   5   2   13.11    5.44
   1   5   3  120.74   11.40
   1   5   3  125.62    9.81
  -1   5  -3  122.61   10.62
  -1   5  -3  139.47   11.76
   1   5   3  130.54    9.15
   1  -5   3  112.66    9.40
   1  -5   4  287.90   16.18
   1   5   4  257.10   15.83
  -1   5  -4  285.13   16.53
  -1   5  -4  262.01   16.56
  -1   5  -4  235.64   17.40
   1  -5   5   11.01    7.74
  -1   5  -5   -2.23    7.63
  -1   5  -5   10.62   10.03
  -1   5  -5    1.33    8.44
  -1   5  -6  199.58   13.91
  -1   5  -6  218.92   15.02
  -1   5  -6  224.15   15.81
   1  -5   6  244.35   14.66
  -1   5  -7   -1.16   10.48
  -1   5  -7    9.38    9.68
  -1   5  -8   56.65   10.94
  -1   5  -8   79.86   10.99
  -1   5  -9   10.16   10.33
   1  -5   9    7.30    9.11
   1  -5  10   10.01    8.63
   1  -5  11    3.55    7.42
   1  -5  12    1.68    7.11
  -1  -6  11    3.73    6.09
  -1  -6  10   -4.91    7.22
   1   6 -10   18.60    8.02
   1   6  -9   63.20    9.64
  -1  -6   9   69.34    8.94
   1   6  -8   11.47    9.19
   1   6  -7   12.54    7.96
  -1  -6   7   16.59    8.75
   1   6  -7   17.29   10.03
   1   6  -7   32.67    9.24
   1   6  -6   16.29    8.60
  -1  -6   6   12.47    8.38
   1   6  -6   11.08   10.57
   1   6  -6   15.74    9.10
   1   6  -5    5.08    8.78
   1   6  -5   20.30    8.91
   1   6  -5    3.24   10.82
   1   6  -5   -2.03    8.53
  -1  -6   5    1.97    7.59
  -1   6   4    4.16    9.27
   1   6  -4   24.31   11.02
   1   6  -4    2.53    8.82
  -1   6   4   -1.99    8.05
  -1   6   4  -12.04   14.15
  -1  -6   4    7.54    7.29
   1   6  -4    9.61    8.78
   1   6  -4   -0.10    8.43
   1   6  -3  217.84   15.06
  -1  -6   3  164.22   12.28
  -1   6   3  162.57   17.53
   1   6  -3  201.61   13.45
  -1   6   3  176.49   13.92
  -1   6   3  174.11   13.46
   1   6  -3  207.93   13.52
   1   6  -3  198.67   13.05
  -1   6   3  187.22   12.06
  -1   6   2    4.54    7.48
  -1   6   2    6.04    9.76
   1   6  -2   10.53   11.06
  -1   6   2    1.02    9.03
   1   6  -2    5.38    8.66
  -1   6   2   11.13   14.54
   1   6  -2   -0.79    6.59
   1   6  -1   10.99   10.83
  -1   6   1   -0.78    9.11
  -1   6   1   10.35   10.21
   1   6   0  167.87   11.71
   1   6   0  190.47   12.57
   1   6   0  174.25   12.92
   1  -6   1  244.41   15.77
   1   6   1  278.62   16.96
   1   6   1  302.74   16.57
  -1   6  -1  272.12   17.45
   1   6   2    7.55    8.30
  -1   6  -2    1.98   11.34
  -1   6  -2   10.78    9.47
   1   6   2   -1.05    7.29
   1  -6   2    4.35    6.63
   1   6   3   82.85   11.25
   1   6   3   65.07    9.18
   1  -6   3   84.88    8.61
  -1   6  -3  110.97   12.22
   1   6   3   80.08    8.16
  -1   6  -3   87.16    8.89
  -1   6  -3   89.28   10.51
   1   6   4   41.00    7.73
  -1   6  -4   58.84    9.73
   1  -6   4   60.60    8.39
  -1   6  -4   56.54   11.89
  -1   6  -4   54.07    8.90
   1  -6   5   10.17    8.33
  -1   6  -5   30.98   11.26
  -1   6  -5    3.03    8.51
  -1   6  -5    6.76    8.72
  -1   6  -6   -4.48    9.20
  -1   6  -6  -12.64    8.57
  -1   6  -6   -2.48   11.20
  -1   6  -6    5.52    7.93
   1  -6   6  -12.39    8.84
  -1   6  -7  131.68   13.25
  -1   6  -7  134.28   11.43
   1  -6   7  161.58   12.23
  -1   6  -7  134.93   11.73
  -1   6  -8   18.34    8.79
  -1   6  -8    9.89    7.19
  -1   6  -8    6.37   10.59
  -1   6  -9  117.14   10.64
  -1   6 -10    4.78    7.84
   1  -6  10    7.84    7.75
   1  -6  11    1.78    6.07
  -1   6 -11    9.09    6.14
  -1  -7  10   -5.80    5.99
   1   7 -10    5.01    6.11
   1   7  -9    5.95    6.84
  -1  -7   8   17.09    7.84
   1   7  -8   18.41    6.57
   1   7  -8   10.54    7.64
   1   7  -7   23.69    7.96
   1   7  -7   15.29    9.84
   1   7  -7   29.49    8.13
  -1  -7   7   13.97    8.20
   1   7  -6    6.21    8.34
   1   7  -6   -6.75    8.69
   1   7  -6   -6.25   10.78
  -1  -7   6    8.22    8.08
   1   7  -5    8.37    8.43
  -1  -7   5    4.45    7.82
   1   7  -5    7.64   11.34
   1   7  -5   12.57    9.21
   1   7  -4   12.94   11.84
   1   7  -4    4.77    9.56
   1   7  -4    1.56    9.67
  -1  -7   4   -0.37    7.34
  -1   7   4    5.49    7.94
  -1   7   3  158.10   18.03
  -1   7   3  157.77   12.88
   1   7  -3  199.01   15.35
  -1  -7   3  161.08   11.41
   1   7  -3  173.52   13.65
  -1   7   3  179.37   14.13
  -1   7   3  171.59   11.19
   1   7  -3  124.99   12.27
   1   7  -3  208.01   13.46
   1   7  -2    4.83   10.14
  -1   7   2    8.54    9.48
  -1  -7   2   14.45    6.46
  -1   7   2    6.43   16.00
  -1   7   2    8.52    8.03
  -1   7   2    8.92   11.33
   1   7  -2   30.17   12.64
  -1   7   1   -2.91   12.24
  -1   7   1    3.64    9.94
   1   7  -1    0.69    9.40
  -1   7   1   15.17   16.74
   1   7  -1   24.87   12.69
  -1   7   1   14.90    8.71
  -1   7   0   25.13    9.49
   1   7   0   14.37    9.16
   1   7   0   35.50    9.76
   1   7   0   16.39   10.98
   1   7   1   10.44    8.51
  -1   7  -1   22.41   10.40
  -1   7  -1   21.91    9.62
   1   7   1   14.90    9.63
   1   7   2   16.56    7.97
   1   7   2   22.54    9.17
   1  -7   2   15.75    7.00
  -1   7  -2   11.81   10.45
  -1   7  -2   11.73   13.13
   1   7   3   16.33    6.72
  -1   7  -3   27.32   12.56
  -1   7  -3   21.47   10.36
   1  -7   3   13.04    7.42
   1   7   3   10.73    8.46
  -1   7  -3   21.29   10.12
  -1   7  -4    7.10   12.23
   1  -7   4   20.25    7.89
  -1   7  -4   34.63   10.09
  -1   7  -4   26.00    9.87
  -1   7  -5   11.89    9.55
  -1   7  -5   -1.12   11.57
  -1   7  -5    9.43    6.78
   1  -7   5   14.31    8.11
  -1   7  -5    4.74    9.11
   1  -7   6   -8.51    8.54
  -1   7  -6    5.66   10.89
  -1   7  -6   -5.33    9.04
  -1   7  -7   14.25    8.14
   1  -7   7   10.93    8.62
  -1   7  -7   22.71    7.19
  -1   7  -7   25.63   10.39
  -1   7  -8   14.78    9.18
   1  -7   8   18.59    8.14
  -1   7  -8    7.36    6.49
  -1   7  -8   -0.78    6.88
  -1   7  -9   36.16    6.62
   1  -7   9   46.12    7.68
  -1  -8   8    4.62    6.14
   1   8  -8   18.39    8.39
   1   8  -7   25.78    9.74
  -1  -8   7   20.01    6.70
   1   8  -7   22.71    6.74
   1   8  -6    5.99    9.70
   1   8  -6    6.37    7.89
  -1  -8   6    5.07    6.74
   1   8  -5   10.70    8.46
   1   8  -5    9.35   10.42
  -1  -8   5   -2.80    6.82
  -1  -8   4   11.94    6.70
   1   8  -4   15.15    8.90
   1   8  -4    5.64   11.25
   1   8  -3   15.90   12.02
  -1  -8   3    7.57    6.42
   1   8  -3   12.17    9.21
  -1   8   3    7.78    8.55
   1   8  -2   13.08   12.57
  -1   8   2   17.27    7.92
  -1   8   2    5.20    9.21
  -1   8   2   14.94   12.12
   1   8  -2   15.78   11.83
   1   8  -1    0.09   11.90
   1   8  -1    0.14   12.86
  -1   8   1   -7.14    8.61
  -1   8   1   -1.30    9.58
   1   8  -1   13.03    9.27
  -1   8   1   12.89   13.01
  -1   8   0   73.83   10.10
   1   8   0   98.17   11.74
   1   8   0   66.93   10.69
   1   8   0   94.74   10.04
  -1   8   0   58.32   10.85
   1   8   1  271.97   17.05
  -1   8  -1  274.85   17.50
  -1   8  -2   15.89   10.27
   1   8   2   23.54    7.84
  -1   8  -2   -0.77   13.08
  -1   8  -3   12.92   12.22
  -1   8  -3   -9.21    9.85
   1  -8   3    6.14    6.89
  -1   8  -3    0.42    9.25
   1  -8   4    2.56    6.95
  -1   8  -4   -4.02   11.16
  -1   8  -4    7.27    8.94
  -1   8  -4    8.05    9.23
  -1   8  -5   -6.56    8.43
  -1   8  -5   -9.94   10.45
   1  -8   5   -3.96    7.01
  -1   8  -6   -8.31    9.45
  -1   8  -6   10.99    7.56
   1  -8   6    1.51    7.05
  -1   8  -7   44.20    6.96
   1  -8   7   59.87    7.54
  -1   8  -7   37.27    9.07
   1  -8   8    4.06    6.21
   1   9  -6    0.22    5.43
   1   9  -5   10.82    6.36
   1   9  -5    8.24    7.71
   1   9  -4    4.58    6.94
   1   9  -4    3.13    9.03
   1   9  -4   10.58    8.44
   1   9  -3   37.10   10.24
   1   9  -3   29.09    9.48
   1   9  -2    0.71    7.53
   1   9  -2   -5.02   10.25
   1   9  -2    4.59    9.99
   1   9  -1   -5.78    7.75
  -1   9   1    6.79    7.37
   1   9  -1   10.82   10.57
  -1   9   0    4.52    7.67
   1   9   0   -4.94    7.58
   1   9   1    8.38    7.35
  -1   9  -1   -2.55    7.59
  -1   9  -2   10.30   10.36
  -1   9  -2    0.61    7.27
  -1   9  -3   -4.91    9.20
  -1   9  -3   11.40    9.37
  -1   9  -4   21.77    9.29
  -1   9  -4   15.85    6.70
  -1   9  -4   21.29    8.56
  -1   9  -5   10.90    7.65
  -1   9  -5    6.56    7.78
  -1   9  -5    6.07    5.99
  -1   9  -6    4.07    4.97
  -2   0  13  -19.08    7.23
  -2   0  12   41.98    8.63
  -2   0  11   -5.77    8.84
   2   0 -10   -9.15    8.03
  -2   0  10   -1.88    8.22
  -2   0  10   -2.60   12.25
  -2   0   9   -2.58    7.73
   2   0  -9    3.55    7.88
   2   0  -6  309.28   18.94
  -2   0   5   -8.69    9.46
   2   0  -5    6.94    8.47
  -2   0   4    2.32    8.49
   2   0  -4    3.48    8.08
   2   0  -3    6.31    8.02
  -2   0   3    5.92    7.58
   2   0  -2 4845.24  258.13
  -2   0   2 4883.47  258.09
  -2   0   1    1.44    5.13
  -2   0  -4 2035.08  108.52
  -2   0  -5   -2.86    8.60
   2   0   6    9.86    7.51
   2   0   7   -3.44    6.65
   2   0   7   -0.42    8.20
   2   0   7    3.89    6.82
   2   0   8  388.29   22.08
   2   0   8  380.46   22.66
   2   0   9    4.19    8.41
   2   0   9    3.26   10.34
   2   0  10  114.21   11.19
   2   0  10  115.04   12.88
  -2   0 -11    5.02    9.86
   2   0  11   -3.71   11.38
   2   0  12   62.62   11.21
  -2   0 -12   55.67    9.03
   2   0  13    6.31    8.26
  -2  -1  14   16.96    7.37
  -2  -1  13   -1.30    9.47
  -2   1  13   -0.03    6.74
  -2  -1  13    3.57    6.95
  -2   1  12    0.95    7.88
  -2  -1  12    3.46   11.20
   2   1 -12    9.16    7.83
  -2  -1  12   28.48    8.33
  -2   1  11    5.55    8.30
  -2  -1  11   19.32   11.92
   2   1 -11    5.02    8.46
  -2  -1  11   14.13    8.55
  -2  -1  10   11.85    8.45
  -2   1  10   -1.86    7.99
   2   1 -10    1.04    8.84
  -2   1   9  109.96    9.75
   2   1  -9   95.98   10.62
  -2  -1   9  119.67    9.87
   2   1  -8  357.84   20.83
  -2  -1   7  281.16   17.17
  -2   1   7  258.56   17.12
   2   1  -7  282.55   16.59
   2  -1  -6  126.96   11.73
  -2  -1   6  133.95   10.99
  -2   1   6  135.39   10.82
  -2  -1   6  130.22   11.69
   2   1  -6  126.61   11.27
  -2   1   6  134.07   11.76
   2  -1  -5   22.26    8.80
  -2  -1   5   19.39    9.71
   2   1  -5   12.93    8.49
  -2   1   5   18.60    9.63
   2  -1  -4   -3.83    8.56
  -2  -1   4   -7.60    8.83
  -2   1   4   -1.65    8.84
   2   1  -4    4.90    8.48
  -2   1   3   70.62    8.43
   2   1  -3   61.74    8.72
   2  -1  -3   65.67    8.79
  -2  -1   3   60.18    8.78
  -2  -1   2 1453.35   75.12
  -2   1   2 1485.41   75.19
   2  -1  -2 1392.14   75.16
   2   1  -2 1307.12   75.14
  -2  -1   1   58.71    6.64
  -2   1   1   61.74    6.52
  -2  -1   0   15.45    7.48
   2  -1   0   16.66    5.70
  -2   1  -1    6.55    5.59
  -2  -1  -1   11.06    8.49
  -2  -1  -2   -3.97    8.93
  -2   1  -3   -3.15   11.04
  -2  -1  -3    4.39    9.75
  -2  -1  -4  152.53   11.90
  -2   1  -4  145.75   11.88
  -2   1  -4  156.68   13.35
  -2  -1  -5   47.86    9.09
  -2   1  -5   43.16    9.13
   2   1   6  125.56    8.94
   2  -1   6  106.66   10.19
   2   1   6  126.99   10.13
   2  -1   6  119.33   10.18
   2  -1   6  127.84    9.08
   2  -1   6  121.83    9.13
   2   1   7   75.53    9.38
   2  -1   7   61.91    7.82
   2  -1   7   72.41    9.37
   2  -1   7   84.95    7.97
   2  -1   7   77.79    9.44
   2   1   7   73.44    7.76
   2  -1   8   56.72    8.24
   2  -1   8   52.36   10.08
   2   1   8   65.12    8.23
   2  -1   8   58.64    8.05
   2  -1   8   55.85   10.10
   2  -1   9  187.98   13.26
   2  -1   9  213.69   15.14
   2   1   9  207.47   13.93
   2  -1   9  199.06   13.91
   2  -1  10  306.79   19.55
   2   1  10  368.04   22.26
  -2   1 -10  318.12   20.95
   2   1  10  300.58   19.60
   2  -1  10  334.54   20.63
   2   1  11  159.81   14.63
  -2   1 -11  135.93   12.72
   2   1  12   30.58   10.69
  -2   1 -12   22.87    9.17
   2   1  13   34.52    8.22
  -2   1 -13   14.74    6.86
   2  -1  13   30.75    8.35
  -2   2  14    0.16    7.86
  -2  -2  14   -0.10    6.98
  -2  -2  13    7.08    6.48
  -2   2  13    6.19   10.62
  -2   2  13   11.11    6.11
   2   2 -13    9.56    6.61
  -2  -2  13   17.76    9.08
  -2  -2  12   31.60   10.67
  -2   2  12   27.72   12.57
   2   2 -12   23.30    8.59
  -2  -2  12   24.03    7.59
  -2   2  12   27.43    7.31
  -2   2  11   22.55    7.69
  -2  -2  11   13.05    8.08
   2   2 -11   12.29    9.25
  -2   2  11   27.17   13.30
  -2  -2  10   -5.22    5.34
  -2  -2  10    0.11    8.02
  -2   2  10   -2.72    7.73
   2   2 -10    6.26    9.55
  -2   2  10   15.04   12.49
  -2  -2   9    2.63    7.48
  -2   2   9   -0.89    7.38
   2   2  -9   14.31    9.24
  -2  -2   9  -12.78    5.89
  -2   2   8   11.41    6.79
   2   2  -8    8.98    8.60
  -2  -2   8    7.88    5.71
  -2  -2   8    2.53    6.94
  -2   2   8   11.72    9.84
  -2   2   7  208.04   14.02
  -2  -2   7  186.74   12.47
   2  -2  -6   39.91    9.34
   2   2  -6   36.03    8.91
   2   2  -6   45.75    7.84
  -2   2   6   37.17    7.81
  -2   2   6   34.16    8.52
  -2   2   5  736.91   38.34
   2  -2  -5  671.20   38.35
   2   2  -5  677.88   38.24
  -2  -2   5  703.15   38.29
   2   2  -4   -0.40    8.35
   2  -2  -4   -7.89    7.80
  -2   2   4    1.35    8.69
  -2  -2   4   -4.67    8.37
   2   2  -3 1847.31   97.59
   2  -2  -3 1796.00   97.58
  -2  -2   3 1798.13   97.55
  -2   2   3 1888.01   97.59
   2  -2  -2  994.98   56.34
  -2  -2   2 1099.71   56.20
  -2   2   2 1089.17   56.19
   2   2  -2 1001.47   56.24
  -2  -2   1 9999.00  506.65
   2   2  -1 9025.90  506.63
   2  -2  -1 9658.77  506.76
  -2   2   1 9667.02  506.65
   2  -2   0  630.98   35.02
   2   2   0  651.09   34.78
  -2  -2  -1   88.84    9.35
   2   2   1   80.70    9.48
  -2   2  -2  114.99   11.12
  -2  -2  -3  303.09   17.61
  -2   2  -3  285.08   17.86
  -2   2  -4   85.54    9.44
  -2  -2  -4   78.11    9.65
  -2   2  -5   -1.23    8.88
   2  -2   5    2.65    6.03
  -2  -2  -5   -5.59    8.27
   2   2   6    5.98    5.99
   2  -2   6    7.66    6.42
   2  -2   6   12.43    6.25
   2   2   6    7.68    8.25
   2   2   6   12.78    8.39
   2   2   7  194.65   14.01
   2   2   7  157.08   14.29
   2  -2   7  218.15   12.89
   2   2   7  200.14   12.61
   2  -2   7  202.85   12.77
   2   2   7  197.40   14.45
   2  -2   7  200.34   13.72
   2  -2   8    3.00    7.45
   2  -2   8   11.62    7.69
   2   2   8    1.51    7.41
   2  -2   8   10.06    9.56
   2   2   8   17.20   10.42
   2  -2   9  139.55   10.92
   2   2   9  128.09   10.79
   2  -2   9  111.22   10.75
   2   2   9  134.31   13.38
  -2   2  -9  124.24   14.23
   2  -2   9  131.53   12.60
   2   2   9  146.42   14.53
  -2   2 -10  269.27   18.00
   2  -2  10  234.53   17.00
   2  -2  10  214.10   15.33
   2   2  10  232.43   17.44
   2   2  11  214.64   16.50
  -2   2 -11  187.49   15.51
   2   2  12  138.23   11.35
  -2   2 -12   85.39   11.06
  -2   2 -13   -1.45    6.71
  -2   3  13   14.16   11.10
  -2  -3  13   11.62    8.05
   2   3 -13   19.22    6.72
  -2  -3  12   22.38    6.79
  -2   3  12   15.76   12.45
  -2  -3  12   10.87    9.82
   2   3 -12    5.82    8.47
  -2   3  12   10.22    6.52
  -2  -3  11  170.65   11.34
  -2   3  11  162.53   11.12
  -2  -3  11  144.87   10.09
   2   3 -11  149.52   12.94
  -2   3  11  175.41   15.97
  -2   3  10   59.24   12.74
  -2   3  10   55.45    7.70
  -2  -3  10   33.78    7.20
  -2  -3  10   46.05    7.79
   2   3 -10   52.23   10.54
   2   3  -9   62.94   10.77
  -2   3   9   48.87   11.85
  -2  -3   9   73.87    7.99
  -2  -3   9   76.42    8.12
  -2   3   9   79.42    8.14
  -2   3   8    4.35    9.72
   2   3  -8   -1.36    9.33
  -2  -3   8    9.55    6.47
  -2   3   8    5.89    6.65
  -2  -3   8   -6.04    6.66
  -2   3   7   47.24    9.09
  -2   3   7   43.15    6.75
  -2  -3   7   45.51    6.91
  -2  -3   7   50.07    6.65
   2   3  -7   72.70    9.27
  -2   3   6   34.76    8.12
   2   3  -6   39.93    8.28
  -2   3   5  380.16   21.56
   2   3  -5  390.87   21.67
   2  -3  -5  356.47   21.65
   2  -3  -4    0.29    7.01
   2   3  -4   -0.65    7.11
   2   3  -4    3.55   10.93
  -2   3   3  933.22   50.67
   2   3  -3  980.81   51.64
   2   3  -3  973.25   50.68
   2  -3  -3  910.75   50.64
  -2  -3   3  942.38   50.61
  -2   3   2  463.73   24.85
  -2  -3   2  444.77   24.77
  -2  -3   1  315.12   17.77
  -2   3   1  322.09   17.84
  -2  -3   0   80.07    6.07
   2  -3   0  110.62    9.81
  -2  -3   0  102.11    8.96
  -2   3   0   97.23    6.28
  -2  -3  -1   47.05    6.47
  -2  -3  -1   34.25    7.07
  -2   3  -1   51.26    6.30
  -2   3  -2   -2.42    6.27
  -2  -3  -2    3.89    8.18
  -2  -3  -2   14.00    6.04
  -2   3  -2   -7.42    7.92
  -2  -3  -2    1.21    7.43
  -2  -3  -3  327.16   18.60
  -2   3  -3  332.68   19.24
   2  -3   4   48.99    6.42
  -2  -3  -4   37.01    6.61
  -2   3  -4   43.14    7.62
  -2   3  -4   37.49   10.48
  -2   3  -5  255.32   16.25
  -2  -3  -5  267.10   16.31
   2   3   6   11.62    5.93
   2   3   6    8.39    9.30
   2  -3   6   14.75    5.93
   2  -3   6   16.04    7.06
  -2   3  -6   15.57    9.60
   2  -3   7  357.07   19.26
   2   3   7  347.74   20.14
   2   3   7  301.28   18.62
   2  -3   7  311.44   18.56
   2  -3   8    1.79    6.97
   2   3   8   -3.41    7.08
   2   3   8   -8.69   11.11
   2  -3   8    8.95    8.49
   2  -3   9  194.02   13.21
   2  -3   9  188.91   13.88
  -2   3  -9  197.15   15.70
   2  -3  10   14.86    8.99
  -2   3 -10   25.57   12.18
   2  -3  11    5.26    7.39
  -2   3 -11   31.75   10.80
  -2   3 -12   62.43    9.46
  -2   3 -13   10.95    6.19
   2   4 -13   13.72    6.14
  -2  -4  12  109.89   11.34
   2   4 -12  152.45   10.81
  -2   4  11   -3.93   12.58
  -2  -4  11   15.00    6.77
   2   4 -11   15.41    9.62
  -2  -4  10   13.90    7.43
  -2   4  10   22.37    5.56
  -2   4  10   16.97   11.79
   2   4 -10   23.97   10.52
  -2   4   9   -5.09   10.82
  -2   4   9  -11.99    5.81
  -2  -4   9   -9.26    7.66
   2   4  -9    1.90   10.51
  -2   4   8  111.19   11.95
  -2  -4   8  121.89   10.19
   2   4  -8  132.77   12.17
  -2   4   7    0.09    9.11
  -2  -4   7    4.87    7.22
   2   4  -6   70.35    6.60
  -2   4   6   72.50    9.43
   2   4  -6   72.56    7.61
   2   4  -5  163.11   11.55
   2   4  -5  182.11   12.52
   2   4  -5  187.35   11.02
   2   4  -4  827.11   43.49
   2   4  -4  781.98   43.64
   2   4  -4  811.19   43.84
   2   4  -4  819.05   43.70
   2   4  -3   17.38    6.46
   2   4  -3   11.52    5.18
   2   4  -3    2.97    6.60
   2   4  -3   10.82    5.13
  -2   4   3    4.88   11.04
   2   4  -3   12.00    5.55
   2   4  -3    2.95    6.86
   2   4  -2 1280.54   67.38
   2   4  -2 1270.97   67.39
  -2   4   2 1236.00   67.91
   2  -4  -2 1226.80   68.04
   2   4  -2 1261.51   67.26
   2  -4  -1   56.75    9.73
   2   4   0   -0.60    8.50
   2   4   0    3.36    5.19
  -2   4  -1   76.70   11.70
  -2  -4  -1   39.64    8.60
  -2   4  -2    9.05    3.45
   2  -4   2   15.24    5.71
  -2   4  -3   22.91    7.33
  -2   4  -3    9.46    4.64
  -2   4  -3   17.44    8.66
  -2   4  -3   13.32    7.39
   2  -4   3   21.51    6.12
  -2   4  -4   42.86    8.50
  -2   4  -4   51.25    9.11
  -2   4  -4   44.98    7.63
   2  -4   4   43.60    7.12
  -2   4  -5   69.21   10.24
  -2   4  -5   85.26    8.26
   2  -4   5   95.60    8.77
  -2   4  -5   90.60    9.89
  -2   4  -6   28.04    9.71
  -2   4  -6   50.30    9.81
  -2   4  -7    1.48   10.36
  -2   4  -7   -1.40   10.03
  -2   4  -8  242.47   17.88
   2  -4   8  305.18   17.61
  -2   4  -8  261.66   18.64
   2  -4   9   -5.49    9.67
  -2   4  -9    8.09   10.21
   2  -4  10    9.44    9.30
   2  -4  11   -0.18    8.00
  -2   4 -12   17.97    7.63
   2   5 -12   33.43    7.09
  -2  -5  11   13.21    6.53
   2   5 -11    2.45    8.56
  -2  -5  10   22.45    7.67
  -2  -5   9    4.40    7.99
  -2  -5   8   10.49    8.18
   2   5  -7   14.91    7.09
   2   5  -7    8.44    9.80
  -2  -5   6    3.09    7.67
   2   5  -6    0.76    9.37
   2   5  -6    3.13    7.41
   2   5  -6    7.04    9.17
   2   5  -5    9.58    5.98
  -2   5   5   13.92    6.77
   2   5  -5   13.63    7.46
   2   5  -5    7.73    8.48
  -2   5   4   79.36   13.36
   2   5  -4   95.07    9.18
  -2   5   4   85.64    9.43
   2   5  -4  100.73    9.08
  -2   5   4   89.46    9.30
   2   5  -4   94.51   10.78
   2   5  -4   92.03    7.91
   2   5  -4  106.98    9.53
  -2   5   3    2.03    8.02
  -2   5   3    4.90    8.07
   2   5  -3    3.89    5.69
  -2   5   3   17.44   12.22
   2   5  -3    6.84    7.50
   2   5  -3    2.05    7.54
   2   5  -3    6.40    9.48
   2   5  -3    0.36    7.25
   2   5  -2  642.31   34.48
  -2   5   2  618.01   34.61
   2   5  -2  592.92   34.97
   2   5  -2  642.36   34.49
  -2   5   2  611.72   35.98
  -2   5   2  656.93   34.66
   2   5  -2  629.68   34.16
  -2   5   1   14.63    8.60
   2   5  -1    9.96    6.31
  -2   5   1   20.03    8.07
   2   5  -1   14.89    9.61
   2   5   0    1.58    7.26
   2   5   0    5.26    9.50
   2   5   0   -2.48    6.09
   2   5   0    3.00    7.23
   2   5   0    3.46    5.51
  -2   5   0   -1.03    9.10
   2  -5   1    5.71    5.74
   2   5   1    2.99    5.59
  -2   5  -1   13.06    8.18
   2   5   1    0.36    8.80
   2   5   1    2.22    6.90
   2   5   1    2.44    7.37
  -2   5  -1   -0.09   13.11
   2   5   2    3.05    7.15
  -2   5  -2   -3.53   13.03
   2  -5   2   -0.22    6.30
  -2   5  -2    6.10    8.37
   2   5   2  -12.88    5.56
   2   5   2   -3.89    6.57
  -2   5  -3   22.13   10.01
   2   5   3   17.64    6.33
   2   5   3   11.86    5.29
   2   5   3   21.69    7.00
  -2   5  -3   28.20    8.49
   2  -5   3   18.84    6.89
  -2   5  -3   15.55    7.67
  -2   5  -4  678.07   37.49
  -2   5  -4  648.08   37.27
  -2   5  -4  668.67   37.09
   2  -5   4  707.25   36.98
   2  -5   5   -4.61    8.05
  -2   5  -5    7.78   10.23
  -2   5  -5    2.28    8.46
  -2   5  -5    4.12    7.91
  -2   5  -6   19.21   10.65
   2  -5   6    6.12    8.89
  -2   5  -6   20.17    9.34
  -2   5  -7   10.72   10.93
  -2   5  -7   10.18    9.76
  -2   5  -8   -9.78   10.67
  -2   5  -8    2.70   10.11
   2  -5   9    6.22    9.77
  -2   5  -9    8.22   10.28
  -2   5  -9   12.51   10.21
   2  -5  10   12.85    9.03
  -2   5 -10   20.67    9.63
   2  -5  11   19.78    7.42
  -2  -6  11   37.77    6.17
  -2  -6  10    5.31    6.88
   2   6  -9   51.47    9.34
  -2  -6   9   42.75    8.27
   2   6  -8   11.82    9.34
  -2  -6   7    8.17    8.58
   2   6  -7    0.12    7.72
   2   6  -7    6.16    9.30
   2   6  -6   11.85    8.29
   2   6  -6   -2.38   10.13
   2   6  -6    0.70    9.16
  -2  -6   6  -11.39    8.22
   2   6  -5    6.72    8.93
   2   6  -5   13.37    8.57
   2   6  -5   -0.12   10.70
  -2   6   5    3.99    6.88
  -2  -6   5    0.20    7.79
   2   6  -4    5.12    8.68
   2   6  -4    9.71   10.84
  -2   6   4   13.00   14.57
   2   6  -4    3.99    8.72
   2   6  -4    2.03    6.69
   2   6  -4    3.28    8.73
  -2   6   4    2.45    8.52
  -2   6   4    0.47    9.02
   2   6  -3  172.54   12.62
  -2   6   3  167.61   12.93
  -2   6   3  156.39   16.97
  -2   6   3  167.48   11.22
   2   6  -3  179.29   14.27
   2   6  -3  171.18   12.46
   2   6  -3  157.23   12.10
   2   6  -3  156.97   11.18
  -2   6   3  159.60   13.09
   2   6  -2   54.84    9.22
  -2   6   2   60.84   10.31
   2   6  -2   49.65   11.40
   2   6  -2   48.85    7.14
  -2   6   2   48.25   14.97
   2   6  -2   51.05    8.41
  -2   6   2   57.62    9.71
  -2   6   1   21.40    9.69
   2   6  -1   25.05    7.62
  -2   6   1   25.42   10.43
   2   6  -1   38.51   10.99
   2   6   0   10.47    6.56
  -2   6   0   18.86   11.03
   2   6   0   14.67    8.11
   2   6   0   11.94    8.59
   2   6   0   17.37   10.33
   2   6   0   11.33   10.91
   2  -6   1  729.94   40.28
  -2   6  -1  745.33   41.08
   2   6   1  785.12   40.57
   2   6   1  706.76   40.79
  -2   6  -1  838.00   42.86
   2   6   1  748.70   40.36
   2   6   1  717.86   40.73
  -2   6  -2  133.21   11.78
  -2   6  -2  122.89   16.94
   2   6   2  109.59   10.44
   2   6   2   98.60    9.82
   2   6   2  111.67    9.01
   2  -6   2  121.31    9.42
   2   6   3   88.17    9.96
   2   6   3   99.18    9.26
  -2   6  -3  127.18   11.61
  -2   6  -3  132.13   13.10
   2  -6   3  118.07    9.70
  -2   6  -4   -2.61   11.83
  -2   6  -4    9.29    9.56
   2  -6   4   -5.48    8.08
  -2   6  -4   -4.68    7.93
  -2   6  -5   31.12    8.36
  -2   6  -5   -1.41    8.97
  -2   6  -5   19.04   11.62
   2  -6   5   31.84    8.87
  -2   6  -6   79.31   12.19
  -2   6  -6   82.39    9.10
   2  -6   6   80.25   10.34
  -2   6  -6   75.83    9.47
   2  -6   7   54.59    9.78
  -2   6  -7   32.94    9.01
  -2   6  -7   43.96   11.32
  -2   6  -7   40.95    8.85
  -2   6  -8   49.53    9.06
   2  -6   8   50.33    9.94
  -2   6  -8   46.52    7.80
  -2   6  -8   40.48   10.95
  -2   6  -9   44.79    8.53
  -2   6  -9   36.23    9.63
   2  -6  10    7.50    7.90
  -2   6 -10    1.70    7.29
  -2   6 -11   21.96    5.77
   2  -6  11   23.83    5.76
   2   7 -10    8.41    6.18
  -2  -7  10    9.87    5.67
   2   7  -9   37.38   10.22
   2   7  -9   38.38    7.58
  -2  -7   8    4.04    7.62
   2   7  -8    6.33    8.00
   2   7  -7   11.19    8.33
   2   7  -7   21.53    7.90
  -2  -7   7   37.52    8.15
   2   7  -6   17.68    8.67
   2   7  -6    5.57   10.30
   2   7  -6   -0.69    8.55
  -2  -7   6   22.60    8.02
   2   7  -5   60.91    9.66
   2   7  -5   54.61   11.46
  -2  -7   5   65.96    8.47
   2   7  -5   78.60    9.64
  -2   7   5   46.30    7.02
   2   7  -4    9.04   11.56
   2   7  -4   10.71    9.29
   2   7  -4   20.97    9.05
  -2   7   4    2.80    8.51
  -2  -7   4    7.56    7.20
  -2   7   4    5.83   14.97
   2   7  -3   54.64   12.16
   2   7  -3   27.80    9.17
  -2   7   3   30.66    9.65
   2   7  -3   54.89    9.88
  -2   7   3   54.04   10.74
  -2   7   3   35.09    6.94
  -2  -7   3   28.17    7.16
  -2   7   3   47.83   15.70
   2   7  -2   -8.35   12.29
  -2   7   2   -2.93    9.98
   2   7  -2    6.04    9.95
  -2   7   2   -2.47   11.60
  -2   7   2    4.63    8.27
  -2   7   2    8.94   16.14
  -2  -7   2   -6.51    6.35
  -2   7   1    2.72    9.06
  -2   7   1    8.01   12.49
  -2  -7   1   -3.03    5.92
  -2   7   1   10.55   10.13
   2   7  -1   12.77   12.58
   2   7  -1   -2.03    9.40
   2   7  -1    8.69   11.67
  -2   7   0   13.21   13.04
   2   7   0   13.00   12.38
   2   7   0    5.04    9.52
   2   7   0   -2.06    9.14
   2   7   0   -1.93   10.87
   2   7   1   18.30    9.29
   2   7   1   11.51    8.67
  -2   7  -1   -7.76   10.56
   2  -7   2   49.95    7.70
  -2   7  -2   47.88   11.03
   2   7   2   40.71    8.41
   2   7   3    0.81    6.91
  -2   7  -3    1.97   12.71
   2  -7   3   12.21    7.65
  -2   7  -3   24.14   10.51
  -2   7  -4   17.64   12.23
  -2   7  -4    7.42    9.91
   2  -7   4    9.69    8.12
  -2   7  -5   74.87   10.63
   2  -7   5   71.89    9.28
  -2   7  -5   60.44    9.98
  -2   7  -5   78.51   12.23
  -2   7  -6    6.70    9.15
   2  -7   6   11.11    8.64
  -2   7  -6   11.44   11.07
   2  -7   7   -3.73    8.84
  -2   7  -7   -0.81   10.08
  -2   7  -7   -4.89    8.01
   2  -7   8   17.83    8.24
  -2   7  -8   -6.80    6.42
  -2   7  -8   -4.39    9.64
   2  -7   9   27.24    7.45
   2   8  -8   22.54    8.54
  -2  -8   8   40.59    6.32
  -2  -8   7    4.83    6.52
   2   8  -7   14.67    6.78
   2   8  -7   21.76    9.69
   2   8  -6   23.58    9.34
   2   8  -6   46.64    7.99
  -2  -8   6   31.74    6.99
   2   8  -5  129.27   10.73
   2   8  -5   98.81   12.15
  -2  -8   5  121.83    9.44
  -2  -8   4   46.88    6.88
   2   8  -4   35.70   11.08
   2   8  -4   51.26    9.24
  -2   8   4   24.00    7.71
  -2  -8   3   24.77    6.46
   2   8  -3   16.72   11.55
   2   8  -3   26.94    9.35
   2   8  -3    6.96   12.14
  -2   8   3    6.52    8.93
   2   8  -2   31.05   12.32
   2   8  -2   38.29   12.39
  -2   8   2   32.57   12.73
  -2   8   2   31.69    9.60
  -2   8   2   50.12    8.30
   2   8  -1   22.16   11.57
  -2   8   1   17.28   13.27
  -2   8   1    9.60    8.83
   2   8  -1    7.69    9.34
  -2   8   1   22.70    9.75
   2   8  -1   29.68   12.57
   2   8   0  110.00   10.73
   2   8   0   73.82   13.87
  -2   8   0  115.95   10.93
   2   8   0  106.98   12.53
  -2   8   0  112.37   15.07
  -2   8  -1   90.06   11.22
   2   8   1   88.24    9.82
  -2   8  -1  112.45   10.60
   2   8   2   86.52    9.27
  -2   8  -2   93.72   11.21
  -2   8  -3   25.66   10.03
  -2   8  -3   37.75   12.35
  -2   8  -3   22.46    9.20
   2  -8   3   31.71    7.35
  -2   8  -4   17.23   11.01
   2  -8   4    7.03    7.27
  -2   8  -4   13.95    8.87
  -2   8  -4   15.60    9.10
  -2   8  -5   -4.88   10.15
   2  -8   5   -9.56    7.47
  -2   8  -5    3.24    8.37
  -2   8  -6    6.00    9.13
  -2   8  -6    6.68    7.45
   2  -8   6    0.16    7.28
  -2   8  -7   -0.74    8.53
   2  -8   7   10.64    6.85
  -2   8  -7    1.06    6.29
   2  -8   8   -9.10    5.85
   2   9  -5   16.23    6.41
  -2  -9   5   15.12    4.71
   2   9  -4   61.09    9.75
   2   9  -4   66.67    7.76
   2   9  -3   14.37    9.39
  -2   9   2   47.09    8.36
   2   9  -2   60.60   10.24
   2   9  -2   65.45    8.21
  -2   9   1    0.55   11.82
  -2   9   1    8.75    7.41
  -2   9   1    8.50    7.75
   2   9  -1    3.85    7.70
   2   9   0    0.24    7.61
  -2   9   0    4.50    7.52
  -2   9   0   12.68   11.62
  -2   9   0   -4.65    7.81
  -2   9  -1    2.62    7.32
  -2   9  -2    7.98    7.77
  -2   9  -2    3.36    7.10
  -2   9  -3    9.50    9.13
  -2   9  -4    8.93    8.60
  -2   9  -4   12.26    8.14
  -2   9  -4    0.98    6.28
  -2   9  -5    4.05    5.69
  -2   9  -5   -1.57    7.35
  -2   9  -5    7.65    7.15
  -3   0  14   19.88    7.74
  -3   0  13    5.95    9.82
  -3   0  13    6.86    6.98
  -3   0  12  234.98   15.24
  -3   0  12  243.32   17.39
  -3   0  11  -13.16    8.57
  -3   0  11    2.72   12.25
  -3   0  10   23.64    8.33
  -3   0  10   10.48   12.03
  -3   0   9   14.38   11.24
   3   0  -6  103.79   10.78
   3   0  -5    1.43    8.85
  -3   0   5   -0.76    8.49
   3   0  -4  890.54   48.98
  -3   0   4  915.49   48.85
   3   0  -3    4.36    8.32
  -3   0   3    7.88    7.75
   3   0  -2 2241.01  116.04
  -3   0   2 2129.56  115.97
  -3   0   1    7.34    6.66
  -3   0  -5    6.28    8.60
   3   0   6   -2.38    6.88
   3   0   6    3.52    7.68
   3   0   7   10.20    7.58
   3   0   7    7.44    7.02
   3   0   7    9.51    8.50
   3   0   8    9.45    9.37
   3   0   8    9.14    7.91
   3   0   8   -6.05    7.81
   3   0   9   -9.90    8.78
   3   0   9   -5.87   10.62
   3   0  10 1373.00   74.06
   3   0  11   -5.03   11.26
  -3   0 -11    6.16   10.32
   3   0  12   41.08   10.39
  -3   0 -12   45.10    8.85
   3   0  13   -3.11    7.19
  -3   1  14    0.62    5.07
  -3  -1  14    7.88    7.38
  -3  -1  14    1.82    5.34
  -3   1  13   40.73    6.99
  -3  -1  13   26.69    9.65
  -3  -1  13   43.19    7.23
  -3   1  12   46.60    8.04
  -3  -1  12   37.88    8.44
  -3  -1  12   50.77   11.38
   3   1 -12   39.08    7.56
  -3  -1  11   62.54   12.19
  -3   1  11   73.69    8.98
   3   1 -11   43.31    8.70
  -3  -1  11   76.35    9.18
  -3  -1  10   17.73   11.64
  -3  -1  10   18.14    8.46
  -3   1  10   18.76    8.01
   3   1 -10   18.58    8.42
  -3  -1   9   -2.79    7.85
  -3   1   9   -2.20    7.42
   3   1  -9   11.20    8.15
  -3  -1   8  472.39   26.55
   3   1  -8  457.98   26.01
   3   1  -7  220.27   13.87
  -3  -1   7  221.98   14.61
  -3   1   7  212.58   14.52
  -3   1   6    7.92    9.45
   3   1  -6   14.22    8.68
   3  -1  -6   11.29    9.16
  -3  -1   6    8.52    8.18
  -3   1   6   19.88    8.13
  -3  -1   6    2.52    9.66
  -3  -1   5   11.73    9.16
   3   1  -5    8.88    8.85
   3  -1  -5   14.92    8.97
  -3   1   5   18.01    9.21
  -3   1   4    7.99    8.07
   3   1  -4    3.34    8.32
   3  -1  -4   -0.64    8.60
  -3  -1   4  -10.22    8.38
   3   1  -3    5.75    8.93
  -3  -1   3    4.47    8.21
   3  -1  -3   -1.49    8.40
  -3   1   3    6.11    7.57
  -3  -1   2  237.51   14.38
  -3   1   2  229.72   14.36
  -3  -1   1  419.43   24.13
  -3   1   1  444.22   24.11
   3  -1   0   26.97    5.33
   3   1   0    3.34    7.04
  -3   1   0   20.35    8.71
  -3  -1  -1   -5.62   10.41
   3  -1   1    0.89    8.55
  -3   1  -2   29.39    4.78
  -3   1  -3   31.78   10.27
  -3  -1  -4    1.92   10.39
   3   1   5  160.58   11.23
   3   1   5  162.22   10.97
   3  -1   5  174.58   11.04
  -3   1  -5  121.06   12.50
   3  -1   5  163.19   10.27
  -3   1  -5  164.74   14.50
   3   1   5  146.53   11.31
   3   1   5  156.20   10.15
  -3  -1  -5  148.97   13.67
  -3  -1  -5  131.58   12.38
   3  -1   6  274.78   15.97
   3  -1   6  294.93   16.61
   3   1   6  259.81   15.84
   3  -1   6  297.90   16.26
   3   1   6  269.73   16.45
   3  -1   7   22.57    7.15
   3  -1   7    8.07    8.86
   3  -1   7   15.28    8.92
   3   1   7    7.67    8.54
   3  -1   7   10.33    7.68
   3   1   7   14.22    7.00
   3  -1   8   73.82   10.68
   3  -1   8   97.13   10.76
   3  -1   8   82.05    9.27
   3   1   8   66.22    8.92
   3  -1   8   67.66    8.94
   3   1   9   28.92    8.89
   3  -1   9   33.34    9.12
   3  -1   9   30.23    8.53
   3  -1   9   47.95   11.08
   3   1  10  314.13   21.79
  -3   1 -10  331.72   21.27
   3  -1  10  315.57   20.68
   3  -1  11  137.38   12.87
   3   1  11  127.40   13.59
  -3   1 -11  125.24   12.72
  -3  -1 -11   93.22   11.33
   3   1  12    4.83    9.65
  -3   1 -12   11.51    8.97
   3  -1  13    8.08    7.54
  -3   1 -13   -5.71    6.57
  -3  -2  14   21.91    6.92
  -3   2  14   24.11    7.74
   3   2 -13   18.93    6.51
  -3   2  13   30.35   10.63
  -3  -2  13   21.83    6.48
  -3   2  13   21.23    6.28
  -3  -2  13   13.63    8.96
  -3   2  12   26.85    7.12
  -3  -2  12   21.18    7.50
  -3  -2  12   19.18   10.64
   3   2 -12   26.60    8.07
  -3   2  11   -1.46    7.51
  -3  -2  11   -9.83   11.11
  -3  -2  11   -4.33    7.85
   3   2 -11   -8.86    8.76
  -3  -2  10   15.94    7.75
  -3  -2  10    6.39    5.06
  -3   2  10   15.64    7.65
   3   2 -10    7.85    9.12
  -3  -2   9  332.72   18.20
  -3   2   9  316.06   18.13
  -3  -2   9  272.16   17.40
   3   2  -9  334.31   18.69
  -3  -2   8  304.49   18.33
   3   2  -8  366.81   19.40
  -3   2   7   96.27   10.25
   3   2  -7  112.94    9.76
  -3   2   6   47.62    8.71
   3   2  -6   47.08    7.87
   3   2  -5  247.07   16.38
   3  -2  -5  222.17   16.45
  -3   2   5  271.83   16.69
  -3  -2   5  301.47   16.71
   3   2  -4   70.35    9.35
   3  -2  -4   77.17    9.55
  -3  -2   4   77.60    9.27
  -3   2   4   68.89    8.95
  -3  -2   3  104.58    9.21
   3  -2  -3  113.96   10.10
  -3   2   3   97.12    9.08
   3   2  -3  105.92    9.77
  -3  -2   2 1295.27   68.44
  -3   2   2 1268.12   68.42
  -3  -2   1  293.45   16.35
   3  -2  -1  285.98   17.51
  -3   2   1  283.84   16.10
   3   2  -1  263.60   17.31
   3   2  -1  260.55   16.92
   3  -2   0  116.18    9.59
   3   2   0  130.97   10.91
  -3  -2  -1  440.71   26.99
   3   2   1  485.30   26.67
  -3   2  -2    0.18    7.39
   3   2   2   -2.53   10.08
  -3   2  -3 1025.62   54.99
  -3   2  -4   88.77    9.97
  -3  -2  -4   76.34    9.73
  -3   2  -4   97.08   12.09
   3   2   5  413.95   22.51
   3  -2   5  419.24   22.37
   3   2   5  374.98   22.05
   3   2   5  416.36   22.74
   3   2   5  428.64   22.82
   3  -2   5  428.26   22.15
  -3   2  -5  335.95   23.60
  -3  -2  -5  314.31   23.41
   3  -2   6   22.93    6.70
   3   2   6   22.63    6.35
   3   2   6   20.10    8.75
   3  -2   6   36.22    7.18
   3   2   6   30.42    8.26
   3   2   7  127.77   11.25
   3  -2   7  152.24   10.80
   3  -2   7  122.55   11.49
   3  -2   7  121.10   10.09
   3   2   7  115.84    9.85
   3   2   7  134.16   11.96
   3  -2   7  141.12   11.62
   3   2   8    4.12   10.69
   3   2   8    8.07    9.85
   3   2   8    1.21   11.00
   3  -2   8   -1.74    8.94
   3  -2   8   14.31    9.91
   3  -2   8   -2.35   10.59
   3  -2   9  220.41   15.69
   3   2   9  252.47   17.21
   3  -2   9  236.42   16.68
  -3   2  -9  206.97   18.23
   3   2   9  266.39   17.86
   3  -2  10  185.99   15.05
   3  -2  10  169.73   13.44
   3   2  10  180.93   15.55
  -3   2 -10  194.76   16.27
   3   2  11   -7.74    9.66
  -3   2 -11   11.47   10.90
  -3   2 -12   25.40    8.92
   3  -2  13    7.87    6.92
  -3   2 -13   -3.05    6.27
   3   3 -13    8.30    6.35
  -3  -3  13   -1.72    8.19
  -3   3  13   -2.80   10.21
  -3  -3  12   12.20    9.53
  -3   3  12   19.35    6.72
  -3   3  12   41.36   12.45
  -3  -3  12   47.25    7.08
   3   3 -12   33.11    8.36
  -3   3  11   65.83    7.88
  -3  -3  11   49.25   10.90
  -3  -3  11   54.39    6.01
  -3  -3  11   72.32    8.14
   3   3 -11   86.08    9.92
  -3   3  11   63.94   13.58
  -3   3  10   10.90   12.37
  -3  -3  10    1.34    6.32
  -3   3  10    4.57    7.08
  -3  -3  10   -0.48    7.20
   3   3 -10   -4.42    9.61
  -3  -3   9   50.46    7.33
  -3   3   9   63.69   11.57
  -3   3   9   61.81    7.71
   3   3  -9   70.45   10.23
  -3  -3   9   53.09    7.79
  -3  -3   8   15.88    6.69
  -3   3   8    4.71    9.99
  -3  -3   8   16.46    6.57
  -3   3   8    3.51    6.64
   3   3  -8    5.26    9.06
  -3   3   7   89.43    9.94
   3   3  -7   80.12    9.63
  -3   3   6   16.81    8.30
   3   3  -6   12.72    7.91
   3   3  -5    8.98    4.88
  -3   3   5    4.00    7.84
  -3   3   5    7.20    8.02
   3   3  -5    3.65    8.56
   3  -3  -5   -1.72    7.94
  -3  -3   5    0.04    7.78
   3   3  -5   10.86    7.33
   3  -3  -4   19.76    9.85
  -3   3   4   10.08    7.55
  -3  -3   4   20.33    7.72
  -3   3   4   23.84    7.90
   3  -3  -4   12.86    7.40
   3   3  -4   13.53    7.54
  -3  -3   3   29.95    7.40
  -3   3   3   16.03    6.87
  -3  -3   2  594.91   31.36
  -3   3   2  560.05   31.39
  -3   3   1  378.31   20.41
   3   3  -1  379.39   22.06
  -3  -3   1  352.65   20.32
  -3   3   0   -5.34    5.63
   3   3   0    2.82    8.92
  -3  -3   0    4.62    5.11
  -3   3  -1  105.78    9.53
  -3   3  -3    4.61    7.54
   3  -3   3    2.12    5.86
  -3  -3  -3   -4.65   10.37
  -3  -3  -3    1.59    5.86
   3  -3   4   92.51    7.94
  -3  -3  -4   79.58    8.49
  -3   3  -4   76.05    9.89
   3   3   5  842.70   45.65
   3   3   6   -6.56    8.65
   3   3   6   -6.91    9.55
   3  -3   6    2.55    7.66
   3  -3   7  136.15   11.36
   3   3   7  131.45   12.89
   3  -3   8  156.57   12.86
   3   3   8  156.76   14.47
   3  -3   9  102.22   11.29
   3   3   9  102.56   12.92
   3  -3   9  103.32   11.18
  -3   3  -9   62.19   12.49
   3  -3  10  106.89   11.45
   3  -3  10  102.56   10.65
  -3   3 -10  104.66   13.22
   3  -3  11   17.75    7.61
  -3   3 -11    4.79   10.49
  -3   3 -12   23.98    8.34
  -3   3 -13    6.85    5.45
   3   4 -13   -0.38    5.89
  -3  -4  12   30.72    8.33
   3   4 -12   42.38    8.10
  -3  -4  11   41.64    6.65
   3   4 -11   35.63    9.37
  -3  -4  11   24.24    9.58
  -3   4  10   -2.89    5.46
  -3   4  10   -1.79   11.96
  -3  -4  10   11.73    6.98
  -3   4   9  -10.92    5.81
  -3  -4   9    1.05    7.36
  -3   4   9    4.50   11.02
   3   4  -9   -1.67   10.10
  -3  -4   8   14.35    7.31
  -3   4   8   -3.26   10.25
   3   4  -8   13.28    9.95
  -3   4   7    6.31    9.40
   3   4  -7    0.58    9.28
   3   4  -6  151.03   10.62
   3   4  -6  156.93   10.03
  -3   4   6  163.19   12.37
   3   4  -5   11.17    5.44
   3   4  -5    9.67    6.47
   3   4  -4  659.81   36.63
   3   4  -4  675.43   36.83
   3   4  -4  690.92   36.50
   3   4  -3 1832.33   96.12
   3   4  -3 1799.72   96.23
   3   4  -3 1800.00   96.17
   3   4  -3 1787.48   96.21
   3   4  -2  136.13    8.71
   3   4  -2  129.31    9.44
   3   4  -2  122.58    9.49
   3   4  -2  122.80   10.99
   3  -4  -2  101.90   12.37
   3   4  -2  121.18    9.31
   3   4  -2  119.54    8.55
   3   4  -1 1174.70   63.06
  -3   4   0   83.51   11.41
   3   4   0   60.62    7.09
   3   4   0   59.19    6.76
   3   4   0   52.40    9.96
   3   4   0   60.36    5.80
  -3   4   0   55.27    8.42
   3   4   0   61.21    9.03
   3   4   1  162.56    9.25
   3   4   1  175.12    9.09
   3   4   1  180.34    8.45
   3   4   1  176.27   10.78
   3   4   2  101.40    8.42
   3  -4   2  129.50    8.28
   3   4   2  130.85    8.44
   3   4   2  118.11    7.57
   3   4   3   13.79    6.10
   3  -4   3    1.89    6.41
   3   4   3   12.17    4.81
  -3   4  -4   94.99   10.24
   3  -4   4   92.60    8.58
  -3   4  -4   83.03    9.05
  -3   4  -4   85.71    9.39
   3  -4   5    9.90    7.71
  -3   4  -5   22.14    8.73
  -3   4  -6  551.53   28.40
  -3   4  -6  440.34   28.20
  -3   4  -7   63.29   11.24
  -3   4  -7   20.33   11.06
  -3   4  -8    5.92   10.99
   3  -4   8   33.98   10.45
  -3   4  -8   37.38   11.68
   3  -4   9   47.20   10.70
  -3   4  -9   34.09   10.81
  -3   4  -9   31.64   12.04
  -3   4 -10   44.61   10.12
   3  -4  10   41.78    9.95
   3  -4  11   12.03    7.89
   3   5 -12   30.07    7.03
   3   5 -11    9.49    8.34
  -3  -5  11   -1.65    6.40
  -3  -5  10    8.39    7.24
   3   5 -10   27.72    9.65
  -3  -5   9   12.07    7.79
  -3  -5   8   72.40    8.86
   3   5  -7    3.15    7.02
   3   5  -6   34.15    6.36
   3   5  -6   39.02    7.69
   3   5  -6   36.59    9.44
  -3   5   5   -3.48    7.59
   3   5  -5    4.08    6.13
   3   5  -5    3.98    7.41
   3   5  -5   -2.27    8.58
   3   5  -4   -8.06    8.05
   3   5  -4   -3.91    5.97
   3   5  -4    8.57    7.36
  -3   5   4   -3.95    7.97
   3   5  -3    5.61    7.56
   3   5  -3   -0.98    5.76
   3   5  -3    5.37    7.70
   3   5  -3   -0.44    9.71
  -3   5   3   -5.10    7.92
   3   5  -3    3.67    7.46
  -3   5   3   -2.87   12.52
   3   5  -2  275.10   15.61
  -3   5   2  250.30   16.63
   3   5  -2  271.39   17.47
   3   5  -2  284.12   16.38
   3   5  -2  245.58   16.03
   3   5  -2  286.23   16.33
   3   5  -1   -3.98    6.69
  -3   5   1   -0.84    8.80
   3   5  -1    6.80    9.86
   3   5   0  262.35   16.49
  -3   5   0  237.77   16.35
  -3   5   0  289.50   18.70
   3   5   0  240.36   15.23
   3   5   0  261.57   15.04
   3   5   0  230.79   16.25
   3   5   0  208.32   14.90
   3   5   0  254.22   14.38
   3   5   1   19.72    7.45
   3   5   1   36.53   10.01
  -3   5  -1   37.04   13.54
   3   5   1   15.85    5.96
   3  -5   1   20.38    6.20
   3   5   1   14.86    9.40
   3   5   1   24.82    7.22
   3   5   2   -1.24    5.80
  -3   5  -2    2.55   13.75
  -3   5  -2   14.76    8.86
   3  -5   2   10.79    6.64
   3   5   2   18.32    7.06
  -3   5  -3   45.69   10.53
  -3   5  -3   35.98    9.26
   3   5   3   27.15    5.77
   3  -5   3   42.34    7.50
   3   5   3   36.94    7.05
  -3   5  -4   94.71   11.32
  -3   5  -4   80.44    9.98
   3  -5   4   93.47    9.35
  -3   5  -4   72.86    9.47
   3  -5   5    0.99    8.59
  -3   5  -5   16.12    8.35
  -3   5  -5   15.64   10.44
  -3   5  -5    6.19    8.47
   3  -5   6   13.06    9.38
  -3   5  -6   11.06   10.66
  -3   5  -6   -1.01    9.16
   3  -5   7    3.71   10.04
  -3   5  -7    1.34   11.10
  -3   5  -7    6.46    9.69
  -3   5  -8   22.20   11.17
  -3   5  -8   49.57   10.28
   3  -5   9   -0.45   10.29
  -3   5  -9   12.74   10.66
  -3   5  -9   18.50    9.91
   3  -5  10   12.26    9.04
  -3   5 -10   22.13    9.08
   3  -5  11   -3.95    7.29
  -3   5 -11   -4.87    7.38
  -3  -6  11   12.72    5.60
  -3  -6  10    4.32    6.56
  -3  -6   9   49.22    8.10
   3   6  -8   17.75    9.47
   3   6  -7   12.46    9.52
  -3  -6   7    8.23    8.34
   3   6  -7    9.76    7.64
   3   6  -6   86.30   10.26
  -3   6   6   94.57   14.47
   3   6  -6   48.72   10.30
   3   6  -6   57.78    9.08
  -3  -6   6   75.00    9.15
   3   6  -5  194.43   13.55
   3   6  -5  152.52   14.14
  -3   6   5  157.93   12.52
   3   6  -5  194.79   13.01
   3   6  -5  196.50   12.11
  -3   6   5  172.09   17.44
  -3   6   4  186.76   18.48
  -3   6   4  178.30   14.08
  -3   6   4  200.16   14.32
   3   6  -4  210.15   13.02
   3   6  -4  221.22   14.05
   3   6  -4  201.02   15.34
   3   6  -4  211.47   14.18
   3   6  -3    0.83    8.56
  -3   6   3    4.71    9.50
  -3   6   3   18.21   14.82
   3   6  -3   24.13   11.06
   3   6  -3   -0.07    6.56
   3   6  -3   13.04    8.69
  -3   6   3   -3.35    9.42
   3   6  -2  107.54   10.75
  -3   6   2  118.80   11.63
   3   6  -2  118.79   12.60
  -3   6   2  106.37   11.44
   3   6  -2  127.28   10.52
   3   6  -2  102.66    8.89
   3   6  -2  101.91   10.22
  -3   6   1  116.09   12.43
  -3   6   1   95.39   11.33
   3   6  -1  103.96   12.58
   3   6  -1  132.40   12.78
   3   6   0   -4.00   11.17
  -3   6   0   20.63   15.50
   3   6   0    9.57    7.88
   3   6   0    8.81    8.72
   3   6   0   17.56    6.65
  -3   6   0   14.99   11.52
   3   6   0   12.53    8.58
   3   6   0    9.42   10.41
   3   6   1    6.26   11.16
  -3   6  -1   24.79   16.15
   3  -6   1   13.59    6.98
   3   6   1   23.41    8.30
   3   6   1    3.90    9.72
   3   6   1   12.48    6.74
  -3   6  -1   13.50    9.97
   3   6   2    8.31    6.84
  -3   6  -2   22.19   15.98
   3   6   2   -4.02    7.84
  -3   6  -2    1.33   10.16
   3  -6   2    2.42    7.42
  -3   6  -3   79.10   12.76
   3   6   3   56.33    8.25
  -3   6  -3   77.66   11.04
   3  -6   3   68.53    8.85
  -3   6  -4   23.38   10.09
  -3   6  -4   17.71   11.91
   3  -6   4    4.47    8.57
   3  -6   5   93.37   10.28
  -3   6  -5   75.57   10.02
  -3   6  -5   83.35   12.43
  -3   6  -5   70.77    8.90
  -3   6  -6    4.60   11.45
  -3   6  -6   -4.50    7.71
   3  -6   6    2.44    9.69
  -3   6  -6    7.10    7.96
  -3   6  -7    9.38   11.23
   3  -6   7   12.63   10.10
  -3   6  -7    5.95    8.30
  -3   6  -8   -7.14   10.51
   3  -6   8    0.82    9.66
  -3   6  -8    2.38    7.13
  -3   6  -8   15.94    8.05
  -3   6  -9    5.73    9.45
  -3   6  -9    6.48    7.67
   3  -6  10   -1.39    7.45
  -3   6 -10    3.56    6.46
   3   7 -10   10.48    6.37
  -3  -7  10    3.96    5.47
   3   7  -9   18.30    7.49
   3   7  -9   23.58    9.31
  -3  -7   8   -3.12    7.44
   3   7  -8   14.64   10.56
   3   7  -8    3.75    8.32
   3   7  -7   78.49    8.64
   3   7  -7   76.66    9.65
  -3  -7   7   66.99    8.90
  -3   7   6    1.34   13.40
   3   7  -6   35.27    9.17
   3   7  -6   38.86    8.63
   3   7  -6   10.82    9.74
  -3  -7   6   40.50    8.10
   3   7  -5   49.67    9.70
  -3   7   5   26.93   15.14
  -3  -7   5   51.93    8.02
  -3   7   5   43.92    7.44
   3   7  -5   55.94    9.41
   3   7  -5   34.90   10.80
  -3   7   4  138.10   11.52
  -3  -7   4  116.51    9.99
  -3   7   4  111.37   11.42
  -3   7   4  100.63   16.65
   3   7  -4  135.66   11.55
   3   7  -4  121.89   13.06
   3   7  -4  121.31   11.79
   3   7  -3   30.91    9.66
   3   7  -3   20.59   11.78
  -3   7   3   -4.85   10.49
   3   7  -3   -5.94    9.59
  -3  -7   3    3.76    6.71
  -3   7   3   -1.31    6.87
  -3   7   3    1.33   15.62
  -3   7   3   -0.96    9.90
   3   7  -2   -0.42    9.30
  -3   7   2   -2.60    8.62
   3   7  -2   11.70   12.33
  -3   7   2   -1.32   10.18
   3   7  -2   -7.92   12.28
  -3   7   2    6.52   11.63
  -3   7   1  123.90   14.15
   3   7  -1  114.87    9.66
  -3   7   1   97.04   12.43
   3   7  -1  124.54   11.42
   3   7  -1  116.23   13.42
   3   7  -1  103.12   13.83
   3   7   0    6.90    7.45
  -3   7   0   16.34   13.71
   3   7   0    5.53   12.38
   3   7   0   -5.13    9.23
   3   7   0    0.31   10.99
  -3   7  -1   -4.29   17.96
  -3   7  -1    0.52   10.85
   3   7   1   -1.64    8.80
   3   7   1   -2.50   10.23
  -3   7  -2   13.73   10.78
   3  -7   2   13.51    7.74
   3   7   2    9.03    8.17
   3   7   2    2.67    8.93
   3  -7   3   23.07    8.27
  -3   7  -3    4.23   10.50
  -3   7  -4    6.19   10.11
  -3   7  -4    1.25   12.39
   3  -7   4   20.56    8.57
  -3   7  -5   44.06   11.60
  -3   7  -5   21.45    9.05
   3  -7   5   32.29    9.24
  -3   7  -6    7.11   10.82
  -3   7  -6    1.22    7.35
   3  -7   6    3.80    8.88
  -3   7  -6   -7.17    9.10
  -3   7  -7   35.14    8.16
   3  -7   7   43.90    9.27
  -3   7  -7   24.11   10.45
  -3   7  -8    6.32    8.87
   3  -7   8    2.33    8.09
   3  -7   9    4.84    6.90
   3   8  -8    6.68    8.37
  -3  -8   8    5.77    5.81
  -3  -8   7   14.01    6.41
   3   8  -7    7.95    6.52
   3   8  -7   10.15    9.69
  -3  -8   6    5.49    6.61
   3   8  -6    6.29    7.59
   3   8  -6   28.30   10.49
   3   8  -5    4.34    9.51
   3   8  -5   24.38    8.36
  -3  -8   5   22.90    6.67
   3   8  -4   -1.77   10.46
   3   8  -4   -2.44    8.76
  -3  -8   4    6.58    6.40
   3   8  -3   10.50    9.21
   3   8  -3   19.70   11.05
  -3   8   3   22.90   11.29
   3   8  -3   17.11   12.01
  -3  -8   3   11.72    6.28
  -3   8   3    7.06    9.10
   3   8  -2   10.60   11.70
  -3   8   2   14.98   12.47
  -3   8   2   52.94    8.36
  -3   8   2   28.00    9.56
   3   8  -2   26.89   12.09
  -3   8   1   -4.19   13.57
   3   8  -1    1.65   12.18
  -3   8   1    5.78    9.67
  -3   8   1   -6.54    8.91
   3   8  -1    3.57    9.15
   3   8  -1   -2.22   11.79
  -3   8   0   32.89   14.09
  -3   8   0   17.40    9.24
   3   8   0   24.96    9.07
   3   8   0   14.23   11.09
   3   8   1  134.74   11.18
  -3   8  -1  131.31   12.44
   3   8   1  123.72   11.70
  -3   8  -1  133.47   11.74
  -3   8  -2   15.36    9.88
  -3   8  -3   19.69    9.57
  -3   8  -4   14.21   10.86
  -3   8  -4    4.67    9.01
   3  -8   4    3.23    7.54
  -3   8  -4    9.09    8.52
  -3   8  -5   30.52   10.10
   3  -8   5   30.54    7.67
  -3   8  -5   31.02    8.25
   3  -8   6   -4.25    7.30
  -3   8  -6   -5.44    7.14
  -3   8  -6   15.66    8.96
   3  -8   7   52.00    7.00
  -3   8  -7   35.39    6.14
  -3   8  -7   27.38    8.03
   3   9  -4   38.25    9.35
   3   9  -4   37.07    7.06
  -3   9   3   13.58    7.24
   3   9  -3   30.13    9.52
  -3   9   2   -2.89    7.54
   3   9  -2    8.06    9.71
  -3   9   1   -1.62   11.51
  -3   9   1    8.13    7.63
  -3   9   1   20.87    7.31
   3   9  -1    7.29    7.58
  -3   9   0  -14.44   11.63
  -3   9   0   -3.01    7.33
  -3   9  -1    5.07   10.95
  -3   9  -1   14.92    7.59
  -3   9  -1    5.19    7.12
  -3   9  -2   17.73    7.41
  -3   9  -2    0.29    6.72
  -3   9  -4    9.22    5.87
  -3   9  -4   20.19    7.68
  -3   9  -5    2.79    6.59
  -3   9  -5    0.19    5.20
  -4   0  14   53.68    8.22
  -4   0  13    5.57    9.84
  -4   0  13    7.58    6.75
  -4   0  12   14.17    7.92
  -4   0  12   20.70   11.24
  -4   0  11   -2.42   11.90
  -4   0  11    0.04    8.42
  -4   0  10   32.12   11.95
  -4   0  10   20.58    8.20
  -4   0   9   -3.15   11.03
  -4   0   8  231.52   16.06
  -4   0   7    3.09    8.92
  -4   0   6  366.52   21.41
   4   0  -5    3.61    8.92
  -4   0   5   -6.49    8.13
   4   0  -4 3218.77  177.25
  -4   0   4 3409.67  177.03
  -4   0   3   -6.41    7.42
   4   0  -3   -1.96    8.46
  -4   0   2  903.79   48.68
  -4   0   1    3.83    7.10
  -4   0  -3    0.51    3.83
   4   0   5   -9.44    7.15
   4   0   6   10.64    7.57
   4   0   6    4.83    8.16
   4   0   7  -18.80    8.21
   4   0   7    3.89    8.91
   4   0   8 1416.45   76.71
   4   0   8 1444.05   76.78
   4   0   9   13.54   10.90
   4   0  10  825.53   45.62
   4   0  11    7.60   10.82
  -4   0 -11   14.97   10.43
   4   0  12    8.15    8.38
  -4   0 -12    3.05    8.49
  -4   1  14   14.29    5.02
  -4  -1  14   22.08    7.31
  -4  -1  14    8.74    5.24
  -4  -1  13   61.51    9.87
  -4  -1  13   73.21    7.60
  -4   1  13   59.03    7.40
  -4   1  12   17.39   11.77
  -4  -1  12    3.55   10.70
  -4  -1  12   -1.83    7.70
  -4   1  12    1.00    7.55
  -4  -1  11   38.45   11.46
  -4   1  11   42.83   12.55
  -4   1  11   28.65    8.23
  -4  -1  11   31.18    8.53
   4   1 -11   29.68    7.73
  -4  -1  10   17.22   11.37
  -4   1  10    8.85   11.98
  -4  -1  10   13.25    8.34
  -4   1  10   16.32    8.14
   4   1 -10    4.04    7.97
  -4  -1   9   -2.18   10.95
  -4   1   9    0.98   10.82
  -4  -1   9    6.29   10.13
   4   1  -9    0.68    7.88
  -4   1   8   46.44   10.04
  -4  -1   8   43.06    9.95
   4   1  -8   54.11    8.15
  -4   1   7  108.05   10.17
  -4   1   7   93.90   10.06
  -4  -1   7   92.38   10.19
   4   1  -7   90.04    8.80
  -4   1   6    3.41    7.66
  -4  -1   6    0.87    8.19
  -4   1   6   10.10    7.93
   4  -1  -5  267.37   18.41
  -4   1   5  295.16   17.77
  -4  -1   5  309.51   17.90
   4   1  -5  290.42   18.47
  -4  -1   4   20.23    8.05
  -4   1   4   14.94    7.60
   4   1  -4   16.16    9.41
   4  -1  -4   25.22    9.36
  -4  -1   3   -0.98    7.51
  -4   1   3    2.01    7.57
  -4  -1   2   88.57    8.82
  -4   1   2   93.00    8.62
   4  -1  -2   80.29   10.71
   4   1  -2   79.66   10.53
  -4  -1   1   16.91    7.63
  -4   1   1   24.13    7.67
  -4  -1   0  145.17   13.06
   4  -1   0  155.79    9.27
   4   1   0  135.24   10.12
  -4   1  -1  -11.18    9.65
  -4  -1  -1   -5.93   10.67
   4   1   1   -3.15    9.23
  -4   1  -2  153.65   13.80
  -4  -1  -2  167.11   14.19
  -4  -1  -3  224.14   13.90
   4   1   3  275.46   14.14
  -4   1  -4   46.60   11.34
  -4  -1  -4   52.31   10.97
  -4   1  -4   26.47    5.01
   4   1   5   46.42    7.73
   4  -1   5   53.96    7.90
   4  -1   5   35.03    7.79
   4   1   6   53.56    8.48
   4  -1   6   68.04    8.90
   4  -1   6   51.34    8.54
   4   1   6   55.96    8.24
   4  -1   6   53.92    9.03
   4  -1   7  172.20   12.59
   4   1   7  146.94   12.14
   4  -1   7  146.29   11.99
   4  -1   7  151.83   12.53
   4  -1   8   77.59   11.03
   4  -1   8   46.58    9.45
   4  -1   8   64.36   10.62
   4  -1   9   96.16   12.34
   4  -1   9   74.07   10.20
   4  -1   9   95.72   12.07
   4   1  10   21.22   12.00
   4  -1  10   10.23    7.26
   4  -1  10   20.23   11.31
   4   1  11  102.59   10.95
   4  -1  11   77.93   11.51
  -4   1 -11   65.92   11.72
   4  -1  12   -2.06    8.74
  -4  -1 -12   -0.48    7.22
  -4   1 -12   10.33    8.64
   4  -1  13   -2.07    6.87
  -4   1 -13    0.94    6.11
  -4  -2  14   -3.05    4.65
  -4  -2  14   12.26    7.17
  -4  -2  13   15.52    8.32
  -4   2  13   18.34    6.01
  -4  -2  13   12.50    6.26
  -4  -2  12    4.20    7.22
  -4   2  12    1.72    6.83
   4   2 -12   10.02    7.29
  -4  -2  12  -12.09    9.93
  -4  -2  11  148.63   13.72
  -4   2  11  152.00   11.34
  -4  -2  11  171.58   11.68
   4   2 -11  149.99   11.97
  -4  -2  10   10.56   10.74
  -4  -2  10   14.50    7.96
  -4   2  10    8.64    7.59
   4   2 -10   16.33    8.70
  -4  -2   9  103.91    8.46
   4   2  -9  159.96   10.88
  -4   2   8   88.98   10.31
  -4  -2   8   98.91   10.47
   4   2  -8   77.93    9.58
  -4   2   7   32.51    8.61
   4   2  -7   26.28    7.84
  -4   2   6    7.87    8.15
   4   2  -6   18.50    7.23
   4   2  -5    2.64    9.47
   4  -2  -5    5.87    9.28
  -4  -2   5    6.73    8.05
  -4   2   5    1.18    8.08
   4   2  -5   12.40    6.95
   4   2  -4   27.72    8.90
   4  -2  -4   23.28    8.88
  -4  -2   4   33.90    8.23
  -4   2   4   37.32    7.81
  -4   2   3   63.52    8.02
  -4  -2   3   64.57    8.37
   4   2  -3   63.92   10.37
   4   2  -2   -8.48    8.98
  -4   2   2    6.16    6.80
   4   2  -2   -4.32   10.11
  -4  -2   2    6.90    7.15
   4   2  -1 1352.75   74.41
  -4   2   1 1478.70   74.27
   4   2  -1 1446.77   74.31
  -4  -2   1 1273.91   74.29
   4   2   0   12.00    9.45
   4   2   1  212.04   15.17
  -4  -2  -2   45.23   11.55
   4   2   2   31.17   11.33
  -4   2  -3  255.84   14.91
   4   2   4  372.29   21.33
   4   2   5  152.05   10.88
   4  -2   5  139.37   10.58
   4   2   5  142.44   11.44
   4   2   5  122.52   11.00
   4  -2   6  122.23   10.86
   4   2   6  132.22   11.69
   4   2   6  130.41   11.14
   4  -2   6  132.30   11.32
   4  -2   6  144.90   11.18
   4  -2   7  202.85   13.86
   4  -2   7  171.26   13.56
   4   2   7  179.96   13.68
   4  -2   7  178.56   13.66
   4   2   7  177.15   14.10
   4  -2   8  370.86   21.16
   4  -2   8  325.99   20.70
   4  -2   8  360.67   20.96
   4   2   8  329.91   21.32
   4   2   8  305.38   20.87
   4   2   9   43.00   10.52
   4  -2   9   53.02   10.06
   4  -2   9   62.82   11.31
   4   2   9   63.02   11.92
   4  -2  10   16.21    8.85
   4   2  10    1.02   11.29
   4  -2  10   11.29   10.73
  -4   2 -10    9.68   12.42
   4   2  10  -18.16    9.01
   4  -2  11   15.20   10.41
  -4   2 -11   -9.93   10.70
  -4   2 -12   27.00    8.54
   4  -2  13   20.09    6.41
  -4   2 -13   10.34    5.55
   4   3 -13    5.34    6.11
  -4  -3  13    3.87    5.18
  -4  -3  13   -1.35    7.66
   4   3 -12   -3.90    7.70
  -4  -3  12    4.97    8.67
  -4   3  12    8.30   12.11
  -4   3  12    1.23    6.24
  -4  -3  12   -4.17    6.55
  -4   3  11    4.63   12.73
   4   3 -11   17.43    8.79
  -4  -3  11   10.86    7.14
  -4   3  11   10.03    6.94
  -4  -3  11   37.27    9.91
  -4   3  10    2.17    7.01
  -4  -3  10    4.31    9.97
  -4  -3  10    1.78    7.22
  -4  -3  10    5.30    6.10
   4   3 -10    0.56    9.25
  -4  -3   9   19.10    6.42
  -4  -3   9   17.92    7.29
  -4   3   9   15.30    7.09
   4   3  -9   24.84    9.33
   4   3  -8  152.10   12.18
  -4   3   7   83.18    9.68
   4   3  -7   99.82    9.96
   4   3  -6   24.71    5.34
   4   3  -6   38.80    8.11
   4   3  -5    6.13    5.48
  -4   3   5    6.68    8.24
   4   3  -5    2.74    5.94
  -4  -3   5   -9.80    8.35
   4   3  -5   10.09    7.39
  -4   3   4  104.55    9.71
   4   3  -4  118.68    8.33
   4   3  -4  127.24    9.44
  -4  -3   4  106.18    9.60
   4   3  -3    2.95   11.07
  -4  -3   3   -2.41    6.64
  -4   3   3    0.83    6.67
   4   3  -2   -7.30   10.37
  -4   3   2   11.55    6.53
  -4  -3   2    2.46    6.57
  -4   3   1 1068.85   58.14
  -4  -3   1 1101.78   58.13
   4   3  -1 1087.52   58.69
  -4  -3   0    1.11    6.70
  -4   3   0  -10.57    7.57
  -4   3  -1  226.49   13.73
  -4  -3  -1  135.89   13.05
  -4   3  -2  -12.10    9.78
   4  -3   3   46.16    6.80
   4   3   4  -11.19    7.90
   4  -3   4    9.33    6.93
  -4   3  -4    2.09    8.67
  -4  -3  -4    0.92    8.30
   4   3   5  378.56   22.79
   4   3   5  437.42   23.60
   4   3   6   30.32   10.36
   4  -3   7  117.49   11.35
   4  -3   7   99.11   11.04
   4   3   7  103.48   12.73
   4  -3   7  107.45   11.47
   4   3   7  112.31   11.63
   4  -3   8  302.70   19.66
   4  -3   8  290.38   19.16
   4   3   8  316.85   20.11
  -4   3  -9   19.22   12.50
   4  -3   9   23.39   10.50
   4  -3   9   34.66   10.26
   4   3   9   29.17   12.01
  -4   3 -10    9.07   10.19
   4  -3  10   15.16    9.37
   4  -3  10   10.84   10.33
   4  -3  11   26.69    7.53
  -4   3 -11   -8.71    9.92
  -4   3 -12    6.34    7.39
   4   4 -13    4.50    5.70
   4   4 -12   27.70    7.75
   4   4 -11   12.38    8.91
  -4  -4  11   23.87    6.07
  -4   4  10  102.64   13.41
  -4   4  10  100.57    7.90
  -4  -4  10  102.82    8.89
   4   4 -10  120.14   11.29
  -4  -4   9  108.37    9.05
  -4   4   9  107.48   12.81
  -4   4   9   87.83    8.22
  -4   4   8   11.91   10.59
  -4  -4   8   14.63    7.33
   4   4  -8   20.21    9.73
  -4   4   7   20.57   10.19
   4   4  -7   20.94    5.51
   4   4  -7   28.87    9.37
   4   4  -6   -0.27    5.50
   4   4  -6    1.79    6.73
   4   4  -5  143.93    9.41
   4   4  -5  126.39   10.03
   4   4  -4 1145.95   60.05
   4   4  -4 1097.26   60.08
   4   4  -3  428.60   22.47
   4   4  -3  390.09   22.67
   4   4  -3  388.47   22.83
   4   4  -2    6.40    6.68
   4   4  -2    6.81    5.57
   4   4  -2    1.74    6.70
  -4   4   2    4.50    4.72
   4   4  -1  310.18   16.07
   4   4  -1  226.60   14.89
  -4   4   1  380.80   17.45
  -4   4   1  200.95   14.03
   4   4  -1  277.03   14.97
   4   4   0   43.63    7.55
  -4   4   0   37.05    5.51
   4   4   0   53.36    6.26
  -4   4   0   65.96   11.82
   4   4   0   50.13    7.20
  -4   4   0   47.81    9.21
   4   4   0   46.23    9.46
   4   4   1   13.08    7.20
   4   4   1   10.80    5.78
   4   4   1   16.65    9.07
  -4   4  -1    5.53    5.91
   4  -4   1   12.56    6.03
   4   4   1    5.16    6.64
   4   4   1   14.89    9.37
  -4   4  -1   23.36    9.46
   4   4   2  347.83   19.93
   4  -4   2  377.07   20.12
   4   4   2  339.59   20.11
   4   4   3   60.00    6.37
   4  -4   3   78.13    7.90
  -4   4  -3   58.13    8.61
   4  -4   4    0.87    8.42
  -4   4  -4  -20.32    9.19
   4  -4   5  188.49   12.35
  -4   4  -5  167.44   12.63
  -4   4  -6   30.53   10.17
  -4   4  -7  166.31   13.33
  -4   4  -7   91.24   13.02
  -4   4  -8   83.64   12.17
   4  -4   8  114.82   12.19
   4   4   8   67.40   11.80
  -4   4  -8   83.46   12.69
  -4   4  -9   21.08   11.10
   4  -4   9   11.93   10.82
  -4   4  -9   21.95   11.52
   4  -4  10    2.87    9.55
  -4   4 -10    4.66    9.77
  -4   4 -10    4.08   10.55
   4  -4  11    8.50    7.72
   4   5 -12   13.57    6.73
   4   5 -11    4.49    8.08
  -4  -5  11   -3.05    5.85
   4   5 -10  -14.66    9.23
  -4  -5  10   -2.01    6.88
   4   5  -9    0.43    9.89
  -4  -5   9   -0.82    7.31
  -4  -5   8    5.31    7.83
   4   5  -7    1.16    5.92
   4   5  -7    2.24    7.07
   4   5  -6  264.83   16.41
   4   5  -6  274.52   15.93
   4   5  -5   10.16    8.94
   4   5  -5    8.18    6.37
  -4   5   5    2.13   13.14
   4   5  -5    4.64    7.47
   4   5  -4   -4.99    8.27
   4   5  -4   -8.73    9.18
  -4   5   4    8.00    7.25
   4   5  -4   -3.95    7.68
  -4   5   4    8.93   12.83
   4   5  -4    3.38    6.12
   4   5  -3    4.97    8.12
  -4   5   3    7.18    8.08
   4   5  -3    8.67    9.53
   4   5  -3   12.32    7.57
   4   5  -3    8.47    6.10
   4   5  -2  128.63   12.07
   4   5  -2  130.51    9.29
  -4   5   2  125.77   10.83
   4   5  -2  141.69   10.42
   4   5  -2  118.83   10.36
   4   5  -1    3.20    7.81
   4   5  -1    7.29   10.02
  -4   5   1   16.30    9.35
   4   5   0   90.91    8.04
  -4   5   0  115.24   11.73
   4   5   0  110.33   11.63
   4   5   0  109.53   11.64
   4   5   0   93.31    9.40
  -4   5   0  118.96   14.53
   4   5   0   83.23    9.32
   4   5   1   72.18    7.25
   4   5   1   74.89   10.98
  -4   5  -1  100.25   11.64
   4  -5   1   60.26    7.67
   4   5   1   62.71    8.60
   4   5   1   75.47   10.58
   4  -5   2    4.19    7.21
   4   5   2   -1.16    6.12
   4   5   2   -0.08    7.56
   4   5   2   -6.83    9.67
  -4   5  -3   13.42    9.35
   4  -5   3   16.88    7.94
   4   5   3    7.19    5.80
  -4   5  -4   86.27   11.54
  -4   5  -4   80.72   10.16
   4  -5   4   70.66    9.72
  -4   5  -4   77.94    9.18
  -4   5  -5   14.99   10.71
  -4   5  -5   -1.89    8.55
   4  -5   5   16.03    9.61
  -4   5  -5   -5.49    8.54
   4  -5   6   39.46   10.70
  -4   5  -6   23.98    9.22
  -4   5  -6   42.08   11.30
   4  -5   7  161.82   13.55
  -4   5  -7  129.35   13.40
  -4   5  -7  118.92   12.01
  -4   5  -8  173.53   14.45
  -4   5  -8  169.24   13.64
   4  -5   9   14.50   10.20
  -4   5  -9   -9.46   10.39
  -4   5  -9    3.57    9.34
   4  -5  10   14.72    8.89
  -4   5 -10    0.18    8.65
  -4   5 -10   24.26    8.46
   4  -5  11    3.45    6.62
  -4   5 -11   10.43    6.59
  -4  -6  11    3.02    5.13
  -4  -6  10    1.13    6.37
  -4  -6   9   17.09    7.37
   4   6  -9   13.40    9.73
   4   6  -8    6.23   11.06
  -4  -6   7  264.28   16.20
   4   6  -7  263.01   15.70
   4   6  -7  277.94   16.96
   4   6  -6   35.74    9.89
   4   6  -6   30.31    7.07
  -4   6   6   27.63   14.65
   4   6  -6   28.84    8.40
   4   6  -5  482.43   25.51
   4   6  -5  400.50   26.22
  -4   6   5  411.33   26.02
   4   6  -5  483.67   25.92
  -4   6   5  436.61   28.69
   4   6  -5  495.54   26.35
   4   6  -4    8.04    9.40
   4   6  -4    5.27   10.41
  -4   6   4   18.72    9.63
   4   6  -4    9.03    6.99
  -4   6   4   12.55   14.88
   4   6  -4    5.23    8.66
   4   6  -3  340.96   19.40
  -4   6   3  329.44   23.41
  -4   6   3  371.82   20.32
   4   6  -3  316.26   21.05
   4   6  -3  330.00   20.21
   4   6  -3  339.00   20.43
  -4   6   3  310.38   20.70
   4   6  -2    1.37    9.15
  -4   6   2    0.67   10.29
   4   6  -2   -1.59    6.62
   4   6  -2   16.85   11.19
   4   6  -2   -0.44    8.82
  -4   6   2    5.41    9.68
  -4   6   1  116.19   12.43
   4   6  -1   93.21    8.47
  -4   6   1   90.09   11.18
   4   6  -1  109.15   12.91
   4   6  -1   90.06   12.55
   4   6  -1   92.18   10.51
  -4   6   0    3.05   15.97
   4   6   0   20.06   11.57
  -4   6   0   -0.31   12.29
   4   6   0    5.53    8.82
   4   6   0    9.99   11.04
   4   6   0   -0.42    6.80
   4   6   1    2.19    6.99
  -4   6  -1   -5.02   16.19
  -4   6  -1   -2.24   13.14
  -4   6  -1    0.18   10.19
   4  -6   1    2.13    7.40
   4   6   1   -4.62    8.47
   4   6   1   -4.89   10.44
  -4   6  -2   44.40   16.62
   4   6   2   57.95    8.92
   4   6   2   57.38    7.71
   4  -6   2   53.39    8.71
  -4   6  -2   57.02   11.09
   4   6   2   51.88   10.16
  -4   6  -3  102.26   16.57
   4  -6   3  107.92   10.36
  -4   6  -3   92.33   11.97
   4   6   3   91.17    8.61
  -4   6  -4    3.97   10.09
   4  -6   4   -0.19    9.24
  -4   6  -4   25.01   12.18
   4  -6   5   92.99   10.95
  -4   6  -5   72.60    9.83
  -4   6  -5   58.57    8.02
  -4   6  -5   85.68   12.27
  -4   6  -6    2.61   11.32
   4  -6   6   -5.40   10.32
  -4   6  -6  -16.65    7.29
  -4   6  -7   -3.20   11.09
   4  -6   7   12.84   10.55
  -4   6  -7   15.04    7.72
  -4   6  -8    5.49   10.37
   4  -6   8    3.30    9.86
  -4   6  -8    0.19    7.07
  -4   6  -8   13.23    7.61
  -4   6  -9  -14.30    7.31
  -4   6  -9    1.27    9.55
   4  -6  10   -5.65    6.93
  -4   6 -10    9.83    5.72
   4   7 -10    5.23    6.34
  -4  -7  10    7.20    5.10
   4   7  -9   -1.12    7.56
   4   7  -9   -0.59    8.99
   4   7  -8    2.48    8.29
  -4  -7   8    3.07    7.23
   4   7  -8    4.57   10.22
  -4  -7   7  101.19    9.73
   4   7  -7  104.94    9.45
   4   7  -7  108.96   12.74
   4   7  -7  103.42   10.62
   4   7  -6   49.12    9.93
  -4   7   6   46.67   14.92
   4   7  -6   45.36    8.76
  -4  -7   6   45.14    8.19
   4   7  -6   44.68   12.52
   4   7  -5   90.30   10.46
   4   7  -5   46.65   10.51
  -4   7   5   73.29   15.76
   4   7  -5   80.49    9.69
   4   7  -5   77.73   13.18
  -4  -7   5   61.64    8.56
  -4   7   5   56.45    8.63
   4   7  -4   74.59   10.67
  -4   7   4   54.42   10.45
   4   7  -4   66.96    7.90
  -4   7   4   70.07   15.77
   4   7  -4   48.40   11.04
   4   7  -4   89.84    9.94
   4   7  -3   24.39   10.37
  -4   7   3   34.19   15.85
   4   7  -3   20.93   11.25
  -4   7   3   21.19   10.35
  -4   7   3   14.16    7.25
   4   7  -3   32.80    9.70
  -4   7   3   36.26   10.43
   4   7  -3   28.63    7.46
   4   7  -2   38.86   10.18
  -4   7   2   14.33   11.78
   4   7  -2   15.28   11.77
  -4   7   2   13.02   10.61
   4   7  -2   34.26   12.65
  -4   7   1   63.65   11.33
  -4   7   1   71.60   13.71
   4   7  -1   66.75   12.72
   4   7  -1   67.18   10.34
   4   7  -1   60.83   12.60
   4   7  -1   62.09    8.23
  -4   7   0   32.65   17.68
  -4   7   0   31.01   14.20
   4   7   0    4.11    9.41
   4   7   0   13.59   11.41
   4   7   0    2.07    7.50
   4   7   1    6.47    7.78
  -4   7  -1   27.43   17.82
  -4   7  -1   17.12   14.43
  -4   7  -1   -1.30   10.92
   4   7   1   11.07    9.08
   4   7   1   -2.67   10.42
  -4   7  -2   13.71   11.01
   4  -7   2   -1.14    8.33
   4   7   2   19.44    9.29
  -4   7  -3    0.79   10.62
   4  -7   3    1.41    8.64
   4  -7   4   -6.49    8.97
  -4   7  -4    4.61    9.82
  -4   7  -4  -14.14   12.25
  -4   7  -5   43.43   11.52
  -4   7  -5   24.95    8.83
   4  -7   5   37.70    9.55
   4  -7   6   13.48    9.33
  -4   7  -6    2.78   10.44
  -4   7  -7   30.53    9.86
  -4   7  -7   34.54    7.76
   4  -7   7   48.02    9.13
  -4   7  -8    5.90    8.50
   4  -7   8   -8.55    7.93
   4  -7   9    5.69    6.21
  -4  -8   8   16.66    5.62
   4   8  -8   25.14    8.53
  -4  -8   7    0.22    6.20
   4   8  -7    5.71    9.38
   4   8  -6   47.63   10.43
  -4  -8   6   37.67    6.85
   4   8  -6   36.04    7.71
   4   8  -5   69.68    9.02
  -4  -8   5   66.10    7.45
  -4   8   4   36.48   15.02
   4   8  -4   38.68    8.80
  -4  -8   4   22.93    6.44
  -4   8   4   24.93    8.85
  -4   8   3    2.41    9.35
  -4   8   3   20.51   14.87
   4   8  -3   14.75    9.11
  -4  -8   3   10.44    6.12
   4   8  -3   21.73   11.88
  -4   8   2   11.60    9.40
  -4   8   2   24.80   12.31
  -4   8   2   27.50    8.19
  -4  -8   2    0.44    5.68
   4   8  -2   -4.82   12.05
  -4   8   1   42.50   13.65
  -4   8   1   26.63    9.27
   4   8  -1   25.27    9.43
  -4   8   1   24.08    9.79
   4   8  -1   28.89   11.93
  -4   8   0   25.12   14.07
  -4   8   0   22.72    9.32
   4   8   0   13.67    9.05
   4   8   0   12.08   11.13
  -4   8  -1   15.55    9.78
  -4   8  -1   17.19    9.14
  -4   8  -1   13.01   13.64
   4   8   1   37.10    9.82
  -4   8  -2   11.46    9.57
  -4   8  -3   22.85    9.38
  -4   8  -4    2.31   10.31
   4  -8   4    9.88    7.32
  -4   8  -4    0.27    8.39
  -4   8  -4   -1.71    8.30
  -4   8  -5   13.10    7.06
  -4   8  -5   25.04    9.16
   4  -8   5   11.01    7.19
  -4   8  -5    9.96    7.64
  -4   8  -6   13.62    8.29
   4  -8   6   -1.02    6.78
  -4   8  -6    1.73    6.73
   4  -8   7    5.90    5.91
  -4   8  -7    0.37    7.29
  -4   9   3   27.48    7.32
   4   9  -3   32.70    9.64
  -4   9   2   -3.04    7.34
   4   9  -2   -7.67    9.71
  -4   9   1    9.69    7.40
  -4   9   1   29.97   11.06
  -4   9   0    5.59    6.97
  -4   9   0    2.37   11.36
  -4   9  -1   12.77    7.24
  -4   9  -1    8.51    6.73
  -4   9  -1   10.82   10.56
  -4   9  -2   18.30    6.91
  -4   9  -2    3.38    6.30
  -4   9  -3    5.47    6.48
  -4   9  -4    0.14    5.38
  -4   9  -5    9.09    5.81
  -5   0  14    7.70    7.57
  -5   0  13   -2.81    9.53
  -5   0  13   -1.07    6.51
  -5   0  12    5.59   10.98
  -5   0  12   -1.91    7.59
  -5   0  11    3.31   11.44
  -5   0  11   -8.39    8.29
  -5   0  10   -4.37   11.46
  -5   0   9    2.28   11.04
  -5   0   8   33.46   10.22
  -5   0   7   -7.35    9.15
  -5   0   5    5.31    7.68
   5   0  -5  -10.22    9.49
  -5   0   4 2824.42  150.27
  -5   0   3    4.72    7.54
  -5   0   2    9.42    7.23
  -5   0   1   -3.87    7.72
   5   0   4 1796.36   94.97
   5   0   4 1765.53   95.11
   5   0   5   -2.20    7.93
   5   0   5    7.97    8.14
   5   0   6  263.52   16.61
   5   0   7   10.23    9.57
   5   0   7   -1.84    9.06
   5   0   8  113.73   11.29
   5   0   8  106.11   12.03
   5   0   9    2.42   11.19
   5   0  10    0.39   11.24
   5   0  11   -2.13    9.59
   5   0  11    6.80   10.13
  -5   0 -11  -10.07   10.06
  -5   0 -12   36.39    7.89
  -5   1  14   67.20    6.21
  -5  -1  14   82.30    6.39
  -5   1  14   69.28    8.49
  -5  -1  14   65.55    8.25
  -5   1  13   96.79    8.15
  -5  -1  13   86.08   10.42
  -5   1  13   74.97   11.08
  -5  -1  13  100.53    8.33
  -5  -1  12   -2.86   10.19
  -5   1  12   14.00   11.63
  -5   1  12    8.18    7.19
  -5  -1  12    2.05    7.64
  -5  -1  11   16.04   10.95
  -5   1  11   30.56   12.30
  -5  -1  11    9.15    8.13
  -5   1  11   10.05    7.89
  -5  -1  10   -6.02   11.04
  -5   1  10  -15.42   11.97
   5   1 -10  -11.83    7.56
  -5  -1   9    0.62   10.69
  -5   1   9   29.30   11.12
  -5  -1   9    0.19   10.14
   5   1  -9    3.01    7.68
  -5   1   8    3.06    9.90
  -5  -1   8   10.49    9.32
   5   1  -8   11.25    7.57
  -5  -1   7  157.01   12.53
  -5   1   7  167.46   12.79
  -5   1   7  174.64   12.49
  -5   1   6    7.82    8.11
  -5   1   6    9.78    8.21
  -5  -1   6   -0.62    8.41
  -5   1   5   13.78    7.82
  -5   1   5   -1.19    7.91
  -5   1   5    1.31    7.69
  -5  -1   5   12.03    8.04
   5   1  -5    5.15    9.55
   5  -1  -5    9.28    9.28
  -5  -1   5    0.98    7.90
  -5   1   4   -0.26    7.70
  -5  -1   4   -2.50    8.33
  -5  -1   3   42.92    8.20
  -5   1   3   41.98    8.11
   5   1  -3   42.91   10.43
   5   1  -2  402.53   23.10
  -5  -1   2  393.10   22.25
  -5   1   2  380.18   22.16
  -5  -1   1  219.88   12.59
  -5   1   1  198.79   12.50
   5  -1  -1  218.50   13.89
  -5  -1   0  240.26   16.58
  -5   1   0  218.38   16.32
  -5   1  -1   14.01    9.78
   5   1   1   21.93    9.59
  -5  -1  -2   -8.81   10.48
  -5   1  -2   -1.07   10.16
   5   1   2   13.89    9.85
   5  -1   2    9.55    9.91
   5  -1   3   33.01   11.38
  -5   1  -3   31.07   10.95
  -5  -1  -3   17.13   10.91
   5   1   3   19.49   11.29
   5  -1   4   51.62    8.12
   5  -1   4   58.96    9.60
   5   1   4   58.74    9.33
   5   1   5   17.38    7.77
   5  -1   5   24.47    8.01
   5   1   5   11.52    7.64
   5  -1   5    3.41    7.90
   5  -1   6  227.82   14.74
   5   1   6  229.42   14.67
   5  -1   6  215.45   14.79
   5   1   6  213.58   14.61
   5   1   6  219.44   14.92
   5   1   7   67.67    9.33
   5  -1   7   65.81   10.25
   5  -1   7   61.32   10.45
   5  -1   7   66.95    9.82
   5  -1   8  270.13   18.34
   5  -1   8  282.73   18.50
   5  -1   8  296.20   18.67
   5  -1   9  189.64   14.93
   5  -1   9  162.94   13.62
   5  -1   9  179.66   14.77
   5  -1  10   -1.53    6.90
   5  -1  10    7.94   11.07
   5  -1  11   15.55   10.05
  -5   1 -11   12.85   10.25
   5  -1  12   12.52    7.80
  -5  -1 -12   11.83    6.78
  -5   1 -12   12.26    7.93
  -5  -2  14   28.08    4.63
  -5  -2  13   12.84    8.09
  -5   2  13   17.75    5.82
  -5  -2  13    9.37    6.02
   5   2 -12   -9.52    7.05
  -5  -2  12    9.38    9.19
  -5  -2  12   -2.03    7.06
  -5   2  12    6.61    6.74
  -5  -2  11   -4.57   10.07
  -5  -2  11   -0.43    7.65
  -5   2  11    7.22    7.21
   5   2 -11   -0.80    7.90
  -5  -2  10   16.10    7.87
  -5  -2  10    5.16   10.27
  -5   2  10    5.06   12.31
  -5   2  10    1.50    7.29
   5   2 -10    1.66    8.31
  -5  -2   9   59.95   10.61
  -5   2   9   64.11   11.69
  -5  -2   9   81.98   10.60
  -5   2   9   55.44   10.13
  -5  -2   9   33.67    6.04
   5   2  -9   59.60    9.03
  -5  -2   8   -6.68    9.39
  -5   2   8    6.88    9.09
  -5   2   8    3.83   10.09
   5   2  -8    6.56    8.04
  -5   2   7   81.59   10.32
  -5   2   7   80.21    9.65
   5   2  -7   91.52    9.09
  -5   2   6    4.91    8.26
  -5   2   6   -0.04    8.07
   5   2  -6   14.75    7.14
  -5   2   5   68.89    8.66
  -5   2   5   54.61    8.55
   5   2  -5   59.03    7.83
  -5   2   4   98.10    9.76
  -5  -2   4  119.08   10.04
  -5   2   3  403.76   23.64
  -5  -2   3  433.99   23.74
  -5   2   2  345.11   19.66
   5   2  -2  298.38   20.37
  -5  -2   2  365.24   19.91
  -5  -2   1  129.93   10.32
  -5   2   1  124.05   10.29
   5   2  -1  129.66   11.65
   5   2   0   -5.07    7.66
  -5   2  -1   54.76   10.57
  -5   2  -2   49.95   11.20
   5  -2   3  557.98   33.87
   5   2   3  676.22   33.82
   5   2   4    5.32    7.81
   5   2   5   21.55    7.88
   5  -2   5   16.16    8.34
   5   2   5   27.33    8.33
   5   2   6  470.36   25.97
   5   2   6  446.02   26.07
   5  -2   6  453.76   26.35
   5   2   6  458.40   26.41
   5   2   7   38.93   10.02
   5  -2   7   32.03   10.29
   5  -2   7   53.54   10.32
   5  -2   7   41.64   10.27
   5   2   7   26.91   10.56
   5  -2   8   77.80   11.51
   5  -2   8   85.10   11.20
   5  -2   8   67.77   11.29
   5   2   8   58.46   11.93
   5   2   8   78.51   11.08
   5  -2   9  178.64   14.77
   5  -2   9  212.77   15.29
   5   2   9  204.34   15.63
   5  -2  10   26.20    9.32
   5  -2  10   17.92   10.73
   5   2  10   31.02   11.29
  -5   2 -10   -0.09   12.26
  -5   2 -11    1.53    8.77
   5  -2  11   16.79    9.76
  -5   2 -11    7.70    9.81
  -5   2 -12   19.60    7.54
   5   3 -13   19.34    5.81
  -5  -3  13    9.03    5.02
   5   3 -12   23.87    7.34
  -5   3  12   27.88    6.38
  -5  -3  12   18.84    8.09
  -5  -3  12   17.19    6.71
   5   3 -11    4.78    8.36
  -5  -3  11  -13.04    8.94
  -5  -3  11    1.01    7.02
  -5   3  11    5.07    6.89
  -5  -3  10  172.92   11.41
  -5   3  10  162.83   11.26
  -5  -3  10  165.27   12.76
   5   3 -10  191.35   12.49
  -5  -3   9   16.60    9.37
  -5  -3   9   26.07    6.49
  -5  -3   9   23.44    7.54
   5   3  -9   30.07    9.14
  -5  -3   8   29.77    9.19
  -5   3   8   23.62    9.54
   5   3  -8   25.43    9.03
   5   3  -7  540.79   30.21
   5   3  -6   12.92    5.69
  -5  -3   6   -1.82    8.25
   5   3  -6   16.37    8.02
   5   3  -5    2.50    5.90
   5   3  -5    0.23    6.35
   5   3  -5   -2.76    7.56
   5   3  -4   51.00    7.68
   5   3  -4   48.77    7.11
  -5  -3   4   46.41    7.99
  -5   3   4   34.37    7.77
  -5  -3   3    5.10    6.99
  -5   3   3    5.00    6.87
   5   3  -3    9.81    6.49
  -5   3   2  153.83   11.27
  -5  -3   2  159.17   11.32
   5   3  -2  173.09   12.44
   5   3  -2  171.56   11.00
  -5   3   1 2128.18  117.39
   5   3  -1 2208.83  117.26
  -5  -3   1 2278.53  117.40
  -5  -3   0   99.85    9.44
  -5   3   0   84.90    9.33
   5   3   0   96.37    9.08
  -5   3  -2  126.97   13.53
   5  -3   2  164.79   10.93
   5   3   2  164.98   11.58
   5   3   2  159.60   12.15
   5   3   3    8.00    7.77
   5  -3   3   28.16    7.50
   5  -3   4    1.14    7.89
   5   3   4    7.50    7.75
   5   3   5  311.52   19.59
   5   3   6   12.80    9.21
   5   3   6   25.03   10.50
   5   3   7   41.07   10.78
   5  -3   7   42.18   10.42
   5  -3   7   46.32   11.04
   5  -3   7   46.39   10.16
   5   3   7   53.68   12.02
   5  -3   8   16.41   10.41
   5  -3   8   23.95   11.02
   5   3   8   15.75   10.78
   5  -3   8   -1.97   10.22
   5   3   8   21.22   12.01
   5  -3   9  225.45   15.40
   5  -3   9  216.78   14.91
   5   3   9  233.99   16.40
  -5   3 -10    8.59   10.28
   5  -3  10   11.70    9.49
   5  -3  10    5.30    9.33
   5   3  10   -1.30   11.47
  -5   3 -12   -6.13    6.41
   5   4 -12   15.39    7.33
   5   4 -11   50.62    8.80
  -5  -4  11   36.63    5.74
   5   4 -10  247.95   15.25
  -5  -4  10  209.80   13.77
  -5   4   9   87.20    8.19
  -5  -4   9  107.18    8.95
  -5   4   8  116.99    9.80
   5   4  -8  190.82   12.40
   5   4  -7   58.99    6.62
   5   4  -7   83.30   10.06
   5   4  -6   72.20    8.42
   5   4  -6   89.35    7.72
   5   4  -6  102.59   10.10
   5   4  -5    0.37    6.16
   5   4  -5   12.76    7.07
   5   4  -4  162.26   10.82
   5   4  -4  160.45   11.39
   5   4  -3  185.99   11.64
   5   4  -3  172.60   12.24
   5   4  -3  192.02   13.95
  -5   4   2   86.90    8.66
   5   4  -2   84.07    7.80
   5   4  -2   83.97    8.65
   5   4  -2  112.36   10.84
   5   4  -2   92.28    9.11
   5   4  -1   -4.17    7.57
   5  -4  -1    0.06    8.02
  -5   4   1    2.66    8.40
   5   4   0   31.46    8.03
   5   4   0   26.92    6.40
  -5   4   0   35.01    9.76
   5  -4   0   46.78    6.79
   5   4   0   21.70    7.43
  -5   4   0   37.53   11.94
   5   4   1   30.14    6.60
  -5   4  -1   17.12   10.49
   5  -4   1   15.85    7.05
   5   4   1   18.61    7.22
   5   4   1   40.46    9.52
  -5   4  -2   42.62   10.68
   5   4   2   47.06    6.96
   5   4   2   41.70    8.09
   5  -4   2   50.20    7.72
   5   4   2   51.36    9.68
   5   4   3   26.82    6.30
   5  -4   3   31.40    7.96
   5   4   3   18.97    9.29
   5  -4   4   59.58    9.31
   5   4   5    1.03    7.81
   5  -4   5   -8.86    9.60
  -5   4  -5   -9.01    9.48
   5  -4   6  177.38   16.62
  -5   4  -6  120.99   16.07
   5   4   7   17.97   11.24
  -5   4  -7   58.40   11.66
  -5   4  -8   -3.89   11.59
   5  -4   8    6.21   11.54
   5   4   8  -24.22   10.84
  -5   4  -8   12.04   11.44
  -5   4  -9    8.05   10.94
   5  -4   9    8.17   10.80
  -5   4  -9   17.58   11.04
   5  -4  10   34.30    9.83
  -5   4 -10   29.99    9.88
  -5   4 -10   37.96   10.05
   5  -4  11   13.49    7.17
  -5   4 -11    8.03    7.57
   5   5 -12    3.15    6.41
   5   5 -11   13.33    7.99
  -5  -5  11   11.36    5.73
   5   5 -10    8.68    9.00
  -5  -5  10   -6.07    6.55
   5   5  -9   18.67    9.77
  -5  -5   9    5.77    7.18
  -5  -5   8  296.81   16.94
   5   5  -8  258.84   18.05
   5   5  -8  315.18   18.19
   5   5  -7   50.61    6.82
  -5   5   7   50.93   14.61
   5   5  -7   54.40    7.91
   5   5  -7   61.47   11.31
  -5   5   6  321.16   21.95
   5   5  -6  306.15   18.34
   5   5  -6  304.13   17.85
   5   5  -5   56.93    7.45
   5   5  -5   56.04    8.62
  -5   5   5   69.96   13.93
   5   5  -4   30.23    8.95
  -5   5   4   30.28   13.20
   5   5  -4   13.40    6.68
   5   5  -4   17.67    8.19
   5   5  -4   20.78   11.20
   5   5  -3    8.65    8.64
   5   5  -3    3.27    6.32
   5   5  -3   -3.31    9.53
   5   5  -3   -9.28    7.96
   5   5  -3   -2.31   11.06
  -5   5   2  210.97   14.12
   5   5  -2  201.01   12.95
   5   5  -2  201.99   14.99
   5   5  -2  214.88   13.91
   5   5  -2  205.07   14.06
   5   5  -1   18.20    8.54
  -5   5   1   13.42   13.35
   5   5  -1    7.98   10.29
  -5   5   0  272.91   17.25
   5   5   0  209.21   15.38
   5   5   0  240.03   14.71
  -5   5   0  304.32   19.40
   5   5   0  259.65   16.86
   5   5   0  223.89   15.62
   5   5   1   -3.38    6.61
   5   5   1    0.09    8.10
   5  -5   1   10.15    7.57
   5   5   1    5.99   10.39
  -5   5  -1   -6.01   12.01
  -5   5  -1    8.66   14.07
  -5   5  -2   80.40   12.56
   5   5   2   58.18    8.82
   5  -5   2   54.58    8.78
   5   5   2   51.91   10.54
   5   5   2   59.63    7.66
   5   5   3   32.82    6.66
   5  -5   3   39.01    9.11
   5   5   3   33.22    9.87
  -5   5  -4    8.50    9.27
   5  -5   4   -0.93    9.75
  -5   5  -5   36.93    8.96
   5  -5   5   58.16   10.88
  -5   5  -5   55.61    8.74
  -5   5  -5   41.21   11.53
  -5   5  -6   17.20   11.23
   5  -5   6   30.69   11.28
  -5   5  -6   19.41    8.91
  -5   5  -7   18.40   11.22
   5  -5   7   14.60   11.70
  -5   5  -7   -0.58    9.20
  -5   5  -8  152.45   13.76
  -5   5  -8  146.24   12.40
  -5   5  -9   -6.21   10.23
   5  -5   9   15.07   10.12
  -5   5  -9   17.15    8.90
  -5   5 -10   -0.70    8.38
   5  -5  10    0.04    8.33
  -5   5 -10  -14.08    7.50
   5   6 -11    7.87    6.64
  -5  -6  11   -0.02    4.76
  -5  -6  10   13.88    6.12
  -5  -6   9    8.07    7.02
   5   6  -8    8.02   10.73
   5   6  -7    2.75   10.00
   5   6  -7   15.38    7.72
   5   6  -7   22.30   11.43
  -5   6   6   -1.56   15.01
   5   6  -6   10.94   10.12
  -5   6   6    6.82    6.98
   5   6  -6    7.38    6.94
   5   6  -6    5.88    8.22
   5   6  -6    0.43   11.91
   5   6  -5  233.55   14.58
  -5   6   5  217.91   16.02
   5   6  -5  234.61   15.36
  -5   6   5  234.67   19.62
   5   6  -5  237.63   17.61
   5   6  -5  239.14   16.35
   5   6  -4   37.68   10.18
  -5   6   4   27.65   14.94
   5   6  -4   30.46    7.32
   5   6  -4   15.79    9.89
  -5   6   4   24.68   10.19
   5   6  -4   32.38    9.03
   5   6  -4   23.84   12.64
   5   6  -3   57.29   10.62
   5   6  -3   63.94    7.73
  -5   6   3   63.15    9.64
   5   6  -3   44.06   11.14
   5   6  -3   56.72    9.65
   5   6  -2   49.94   10.36
  -5   6   2   60.49   10.90
   5   6  -2   27.66   11.47
   5   6  -2   54.06    9.66
   5   6  -1    2.19    9.68
  -5   6   1    2.22   11.75
   5   6  -1    3.11    6.79
   5   6  -1   13.39   12.10
  -5   6   1   18.95   15.84
   5   6   0   12.10    7.12
  -5   6   0   30.12   16.47
   5   6   0   15.29    9.27
   5   6   0   10.74   11.67
  -5   6   0   -2.40   13.20
   5   6   1   18.13    7.42
  -5   6  -1    7.98   13.74
  -5   6  -1    9.66   16.73
   5   6   1   11.44    8.99
   5   6   1   21.84   11.27
   5   6   2   12.99    7.59
  -5   6  -2   30.11   13.61
  -5   6  -2   22.95   10.97
   5  -6   2   19.50    8.99
  -5   6  -2   17.28   16.16
   5   6   2   10.32   10.36
   5   6   3   15.55    6.93
   5  -6   3   32.23    9.72
  -5   6  -3   21.05   10.80
   5   6   3   14.54    9.69
  -5   6  -3   29.49   15.15
  -5   6  -4   27.57   10.23
   5  -6   4   34.62   10.42
  -5   6  -5   31.24   11.73
   5  -6   5   31.12   10.63
  -5   6  -5    8.15    8.84
  -5   6  -6    2.90   11.07
   5  -6   6   18.22   10.71
   5  -6   7   -6.85   10.41
  -5   6  -7   12.75   10.71
  -5   6  -8   18.80   10.10
   5  -6   8   18.60    9.69
  -5   6  -9    6.82    8.68
   5  -6  10   -7.57    6.17
   5   7 -10   15.57    6.31
  -5  -7  10    3.52    4.73
   5   7  -9    3.09    7.43
   5   7  -8   -2.47    8.60
  -5  -7   8    5.05    6.93
   5   7  -8   13.09   10.55
   5   7  -7    2.29    9.22
  -5  -7   7   -9.88    7.51
   5   7  -7   -1.47   10.78
   5   7  -6    0.46    9.86
  -5   7   6  -12.23   15.30
   5   7  -6   -8.85    8.26
  -5  -7   6    5.20    7.76
   5   7  -6   12.92   11.79
  -5   7   5  113.74   16.77
   5   7  -5  125.13    9.93
  -5   7   5  100.18   11.27
   5   7  -5  136.26   11.21
   5   7  -5  141.53   14.18
   5   7  -5  124.09   12.32
   5   7  -4   -1.19   10.52
   5   7  -4   11.83    7.19
  -5   7   4   12.27   10.30
  -5   7   4    9.37   15.38
   5   7  -4   19.68    9.36
   5   7  -3   -3.34   10.75
  -5   7   3  -13.65    9.65
   5   7  -3   12.09    7.24
  -5   7   3   -1.63    7.23
  -5   7   3   -3.77   10.56
   5   7  -3    1.08    9.63
   5   7  -2   13.52   10.67
  -5   7   2    4.22   11.63
  -5   7   2   17.68   10.63
  -5   7   1   13.15   17.12
   5   7  -1   -0.77    7.30
  -5   7   1    0.04   13.19
   5   7  -1   -0.88    9.95
   5   7  -1   10.59   12.20
  -5   7   0    0.28   17.41
   5   7   0   -2.69    7.57
  -5   7   0    7.22   14.43
   5   7   0    7.89    9.66
   5   7   0   -1.27   11.60
  -5   7   0    5.29   10.90
   5   7   1    0.46    7.87
  -5   7  -1   -2.33   14.53
  -5   7  -1   13.26   17.43
  -5   7  -1   -2.73   11.06
   5   7   1    4.31   10.75
  -5   7  -2   17.73   13.81
  -5   7  -2   11.29   10.98
   5   7   2   -3.23    7.88
   5   7   2   12.70    9.91
  -5   7  -3   22.74   10.69
   5  -7   3    9.36    9.06
  -5   7  -4   -5.26    9.50
   5  -7   4   -4.23    9.26
   5  -7   5    8.31    9.35
  -5   7  -5   -6.07    8.01
  -5   7  -5   11.09   10.66
   5  -7   6   -3.81    9.12
  -5   7  -6    8.76    9.88
  -5   7  -7   53.73    9.41
   5  -7   7   67.48    8.90
  -5   7  -7   34.75    7.43
  -5   7  -8   15.71    7.94
   5  -7   8   -9.61    7.20
  -5  -8   8   11.45    5.09
  -5  -8   7  108.78    8.49
   5   8  -7  120.97   10.70
   5   8  -7  104.69    9.45
   5   8  -6    9.27    8.36
  -5  -8   6    3.96    6.18
   5   8  -6   12.32    9.85
  -5   8   5   55.46   15.20
  -5  -8   5   31.13    6.86
  -5   8   4   62.40   15.11
  -5   8   4   46.50    9.31
   5   8  -4   51.60    8.88
  -5  -8   4   36.07    6.48
   5   8  -3   -8.73    8.97
  -5  -8   3   -2.96    5.73
  -5   8   3   -5.61    9.38
  -5   8   2  -21.69    7.87
  -5  -8   2    3.52    5.61
  -5   8   2    1.09   12.01
   5   8  -2    9.21   11.74
  -5   8   2    5.64    9.49
  -5   8   1   -8.72   13.29
  -5   8   1   -0.47    9.11
   5   8  -1    7.72   11.62
  -5   8   1    9.44    9.48
  -5   8   0    9.29   13.80
  -5   8   0   -6.45    9.04
   5   8   0   -3.35   11.17
  -5   8  -1    1.28   13.43
  -5   8  -1    0.40    9.29
   5   8   1    8.56    9.86
  -5   8  -2   57.34   10.07
  -5   8  -2   94.13   12.96
  -5   8  -3   42.81    9.11
  -5   8  -4   13.37    7.90
  -5   8  -4    3.63    7.83
  -5   8  -5   13.06    8.48
  -5   8  -5    5.02    6.09
   5  -8   5    7.76    6.66
  -5   8  -5   17.71    7.16
  -5   8  -6   59.01    8.03
   5  -8   6   60.22    6.80
  -5   8  -6   36.95    6.69
  -5   9   3    2.24    6.73
   5   9  -3    6.24    8.60
  -5   9   2    5.70    6.94
   5   9  -2    9.54    9.40
  -5   9   1    1.97    6.87
  -5   9   0    9.47   10.21
  -5   9   0    6.85    6.48
  -5   9  -1    4.82    9.54
  -5   9  -1    1.74    6.54
  -5   9  -1    1.87    6.18
  -5   9  -2    4.52    8.43
  -5   9  -2   -6.72    6.30
  -5   9  -2    3.64    5.73
  -5   9  -3   -1.19    5.79
  -5   9  -4    2.41    4.63
  -6   0  14  -12.79    7.30
  -6   0  13   10.03    9.26
  -6   0  13    4.78    6.25
  -6   0  12   17.75   10.57
  -6   0  12   20.07    7.59
  -6   0  11  -13.93   11.31
  -6   0  11    3.82    8.15
  -6   0  10   62.92   12.06
  -6   0   9   -4.78   11.10
  -6   0   8   23.85   10.25
  -6   0   7    6.68    9.21
  -6   0   4   40.82    8.10
  -6   0   3   -3.17    7.78
  -6   0   2  460.95   26.02
  -6   0   1   -0.15    8.21
   6   0   3    1.53    8.01
   6   0   3    0.10    7.75
   6   0   4  321.31   20.11
   6   0   4  351.91   19.80
   6   0   5    7.55    8.66
   6   0   5   -1.03    8.55
   6   0   6  128.66   11.74
   6   0   7    0.96    9.83
   6   0   8   57.57   10.43
   6   0   8   61.10   11.33
   6   0   9    8.90    7.96
   6   0   9    6.68   11.18
   6   0  10   51.94   11.13
   6   0  11   -8.94    9.43
  -6   0 -11    2.29    9.47
  -6   0 -12   20.96    6.84
  -6   1  14   -4.35    4.51
  -6  -1  14    3.31    4.63
   6  -1 -14    5.66    6.25
  -6  -1  13   39.35    8.59
  -6   1  13   26.50    9.56
  -6  -1  13   10.37    6.38
  -6   1  13   34.32    6.21
  -6  -1  12   25.16   10.24
  -6   1  12   21.43   11.28
  -6  -1  12   34.81    7.48
  -6   1  12   39.14    7.44
  -6  -1  11    2.19   10.48
  -6   1  11   18.88   12.01
  -6  -1  11    5.78    7.94
  -6   1  11    3.62    7.75
  -6  -1  10   49.40   11.08
  -6   1  10   71.13   12.38
  -6  -1  10   60.90   11.22
   6   1  -9   -9.43    7.69
  -6  -1   9  -12.23   10.50
  -6   1   9   10.46   11.18
  -6  -1   9   10.43   10.14
  -6   1   8   18.95   10.31
  -6  -1   8   24.27    9.56
   6   1  -8    9.10    7.42
  -6   1   7    5.74    9.32
  -6  -1   7    5.79    8.99
   6   1  -7    1.39    6.87
  -6   1   6  206.51   13.40
  -6  -1   6  180.48   13.50
  -6   1   5   10.60    8.10
  -6  -1   5   15.52    8.25
   6  -1  -4  120.27   12.78
   6   1  -4  109.60   12.57
  -6  -1   4   98.93   10.02
  -6   1   4   79.21    9.48
  -6   1   4  111.13    9.79
  -6  -1   4  124.92   10.00
   6   1  -3  235.53   16.06
  -6   1   3  210.84   14.27
  -6  -1   3  218.63   14.47
   6  -1  -3  222.50   16.12
   6  -1  -2   76.96   11.48
   6   1  -2   74.79   11.57
  -6  -1   2   68.34    9.12
  -6   1   2   67.88    8.47
   6  -1  -1   81.94   10.79
  -6  -1   1   78.09    9.34
   6   1  -1   50.64    6.96
  -6   1   1   76.99    9.02
   6   1   0   96.79   10.41
  -6   1   0   72.75   10.76
  -6   1  -1  297.98   20.97
  -6  -1  -1  307.04   21.30
   6   1   1  359.84   20.85
   6  -1   1  397.49   20.92
  -6  -1  -2   -1.57   10.80
   6   1   2    1.48   10.16
   6  -1   2    4.24   10.51
   6  -1   2   -4.92    7.74
   6   1   2    1.87    7.32
  -6   1  -2   -3.39   10.84
   6   1   3   33.36    8.22
   6  -1   3   59.90    9.48
   6   1   3   55.35    9.12
   6  -1   4    3.07    9.58
   6   1   4    0.66    9.15
   6  -1   4    5.89    8.34
   6   1   4    3.82    7.95
   6   1   5   11.70    8.37
   6  -1   5   16.35    8.94
   6  -1   6    8.72    9.20
   6   1   6   14.46    8.80
   6   1   6   12.03    8.97
   6  -1   6    9.65    9.77
   6   1   6   15.85    9.49
   6  -1   7    9.80   10.00
   6   1   7    9.56    9.18
   6  -1   7   17.76   10.47
   6  -1   7   12.96   10.06
   6  -1   8  106.19   12.29
   6  -1   8   94.85   11.88
   6  -1   8  101.26   12.27
   6  -1   9    2.49   11.19
   6  -1   9   19.41    9.77
   6  -1   9   12.85   11.05
   6  -1  10   17.28   10.64
   6  -1  11   12.05    9.53
  -6   1 -11    4.60    9.41
  -6  -1 -12   18.21    6.04
  -6   1 -12   10.76    6.95
  -6   2  13   45.13    9.56
  -6   2  13   20.56    5.84
  -6  -2  13   36.10    6.11
   6   2 -13   45.08    8.74
   6  -2 -13   43.76    8.05
  -6  -2  12   -1.71    8.79
  -6   2  12   19.95   11.26
  -6  -2  12    3.18    6.89
  -6   2  12    5.27    6.48
   6   2 -11   43.01    8.05
  -6  -2  11   43.20    9.90
  -6   2  11   36.45   12.56
  -6  -2  11   50.60    7.97
  -6   2  11   35.09    7.55
  -6  -2  10   76.91   10.65
  -6   2  10   74.56   13.14
   6   2 -10   80.89    9.19
  -6   2   9  186.90   15.35
  -6  -2   9  158.57   13.76
  -6  -2   9  209.45   14.27
  -6   2   9  178.46   13.97
   6   2  -9  185.50   13.01
  -6   2   8   25.63   10.73
  -6  -2   8   16.60    9.60
  -6   2   8   25.06    9.21
   6   2  -8   11.99    8.27
  -6   2   7  178.67   13.59
  -6  -2   7  184.48   13.04
  -6   2   7  170.04   12.74
   6   2  -7  157.04   12.15
   6   2  -6   33.70    7.89
  -6   2   6   47.02    9.30
  -6  -2   6   42.24    9.05
  -6   2   6   53.86    8.64
   6   2  -5   51.43    8.00
  -6   2   5   59.25    9.13
  -6   2   5   57.02    8.75
   6   2  -4   27.27    7.28
  -6  -2   4   22.13    8.06
  -6   2   4   43.56    8.63
  -6   2   4   21.72    7.74
  -6   2   4   34.55    8.37
   6   2  -3   13.92    6.95
  -6  -2   3    5.11    8.03
  -6   2   3   11.02    7.51
  -6  -2   2  157.31   11.14
  -6   2   2  130.99   10.97
  -6  -2   1    5.01    8.64
  -6   2   1    6.85    8.63
   6   2   0   74.26    8.11
   6  -2   1   21.72    7.34
  -6   2  -1   18.49   10.30
   6  -2   2  161.45   11.55
   6  -2   3  231.91   14.87
   6  -2   5  131.99   10.75
   6   2   5  113.26   10.73
   6   2   5  106.69   10.63
   6   2   6   92.69   10.80
   6   2   6  108.70   10.92
   6  -2   6   95.83   11.63
   6   2   6   90.97   11.63
   6  -2   6  108.90   11.02
   6  -2   7  116.29   11.79
   6   2   7  101.34   11.37
   6  -2   7  107.33   12.19
   6   2   7  104.08   12.09
   6  -2   7   94.90   11.87
   6   2   8    8.46   10.34
   6  -2   8   -8.46   10.67
   6  -2   8    6.56   11.06
   6  -2   8    8.56   10.45
   6   2   8   13.56   11.08
   6  -2   9  126.59   12.26
   6  -2   9   78.92   11.89
   6   2   9  107.15   12.40
   6  -2   9   84.72   11.95
   6   2   9   98.96   11.81
   6  -2  10  -14.29    9.12
   6  -2  10   -4.99   10.25
   6   2  10    8.30   10.45
  -6   2 -10    2.25   11.33
  -6   2 -11    4.83    8.25
   6  -2  11   19.12    8.69
  -6   2 -11   23.96    9.00
  -6   2 -12    4.49    6.33
  -6  -3  13    7.47    4.83
   6   3 -12   -3.78    6.84
  -6  -3  12    8.64    6.04
  -6   3  12    2.51    6.12
   6  -3 -12   -6.75    8.55
   6   3 -11    4.95    8.06
  -6  -3  11    3.12    6.89
  -6   3  11    0.42    6.71
   6   3 -10    2.24    8.63
  -6  -3  10    0.89    5.32
  -6  -3  10    9.46    7.28
  -6   3  10    4.93    7.14
   6   3  -9    9.31    8.96
  -6   3   8  103.55   11.31
  -6  -3   8  128.85   11.63
   6   3  -8  126.96   11.17
  -6   3   7  685.14   33.51
   6   3  -7  695.44   33.46
   6   3  -6   65.88    8.90
   6   3  -6   43.20    6.89
  -6   3   6   60.57   10.06
   6   3  -5   48.78    8.39
   6   3  -4    9.13    7.59
   6   3  -4   12.76    6.98
  -6  -3   3   62.71    8.55
   6   3  -3   63.60    7.91
  -6   3   3   60.06    8.41
   6   3  -3   75.47    8.34
  -6  -3   2    3.96    7.36
  -6   3   2   -3.56    7.39
   6   3  -2   -6.26    6.85
   6   3  -2   12.76    9.23
  -6  -3   1  392.94   22.85
  -6   3   1  386.95   22.96
   6   3  -1  426.99   23.28
  -6  -3   0  295.67   19.70
  -6   3   0  300.64   19.85
   6  -3   1   25.98    7.38
   6  -3   1    7.64   10.55
   6   3   2   19.69    8.04
   6  -3   2   31.84    7.82
   6   3   2   31.85    9.27
   6   3   3   -3.13    8.03
   6  -3   3    4.64    8.12
   6   3   4   -0.75    9.08
   6   3   4    5.27    8.39
   6  -3   4   26.27    8.99
   6  -3   5   -4.76    8.55
   6   3   5    2.91    8.58
   6  -3   5   -9.03    9.84
   6  -3   6  234.61   14.98
   6   3   6  203.25   15.11
   6   3   6  181.60   14.94
   6  -3   6  214.29   15.25
   6   3   6  241.35   16.15
   6   3   7   54.21   11.42
   6  -3   7   92.81   11.10
   6  -3   7   95.07   12.28
   6  -3   7   66.96   10.91
   6   3   7   90.78   12.66
   6   3   8  -17.00   10.63
   6  -3   8    8.62   10.27
   6  -3   8   -1.74   11.40
   6  -3   8    3.91    9.95
   6   3   8   -1.36   11.88
   6  -3   9   35.78   11.01
   6  -3   9   32.60   10.28
   6   3   9   48.87   11.84
  -6   3  -9   43.62   12.23
  -6   3  -9    8.66   13.20
  -6   3 -10   44.09   10.12
   6  -3  10   40.50    9.96
   6  -3  10   49.23    9.20
   6   3  10   53.10   10.38
  -6   3 -11   -0.06    7.44
   6   4 -12    4.55    6.98
   6   4 -11    8.68    8.14
   6   4 -10   75.08    9.74
  -6  -4  10   57.24    7.28
   6   4  -9   25.62    9.52
  -6  -4   9   19.07    6.94
  -6   4   9   13.87    6.02
   6   4  -8    0.97    9.59
   6   4  -7   33.75    9.65
   6   4  -7   32.68    6.27
   6   4  -6   91.12   10.30
   6   4  -6   76.79    8.00
   6   4  -5   25.01    9.02
   6   4  -5   24.54    7.02
   6   4  -5   19.29    7.74
   6   4  -4   54.61    7.37
   6   4  -4   50.92    8.31
   6   4  -4   65.64   10.96
   6   4  -3  149.53   10.71
   6   4  -3  142.94   11.41
   6   4  -2  219.94   14.52
   6   4  -2  239.41   15.17
   6   4  -1   52.81    9.23
  -6   4   1   42.13    9.56
   6   4   0   73.44    7.81
  -6   4   0   81.72   11.46
   6  -4   0   86.31    8.24
   6   4   0   76.50    9.72
  -6   4  -1   20.76   11.52
   6   4   1    5.01    7.06
   6  -4   1   22.79    7.56
   6   4   1   21.68   10.24
   6   4   2   27.84    7.70
   6   4   2   25.23    8.53
   6  -4   2   35.71    8.24
   6   4   2   25.30   10.13
   6   4   3   35.98    7.45
   6   4   3   26.82    8.30
   6  -4   3   46.24    9.13
   6  -4   4    0.87    9.73
   6  -4   5   37.70   10.90
   6   4   5   25.97    8.62
  -6   4  -6  153.59   16.53
  -6   4  -6  190.38   15.35
   6   4   7  109.68   11.54
  -6   4  -7  115.05   12.10
  -6   4  -8   40.25   11.61
   6  -4   8    8.77   11.69
  -6   4  -8    3.95   10.98
   6  -4   9   21.33   10.97
  -6   4  -9    7.33   10.80
  -6   4  -9   21.85   10.41
  -6   4 -10    5.60    9.19
   6  -4  10   16.50    8.97
  -6   4 -10    7.88    8.76
   6  -4  11   15.78    6.13
  -6   4 -11    0.86    6.42
   6   5 -12    6.99    6.07
   6   5 -11   24.51    7.96
  -6  -5  11   30.53    5.52
   6   5 -10   56.28    9.20
  -6  -5  10   39.34    6.85
   6   5  -9    2.15    9.57
  -6  -5   9   -2.82    6.93
   6   5  -8   15.69   10.30
   6   5  -8    3.16   10.42
  -6   5   7  160.20   17.04
   6   5  -7  120.83   10.04
   6   5  -7  155.00   13.30
   6   5  -7  167.28   12.93
   6   5  -6  204.68   14.24
   6   5  -6  230.65   16.34
  -6   5   6  256.22   18.88
   6   5  -6  206.00   13.60
   6   5  -5  101.97    9.48
  -6   5   5  124.94   15.29
   6   5  -5  115.78   10.46
   6   5  -5  123.99   13.23
   6   5  -4   16.62    7.12
   6   5  -4   14.99    8.44
   6   5  -4   22.92   11.72
   6   5  -3    9.88    9.63
   6   5  -3    1.18    6.82
   6   5  -3  -10.12    8.57
   6   5  -3    1.66   11.61
   6   5  -2    3.44    9.36
  -6   5   2   12.59   13.48
   6   5  -2   12.28    8.57
   6   5  -1   59.33   10.24
  -6   5   1   77.84   14.69
   6   5  -1   66.27    7.82
  -6   5   1   80.02   11.21
   6   5   0  231.72   15.38
   6   5   0  212.67   16.19
  -6   5  -1   12.76   12.90
   6   5   1   24.69    7.69
  -6   5  -1   37.38   14.70
   6   5   1   19.83    9.24
   6  -5   1   24.54    8.36
   6   5   1   16.59   11.51
  -6   5  -2   69.13   12.88
   6   5   2   37.69    8.15
   6   5   2   47.88    8.72
   6  -5   2   51.16    9.57
   6   5   2   49.83   11.28
   6   5   3   12.47    7.01
   6  -5   3   11.21    9.82
  -6   5  -4    5.61    9.43
   6  -5   4    4.14   10.51
  -6   5  -5   24.13    8.58
   6  -5   5   32.86   11.43
  -6   5  -5   21.70    7.78
  -6   5  -6  125.13   11.32
  -6   5  -6  121.40   13.39
  -6   5  -7   21.98   11.16
   6  -5   7    7.43   11.68
  -6   5  -7   11.60    8.73
  -6   5  -8   22.01   10.71
  -6   5  -8   -2.92    8.51
  -6   5  -9    1.03    9.76
   6  -5   9   -6.00    9.60
  -6   5  -9    2.11    7.69
  -6   5 -10    3.04    7.39
   6  -5  10  -10.84    7.60
  -6   5 -10    5.47    6.40
   6   6 -11    0.48    6.39
   6   6 -10   -4.25    7.82
  -6  -6  10    5.62    5.68
  -6  -6   9   -0.31    6.60
   6   6  -8    6.11    9.88
  -6   6   7   45.50   16.36
   6   6  -7   49.17    7.13
   6   6  -7   62.94   11.86
   6   6  -6    9.01   10.70
   6   6  -6   17.25    7.08
  -6   6   6    6.16    7.97
   6   6  -6   19.17   11.79
  -6   6   6   11.71   15.57
   6   6  -5   38.74   10.98
  -6   6   5   23.59   15.13
   6   6  -5   20.34    7.46
  -6   6   5   12.60   10.33
   6   6  -5   26.38    8.91
   6   6  -5   36.45   12.39
   6   6  -4   38.81   11.13
   6   6  -4   46.93    7.71
   6   6  -4   51.07    9.72
   6   6  -4   65.55   13.02
   6   6  -3   30.91   10.86
   6   6  -3   24.40    7.44
   6   6  -3   31.85    9.77
   6   6  -2   11.18   10.69
  -6   6   2   17.29   10.56
   6   6  -2   14.83    9.71
  -6   6   1    9.36   16.09
  -6   6   1  -16.22   12.21
   6   6  -1   -0.57    7.18
  -6   6   0   -0.04   16.63
   6   6   0   -0.47    7.30
   6   6   0    9.83   12.31
  -6   6   0   -0.35   13.69
   6   6   1   12.68    7.82
  -6   6  -1   -2.48   16.56
  -6   6  -1   -6.38   14.42
   6   6   1  -13.43   11.70
  -6   6  -2   21.55   11.13
  -6   6  -2   28.31   15.80
   6   6   2   27.18    8.07
  -6   6  -2   50.75   14.01
   6  -6   2   26.78    9.53
   6   6   2   24.61   10.88
  -6   6  -3   57.94   14.48
   6   6   3   44.72    7.39
  -6   6  -3   60.19   11.30
   6  -6   3   66.44   10.69
  -6   6  -4    0.35    9.88
   6  -6   4    3.97   10.51
  -6   6  -5    4.50    8.38
   6  -6   5   14.89   10.82
  -6   6  -6   25.50   10.84
   6  -6   6   11.64   10.74
   6  -6   7   19.95   10.21
  -6   6  -7   13.40   10.08
   6  -6   8    8.98    9.12
  -6   6  -8    9.45    9.19
  -6   6  -9   11.95    7.66
   6   7  -9    3.03    7.48
   6   7  -8   12.02    8.56
   6   7  -8    1.93    9.31
   6   7  -7    7.32    9.50
  -6  -7   7   -4.01    7.14
   6   7  -7   12.45   10.77
   6   7  -6    5.72   10.31
  -6   7   6    1.56   15.42
  -6  -7   6   17.68    7.73
   6   7  -6   14.89   11.43
   6   7  -5    9.78   10.78
   6   7  -5    1.67    6.99
  -6   7   5   13.84    9.90
   6   7  -5   28.84   12.26
  -6   7   5   14.15   15.76
   6   7  -4   31.04   11.34
  -6   7   4   42.11   10.89
   6   7  -4   38.32    9.50
   6   7  -4   53.18   12.86
  -6   7   4   39.68   15.51
   6   7  -4   30.13    7.45
   6   7  -3   -9.38   11.18
   6   7  -3   15.71    7.14
  -6   7   3   -2.47   10.58
   6   7  -3   11.22    9.73
  -6   7   2   71.96   11.44
  -6   7   2   18.21   10.80
  -6   7   1   23.13   16.74
  -6   7   1    8.22   13.02
   6   7  -1    6.45    7.27
   6   7  -1    0.21   12.55
  -6   7   0   27.15   17.23
   6   7   0   18.77    7.72
  -6   7   0   43.07   14.31
  -6   7   0   25.97   10.91
   6   7   0   19.86   12.11
  -6   7  -1   50.47   17.01
   6   7   1   26.68    8.11
  -6   7  -1   58.98   14.51
  -6   7  -1   18.44   11.00
   6   7   1   20.42   11.24
   6   7   2   -5.69    7.99
  -6   7  -2    7.98   10.75
  -6   7  -2    7.46   13.52
   6   7   2   -5.34   10.18
   6  -7   3   42.41    9.47
  -6   7  -3   62.23   12.65
  -6   7  -3   42.63   10.59
   6  -7   4   30.20    9.37
  -6   7  -4   24.42    9.26
  -6   7  -5   -1.52    7.34
   6  -7   5    2.69    8.89
  -6   7  -6   64.00    9.65
   6  -7   6   58.31    9.36
   6  -7   7   -8.44    7.91
  -6   7  -7   -2.43    6.17
  -6   7  -8   18.92    6.76
   6  -7   8    0.94    6.25
  -6  -8   8   -7.81    4.52
   6   8  -7    3.14    7.26
  -6  -8   7    6.23    5.39
   6   8  -7   24.13    8.20
   6   8  -6   33.46    8.24
  -6  -8   6   27.50    6.07
   6   8  -6   27.36    9.42
  -6   8   5   19.32   13.97
  -6  -8   5    6.33    5.94
   6   8  -5   18.26   10.14
  -6   8   4   76.63   14.02
  -6  -8   4   54.42    6.79
  -6   8   4   69.47    9.58
  -6   8   3   27.04    9.50
  -6  -8   3   22.64    5.76
  -6   8   2    0.15    9.11
  -6  -8   2   -2.32    5.47
   6   8  -2   13.23   11.46
  -6   8   1   16.46   14.73
  -6   8   1   18.37   12.23
  -6   8   1   11.92    9.03
   6   8  -1   19.31   11.33
  -6   8   0   19.86   12.93
  -6   8   0   -3.41    9.07
   6   8   0    0.94   11.09
  -6   8  -1   25.10   12.33
  -6   8  -1   14.08    8.97
   6   8   1    7.28    9.22
  -6   8  -2   15.40   11.25
  -6   8  -2   -5.33    8.64
  -6   8  -3  110.83   11.05
  -6   8  -3   67.27    9.51
  -6   8  -4   27.60    7.04
  -6   8  -4    7.47    7.21
  -6   8  -5   20.27    6.51
  -6   8  -6   18.96    6.50
  -6   8  -6    7.39    5.26
  -6   9   3    4.14    6.24
   6   9  -3    9.23    7.82
  -6   9   2    0.98    6.42
   6   9  -2   -0.13    8.96
  -6   9   1   -3.29    6.22
  -6   9   0    4.93    5.75
  -6   9  -1   10.02    8.34
  -6   9  -1   -2.09    5.89
  -6   9  -1    6.83    5.53
  -6   9  -2    3.46    7.20
  -6   9  -2   -3.52    5.51
  -6   9  -2    6.10    5.04
  -6   9  -3    8.91    6.15
  -7   0  13   -5.11    8.56
  -7   0  13  -12.75    6.01
  -7   0  12  158.89   11.35
  -7   0  12  163.64   13.54
  -7   0  11   -1.68   11.07
  -7   0  10  121.29   13.10
  -7   0   9    9.06   10.79
  -7   0   8    5.15   10.11
  -7   0   2 2295.55  122.42
   7   0  -1    2.39    3.81
  -7   0   1   -2.32    8.50
   7   0   0   53.59    8.90
   7   0   1    9.44    8.63
   7   0   3    3.78    8.82
   7   0   4  426.66   25.43
   7   0   4  449.56   25.01
   7   0   5   16.92    9.73
   7   0   5    0.51    9.14
   7   0   6  206.90   15.37
   7   0   7    2.29   10.41
   7   0   8   29.35   10.21
   7   0   9    3.83   10.80
   7   0  10   96.18   11.41
   7   0  11    6.73    8.31
  -7   0 -11    5.05    8.40
  -7   0 -12   -2.64    5.49
  -7   1  14   -6.22    3.97
  -7  -1  14    1.08    4.11
   7   1 -14    1.10    5.67
   7  -1 -14   11.98    5.76
  -7  -1  13   12.48    7.85
  -7   1  13    4.07    8.92
  -7   1  13    7.55    5.69
  -7  -1  13   -2.28    5.85
   7  -1 -13    7.55    8.19
  -7  -1  12   38.29    9.22
  -7   1  12   40.04   10.87
  -7  -1  12   15.99    7.24
  -7   1  12   16.56    6.98
  -7  -1  11   47.07   10.45
  -7   1  11   33.82   11.91
  -7  -1  10   78.41   11.18
  -7   1  10   76.93   12.82
  -7  -1  10   95.59   11.39
  -7  -1   9    0.98   10.06
  -7   1   9   16.18   11.38
  -7  -1   9    2.91   10.07
  -7   1   8   15.65   10.69
  -7  -1   8    9.85    9.99
   7   1  -7    0.05    7.29
  -7   1   7   14.90   10.11
  -7  -1   7   18.03    9.50
  -7   1   6   56.93    9.78
  -7   1   6   68.56    9.44
  -7  -1   6   61.90    9.62
  -7   1   5   67.15    9.20
  -7  -1   5   46.47    9.39
   7   1  -5   61.41    9.17
   7  -1  -5   63.55    9.27
  -7   1   4  204.17   13.85
  -7  -1   4  206.20   14.04
   7   1  -4  203.66   13.69
   7  -1  -4  198.79   13.70
  -7   1   3  722.29   40.26
  -7  -1   3  752.80   40.33
   7   1  -3  740.74   40.10
  -7   1   2   14.34    8.69
  -7  -1   2   18.52    9.08
   7  -1  -2    4.73   10.88
   7   1  -2   11.58   10.84
  -7  -1   2   15.91    8.04
  -7   1   2   15.79    7.83
   7   1  -2    1.23    7.18
   7   1  -2   22.68    7.50
   7  -1  -2   25.77    7.73
  -7  -1   1   29.98    8.93
  -7   1   1   32.44    8.73
   7  -1  -1   17.03    3.98
   7   1  -1   20.38    5.74
   7  -1  -1   40.82   10.97
   7   1  -1   27.90   10.03
   7  -1   0  165.25   12.29
   7  -1   0  161.10   13.74
   7   1   0  141.09   13.68
   7   1   0  171.54   11.75
   7  -1   0  184.93   11.89
   7  -1   1    3.41    8.04
   7   1   1   12.31    7.97
   7  -1   1    5.44    8.34
   7   1   2  170.39   12.29
   7  -1   2  200.38   12.91
   7   1   2  190.06   12.73
   7   1   3   15.51    9.15
   7   1   3    7.94    8.38
   7   1   3    1.65    7.86
   7  -1   3    5.40    9.25
   7  -1   4   90.45   10.92
   7   1   4   65.75   10.00
   7  -1   4   81.59   10.17
   7   1   4   68.87    9.25
   7   1   4   77.15   10.72
   7   1   5   46.52    9.67
   7  -1   5   62.77   10.49
   7  -1   6   14.32    9.68
   7  -1   6    8.37   10.62
   7  -1   7   32.58   10.34
   7  -1   7   27.98   11.22
   7  -1   7   32.20   10.88
   7   1   7   24.09   10.66
   7  -1   8   -7.12   10.80
   7  -1   8  -16.11   10.74
   7  -1   8   11.39   10.77
   7  -1   9   39.63   10.97
   7  -1   9   22.94    9.97
   7  -1   9   37.43   10.91
   7  -1  10   14.32    9.86
   7  -1  11   15.85    8.64
  -7   1 -11    8.81    8.32
  -7   1 -12   -0.18    5.48
  -7   2  13    1.71    5.08
  -7  -2  13    2.29    5.45
   7   2 -13    5.36    7.56
   7  -2 -13   13.35    8.27
  -7  -2  12    5.07    6.66
  -7   2  12    0.71    6.33
   7   2 -12  -10.16    9.19
   7  -2 -12    6.53    9.11
  -7  -2  11   -5.29    8.87
  -7   2  11    1.50   11.90
  -7  -2  11   -1.88    7.38
  -7   2  11   17.25    7.16
   7   2 -10   12.50    8.08
  -7  -2  10    7.12    9.04
  -7   2  10   24.78   12.44
  -7  -2  10   21.21   10.24
  -7   2  10   16.42    9.82
   7   2  -9   72.05    9.33
  -7   2   9   76.36   12.72
  -7  -2   9   82.74   10.85
  -7   2   9   67.62   10.46
   7   2  -8   45.43    8.78
  -7   2   8   42.04   11.65
  -7  -2   8   54.04   10.19
  -7   2   8   43.19    9.80
   7   2  -7   47.91    8.76
  -7   2   7   56.37   10.91
  -7  -2   7   67.91   10.12
  -7   2   7   57.44    9.61
  -7   2   6  243.55   18.02
  -7   2   6  275.29   17.34
  -7  -2   6  312.55   17.52
   7  -2  -6  294.57   17.47
   7   2  -6  262.66   16.94
   7   2  -5   -7.15    7.73
  -7   2   5    3.57    8.78
  -7  -2   5    8.71    8.93
   7   2  -5    1.89    8.34
   7   2  -4   40.52    8.21
  -7   2   4   47.45    9.02
   7   2  -4   54.33    8.68
   7  -2  -4   51.14    8.61
  -7   2   3  104.51   10.24
   7   2  -3   91.11    9.64
   7   2  -2    5.13    8.17
  -7  -2   2   -8.12    8.14
   7  -2  -2   -2.74    6.56
   7   2  -2   -4.28    7.60
  -7   2   2  -10.84    8.96
  -7  -2   1   93.47   10.60
  -7   2   1   96.64   10.66
   7   2  -1  113.78   10.75
   7   2  -1  121.55   10.46
   7  -2   0   26.05    7.75
   7   2   0   11.37    5.97
   7   2   0   25.48    8.75
  -7  -2   0    4.54    8.65
   7   2   0   16.82    7.98
   7  -2   1  908.03   49.16
   7  -2   2  157.79   11.96
   7   2   3    6.84    9.61
   7  -2   3    8.15    8.83
   7   2   4    7.23   10.03
   7  -2   5    8.84    9.19
   7   2   5    2.31    8.93
   7  -2   6   41.98   10.06
   7   2   6   29.32    9.77
   7  -2   6   47.30   11.40
   7   2   6   38.26   10.76
   7  -2   7  -10.00   10.15
   7   2   7  -16.46    9.88
   7  -2   7    8.01   11.61
   7  -2   7   -5.78   10.51
   7   2   7    2.35   10.90
   7   2   8   24.07   10.23
   7  -2   8   26.51   10.52
   7  -2   8   15.24   11.29
   7  -2   8    0.37   10.49
   7   2   8   11.16   10.90
   7   2   9   58.78   10.69
   7  -2   9   50.22   11.09
   7  -2   9   68.75   11.23
   7  -2   9   71.05   10.88
   7   2   9   70.03   11.10
   7  -2  10   27.43    8.86
   7  -2  10   18.68    9.39
   7   2  10   21.88    9.55
  -7   2 -11   -9.75    7.54
   7  -2  11    3.85    7.79
  -7   2 -11    0.22    7.78
   7   3 -12    6.89    6.88
  -7  -3  12    4.98    5.84
   7   3 -11   14.41    8.03
  -7  -3  11    0.20    6.71
  -7   3  11   -2.35    6.81
   7   3 -11    1.40    8.94
   7  -3 -11    6.13    9.78
   7   3 -10   25.57    8.54
  -7  -3  10    6.32    4.96
   7   3 -10   27.66    9.72
   7  -3 -10   18.22   10.15
  -7  -3  10   23.80    7.35
  -7   3  10   11.31    7.18
  -7  -3   9  425.12   23.88
  -7   3   9  396.71   23.88
   7   3  -9  403.86   23.82
   7  -3  -9  398.14   23.94
   7   3  -9  407.41   23.68
   7   3  -8   58.74    9.69
  -7  -3   8   58.80   10.16
  -7   3   8   51.44   10.12
   7   3  -8   52.09   10.17
   7  -3  -8   62.03   10.09
   7   3  -7   32.78    9.22
   7   3  -7   27.67    6.57
  -7  -3   7   18.70    9.67
  -7   3   7   27.95    9.47
   7   3  -7   42.41    9.12
  -7   3   6  230.85   15.24
   7   3  -6  260.35   15.39
   7   3  -6  253.96   15.37
   7   3  -5   47.43    9.14
  -7  -3   5   45.88    9.09
  -7   3   5   40.49    9.27
   7   3  -4    6.32    8.40
  -7   3   4    5.15    8.66
   7   3  -3  150.07   12.92
   7   3  -3  158.45   12.16
   7   3  -2    7.34    8.80
   7   3  -2    7.58    9.90
   7  -3  -1   87.16    9.03
   7   3  -1  105.37   10.96
  -7   3   0   28.67   11.71
   7  -3   0   72.86    8.57
   7  -3   1  419.46   23.96
   7  -3   2   38.81    8.76
   7   3   2   64.04    9.16
   7  -3   3   99.43   10.74
   7   3   3  101.19   10.42
   7  -3   4   23.78    9.87
   7   3   4   18.53    8.95
   7  -3   5   20.39    9.22
   7   3   5   22.93    9.55
   7  -3   5   20.76   10.93
   7   3   5   32.62    9.37
   7   3   5   14.21   11.39
   7  -3   6  -11.13    9.70
   7   3   6   -6.37   10.01
   7   3   6   -3.60    9.60
   7  -3   6  -19.48   10.13
   7   3   6   -8.70   11.83
   7   3   7  286.46   19.43
   7  -3   7  329.18   20.67
   7  -3   7  284.91   19.20
   7   3   7  309.70   20.15
   7  -3   7  318.60   19.25
   7   3   8   -5.96   10.44
   7  -3   8    9.67   10.29
   7  -3   8   -5.98   11.87
   7  -3   8   -2.46    9.85
   7   3   8   10.23   11.60
   7  -3   9   36.34   11.09
   7  -3   9   22.87    9.22
   7   3   9   31.60   11.07
  -7   3  -9   33.31   11.32
  -7   3 -10   15.38    9.24
   7  -3  10    4.49    8.77
   7  -3  10    4.79    8.07
  -7   3 -10   -0.41    9.23
   7   4 -12    6.07    6.46
   7   4 -11   -0.14    8.01
  -7  -4  10   95.94    8.77
   7   4 -10  159.30   11.02
   7   4  -9    8.73    9.40
  -7   4   9   14.16    5.85
   7   4  -8    7.79    9.61
   7   4  -7   60.96    7.58
   7   4  -7  101.81   10.86
   7   4  -6  211.38   14.28
   7   4  -6  250.78   15.84
   7   4  -5    5.43    9.72
   7   4  -5    9.74    7.59
   7   4  -5   11.48   10.99
   7   4  -4    8.49    9.57
   7   4  -4    8.09    7.28
   7   4  -4    0.35   11.08
   7   4  -3   21.99    7.21
   7   4  -3   26.26   11.13
   7   4  -2    8.26   11.01
  -7   4   0  269.87   18.31
  -7   4   0  266.91   19.44
   7  -4   0  266.40   16.53
  -7   4  -1   17.21   12.31
   7   4   1   12.95    7.62
   7  -4   1   12.49    8.29
   7   4   2   16.46    8.12
   7   4   2   11.71    8.86
   7  -4   2    1.73    9.01
   7   4   2   25.12   10.87
   7   4   3   28.66    7.99
   7  -4   3   32.85    9.92
   7   4   3   33.57    8.95
   7  -4   4   58.16   11.19
   7   4   4   52.88    9.50
   7  -4   5   24.22   11.60
   7   4   5   24.98    9.18
  -7   4  -6  -18.68   12.60
   7   4   6  -24.93    9.31
   7  -4   6    0.43   12.22
  -7   4  -7  146.68   15.79
  -7   4  -7  215.21   14.75
  -7   4  -8    0.21   11.17
   7  -4   8   -8.67   11.54
  -7   4  -8    3.24   10.34
  -7   4  -9   49.13   10.39
   7  -4   9   51.16   10.89
  -7   4  -9   62.62    9.89
  -7   4 -10   23.65    8.42
   7  -4  10   31.91    8.25
  -7   4 -10   19.68    7.64
   7   5 -11   -5.15    7.43
   7   5 -10    0.84    8.57
  -7  -5  10    8.35    6.08
   7   5  -9    4.88    9.48
  -7  -5   9    4.08    6.73
   7   5  -8   43.94   10.37
  -7   5   8   34.25   16.15
   7   5  -8   22.32    5.70
   7   5  -8   20.20   10.08
   7   5  -7    3.36   10.67
  -7   5   7  -17.21   15.75
   7   5  -7    7.09    6.49
   7   5  -7  -17.25   10.60
   7   5  -6    0.66   10.87
   7   5  -6    2.90    7.24
   7   5  -6   10.78   11.29
  -7   5   6    0.74   15.02
   7   5  -5   14.16    7.47
  -7   5   5    7.67   14.22
   7   5  -5    4.55   11.85
   7   5  -4    8.57    7.45
   7   5  -4   -2.21   11.92
   7   5  -3   22.45   10.94
   7   5  -3   13.55    7.46
   7   5  -3   27.34   12.27
  -7   5   2   42.94   14.36
   7   5  -2   45.93   11.08
   7   5  -2   44.19   12.58
  -7   5   1   17.80   14.66
  -7   5   1   18.96   10.99
   7   5  -1   21.07    7.54
   7   5  -1   20.78   10.55
   7   5   0  202.54   14.99
  -7   5   0  248.91   19.81
  -7   5  -1   25.34   14.75
  -7   5  -1   -1.66   13.31
   7   5   1   23.83    8.21
   7  -5   1   19.05    8.92
   7   5   1    3.04   12.01
  -7   5  -2    3.90   12.85
   7   5   2    5.59    8.12
   7  -5   2   12.74    9.70
   7   5   2    8.29    9.37
   7   5   2   -6.17   11.57
  -7   5  -3  -24.22   12.27
   7   5   3   -5.60    7.23
   7  -5   3    1.84   10.47
   7   5   3  -16.51    8.98
  -7   5  -4   -3.28    9.38
   7  -5   4   13.47   11.23
   7   5   4    1.39    8.68
   7  -5   5   13.13   11.60
   7   5   5   36.60    8.55
  -7   5  -5    6.12    6.74
   7  -5   6  117.10   12.98
  -7   5  -6  115.41   12.14
   7  -5   7   -9.48   11.28
  -7   5  -7    1.86   10.59
  -7   5  -7   26.15    7.80
  -7   5  -8   25.28    9.94
  -7   5  -8    8.26    7.49
  -7   5  -9   23.40    8.68
   7  -5  10   34.12    6.43
   7   6 -10   -9.48    7.75
  -7  -6  10   -1.49    5.22
   7   6  -9   23.71    9.01
  -7  -6   9   20.13    6.50
  -7  -6   8   -8.49    7.26
   7   6  -8   -2.03    9.76
   7   6  -7    7.99    6.42
  -7   6   7   10.49   16.39
   7   6  -7   22.49   10.89
   7   6  -6   -3.04    7.02
  -7   6   6   -1.11    8.72
   7   6  -6   15.02   11.59
  -7   6   6   23.54   15.69
   7   6  -5   42.64   11.71
   7   6  -5   30.00    7.67
   7   6  -5   40.26   12.48
  -7   6   5   32.38   15.40
   7   6  -4   15.49   11.56
   7   6  -4    3.91    7.23
   7   6  -4    6.07   12.72
   7   6  -3   -1.71    7.33
   7   6  -3   -3.57   11.46
   7   6  -3   -4.90   13.06
  -7   6   2  -23.56    9.69
  -7   6   2    4.26   15.59
   7   6  -2   -1.33   11.34
  -7   6   1   16.73   16.26
   7   6  -1    8.63    7.36
  -7   6   1   13.34   12.05
   7   6   0    7.71    7.68
  -7   6   0   18.57   16.50
  -7   6   0   -1.05   13.73
   7   6   0    9.41    9.83
   7   6   0   24.69   12.67
  -7   6  -1    9.99   16.04
   7   6   1    6.88    8.08
  -7   6  -1   28.38   14.38
   7   6   1   16.76   12.01
  -7   6  -2   -7.10   14.77
   7   6   2    2.84    8.03
   7  -6   2   -4.17    9.71
   7   6   2  -23.36    8.27
  -7   6  -2    8.17   13.55
   7   6   2   -0.77   11.04
  -7   6  -3  103.52   15.74
   7   6   3  115.18   10.27
  -7   6  -3  224.90   14.89
   7  -6   3  202.83   13.20
  -7   6  -3  130.67   13.38
  -7   6  -4   32.72    9.83
   7  -6   4   43.04   11.00
   7  -6   5  282.58   18.82
  -7   6  -6   -6.26   10.03
   7  -6   6   -0.70   10.29
  -7   6  -7    3.95    9.24
   7  -6   7   14.91    9.60
   7  -6   8    8.36    8.36
  -7   6  -8   -1.32    8.23
  -7  -7   9    1.83    5.03
   7   7  -8    9.32    8.32
   7   7  -8    4.05    8.60
   7   7  -7   16.57    9.65
  -7  -7   7   21.63    7.05
   7   7  -7   28.49    9.61
   7   7  -6   16.19   10.31
  -7   7   6   10.45   15.73
   7   7  -6   10.85    6.50
   7   7  -6   31.28   11.23
   7   7  -5    2.73   10.85
  -7   7   5   12.73   14.90
   7   7  -5   -1.49    6.83
  -7   7   5    8.64   10.55
   7   7  -5    2.74   11.71
   7   7  -4    9.87    6.90
  -7   7   4   13.11   10.76
   7   7  -4   13.17   12.30
   7   7  -4   13.78   11.21
   7   7  -3   23.83    7.17
  -7   7   3   24.17   10.62
  -7   7   2    6.66   15.74
  -7   7   2  -14.24   10.31
  -7   7   1   -3.59   16.23
   7   7  -1   16.87    7.26
   7   7  -1   15.85   12.57
  -7   7   0   12.77   16.42
  -7   7   0   16.73   13.54
  -7   7   0  -15.44   10.48
   7   7   0   -3.56   11.97
   7   7   0    1.23    7.64
  -7   7  -1   43.20   16.32
   7   7   1   31.73    8.08
  -7   7  -1   49.73   13.60
  -7   7  -1   20.36   10.57
   7   7   1   18.35   11.26
   7   7   2   25.93    7.70
  -7   7  -2    8.48   12.63
  -7   7  -2   -1.89   10.29
  -7   7  -3  -16.95    9.74
   7  -7   3   -2.69    8.94
   7  -7   4  103.45   10.22
  -7   7  -4   62.38    9.46
   7  -7   5   12.20    8.70
   7  -7   6   19.41    8.15
  -7   7  -7   37.64    7.17
   7  -7   7   11.73    6.83
  -7  -8   7   -2.29    4.77
   7   8  -7    4.73    7.64
  -7  -8   6   41.59    5.86
   7   8  -6   45.42    8.80
  -7   8   5    6.30   12.61
  -7  -8   5   11.46    5.42
   7   8  -5   15.27    9.55
  -7  -8   4    1.48    5.49
  -7   8   4    5.52    8.61
  -7   8   3   56.71    9.33
  -7  -8   3   39.09    5.92
  -7   8   2    8.60    8.69
  -7   8   2   11.51   13.15
  -7  -8   2    3.22    5.24
  -7   8   1   21.51   14.10
  -7   8   1    3.30    8.25
   7   8  -1   -0.37   10.78
  -7   8   0   -4.55    8.37
  -7   8   0    6.48   11.19
   7   8   0    9.96   10.01
  -7   8  -1    4.65   11.15
  -7   8  -1   -3.41    8.25
  -7   8  -2   20.56   10.39
  -7   8  -2    4.54    7.91
  -7   8  -3   13.20    8.90
  -7   8  -3    7.18    7.13
  -7   8  -4   58.62    7.08
  -7   8  -4   56.92    7.43
  -7   8  -5    1.11    5.40
   7   9  -3   12.19    6.78
  -7   9   2    0.67    5.44
  -7   9   1   -5.75    5.36
  -7   9   0   10.05    5.16
  -7   9  -1   -1.73    4.88
  -8   0  13   -6.18    5.48
  -8   0  12   35.01    9.68
  -8   0  12   31.68    7.12
  -8   0  11   -5.15   10.55
  -8   0  10  244.57   17.18
  -8   0   9    2.68   10.62
  -8   0   8   44.53   10.63
  -8   0   7   -8.00    9.36
   8   0   1   10.84    9.13
   8   0   3   -4.78    9.76
   8   0   3    0.71    8.83
   8   0   4 1354.83   73.24
   8   0   4 1361.15   72.83
   8   0   5    3.93   10.48
   8   0   5   -2.96    9.61
   8   0   6    6.09   10.84
   8   0   7   -6.37   10.75
   8   0  10   14.44    8.96
   8   0  11    3.05    7.05
  -8   0 -11    1.31    7.14
  -8   1  13    3.15    5.23
  -8  -1  13    1.51    5.46
   8  -1 -13   10.57    8.08
  -8  -1  12    1.42    8.23
  -8  -1  12    4.61    6.73
  -8   1  12    2.64    6.52
   8  -1 -12   17.56    9.64
  -8  -1  11   72.93   10.29
  -8   1  11   85.20   12.25
  -8   1  10  171.59   15.54
  -8  -1  10  165.49   14.12
   8  -1 -10  199.31   15.47
  -8  -1   9  509.57   30.74
  -8   1   9  528.63   31.47
  -8  -1   9  593.34   30.94
  -8   1   8  131.18   13.28
  -8  -1   8  132.11   12.49
  -8   1   7   72.64   11.31
  -8  -1   7   74.92   10.84
   8  -1  -7   88.73   11.24
   8   1  -6   54.86    9.00
  -8   1   6   84.09   10.69
  -8  -1   6   88.53   10.82
   8  -1  -6   90.01   10.76
  -8  -1   5   93.93   11.22
   8   1  -5  115.05   11.14
   8  -1  -5  112.49   10.99
  -8   1   4  166.47   13.22
  -8  -1   4  170.62   13.33
   8   1  -4  180.27   13.07
   8  -1  -4  186.33   13.08
  -8   1   3  125.92   11.20
  -8  -1   3  129.85   11.60
   8   1  -3  120.22   10.69
   8  -1  -3  136.54   10.80
   8   1  -3   95.22   10.59
  -8   1   2   53.46    9.96
  -8  -1   2   69.95   10.35
   8   1  -2   62.07    8.74
   8  -1  -2   66.03    9.02
  -8   1   1   11.90    9.47
  -8  -1   1    2.11    9.59
   8   1  -1    7.49    8.11
   8  -1  -1    9.98    8.43
   8  -1   0  184.26   14.46
   8  -1   0  227.98   14.15
   8   1   0  213.38   13.96
   8  -1   1  160.91   13.69
   8   1   1  185.34   13.31
   8  -1   1  201.09   13.34
   8   1   1  198.21   13.19
   8  -1   2   81.05   10.92
   8   1   2  101.13   10.23
   8  -1   2  125.50   11.00
   8   1   2  108.54   10.82
   8   1   3    6.67    9.64
   8   1   3    5.98    8.67
   8  -1   3    4.83   10.10
   8  -1   4   -0.81   10.78
   8   1   4   -1.66   10.44
   8   1   4    8.60    8.89
   8  -1   5   14.74   11.18
   8   1   5    6.48    9.35
   8  -1   6   40.07   10.29
   8  -1   6   26.67   11.80
   8  -1   7    7.65   10.47
   8  -1   7   16.04   11.55
   8  -1   7   -9.83   10.83
   8   1   7   -6.59   10.42
   8  -1   8   57.00   11.27
   8  -1   8   63.28   11.40
   8  -1   8   70.75   11.14
   8   1   8   65.14   11.10
   8  -1   9   16.36    9.57
   8  -1   9    6.82   10.08
   8  -1   9  -11.33   10.01
   8  -1  10   17.63    8.96
   8  -1  11   10.54    7.05
  -8  -1 -11    8.82    6.83
  -8   1 -11   10.15    7.03
  -8   2  13   -4.90    4.65
  -8  -2  13    6.13    5.00
  -8  -2  12   32.48    6.56
  -8   2  12   16.38    6.26
   8   2 -12   33.00    8.50
   8  -2 -12   45.42    8.75
   8   2 -11   17.14    9.84
   8  -2 -11   22.02   10.63
  -8  -2  11    7.39    7.17
  -8   2  11   -3.65    6.92
   8   2 -10   -2.77    8.20
  -8  -2  10   12.09   10.15
  -8   2  10   24.46    9.88
   8   2 -10   16.18   10.28
   8  -2 -10    7.23   10.92
   8   2  -9    1.96    8.53
  -8   2   9    3.82   11.92
  -8  -2   9    6.22   10.20
  -8   2   9   -0.16    9.66
   8   2  -9   10.75   10.46
   8  -2  -9   -2.59   11.02
   8   2  -8   51.33    9.40
  -8  -2   8   57.47   10.59
  -8   2   8   35.15   10.35
   8   2  -8   66.23   10.96
   8  -2  -8   67.69   11.20
   8   2  -7   21.59    8.87
  -8  -2   7   12.91    9.93
  -8   2   7   20.16    9.56
   8   2  -7   22.40   10.40
   8  -2  -7   21.08   10.48
   8   2  -6   34.57    9.01
  -8   2   6   37.90    9.75
  -8  -2   6   49.25   10.21
   8   2  -6   37.49    9.94
   8   2  -5    7.33    8.81
  -8   2   5    5.26    9.14
  -8  -2   5   23.54    9.52
   8   2  -5    3.89    9.12
   8   2  -4   21.12    9.08
  -8   2   4   29.90    9.42
   8   2  -4   35.99    8.80
   8  -2  -4   41.63    8.98
  -8   2   3  295.58   17.39
   8   2  -3  280.30   17.02
   8   2  -3  242.37   17.34
   8   2  -2  -10.80    9.28
   8   2  -2   -8.39    8.21
   8  -2  -2    0.70    8.46
  -8   2   2    1.82    9.57
   8  -2  -1  116.33   10.42
  -8   2   1  128.27   11.63
  -8  -2   1  129.41   11.82
   8   2  -1  104.78   11.35
   8   2  -1  114.64   10.38
   8   2   0   46.02    9.06
   8  -2   0   62.12    9.01
   8   2   1   19.63    8.56
   8  -2   1   17.91    8.89
   8   2   2   81.48   10.38
   8  -2   2   78.84   10.30
   8   2   3   35.18   10.19
   8  -2   3   29.94    9.97
   8   2   4   -3.78   10.72
   8  -2   4   -1.46   10.52
   8  -2   5   22.90    9.59
   8   2   5   31.34    9.47
   8  -2   6   35.04    9.94
   8   2   6   38.26    9.90
   8  -2   6   37.13   12.31
   8   2   6   42.88   11.03
   8  -2   7   21.67   10.05
   8   2   7    3.34    9.83
   8  -2   7   14.39   12.07
   8  -2   7    3.80   10.29
   8   2   7    3.67   10.53
   8  -2   8   25.56   10.45
   8   2   8    8.38   10.24
   8  -2   8    7.61   11.54
   8  -2   8    3.09   10.38
   8   2   8   30.57   10.62
   8  -2   9   46.33   10.32
   8   2   9   24.93    9.89
   8  -2   9   45.80    9.98
   8   2   9   31.04   10.41
   8  -2   9   60.31   10.26
   8  -2  10   -0.20    8.22
   8   2  10    3.34    8.13
  -8  -3  12   -0.33    5.33
   8   3 -11    9.75    7.78
  -8  -3  11   -3.82    6.49
  -8   3  11    0.57    6.38
   8   3 -11   -1.59    8.04
   8  -3 -11    8.90    8.41
   8   3 -10   18.66    8.65
   8   3 -10   12.39    9.54
   8  -3 -10    2.64    9.68
   8   3  -9   36.28    9.46
  -8  -3   9   44.84   10.07
  -8   3   9   52.21   10.03
   8   3  -9   52.72   10.30
   8  -3  -9   45.36   10.09
  -8  -3   8  317.89   19.76
  -8   3   8  297.37   19.83
   8   3  -8  326.85   19.82
   8  -3  -8  305.41   19.79
   8   3  -8  351.70   19.78
   8   3  -7   21.62    9.66
   8   3  -7   18.37    7.00
  -8  -3   7    8.72    9.82
  -8   3   7   27.63    9.98
   8   3  -6   -0.81    9.58
  -8  -3   6   -6.99    9.54
  -8   3   6    5.91    9.43
   8   3  -6    8.27    9.20
   8   3  -5  258.36   17.17
  -8   3   4  104.85   10.92
   8   3  -4   99.93   11.82
   8   3  -4  107.75   11.35
   8   3  -3    2.70   10.18
   8   3  -3    8.90   10.73
   8   3  -2   65.29   10.77
   8   3  -2   71.37   11.27
  -8   3   2   55.68   10.98
   8  -3  -1    7.02    7.78
   8   3  -1   20.92   10.40
  -8   3   1   23.58   11.38
   8  -3   0  334.94   20.79
  -8   3   0  383.33   22.07
   8  -3   1  365.82   21.79
   8  -3   2   91.94   10.99
   8   3   3  110.46   12.64
   8  -3   3   96.50   11.85
   8   3   3  106.97   10.97
   8  -3   4   26.73    9.05
   8   3   4   18.49    9.30
   8  -3   4   21.80   11.15
   8   3   4   14.50    9.52
   8  -3   5    2.19    9.50
   8   3   5    1.87    9.78
   8  -3   5   13.26   11.91
   8   3   5   -6.59    9.63
   8   3   5   -2.76   11.70
   8  -3   6    6.53    9.62
   8   3   6    7.76    9.94
   8   3   6   -2.34    9.56
   8  -3   6    0.42    9.98
   8   3   6    8.19   11.26
   8  -3   7   91.76   10.97
   8   3   7   82.27   11.21
   8  -3   7   92.30   13.61
   8  -3   7   76.68   11.26
   8   3   7   96.21   12.34
   8  -3   8   -8.40    9.85
   8   3   8   -9.37    9.67
   8  -3   8    5.23   11.57
   8  -3   8   11.66    9.67
   8   3   8    6.81   10.60
  -8   3  -9   -5.23   10.64
   8  -3   9    0.05   10.20
   8  -3   9   -1.47    8.10
   8   3   9    5.38    9.03
  -8   3  -9   16.29    9.86
  -8   3 -10    7.22    7.85
   8  -3  10    0.60    7.61
  -8   3 -10   -1.98    7.77
   8   4 -11    9.81    7.90
   8   4 -10   20.71    8.75
  -8  -4  10   17.45    5.78
   8   4  -9   35.60    9.77
   8   4  -8  297.72   19.16
   8   4  -7   15.73   10.43
   8   4  -7    9.38    6.82
   8   4  -7    7.52   10.24
   8   4  -6   -3.93   10.65
   8   4  -6    2.01    7.67
   8   4  -5    9.46   10.75
   8   4  -5   15.29    8.06
   8   4  -5   16.12   11.48
   8   4  -4   11.07   10.99
   8   4  -4   -7.45    7.96
   8   4  -4   -2.16   11.84
   8   4  -3   22.70   11.10
   8   4  -3   27.38   11.91
   8   4  -2  346.60   22.17
   8   4  -1   52.83   12.19
  -8   4   0   13.39   11.74
   8  -4   0   25.34    8.56
  -8   4   0   26.71   13.57
  -8   4  -1  378.18   23.33
   8  -4   1  382.42   21.92
   8   4   1  341.67   22.02
   8   4   2   13.31    9.11
   8  -4   2   17.66   10.08
   8   4   2   22.79    9.73
   8   4   3   61.21    9.13
   8   4   3   71.40   10.18
  -8   4  -4  163.26   15.42
   8   4   4  159.45   13.37
   8  -4   5   50.42   12.51
   8   4   5   28.99    9.36
   8  -4   6   20.31   12.44
   8  -4   6    8.29    9.30
  -8   4  -6   19.06    9.66
  -8   4  -7   11.10   11.09
  -8   4  -7  -11.29    9.76
  -8   4  -8   10.95   10.21
  -8   4  -8    4.15    9.34
  -8   4  -9    7.52    8.92
   8  -4   9   10.18    9.43
  -8   4  -9    6.69    7.84
  -8   4 -10   23.70    6.67
   8  -4  10   11.20    6.61
  -8   4 -10    7.96    5.82
   8   5 -11    1.94    6.98
   8   5 -10  -14.43    8.41
  -8  -5  10    1.01    5.45
   8   5  -9   -7.07    9.38
  -8  -5   9   -1.94    6.44
   8   5  -8   59.30   10.70
  -8   5   8   55.45   16.98
   8   5  -8   39.92    6.17
   8   5  -7   15.84   10.96
   8   5  -7   -0.14    6.62
  -8   5   7   10.84   16.21
   8   5  -7   -9.09   10.75
   8   5  -6   65.49   12.15
  -8   5   6   77.13   15.70
   8   5  -6   39.46    8.16
   8   5  -6   71.92   11.68
   8   5  -5   -3.22    7.76
   8   5  -5    4.73   11.90
   8   5  -4   20.41    8.03
   8   5  -4   49.98   12.60
  -8   5   3   17.43   14.12
   8   5  -3   -5.24    7.78
   8   5  -3  -12.80   12.73
  -8   5   2    9.05   14.63
   8   5  -2   10.47   11.77
   8   5  -2   19.63   13.00
   8   5  -1    2.11    7.87
  -8   5   1   -4.88   15.02
  -8   5   0  106.59   16.06
   8   5   0   75.83    9.63
  -8   5   0  109.36   13.59
  -8   5  -1   -7.28   13.32
   8   5   1    6.62    8.63
   8  -5   1  -10.47    9.40
   8   5   1    4.22    9.87
   8   5   1   17.24   12.57
   8   5   2  107.50   10.61
  -8   5  -2   84.71   14.89
  -8   5  -2  127.36   14.00
   8  -5   2  110.22   12.03
   8   5   2   97.46   11.18
  -8   5  -3   14.40   11.97
   8   5   3    9.92    7.14
   8  -5   3   17.34   11.12
   8   5   3   16.45    9.04
  -8   5  -4  166.52   13.88
   8  -5   4  188.02   14.42
  -8   5  -4  115.45   12.20
   8   5   4  139.15   11.84
   8  -5   5  149.85   13.99
   8   5   5  116.28   11.29
   8  -5   6    0.69   11.55
  -8   5  -7   -8.06    9.79
   8  -5   7   15.22   10.91
  -8   5  -8   -0.95    8.98
  -8   5  -9    0.96    7.36
   8   6 -10    1.06    7.17
  -8  -6  10   -5.17    4.62
   8   6  -9   20.43    8.68
  -8  -6   9   -0.50    5.80
   8   6  -8    8.19    9.62
  -8   6   8   13.20   15.08
  -8  -6   8    9.44    6.87
   8   6  -8   -0.90    8.81
   8   6  -7    8.19    6.23
  -8   6   7    0.49   16.62
   8   6  -7   -8.49   10.68
  -8   6   6    4.29   15.56
   8   6  -6    5.07    7.09
  -8   6   6  -23.26    9.57
   8   6  -6  -19.09   11.37
   8   6  -5   22.17    7.47
   8   6  -5   32.32   12.03
   8   6  -4   28.23   12.16
   8   6  -4    6.13    7.48
   8   6  -4   22.08   12.75
   8   6  -3   51.26   12.34
  -8   6   3   45.77   15.45
   8   6  -3   32.98    7.94
   8   6  -3   55.61   13.49
  -8   6   2   11.09   15.46
  -8   6   1    9.55   15.84
   8   6  -1   -4.11    7.59
  -8   6   0   14.72   16.05
   8   6   0   22.86   10.40
   8   6   0   11.32    7.89
  -8   6   0   35.48   13.08
   8   6   1    4.19    8.16
  -8   6  -1   23.56   13.59
  -8   6  -1   20.09   15.49
   8   6   1   26.76    9.43
   8   6   1   13.52   12.28
  -8   6  -2   43.86   14.30
   8   6   2   36.32    8.28
  -8   6  -2   64.89   13.19
   8  -6   2   55.00   10.21
   8   6   3  115.07    9.01
  -8   6  -3  180.62   13.92
   8  -6   3  183.46   13.04
  -8   6  -3  105.41   12.58
  -8   6  -4   20.51   10.70
  -8   6  -4    3.91    8.96
   8  -6   4   -0.77   10.59
   8  -6   5  197.34   15.19
   8  -6   6    4.37    9.74
  -8   6  -7   33.70    8.37
   8  -6   7   25.00    8.92
   8  -6   8   20.89    6.92
  -8   6  -8   20.29    6.95
   8   7  -7    5.08    8.96
  -8   7   7   10.64   14.86
  -8  -7   7   10.04    6.38
   8   7  -7   17.95    8.66
  -8   7   6   -7.36   14.57
   8   7  -6  -13.84    6.18
   8   7  -6   -1.70    9.80
   8   7  -6   -1.66   10.16
   8   7  -5   41.74   10.76
   8   7  -5   31.59    6.80
  -8   7   5   35.92   10.53
   8   7  -5   34.76   11.41
   8   7  -4   -1.14    6.55
  -8   7   4   -9.87   10.48
   8   7  -3   -3.60    6.59
  -8   7   3   -2.68   10.21
  -8   7   2   38.15   15.06
  -8   7   2   29.36   10.01
   8   7  -1   35.35    7.27
  -8   7   1   31.64   15.60
  -8   7   0    5.72   15.50
   8   7   0    2.02    7.25
  -8   7   0   18.69   12.06
  -8   7   0   11.10    9.80
   8   7   0   -8.98   11.86
  -8   7  -1   51.30   15.07
   8   7   1   31.57    7.82
  -8   7  -1   53.81   12.28
  -8   7  -1   35.60   10.13
   8   7   2   -0.83    6.09
  -8   7  -2  -17.98   11.67
  -8   7  -2   -4.46    9.58
  -8   7  -3   50.95   10.72
  -8   7  -3   37.91    9.18
  -8   7  -4   -5.20    9.09
   8  -7   4    7.77    8.38
  -8   7  -4    5.01    7.19
   8  -7   5   -2.67    7.81
   8  -7   6   10.06    6.71
  -8  -8   6   -5.63    4.65
   8   8  -6   13.48    7.87
  -8   8   5   17.23   11.96
  -8  -8   5    8.39    4.89
   8   8  -5   16.34    8.49
  -8   8   4   -0.93    7.89
  -8  -8   4   -2.70    4.94
  -8   8   3    7.60    8.14
  -8  -8   3    5.49    4.93
  -8   8   2  -11.47   12.21
  -8   8   2    4.80    7.86
  -8   8   1    5.89   12.37
  -8   8   1   16.62    7.41
   8   8  -1   10.27    9.77
  -8   8   0   -6.14    7.57
  -8   8  -1    3.01    7.31
  -8   8  -2   47.72    8.56
  -8   8  -2    7.09    7.10
  -8   8  -3   25.52    7.77
  -8   8  -3   14.28    5.98
  -8   8  -4   18.00    6.52
  -8   8  -4   13.67    5.25
  -9   0  12   -7.19    6.44
  -9   0  10   26.23   10.44
  -9   0   9   -3.27   10.17
  -9   0   8    6.26   10.05
   9   0   2    4.91    8.84
   9   0   3    5.08    9.05
   9   0   4  278.56   19.15
   9   0   4  292.72   18.20
   9   0   5   -2.28   11.14
   9   0   5   11.83   10.18
  -9   0 -11    3.90    5.41
  -9   1  13   11.91    4.76
  -9  -1  13   11.70    4.98
  -9  -1  12    6.44    6.37
  -9   1  12   -7.25    6.15
   9  -1 -12    8.10    9.11
   9  -1 -11  250.65   17.24
  -9  -1  10   12.39   10.40
   9  -1 -10   24.82   11.46
  -9  -1   9    5.94   10.71
   9  -1  -9   13.56   11.67
  -9  -1   8    8.13   10.60
   9  -1  -8   13.23   11.44
  -9  -1   7   56.76   10.97
   9  -1  -7   39.01   11.46
   9   1  -6   41.06    9.28
  -9  -1   6   47.59   10.83
   9  -1  -6   57.88   10.90
  -9  -1   5  105.60   11.99
   9   1  -5  115.06   11.81
   9  -1  -5  126.26   11.64
   9   1  -5   82.21   10.67
  -9  -1   4  148.92   12.95
   9   1  -4  158.83   12.46
   9  -1  -4  163.21   12.61
   9   1  -3   99.90   10.54
   9  -1  -3  100.22   10.79
  -9   1   3   72.25   11.12
  -9  -1   3   80.74   11.46
  -9  -1   2  117.83   12.26
   9   1  -2  118.52   11.19
   9  -1  -2  110.89   11.20
  -9  -1   1   51.46   11.16
   9   1  -1   54.26    9.74
   9  -1  -1   82.09    9.86
   9  -1   0   22.45    9.64
   9   1   0   32.06    9.42
   9  -1   0   38.25    9.36
   9  -1   1   -8.10    9.80
   9   1   1   -1.70    9.26
   9  -1   1    2.63    9.78
   9   1   1   12.14    9.33
   9  -1   2  227.74   16.53
   9   1   2  203.49   15.67
   9  -1   2  276.67   16.38
   9   1   2  250.78   16.36
   9  -1   3   50.45   11.12
   9   1   3   40.24   10.80
   9  -1   3   27.03   11.03
   9   1   3   47.01    9.58
   9  -1   4    8.54   11.77
   9   1   4   11.54   11.22
   9   1   4   16.99    9.71
   9  -1   4    3.96    9.79
   9  -1   5   12.24   11.75
   9   1   5   17.72   10.22
   9  -1   6   13.18   10.15
   9  -1   6    3.42   12.01
   9   1   6    5.43   10.38
   9  -1   7   39.19   10.61
   9  -1   7   45.70   11.78
   9  -1   7   40.97   11.04
   9   1   7   37.97   10.66
   9  -1   8    9.63   10.26
   9  -1   8    8.22   10.50
   9  -1   8   -0.24   10.13
   9   1   8    0.34    9.97
   9  -1   9   29.82    9.25
   9  -1   9   15.63    9.34
   9   1   9   19.05    9.23
   9  -1  10   28.61    7.82
   9   1  10   21.14    7.78
  -9   1 -11    1.53    5.19
  -9  -2  12   17.17    5.96
  -9   2  12    9.50    5.78
   9   2 -12   21.42    8.06
   9  -2 -12   14.92    8.07
   9   2 -11   61.81    9.67
   9  -2 -11   63.94   11.19
  -9  -2  10    9.18   10.12
  -9   2  10   21.42    9.74
   9   2 -10   23.44   10.44
   9  -2 -10   26.57   11.01
  -9  -2   9  181.82   13.56
  -9   2   9  147.18   13.29
   9   2  -9  151.40   13.80
   9  -2  -9  176.77   14.27
   9   2  -9  154.87   12.65
   9   2  -8    2.04    9.34
  -9  -2   8   15.79   10.47
  -9   2   8   -0.42   10.15
   9   2  -8    8.92   10.57
   9  -2  -8   23.93   11.10
  -9  -2   7   87.51   11.37
  -9   2   7   72.80   11.29
   9  -2  -7   90.97   11.94
   9   2  -7   94.47   11.75
   9   2  -7   85.25   10.94
   9   2  -6   -1.15    9.95
  -9   2   6    1.58   10.19
  -9  -2   6   10.23   10.41
   9   2  -6   11.66   10.58
   9  -2  -6    7.69   10.44
  -9   2   5  408.81   24.68
  -9  -2   5  463.07   24.90
   9   2  -5  444.73   24.73
   9  -2  -5  443.14   24.62
   9   2  -4   11.76    9.97
  -9   2   4   11.10    9.89
  -9  -2   4   14.40   10.38
   9   2  -4   18.57    9.58
   9  -2  -4   22.58    9.62
   9   2  -3   21.66   10.02
  -9   2   3   11.38   10.14
  -9  -2   3   42.37   10.47
   9   2  -3   22.88    9.24
   9   2  -2   19.06   10.00
  -9   2   2   28.10   10.15
  -9  -2   2   37.06   10.64
  -9   2   1   43.18   10.47
  -9  -2   1   29.54   11.12
   9   2  -1   29.24    9.08
   9   2   0    2.04    9.24
  -9   2   0   -3.99   10.75
   9  -2   0   -9.11    9.35
  -9  -2   0   13.86   10.97
   9  -2   1  131.42   12.86
   9   2   1  148.22   12.83
   9  -2   1  183.78   13.15
   9   2   1  159.28   12.65
   9  -2   2  140.03   13.09
   9  -2   2  164.79   13.29
   9   2   2  140.64   12.79
   9  -2   3    8.13   11.17
   9   2   3   26.42   10.55
   9  -2   3   19.31   11.02
   9  -2   4    4.65   11.91
   9  -2   4    2.23   11.59
   9  -2   5    2.50    9.78
   9   2   5    6.91    9.33
   9  -2   6   14.55    9.93
   9   2   6   -4.61    9.58
   9  -2   6   18.00   12.39
   9   2   6   -6.26   10.45
   9  -2   7   13.03    9.98
   9   2   7    8.66   10.03
   9  -2   7   15.78   12.02
   9  -2   7   16.75   10.45
   9   2   7   20.10   10.20
   9  -2   8   39.48   10.11
   9   2   8   45.72    9.83
   9  -2   8   49.56   11.47
   9  -2   8   50.10   10.08
   9   2   8   37.21   10.02
   9  -2   9   13.02    8.65
   9   2   9   11.03    8.65
  -9   2 -10   15.37    8.03
   9  -2  10   32.33    7.38
   9   2  10   27.93    7.48
  -9  -3  12    6.58    4.77
  -9  -3  11   14.45    6.08
  -9   3  11   10.48    6.18
   9   3 -10    3.27    8.77
   9   3 -10   -1.87    8.73
   9  -3 -10    3.43    9.56
   9   3  -9    9.09    9.55
  -9  -3   9    3.30    9.87
   9   3  -9    9.54   10.07
   9  -3  -9   26.12   10.16
   9   3  -8   32.57   10.28
  -9  -3   8   51.53   10.02
  -9   3   8   38.03   10.31
   9   3  -8   35.84   10.31
   9  -3  -8   42.08   10.17
   9   3  -7   20.20   10.44
   9   3  -7    9.03    7.40
  -9  -3   7   27.56   10.09
  -9   3   7   16.25    9.98
   9   3  -7   10.17   10.21
   9  -3  -7   13.65    9.89
   9   3  -6    5.61   10.65
  -9  -3   6   -6.63   10.14
  -9   3   6   -5.60   10.22
   9   3  -6  -13.86    9.91
   9  -3  -6   -0.35    9.71
  -9  -3   5  250.37   16.32
  -9   3   5  243.59   16.38
   9   3  -5  192.56   16.62
   9   3  -5  254.15   16.09
   9   3  -5  214.69   16.74
   9   3  -4   27.52   11.35
  -9   3   4   10.47   10.54
   9   3  -4   35.18   11.15
   9   3  -3   25.03   11.20
   9   3  -3   12.00   11.08
  -9   3   3   25.11   10.43
   9   3  -3   11.66    9.30
   9   3  -2   27.75   11.11
  -9   3   2   18.40   10.88
  -9  -3   2   -0.52   10.92
   9   3  -1    0.05    8.72
   9  -3  -1    2.07    8.55
   9   3  -1   10.08   11.33
  -9   3   0  106.78   12.47
  -9  -3   0  100.87   12.58
   9  -3   0   89.58   10.75
   9  -3   1  384.39   23.98
  -9   3  -1  442.61   24.56
   9   3   1  396.11   24.22
   9  -3   2   -7.04   10.37
   9   3   3  106.82   12.79
   9  -3   3   97.46   12.70
   9  -3   4    8.08    9.47
   9   3   4   -3.21    9.42
   9  -3   4   18.06   11.78
   9   3   4    1.98    9.97
   9  -3   5    6.90    9.29
   9   3   5    4.08    9.58
   9  -3   5   18.56   12.50
   9   3   5   12.86    9.88
   9   3   5   10.45   10.92
   9  -3   6   -9.28    9.77
   9   3   6    9.73    9.71
   9  -3   6   -6.50   10.15
   9   3   6    3.03   10.98
   9  -3   7    7.04    9.37
   9   3   7   17.14    9.79
   9  -3   7    5.70    9.67
   9   3   7   16.06   10.71
  -9   3  -8   14.25   11.73
   9  -3   8   23.93    8.39
   9   3   8   17.99    9.14
   9  -3   8   18.59   11.08
   9  -3   8   25.14    9.03
   9   3   8   54.81    9.33
  -9   3  -8   21.73   10.32
  -9   3  -9   11.86    8.88
   9  -3   9    1.10    8.88
   9  -3   9    9.27    8.13
  -9   3  -9    5.58    8.48
  -9   3 -10   10.97    6.62
  -9   3 -10    8.64    6.02
   9   4 -11    9.49    7.48
   9   4 -10   -2.41    8.58
   9   4  -9   22.03    9.62
   9   4  -8  144.64   11.83
   9   4  -8   79.51    7.86
   9   4  -7   38.88   11.06
   9   4  -7   18.76    7.31
   9   4  -6  110.51   10.46
   9   4  -6  105.73   12.57
   9   4  -6  133.12   13.33
   9   4  -5    5.43   12.04
   9   4  -5   -8.74    8.61
   9   4  -5   -3.18   11.58
   9   4  -4   15.57   12.07
   9   4  -4   -0.62    8.20
   9   4  -4   -4.89   12.19
   9   4  -3   -0.44   12.26
   9   4  -3    2.67   12.35
   9   4  -2  177.86   15.92
   9   4  -1  158.47   15.27
  -9   4   0   20.36   13.75
  -9   4   0   17.06   11.54
   9  -4   0    3.20    9.10
  -9   4  -1   61.77   12.63
   9  -4   1   70.30   10.82
   9   4   1   58.24   10.94
   9   4   2   30.64    9.47
   9  -4   2   61.99   11.12
   9   4   2   46.56   10.32
   9  -4   3   94.22   12.63
   9   4   3   67.66   11.03
  -9   4  -4  159.51   13.71
   9  -4   4  145.62   14.02
   9  -4   5   14.55   12.37
   9   4   5   14.02    9.39
   9  -4   5    8.61    9.41
  -9   4  -5    7.74    7.81
   9  -4   6   17.52   12.25
   9  -4   6   20.92    8.95
  -9   4  -6   36.19    8.55
  -9   4  -7   16.44    8.56
  -9   4  -8   41.96    9.21
  -9   4  -8   24.40    8.23
  -9   4  -9   11.80    7.46
   9  -4   9    1.03    7.67
   9   5 -10   -2.04    7.92
  -9  -5  10   -7.11    4.94
   9   5  -9   18.25    9.55
  -9  -5   9   11.37    6.14
   9   5  -8   17.27   10.39
   9   5  -8    3.08    5.44
  -9   5   8   -8.28   16.37
   9   5  -7   25.75   11.41
  -9   5   7   34.78   16.20
   9   5  -7   24.14    6.80
   9   5  -7   18.51   10.10
   9   5  -6    1.11   12.02
   9   5  -6    3.68    7.47
   9   5  -6   12.36   11.22
   9   5  -5    3.63   12.58
   9   5  -5   -2.75    8.14
   9   5  -5   -4.80   11.93
   9   5  -4   13.25    8.22
   9   5  -4   24.46   12.57
   9   5  -3    8.58    8.20
  -9   5   3   26.96   14.51
   9   5  -3   -2.44   13.00
  -9   5   2  -13.16   14.80
   9   5  -2    4.62   13.40
  -9   5   1   -8.72   14.90
  -9   5   1  -18.42    9.42
   9   5  -1    5.42    8.05
  -9   5   0  101.05   15.91
   9   5   0   78.93   10.22
   9   5   0   91.50   11.94
  -9   5  -1   15.72   12.61
   9   5   1    9.08    8.87
   9  -5   1    0.24    9.83
   9   5   1   15.65   10.16
  -9   5  -1   20.80   13.94
   9   5   2   82.17   10.41
   9   5   2   75.44   11.15
   9   5   3   61.59    7.74
  -9   5  -3  115.35   12.30
   9  -5   3  114.67   12.25
   9   5   3   70.71   10.18
  -9   5  -4   14.96   10.69
  -9   5  -4   -8.74    8.61
   9  -5   4   -7.59   11.68
   9   5   4   -1.50    8.98
  -9   5  -5   19.58   10.17
   9  -5   5    0.51   11.50
   9   5   5    1.94    8.33
   9  -5   6    0.57   10.89
   9  -5   7    6.90    9.83
  -9   5  -8   39.71    7.83
   9   6 -10   -3.83    6.05
  -9  -6   9   -1.37    5.23
   9   6  -9    9.03    7.90
   9   6  -8   33.56    9.39
  -9   6   8   22.68   14.71
  -9  -6   8    1.48    6.43
   9   6  -7   14.62   10.36
  -9   6   7   10.94   15.78
   9   6  -7   12.91    5.99
   9   6  -7    2.46    9.07
  -9   6   6    5.08   15.07
   9   6  -6   -3.15    6.83
  -9   6   6   -3.48    9.77
   9   6  -6   10.78   10.53
   9   6  -5   52.10    8.01
   9   6  -5   63.81   11.92
   9   6  -4   21.15    7.39
   9   6  -4    7.28   12.42
  -9   6   3   60.62   14.94
   9   6  -3   24.76    7.71
   9   6  -3   53.86   13.13
  -9   6   2   -3.19   15.14
  -9   6   1   21.18   15.55
   9   6  -1   21.75    7.68
   9   6  -1   34.78   10.93
  -9   6   0    4.93   15.76
   9   6   0    3.89    7.85
  -9   6   0   20.18   11.24
   9   6   0   -3.78   10.48
  -9   6  -1   -6.29   14.68
   9   6   1    2.80    7.95
  -9   6  -1   29.18   12.23
   9   6   1   11.82    9.74
   9   6   2   15.31    7.46
   9  -6   2   14.10    9.79
   9   6   2   24.16    8.52
  -9   6  -3    3.53   10.74
  -9   6  -3    7.09    9.39
   9  -6   3    8.57   10.13
  -9   6  -4    2.48    9.85
  -9   6  -4    4.31    7.86
   9  -6   4    8.24   10.24
  -9   6  -5    3.86    8.95
   9  -6   5    4.57    9.57
   9  -6   6   10.93    8.68
   9  -6   7   -4.63    7.09
  -9   7   7   12.10   13.52
  -9  -7   7    2.20    5.61
   9   7  -6    5.44    5.62
   9   7  -6    7.30    9.32
  -9   7   5   38.83    9.79
   9   7  -5   22.24   10.23
   9   7  -4   -2.53    6.20
  -9   7   4    7.90    9.73
   9   7  -4   -1.90   10.76
  -9   7   3    2.58   13.33
  -9   7   3   -2.44    9.50
   9   7  -3   -0.45   11.20
  -9   7   2   11.75   13.92
   9   7  -2    8.45    6.35
  -9   7   1   31.79   14.72
   9   7  -1   19.66    6.70
  -9   7   0   26.63   13.78
   9   7   0   14.50    6.84
  -9   7   0    1.96    9.06
  -9   7  -1   -0.43   12.74
   9   7   1   -2.06    6.75
  -9   7  -1    7.10    8.93
  -9   7  -2   -7.81    9.56
  -9   7  -2   -2.39    8.65
  -9   7  -3    7.46    8.83
  -9   7  -3   -6.07    7.81
  -9   7  -4    9.08    7.73
  -9   7  -5   37.61    6.96
   9   8  -5   14.67    7.04
  -9   8   4   -3.48    6.65
  -9  -8   4    4.69    4.17
   9   8  -4   11.03    7.85
  -9   8   3   14.50   10.16
  -9   8   3    2.43    7.15
  -9  -8   3    1.01    4.28
  -9   8   2   10.39   10.49
  -9   8   2   -0.94    6.84
  -9   8   0    8.08    6.42
  -9   8  -1   -0.41    6.13
  -9   8  -2    5.57    5.55
 -10   0  12    2.97    5.84
  10   0   0   -7.41    9.22
  10   0   1   -2.16    9.37
  10   0   2   90.24   10.90
  10   0   3   13.57    9.78
  10   0   4    0.39   10.00
 -10  -1  13    4.36    4.07
  10  -1 -13    9.36    5.87
 -10  -1  12   61.56    6.95
 -10   1  12   50.01    6.73
 -10  -1  11   72.07   10.36
  10  -1 -11   86.77   10.88
 -10  -1  10  200.37   14.93
  10  -1 -10  191.09   15.38
 -10  -1   9   50.83   11.11
  10  -1  -9   50.61   12.11
 -10  -1   8   10.93   11.15
  10  -1  -8   28.94   11.90
 -10  -1   7    6.34   11.25
  10  -1  -7   14.49   11.83
 -10  -1   6    3.34   11.11
  10  -1  -6   -7.76   11.44
 -10  -1   5  113.29   12.94
  10  -1  -5  119.39   12.70
 -10  -1   4   51.50   11.49
  10   1  -4   34.68   11.18
  10  -1  -4   51.23   11.32
 -10  -1   3    4.05   11.23
  10   1  -3   -0.35   10.59
  10  -1  -3    6.99   10.54
  10   1  -2   17.28   10.55
  10  -1  -2   39.36   10.62
 -10  -1   2   32.43   11.63
 -10  -1   1   74.65   12.64
  10  -1  -1  112.59   11.52
  10   1  -1   79.21   11.33
  10   1   0  380.93   23.65
 -10  -1   0  387.38   24.36
  10  -1   0  441.34   23.84
  10   1   0  377.44   23.66
  10  -1   1   27.07   10.78
  10   1   1   22.81   10.48
  10   1   1   17.87   10.17
  10  -1   2   19.37   11.46
  10   1   2   16.43   10.88
  10  -1   2   22.76   11.01
  10   1   2   28.05   10.01
  10  -1   3   33.52   12.10
  10   1   3   19.38   11.45
  10  -1   3   18.50   11.77
  10   1   3   41.33   10.35
  10  -1   3   43.63    9.95
  10   1   4   53.61   12.22
  10  -1   4   53.71   12.83
  10   1   4   37.57   10.59
  10  -1   5   21.69   10.11
  10  -1   5   -3.84   12.21
  10   1   5    5.04   10.35
  10  -1   6   15.69   10.19
  10  -1   6   22.49   11.78
  10   1   6   16.21   10.29
  10  -1   7   15.06    9.95
  10  -1   7   12.39   10.28
  10   1   7    8.35   10.05
  10  -1   8    7.62    9.08
  10  -1   8    8.06    9.26
  10   1   8    4.86    8.97
  10  -1   9   12.87    8.30
  10  -1   9   10.87    8.05
  10   1   9   21.80    8.09
  10  -1  10   10.08    6.23
  10   1  10   26.99    6.14
 -10   2  12    0.58    4.97
 -10  -2  12   -2.86    5.25
  10   2 -12    8.36    7.82
  10  -2 -12   17.12    7.94
  10   2 -11    5.30    8.58
  10  -2 -11    0.64    8.98
 -10  -2  10   41.16    9.98
 -10   2  10   21.70    9.75
  10   2 -10   20.37   10.25
  10  -2 -10   18.72   11.06
 -10  -2   9   25.83   10.48
 -10   2   9    3.56    9.71
  10   2  -9   11.38   10.51
  10  -2  -9   -9.02   11.25
  10   2  -8    6.32    9.74
 -10  -2   8   -8.10   10.62
 -10   2   8   -1.00   10.20
  10   2  -8   -7.59   10.87
  10  -2  -8  -12.24   11.28
  10   2  -7   -2.20   10.24
 -10  -2   7  -13.82   10.91
 -10   2   7  -17.10   10.57
  10   2  -7   -4.29   10.98
  10  -2  -7   11.45   11.25
  10   2  -6   19.28   10.64
 -10   2   6   18.49   10.76
 -10  -2   6   23.11   11.10
  10   2  -6   18.79   11.11
  10  -2  -6  -12.74   11.13
  10   2  -5   26.61   11.11
 -10   2   5   27.60   11.03
 -10  -2   5   36.50   11.35
  10   2  -5   46.96   11.36
  10  -2  -5   56.04   11.43
 -10   2   4   17.57   10.90
 -10  -2   4   34.72   11.31
  10   2  -4   11.61   10.75
  10  -2  -4   30.47   11.03
 -10   2   3   87.02   12.18
 -10  -2   3   83.30   12.40
 -10   2   2   32.64   11.39
 -10  -2   2   39.79   11.96
  10   2  -2   23.24   10.08
  10  -2  -2   35.69   10.76
 -10   2   1   56.44   12.11
  10  -2  -1   71.80   11.15
 -10  -2   1   61.93   12.53
  10  -2   0  100.68   12.13
  10   2   0   85.06   11.40
 -10   2   0  101.61   13.12
 -10  -2   0  117.34   13.25
  10   2   0   83.50   11.93
  10  -2   1  235.78   17.19
  10   2   1  241.87   17.31
  10  -2   1  291.43   17.62
  10   2   1  237.55   17.14
  10  -2   2  124.23   13.06
  10   2   2  109.70   12.36
  10  -2   2  143.76   13.44
  10   2   2  119.91   12.92
  10  -2   3    4.21   11.95
  10   2   3   16.17   11.29
  10  -2   3   15.99   11.82
  10   2   3    4.54   10.45
  10  -2   4   18.91   12.28
  10  -2   5   22.90    9.88
  10   2   5   18.31    9.50
  10  -2   6   18.75    9.75
  10   2   6    9.03    9.49
  10  -2   6    7.35   12.34
  10   2   6    3.83   10.35
  10  -2   7   73.90   10.78
  10   2   7   87.11   10.39
  10  -2   7  104.53   12.58
  10  -2   7   74.57   10.89
  10   2   7   83.54   10.85
  10  -2   8    6.49    8.75
  10   2   8    9.21    8.40
  10  -2   8   13.99    8.80
  10   2   8    6.16    8.74
 -10   2  -9    0.93    9.63
  10  -2   9   -2.48    7.53
  10   2   9    3.43    7.48
 -10   2  -9    6.53    8.08
 -10  -3  11   24.56    5.66
  10   3 -10   25.28    8.62
  10  -3 -10   32.89    8.66
  10   3  -9   15.56   10.00
 -10  -3   9   19.27    9.32
 -10   3   9   19.77    9.94
  10   3  -9   25.08    9.57
  10  -3  -9   17.86    9.50
  10   3  -8    9.74   10.36
  10   3  -8    0.46    6.21
 -10  -3   8    2.88    9.93
 -10   3   8   -0.98   10.17
  10   3  -8   -7.84   10.43
  10  -3  -8   13.79   10.17
  10   3  -7   38.80   11.27
  10   3  -7   22.42    8.06
 -10  -3   7   51.33   10.53
 -10   3   7   54.40   10.87
  10   3  -7   47.44   10.63
  10  -3  -7   60.51   10.38
  10   3  -6   -9.81   11.40
 -10  -3   6  -10.88   10.29
 -10   3   6    8.50   10.56
  10   3  -6   11.04   10.32
  10  -3  -6    8.57   10.04
  10   3  -5   29.65   11.95
 -10  -3   5   35.71   10.95
 -10   3   5   23.23   11.22
  10   3  -5   23.59   10.96
  10   3  -5   38.10   10.60
  10  -3  -5   34.78   10.44
  10   3  -4   40.75   12.34
 -10   3   4   43.29   11.49
 -10  -3   4   42.12   11.10
  10   3  -4   32.52   11.55
  10   3  -3   23.19   11.82
 -10   3   3   34.77   11.80
 -10  -3   3   27.19   11.22
  10   3  -3   22.25    9.84
  10  -3  -3   35.18   10.75
 -10   3   2   -8.71   11.51
 -10  -3   2   11.27   11.69
 -10   3   1   -9.16   12.27
 -10  -3   1   -8.39   11.69
  10  -3   0  120.57   12.04
 -10   3   0  147.33   14.28
 -10  -3   0  132.34   13.98
  10  -3   1  638.92   37.30
 -10   3  -1  708.43   37.83
 -10  -3  -1  551.86   37.74
  10  -3   1  780.66   37.34
  10   3   1  640.24   37.15
 -10   3  -2   22.46   12.75
 -10  -3  -2   31.67   12.49
  10  -3   2   71.92   11.92
  10   3   2   35.54   11.96
  10  -3   2   52.19   11.55
  10  -3   3  188.78   16.14
  10  -3   3  206.45   16.07
  10  -3   4   44.24    9.75
  10   3   4   38.92    9.73
  10  -3   4   69.62   12.72
  10   3   4   63.72   10.79
  10  -3   5  -14.48    9.55
  10   3   5   -4.49    9.56
  10  -3   5   10.95   12.59
  10  -3   6   13.34    9.18
  10   3   6   -7.56    9.36
  10  -3   6    6.20    9.75
  10  -3   7    5.06    8.32
  10   3   7   -6.17    8.73
  10  -3   7    3.29    9.01
 -10   3  -8  -23.98    9.34
  10  -3   8    6.11    9.52
  10  -3   8    5.02    7.90
 -10   3  -8   -1.24    8.38
 -10   3  -9   13.68    7.17
 -10   3  -9   17.75    6.49
  10   4 -10   10.59    8.13
  10   4  -9   -4.63    9.55
  10   4  -8   60.00    7.03
  10   4  -8  104.95   11.34
  10   4  -7    2.25   11.32
  10   4  -7    5.48    7.25
  10   4  -6    5.36   11.95
  10   4  -6    3.73    8.31
  10   4  -6   12.34   10.61
  10   4  -5   77.37   12.99
  10   4  -5   47.47    9.39
  10   4  -5   54.63   11.81
  10   4  -4   33.84   13.02
  10   4  -4   25.76    8.97
  10   4  -4   27.19   12.11
  10   4  -3    8.76   12.51
  10   4  -2   11.66   12.88
 -10   4   1   48.09   14.25
 -10   4   0    6.56   13.46
  10  -4   0   28.46    9.48
  10   4   0   12.60   11.50
 -10   4  -1   29.53   11.28
  10   4   1   15.19    9.25
  10  -4   1   31.44   10.45
  10   4   1   23.56   11.02
 -10   4  -2    9.61   11.22
  10   4   2   20.08    9.10
  10  -4   2   30.70   11.11
  10   4   2   26.09   10.38
 -10   4  -3   18.80   10.90
  10   4   3   13.59    7.05
  10  -4   3   11.57   11.69
  10   4   3   11.37    9.96
 -10   4  -4   33.16   10.74
  10  -4   4   33.05   12.20
  10   4   4   46.24    9.65
 -10   4  -5   29.33   10.24
  10  -4   5   41.34   12.19
  10   4   5   11.92    9.25
  10  -4   5   13.78    9.51
  10  -4   6   78.87   12.32
  10   5  -9   13.68    8.58
 -10   5   9    0.09   14.18
 -10  -5   9    2.58    5.61
  10   5  -8   17.74    9.90
  10   5  -8   16.35    5.41
 -10   5   8   39.96   15.28
  10   5  -7    4.59   10.97
  10   5  -7    7.29    6.48
  10   5  -6    1.46   11.89
  10   5  -6    7.09    7.46
  10   5  -6    2.45   10.69
  10   5  -5   32.46   12.68
  10   5  -5   11.77    8.06
  10   5  -5   24.25   11.81
  10   5  -4  133.30   13.50
 -10   5   4  113.32   15.36
 -10   5   3   13.41   14.22
  10   5  -3   12.84    8.30
  10   5  -3   22.64   12.80
 -10   5   2   38.90   14.75
  10   5  -2   45.41   13.48
 -10   5   1    4.31   14.65
  10   5  -1   10.85    8.09
  10   5  -1   14.43   11.15
 -10   5   0   10.06   14.23
 -10   5   0   -8.56    9.79
  10   5   0   15.20    8.49
  10   5   0   18.92   10.86
 -10   5  -1   34.00   13.44
 -10   5  -1   55.04   11.57
  10   5   1   33.83    8.89
  10  -5   1   32.41    9.95
  10   5   1   24.33   10.38
  10  -5   2  221.99   14.78
  10   5   2  185.33   13.87
 -10   5  -2  217.35   15.06
 -10   5  -3   -6.51   10.53
  10   5   3    4.16    9.26
 -10   5  -4  -16.04    9.92
  10  -5   4   11.41   10.99
  10   5   4    8.20    9.00
 -10   5  -5   17.77    9.11
  10  -5   5   -4.13   10.57
  10  -5   6   -2.90    9.63
  10  -5   7    9.80    8.09
 -10  -6   9    3.82    4.42
 -10   6   8    2.99   13.40
 -10  -6   8    2.95    5.69
  10   6  -7    2.57    5.56
  10   6  -6    8.20    6.43
  10   6  -6   10.24   10.04
  10   6  -5   13.62    6.94
  10   6  -5   28.53   10.86
 -10   6   4   22.36   13.57
  10   6  -4   15.56    7.10
  10   6  -4   12.26   11.84
 -10   6   3   15.79   13.93
  10   6  -3    7.09    6.97
  10   6  -3   11.40   12.18
 -10   6   2   18.39   14.32
  10   6  -2   -6.81   11.24
  10   6  -2    1.46   12.56
 -10   6   1   40.81   15.00
  10   6  -1   34.35    7.57
  10   6  -1   50.23   10.67
 -10   6   0   13.87   14.62
  10   6   0   13.94    7.43
  10   6   0    7.34    9.74
 -10   6  -1    1.87   12.99
  10   6   1   -3.10    7.23
  10   6   1    2.57    9.77
 -10   6  -2   11.55   10.20
 -10   6  -2    5.15    9.29
  10   6   2   24.93    8.39
 -10   6  -3   27.93    9.56
  10  -6   3   37.81    9.30
 -10   6  -3   24.21    8.68
 -10   6  -4    0.02    8.59
  10  -6   4    0.50    8.85
 -10   6  -5    8.96    7.63
  10  -6   5   -1.17    8.09
 -10   6  -6    4.69    6.56
  10  -6   6    9.75    6.75
 -10   7   7   10.84   10.94
 -10  -7   7   -5.68    4.69
  10   7  -6   -0.43    4.81
  10   7  -5    4.92    5.37
 -10   7   5    0.58    8.62
  10   7  -5   17.10    8.83
  10   7  -4    0.93    5.50
 -10   7   4   -2.20    8.84
  10   7  -4   16.53    9.66
 -10   7   3   51.26   12.32
 -10   7   3   13.51    8.61
 -10   7   2    6.78   12.68
  10   7  -2    3.73    5.86
 -10   7   1    5.66   12.90
  10   7  -1    9.57    5.97
 -10   7   1    4.23    8.08
 -10   7   0    5.54   12.91
  10   7   0   11.35    5.97
 -10   7   0    5.57    8.07
 -10   7  -1   32.45    8.09
 -10   7  -2    6.24    7.29
 -10   7  -3    3.07    5.99
 -10   7  -4   17.17    6.26
 -10   8   3   18.14    8.32
 -10   8   3    4.73    5.44
 -10   8   2    7.78    5.42
 -10   8   0   -0.52    5.02
 -11   0  12    1.17    5.06
  11   0   0   19.54   10.02
  11   0   1   15.58   10.13
  11   0   2   85.99   11.15
  11   0   3   -6.35   10.00
  11   0   4    0.03   10.24
 -11   1  12   -4.45    4.76
 -11  -1  12   -2.67    4.95
  11   1 -12    6.22    6.88
  11  -1 -12    0.70    7.17
 -11  -1  11    7.32    8.55
  11  -1 -11   -4.89    9.45
 -11  -1  10   26.01    9.90
  11  -1 -10   46.52   10.76
 -11  -1   9    8.97   10.50
  11  -1  -9    2.90   11.69
 -11  -1   8   25.18   11.25
  11  -1  -8   24.97   12.15
 -11  -1   7   30.90   11.72
  11  -1  -7   29.88   12.24
 -11  -1   6   -3.25   11.93
  11  -1  -6    8.90   12.30
 -11  -1   5   11.89   11.82
  11  -1  -5   11.92   12.17
 -11  -1   4  117.58   13.80
  11  -1  -4  116.75   13.72
 -11  -1   3    0.19   12.25
  11   1  -3   17.22   11.65
  11  -1  -3   24.28   11.71
 -11  -1   2  138.73   14.46
  11  -1  -2  136.67   13.67
  11   1  -2  115.65   13.67
 -11  -1   1  115.24   13.80
  11  -1  -1  117.00   13.28
  11   1  -1  100.21   12.81
  11   1  -1  109.14   12.77
  11  -1   0   18.47   11.90
  11   1   0    0.86   11.14
 -11  -1   0    8.89   12.64
  11   1   0   10.30   10.87
  11   1   1  421.91   26.27
 -11  -1  -1  437.25   27.30
  11  -1   1  477.42   26.82
  11   1   1  453.66   26.69
  11  -1   2   90.24   13.09
  11   1   2   93.34   12.69
  11   1   2   89.14   11.30
  11  -1   2   58.05   10.45
  11  -1   3   -8.32   12.58
  11   1   3   -1.41   12.07
  11   1   3   -1.52   10.55
  11  -1   3   -3.27    9.81
  11   1   4  -10.06   10.56
  11  -1   5    4.26   10.14
  11  -1   6   -4.79    9.66
  11  -1   6    9.20   10.27
  11   1   6   -4.58    9.82
  11  -1   7    4.95    9.11
  11  -1   7   -2.27    9.34
  11   1   7    7.75    9.07
  11  -1   8    8.41    8.22
  11   1   8    6.79    7.80
  11  -1   8   -0.31    8.11
  11   1   8    1.51    8.17
  11  -1   9   -0.12    6.53
  11   1   9   -1.48    6.28
  11   2 -11   29.73    8.60
  11  -2 -11   47.44    9.41
 -11  -2  10   13.52    9.24
 -11   2  10    9.06    9.05
  11   2 -10    2.60    9.30
  11  -2 -10   -4.54    9.69
 -11  -2   9   14.13   10.24
 -11   2   9   33.68   10.02
  11   2  -9   35.03   10.64
  11  -2  -9   19.98   11.33
 -11  -2   8    9.82   10.59
 -11   2   8   14.35   10.51
  11   2  -8   10.91   11.03
  11  -2  -8   12.34   11.48
 -11  -2   7   68.72   11.83
 -11   2   7   65.85   11.43
  11   2  -7   76.82   12.11
  11  -2  -7   86.84   12.35
 -11  -2   6  -10.30   11.48
 -11   2   6   20.23   11.06
  11   2  -6   -4.42   11.54
  11  -2  -6   12.98   11.59
 -11   2   5   20.33   11.38
 -11  -2   5   25.55   11.70
  11   2  -5   13.22   11.60
  11  -2  -5   28.27   11.83
 -11   2   4   16.63   11.45
 -11  -2   4    4.62   11.98
  11   2  -4   21.37   11.59
  11  -2  -4    1.16   11.58
 -11   2   3   27.66   11.87
 -11  -2   3   18.53   12.32
  11   2  -3   41.37   11.58
  11  -2  -3   25.76   11.94
  11  -2  -2    6.23   11.53
  11   2  -2    1.38   11.15
 -11   2   2   -4.80   11.97
 -11  -2   2    4.09   12.44
  11  -2  -1    0.25   11.40
  11   2  -1    4.27   11.17
 -11   2   1    1.37   12.31
 -11  -2   1    2.67   12.76
 -11   2   0   61.62   13.08
 -11  -2   0   42.56   13.13
  11  -2   0   66.77   12.28
  11   2   0   63.53   11.83
  11   2   0   77.15   12.22
 -11   2  -1   53.69   13.41
 -11  -2  -1   45.72   13.32
  11  -2   1   60.07   12.49
  11   2   1   58.00   11.77
  11   2   1   49.65   11.69
  11  -2   2   94.49   12.81
  11   2   2   64.15   12.12
  11  -2   2   60.87   12.12
  11   2   2   76.20   11.92
  11  -2   3   17.84   12.25
  11   2   3   18.78   11.51
  11  -2   3   -4.59   12.07
  11   2   3    9.52   10.80
  11  -2   4   56.58   12.77
  11   2   4   41.74   10.99
  11  -2   5    4.24    9.53
  11   2   5   15.69    9.11
  11   2   5    5.51    9.87
  11  -2   6    6.09    9.47
  11   2   6   -4.25    8.95
  11  -2   6   15.52    9.96
  11   2   6   -5.73    9.48
  11  -2   7   19.30    8.68
  11   2   7   11.20    8.32
  11  -2   7    8.42    8.88
  11   2   7   13.44    8.86
  11  -2   8    2.97    7.47
  11   2   8    3.49    7.15
  11  -2   8    2.47    7.46
  11   2   8   -1.17    7.73
 -11   2  -9   28.52    6.45
 -11  -3   9   10.67    9.10
 -11   3   9   -2.64    9.88
  11   3  -9   22.24    8.46
  11  -3  -9   -2.77    9.30
  11   3  -8    2.91   10.18
  11   3  -8    8.38    6.04
 -11  -3   8   -2.96    9.49
 -11   3   8    8.09   10.64
  11   3  -8   -0.35    9.90
  11  -3  -8   -6.72    9.67
  11   3  -7   -6.91   10.99
  11   3  -7    8.48    7.66
 -11  -3   7   24.04   10.32
 -11   3   7    9.28   10.65
  11   3  -7   -1.78   10.54
  11  -3  -7   19.14   10.54
 -11  -3   6  -14.94   10.56
 -11   3   6   -7.94   11.13
  11   3  -6   -8.79   10.55
  11  -3  -6    0.32   10.33
 -11  -3   5   74.99   11.91
 -11   3   5   88.62   12.19
  11  -3  -5   99.56   11.52
  11   3  -5   72.84   11.59
 -11  -3   4   49.50   11.51
 -11   3   4   63.48   12.12
  11   3  -4   35.85   11.17
  11  -3  -4   58.47   11.04
 -11   3   3  163.30   14.73
 -11  -3   3  148.36   14.67
  11  -3  -3  161.97   14.01
  11  -3  -2   57.26   11.52
 -11   3   2   46.32   12.41
 -11  -3   2   43.06   12.11
  11  -3  -1   62.81   11.67
  11   3  -1   42.27   11.04
 -11   3   1   42.21   12.91
 -11  -3   1   54.51   12.72
  11  -3   0    1.57   11.15
  11   3   0   -3.96   10.81
 -11   3   0   -0.43   12.55
 -11  -3   0    5.55   12.43
 -11   3  -1   17.38   12.44
 -11  -3  -1   -2.08   12.29
  11  -3   1    4.84   11.60
  11   3   1    8.21   11.06
 -11   3  -1    0.27   10.63
  11  -3   2  209.36   14.74
 -11   3  -2  200.97   15.59
 -11  -3  -2  138.49   15.26
  11  -3   2  231.42   14.82
  11   3   2  170.07   14.45
 -11   3  -3   17.81   12.58
 -11  -3  -3   16.29   12.14
  11  -3   3   22.80   11.83
  11  -3   4   16.50    9.52
  11   3   4    9.56    9.41
  11  -3   4   20.21   12.16
  11   3   4    7.31    9.57
  11  -3   5   30.08    8.82
  11   3   5   15.61    8.65
  11  -3   5   26.03   12.06
  11   3   5    5.44    8.96
 -11   3  -6   12.19   10.79
  11  -3   6   22.40    9.22
  11   3   6   20.56    8.21
  11  -3   6   27.19    9.06
  11  -3   7   13.10    7.69
  11  -3   7    7.44    7.54
  11  -3   8    1.77    6.56
 -11   4   9    9.82   14.08
  11   4  -8   10.65    5.61
  11   4  -7   36.53    7.48
  11   4  -6   54.00    8.81
  11   4  -5   10.30    8.81
  11   4  -4    2.51    8.88
 -11   4   1   36.98   13.63
 -11   4   0   74.26   13.56
 -11   4  -1  -28.50    9.81
  11   4   1    7.79    8.81
 -11   4  -2   -1.35   10.24
  11   4   2   11.79    8.25
  11  -4   2   20.04   10.87
  11   4   2   -5.42   10.39
 -11   4  -3   45.44   10.38
  11  -4   3   47.87   11.67
  11   4   3   49.92   10.12
 -11   4  -4  -13.91    9.63
  11   4   4   -6.83    9.20
 -11   4  -5    2.07    8.94
  11  -4   5    6.35   10.82
  11  -4   5   10.05    8.31
 -11   4  -6   31.98    8.63
  11  -4   6   28.57   10.04
 -11  -5   9    4.44    4.65
 -11   5   8   14.18   13.85
  11   5  -7   -1.89    6.05
  11   5  -6   17.48    7.11
 -11   5   5   74.23   14.00
  11   5  -5   55.02    8.38
 -11   5   4   58.96   13.84
  11   5  -4   43.05    8.36
 -11   5   3   34.26   13.91
  11   5  -3   13.74    8.00
 -11   5   2   29.97   14.23
 -11   5   1   -4.04   13.92
  11   5  -1    7.97    7.94
  11   5  -1    9.78   11.17
 -11   5   0   -6.20   13.51
  11   5   0   -0.25    7.95
  11   5   0   19.21   10.63
  11   5   1   26.28    8.03
  11   5   1   18.69   10.12
 -11   5  -2  116.79   10.75
  11  -5   2  100.81   10.90
 -11   5  -3   -1.47    9.50
  11  -5   3   15.95   10.05
  11   5   3    4.20    8.62
 -11   5  -4   27.61    8.85
  11  -5   4   39.62   10.02
  11   5   4   13.48    8.01
 -11   5  -5    4.58    7.90
  11  -5   5    6.35    9.04
 -11   5  -6   -2.44    7.06
 -11  -6   8    1.09    4.64
 -11   6   7   54.38   12.49
  11   6  -7   17.27    5.03
  11   6  -6    1.54    5.62
  11   6  -5   -2.92    6.03
 -11   6   4   32.37   12.64
  11   6  -4    0.82    6.36
 -11   6   3    4.69   12.87
 -11   6   2    9.84   13.59
  11   6  -2    9.08    6.57
  11   6  -2   16.74   10.43
 -11   6   1   12.48   13.25
  11   6  -1   13.55    6.61
  11   6  -1    3.29    9.99
 -11   6   0  -15.08   12.20
  11   6   0    6.36    6.58
  11   6   0   -9.00    9.27
  11   6   1    1.67    6.22
  11   6   1    7.52    8.20
 -11   6  -2    5.98    8.06
 -11   6  -3    9.09    6.92
 -11   6  -4    6.21    7.14
 -11  -7   6   -0.77    4.24
  11   7  -5   10.08    4.48
 -11   7   4    9.54    9.96
  11   7  -4    3.03    4.71
 -11   7   4   -8.42    7.24
 -11   7   3   -0.76   10.35
 -11   7   3   -7.79    7.26
 -11   7   2    3.42   10.72
  11   7  -2   -0.26    4.96
 -11   7   1   10.13   10.97
  11   7  -1   -4.62    5.02
 -11   7   1    7.92    6.89
  11   7   0    6.48    4.90
 -11   7   0    9.97    6.74
 -11   7  -1   -3.11    6.37
 -11   7  -2    7.22    5.56
  12   0  -3   -7.41   10.45
  12   0  -2  248.48   16.94
  12   0  -1   -1.92   10.16
  12   0   0 1674.19   89.66
  12   0   1   10.72   10.07
  12   0   2    7.70    9.96
  12   0   3   -6.73    9.98
  12  -1 -11   -1.79    8.24
 -12  -1  10    8.03    8.89
  12  -1 -10   -3.25    9.92
 -12  -1   9   28.17   10.31
  12  -1  -9   47.25   11.22
 -12  -1   8   28.76   10.96
  12  -1  -8   45.50   12.25
 -12  -1   7   22.18   11.57
  12  -1  -7   29.10   12.47
 -12  -1   6  -11.83   12.15
  12  -1  -6    5.82   12.47
 -12  -1   5    6.47   12.07
  12  -1  -5   -7.19   12.64
 -12  -1   4   16.39   12.68
  12  -1  -4   -8.98   12.84
 -12  -1   3   66.70   13.13
  12  -1  -3   68.50   13.27
  12   1  -3   63.99   13.19
  12  -1  -2   46.09   13.03
  12   1  -2   53.55   12.84
  12   1  -2   34.89   11.93
 -12  -1   2   43.26   13.39
  12   1  -1  729.54   42.89
 -12  -1   1  750.30   43.47
  12  -1  -1  867.89   43.39
  12   1  -1  755.37   43.23
 -12  -1   0   70.02   13.67
  12  -1   0   74.78   13.34
  12   1   0   72.58   12.83
  12   1   0   47.88   11.70
 -12  -1  -1    4.89   13.58
  12  -1   1    2.28   12.81
  12   1   1    1.28   12.32
  12   1   1   -1.36   10.91
  12  -1   1   -9.20    8.79
 -12  -1  -2    2.37   13.46
  12  -1   2   21.21   12.92
  12   1   2    0.16   12.33
  12   1   2   -8.64   10.61
  12  -1   2    7.43    8.98
  12  -1   3   -8.48   12.77
  12   1   3   -7.65   12.30
  12   1   3    8.00   10.21
  12   1   4   65.36   11.19
  12  -1   5    6.82    9.71
  12  -1   6   23.78    9.10
  12   1   6    9.98    8.71
  12  -1   6    9.02    9.44
  12   1   6   17.65    9.35
  12  -1   7   11.61    8.14
  12   1   7    0.15    7.75
  12  -1   7   -2.74    8.23
  12   1   7   12.73    7.91
  12  -1   8    3.97    6.49
  12   1   8    3.72    6.49
  12  -1   8    1.21    6.68
  12   1   8   -1.71    6.63
 -12  -2  11    5.22    5.02
 -12   2  11    9.73    4.58
  12   2 -11    9.74    7.15
  12  -2 -11   -4.00    7.51
 -12  -2  10   12.71    8.76
 -12   2  10   -3.81    8.08
  12   2 -10    5.24    8.29
  12  -2 -10   -9.63    9.07
 -12  -2   9    0.35    9.54
 -12   2   9    3.76    9.26
  12   2  -9    7.03    9.48
  12  -2  -9    8.40   10.38
 -12  -2   8   -1.97   10.37
 -12   2   8  -12.86    9.91
  12   2  -8   -6.24   11.01
  12  -2  -8    8.38   11.21
 -12  -2   7   46.41   11.28
 -12   2   7   28.57   10.69
  12   2  -7   34.10   11.72
  12  -2  -7   45.22   11.99
 -12  -2   6    2.64   11.67
 -12   2   6  -11.83   11.24
  12   2  -6    0.22   11.65
  12  -2  -6   -8.35   11.88
 -12  -2   5    9.11   11.95
 -12   2   5  -10.02   11.53
  12   2  -5   22.27   11.85
  12  -2  -5    8.16   11.92
 -12   2   4   76.47   12.28
 -12  -2   4   63.06   12.76
  12   2  -4   57.40   12.39
  12  -2  -4   53.55   12.52
  12  -2  -3    4.84   12.19
  12   2  -3   11.71   11.77
 -12   2   3   27.63   11.82
 -12  -2   3   -3.12   12.37
  12  -2  -2   44.35   12.48
  12   2  -2   19.74   11.82
 -12   2   2   44.64   12.39
 -12  -2   2   40.68   13.08
  12   2  -1  247.04   18.10
 -12   2   1  217.40   18.40
 -12  -2   1  242.04   18.61
  12  -2  -1  277.16   18.07
  12   2  -1  230.44   17.66
 -12   2   0   -8.45   12.76
 -12  -2   0    1.65   13.10
  12  -2   0   -6.63   12.25
  12   2   0    3.34   11.42
  12   2   0   -2.51   12.04
 -12   2  -1   70.40   13.60
 -12  -2  -1   56.09   13.40
  12  -2   1   74.41   12.87
  12   2   1   43.57   12.10
  12   2   1   60.59   12.11
 -12   2  -2   -0.46   13.48
 -12  -2  -2  -15.55   12.98
  12  -2   2    9.66   12.40
  12   2   2   -1.81   11.69
  12   2   2    5.47   11.29
 -12   2  -3   13.12   13.40
 -12  -2  -3   -1.05   12.77
  12  -2   3   14.22   12.33
  12   2   3    6.63   10.79
  12  -2   4   11.96    9.81
  12   2   4   10.14    9.27
  12   2   4   23.74   10.33
  12  -2   5   82.49   10.23
  12   2   5   58.74    9.80
  12   2   5   70.07   10.33
  12  -2   6    0.05    8.43
  12   2   6    2.09    8.15
  12  -2   6   19.36    9.26
  12   2   6    2.40    8.24
 -12  -2  -7   20.27    9.33
 -12   2  -7    2.51    9.79
  12  -2   7    4.29    7.81
  12   2   7    7.13    6.94
  12  -2   7    3.42    7.54
  12   2   7   -1.03    7.73
  12  -2   8    1.97    5.93
 -12  -3   9   -8.74    8.69
  12   3  -8    4.33    5.74
 -12  -3   8    6.53    9.57
 -12   3   8    3.12    9.06
  12   3  -8   25.73    8.94
  12  -3  -8    3.36    9.39
  12   3  -7   17.89    7.67
 -12  -3   7   31.33   10.02
 -12   3   7   41.25   10.24
  12   3  -7   24.29    9.76
  12  -3  -7   44.88    9.71
  12   3  -6    4.86    8.46
 -12  -3   6   -3.35   10.90
 -12   3   6    5.93   11.00
  12   3  -6    4.45   10.79
  12  -3  -6    1.37   10.51
 -12  -3   5   24.43   11.46
 -12   3   5    5.56   11.52
  12   3  -5   34.05   11.29
  12  -3  -4   44.75   11.19
  12   3  -4   42.30   11.44
 -12  -3   4   41.92   11.67
 -12   3   4   47.21   11.91
  12  -3  -3   61.73   11.59
  12   3  -3   34.12   11.36
 -12  -3   3   34.25   12.05
 -12   3   3   51.41   12.13
  12  -3  -2    5.31   11.22
  12   3  -2    5.21   10.93
 -12  -3   2   17.07   11.94
 -12   3   2    3.80   11.98
  12  -3  -1    8.26   11.37
  12   3  -1    2.99   11.11
  12   3  -1   -0.54   12.84
 -12  -3   1    4.53   11.82
 -12   3   1   10.08   12.17
  12  -3   0   -1.33   11.65
  12   3   0   -1.55   11.21
  12   3   0   12.58   12.43
 -12   3   0   11.29   12.21
 -12  -3   0   -1.12   12.07
  12  -3   1    8.03   11.64
  12   3   1    0.14   11.23
 -12   3  -1  -12.98    7.95
 -12  -3  -1   -0.74   12.29
 -12   3  -1   19.30   12.60
 -12  -3  -2  -15.87   12.20
 -12   3  -2   -5.97   12.54
  12  -3   2   10.67   11.90
  12   3   2   -9.05   11.54
 -12  -3  -3   92.10   13.34
 -12   3  -3  121.86   11.75
  12  -3   3   94.39   10.97
  12   3   3   76.08   10.60
 -12  -3  -4  -14.58   11.25
 -12   3  -4    9.81   11.59
 -12   3  -4    9.12   10.06
  12  -3   4    2.18    8.39
  12   3   4   -7.85    8.35
 -12  -3  -5   11.00   10.95
 -12   3  -5   21.19    9.53
  12  -3   5   23.62    8.42
  12  -3   5   14.66    8.83
 -12   3  -6   17.48    8.38
  12  -3   6   10.08    8.02
  12  -3   6   11.72    7.94
 -12   3  -7   16.04    7.02
  12  -3   7    4.51    6.78
 -12   4   9    4.37   12.30
  12   4  -7    7.40    6.47
  12   4  -6   12.10    7.74
  12   4  -5   14.03    8.42
  12   4  -4   46.59    9.06
  12   4  -3    5.65    8.57
 -12   4   2    0.46   13.21
 -12   4   1   -0.90   13.07
  12   4  -1    5.34    8.55
  12   4   0   17.84    8.41
  12   4   1   -2.62    8.10
  12   4   2    2.18    7.03
 -12   4  -3    3.00    8.98
  12   4   3   10.00    9.31
 -12   4  -4   37.49    8.63
  12   4   4   35.56    8.83
 -12   4  -5   -4.74    7.67
 -12   4  -6   12.52    7.25
 -12   5   8   11.01   11.75
  12   5  -7   -0.07    5.17
  12   5  -6   -0.06    6.19
 -12   5   5    9.03   12.38
  12   5  -5    8.08    6.86
 -12   5   4   11.89   12.73
  12   5  -4   -9.05    7.28
 -12   5   3   -3.32   12.92
 -12   5   2    8.86   13.38
  12   5  -2   -1.24    7.39
  12   5  -2    3.61   11.17
 -12   5   1   12.92   12.77
  12   5  -1    9.45    7.50
  12   5  -1   34.70   10.67
  12   5   0    0.32    7.19
  12   5   0    4.13   10.09
  12   5   1    6.95    6.67
  12   5   1   17.83    9.26
  12   5   2   25.84    8.84
  12   5   3   13.93    7.58
 -12   5  -5   15.88    6.36
  12   6  -6   -3.94    4.67
 -12   6   5    7.53   10.52
  12   6  -5    2.49    5.22
  12   6  -5   20.38    8.51
 -12   6   4    0.42   10.97
  12   6  -4    3.51    5.56
  12   6  -4    3.52    8.73
 -12   6   3    2.90   11.70
  12   6  -3   16.11    9.00
 -12   6   2   -5.09   11.27
  12   6  -2    0.91    5.65
  12   6  -2    2.69    9.14
  12   6  -1   -1.87    5.62
  12   6  -1   17.86    8.98
  12   6   0    4.53    5.44
  12   6   0    8.39    8.10
 -12   6  -1    5.56    7.13
 -12   6  -2    6.43    6.42
 -12   7   3   -6.45    5.49
  12   7  -2   -6.54    3.92
 -12   7   1   10.70    5.34
 -12   7   0    0.98    4.99
  13   0  -3   -1.69    9.70
  13   0  -2    0.49    9.47
  13   0  -1  -15.03    9.63
  13   0   0  200.12   14.61
  13   0   1   -0.93    9.76
  13   0   2   -0.31    9.92
  13   0   3   -3.02    9.73
 -13  -1  11    2.17    4.22
 -13  -1  10   27.16    7.92
 -13   1  10    9.03    7.55
  13   1 -10   13.61    8.27
  13  -1 -10   18.56    8.81
 -13  -1   9   -1.47    9.06
  13  -1  -9    5.70   10.02
 -13  -1   8   10.13   10.21
  13  -1  -8   13.15   11.12
 -13  -1   7   87.58   12.15
  13  -1  -7   96.61   13.08
 -13  -1   6   77.49   12.25
  13  -1  -6   54.59   13.11
 -13  -1   5   59.84   12.71
  13  -1  -5   63.12   13.38
 -13  -1   4   14.82   12.37
  13  -1  -4    5.68   13.06
  13   1  -4   23.25   13.03
 -13  -1   3  221.74   16.70
  13   1  -3  177.19   15.50
  13  -1  -3  193.55   17.04
  13   1  -3  183.18   16.91
  13  -1  -2   18.98   13.37
  13   1  -2    6.22   13.00
  13   1  -2   13.07   11.33
 -13  -1   2   33.54   13.06
  13  -1  -1   18.98   13.37
  13   1  -1   25.18   12.83
  13   1  -1   20.07   11.21
 -13  -1   1   34.07   12.87
  13   1   0  149.59   13.91
 -13  -1   0  153.72   15.80
  13  -1   0  164.12   15.86
  13   1   0  163.64   15.51
 -13  -1  -1   10.86   13.27
  13  -1   1   39.55   13.11
  13   1   1   26.86   12.80
  13   1   1   17.08   11.12
 -13  -1  -2   54.89   13.40
  13  -1   2   62.35   13.36
  13   1   2   38.97   13.14
  13   1   2   52.42   10.81
 -13  -1  -3   21.86   12.83
  13   1   3   28.87   10.33
 -13  -1  -4   20.29   12.43
  13  -1   4   17.00    9.65
 -13  -1  -5   13.58   11.51
  13  -1   5   -7.35    8.89
  13   1   5   12.97    8.56
  13   1   5    3.70    8.87
 -13  -1  -6   11.95   10.39
 -13   1  -6   -4.70   10.67
  13  -1   6    4.53    7.93
  13   1   6    5.05    7.73
  13  -1   6   -3.31    8.06
  13   1   6   14.73    7.68
 -13  -1  -7    1.90    8.18
 -13   1  -7    1.26    8.37
  13  -1   7    2.41    6.57
  13   1   7    5.99    6.09
  13  -1   7    3.60    6.59
  13   1   7   -7.11    6.42
 -13  -2  10   25.88    7.25
 -13   2  10   16.22    6.88
  13   2 -10   17.60    8.24
  13  -2 -10   23.24    8.65
 -13  -2   9    6.51    8.10
 -13   2   9   -3.76    7.80
  13   2  -9   18.48    8.21
  13  -2  -9   11.85    9.30
 -13  -2   8    8.63    9.53
 -13   2   8    7.86    9.12
  13   2  -8   10.57    9.66
  13  -2  -8    4.17   10.37
 -13  -2   7    6.47   10.30
 -13   2   7   11.44    9.88
  13   2  -7  -20.25   10.55
  13  -2  -7   -7.91   11.43
 -13  -2   6    6.98   11.10
 -13   2   6   13.02   10.58
  13   2  -6    8.62   11.52
  13  -2  -6   -5.81   11.86
 -13  -2   5   15.24   11.74
 -13   2   5    0.70   11.22
  13  -2  -5   -0.99   12.33
  13   2  -5   -7.26   11.86
  13  -2  -4   32.53   12.05
  13   2  -4    6.08   11.93
 -13  -2   4   22.87   12.34
 -13   2   4   15.30   11.62
  13  -2  -3   14.70   12.59
  13   2  -3   14.52   12.45
  13   2  -3   21.50   12.35
 -13  -2   3   26.82   12.27
 -13   2   3   -8.03   11.91
  13  -2  -2  104.84   13.59
  13   2  -2   71.42   13.24
  13   2  -2   89.07   13.45
 -13  -2   2   92.96   13.44
 -13   2   2   91.04   13.23
 -13   2   1  148.20   14.75
 -13  -2   1  147.76   15.12
  13   2  -1  123.25   14.34
  13  -2  -1  152.35   14.76
  13   2  -1  132.95   14.48
  13  -2   0   14.87   12.47
  13   2   0  -12.74   11.94
  13   2   0   10.29   11.61
 -13   2   0    8.16   13.12
 -13  -2   0  -17.61   12.73
  13  -2   1   10.06   12.67
  13   2   1   -1.64   12.07
  13   2   1   22.84   11.26
 -13  -2  -1   17.98   12.81
 -13   2  -1    0.44   13.30
 -13  -2  -2   30.05   12.58
 -13   2  -2    8.69   13.20
  13  -2   2   14.76   12.27
  13   2   2   -5.50   11.81
  13   2   2    6.94   10.69
 -13  -2  -3   10.84   12.09
 -13   2  -3    6.32   12.69
  13   2   3    0.99   10.32
 -13  -2  -4   24.20   11.43
 -13   2  -4   15.74   11.99
  13  -2   4   11.30    9.40
  13   2   4   17.92    8.83
  13   2   4   24.21    9.81
  13   2   4   11.18    8.55
 -13  -2  -5    8.48   10.16
 -13   2  -5    9.59   10.87
 -13   2  -5    3.90    9.85
  13  -2   5    7.24    8.06
  13   2   5   -0.52    7.94
  13  -2   5   -4.57    9.07
  13   2   5   -3.54    8.26
 -13  -2  -6   11.12    9.53
 -13   2  -6    2.36    9.38
  13  -2   6   12.23    7.56
  13   2   6   19.02    6.88
  13  -2   6    9.03    7.59
 -13  -3   8   10.45    8.35
  13   3  -7    3.87    6.63
 -13  -3   7   -3.80    8.88
 -13   3   7   23.18    9.05
  13  -3  -7   -0.87    9.55
 -13  -3   6   94.04   11.22
 -13   3   6  101.43   10.99
  13  -3  -6   97.69   11.06
  13   3  -6  102.63   10.89
  13  -3  -5    7.53    9.88
  13   3  -5    9.20    9.80
 -13  -3   5    1.11   10.60
 -13   3   5    6.10   10.63
  13  -3  -4   44.11   11.10
  13   3  -4   31.45   10.73
 -13  -3   4   17.23   11.10
 -13   3   4   25.30   11.39
 -13  -3   3  154.91   14.01
 -13   3   3  153.49   14.49
  13   3  -3  141.51   15.36
  13  -3  -3  145.93   14.12
  13   3  -3  149.14   13.75
  13  -3  -2   73.24   12.22
  13   3  -2   79.92   11.62
  13   3  -2   68.73   13.36
 -13  -3   2   62.48   12.45
 -13   3   2   90.52   12.79
  13  -3  -1   64.17   12.27
  13   3  -1   53.01   11.80
  13   3  -1   73.48   12.90
 -13  -3   1   69.66   12.21
 -13   3   1   85.16   12.70
  13  -3   0   75.19   12.10
  13   3   0   72.42   11.35
  13   3   0   70.86   12.29
 -13  -3   0   66.32   12.90
 -13   3   0   77.52   13.13
  13  -3   1    8.50   11.47
  13   3   1   17.16   10.53
  13   3   1   18.59   10.97
 -13  -3  -1    3.22   11.01
 -13   3  -1   16.71   12.44
  13   3   2   28.34    6.95
  13   3   2   13.45   10.39
 -13  -3  -2    2.57   10.86
 -13   3  -2   18.18   11.63
  13   3   3   61.34    9.17
  13  -3   3   40.12    9.54
 -13  -3  -3   42.72   10.59
  13  -3   4   12.27    7.60
 -13  -3  -4    2.56   10.08
 -13   3  -5   -1.12    7.45
  13  -3   5   -3.19    7.45
 -13   3  -6   20.77    6.39
 -13   4   9   18.35    9.38
  13   4  -7   -4.01    5.51
  13   4  -6   67.09    7.88
  13   4  -5    5.69    7.47
 -13   4   4  -14.58   12.65
  13   4  -4    0.31    7.85
 -13   4   3    7.86   12.13
  13   4  -3   -2.21    7.86
 -13   4   2   -1.45   12.33
  13   4  -1   18.68    7.88
  13   4   0    6.04    7.53
  13   4   1   14.90    7.01
 -13   5   6   29.62   10.45
  13   5  -6    8.09    5.20
 -13   5   5    3.72   10.86
  13   5  -5   -1.99    5.80
 -13   5   4   12.08   11.21
  13   5  -4    4.95    6.13
 -13   5   3    5.74   11.14
 -13   5   2   24.00   11.18
  13   5  -2   23.90    6.61
  13   5  -1  -13.10    6.45
  13   5  -1    7.73    9.43
  13   5   0    4.50    5.89
  13   5   1    9.34    8.15
 -13   5  -2   12.61    6.45
  13   5   2    9.48    7.41
 -13   6   5   11.45    8.36
  13   6  -5    3.36    4.02
 -13   6   4    5.14    9.41
  13   6  -4   -1.92    4.40
 -13   6   4   -7.14    6.29
  13   6  -4    4.59    7.12
  13   6  -3   11.91    7.62
  13   6  -2    2.65    4.64
  13   6  -2    2.61    7.38
  13   6  -1    0.72    4.47
 -13   6   1    1.82    6.16
 -13   6   0    1.66    5.91
  14   0  -1   -7.83    9.26
  14   0   0   -4.12    8.79
  14   0   1   -2.90    8.50
  14   0   2   10.37    8.99
 -14  -1  10    2.97    5.85
  14  -1 -10    6.21    6.81
  14   1 -10    8.50    6.31
 -14  -1   9   38.05    8.00
 -14   1   9   61.90    7.88
  14  -1  -9   56.30    9.08
  14   1  -9   60.51    8.56
 -14  -1   8   14.19    8.90
  14  -1  -8   21.89   10.09
 -14  -1   7   13.39   10.02
  14  -1  -7    4.38   10.87
  14   1  -7    8.25   10.44
 -14  -1   6    4.58   10.67
  14  -1  -6   27.83   11.81
  14  -1  -5   16.00   12.00
  14   1  -5   12.91   12.14
  14   1  -5   -0.61   10.00
 -14  -1   5   -1.67   11.35
  14  -1  -4   -4.63   12.52
  14   1  -4   33.80   12.87
  14   1  -4    4.88   10.38
 -14  -1   4   12.27   11.72
  14  -1  -3   21.89   13.04
  14   1  -3   28.22   12.87
  14   1  -3    5.33   10.55
 -14  -1   3   20.47   12.16
 -14  -1   2  196.03   16.37
  14   1  -2  175.32   14.99
  14  -1  -2  217.08   16.99
  14   1  -2  200.17   16.67
  14  -1  -1   -6.09   12.98
  14   1  -1   13.91   12.76
  14   1  -1   -0.13   10.47
 -14  -1   1    1.96   12.26
  14  -1   0   33.78   13.06
  14   1   0   45.43   12.99
  14   1   0   28.92   10.74
 -14  -1   0    9.15   12.53
  14  -1   1   44.98   13.00
  14   1   1   32.45   12.60
  14   1   1   14.72   10.33
 -14  -1  -1   36.52   12.37
  14  -1   2    7.70   12.21
  14   1   2   13.85   12.12
  14   1   2    1.21    9.39
 -14  -1  -2    0.36   12.04
 -14  -1  -3   26.69   11.56
  14  -1   3   16.57    9.51
  14   1   3   22.71    9.14
 -14  -1  -4    4.21   10.42
  14  -1   4   -7.15    8.36
  14   1   4    0.61    8.30
  14   1   4   -4.35    8.64
 -14  -1  -5   27.67    9.57
 -14   1  -5   14.09    9.84
  14  -1   5   30.65    7.61
  14   1   5   14.61    7.36
  14  -1   5   15.54    7.85
  14   1   5    9.29    7.27
 -14   1  -6    6.33    7.50
  14  -1   6   11.44    5.88
  14   1   6   13.93    5.74
  14  -1   6    0.46    6.07
 -14  -2   9    7.40    6.85
 -14   2   9    6.98    6.48
  14  -2  -9   15.66    8.25
 -14  -2   8    9.91    8.07
 -14   2   8   17.35    7.61
  14  -2  -8   -5.62    8.81
  14   2  -8   13.75    8.96
  14   2  -7    1.39   10.26
  14   2  -7  -17.24    6.29
 -14  -2   7   -3.32    9.06
 -14   2   7   -0.30    8.88
  14  -2  -7    2.63    9.79
  14  -2  -6    9.22   10.80
  14   2  -6   -7.40   10.51
 -14  -2   6    0.98   10.13
 -14   2   6    0.22    9.80
  14  -2  -5   26.36   11.20
  14   2  -5    1.05   10.91
 -14  -2   5   30.58   10.88
 -14   2   5   18.83   10.86
  14  -2  -4    0.49   11.84
  14   2  -4    2.57   11.49
  14   2  -4   -4.21   11.62
 -14  -2   4   -1.31   11.30
 -14   2   4    7.26   11.17
  14  -2  -3   89.48   13.09
  14   2  -3   73.13   12.78
  14   2  -3   71.83   12.54
 -14  -2   3   85.32   12.72
 -14   2   3   89.50   12.22
  14  -2  -2    2.99   12.23
  14   2  -2  -12.05   11.82
  14   2  -2   10.98   11.27
 -14  -2   2    0.88   11.85
 -14   2   2    6.67   11.74
  14  -2  -1   36.41   12.44
  14   2  -1   14.26   12.27
  14   2  -1   19.91   11.29
 -14  -2   1   57.00   11.88
 -14   2   1   37.02   12.27
  14  -2   0    7.06   12.41
  14   2   0    4.11   11.61
  14   2   0   -1.53   10.88
 -14  -2   0    9.83   12.01
 -14   2   0   39.24   12.56
  14  -2   1    4.51   11.75
  14   2   1  -12.43   11.95
  14   2   1  -13.53   10.27
 -14  -2  -1   12.65   11.15
 -14   2  -1    4.16   12.02
  14   2   2   16.63    9.84
 -14  -2  -2   18.87   11.13
 -14   2  -2   -1.47   11.67
  14  -2   3   -3.75    8.42
  14   2   3   18.97    8.01
  14   2   3    3.56    9.26
 -14  -2  -3   19.07   10.99
 -14   2  -3    1.07   11.35
  14  -2   4    4.05    7.86
  14   2   4   10.15    7.15
 -14  -2  -4   25.24    9.83
 -14   2  -4    9.66    9.74
  14  -2   5    6.92    7.05
  14   2   5    6.29    7.44
  14  -2   5    2.86    7.27
 -14  -2  -5    9.07    8.30
 -14   2  -5   -0.35    8.36
  14   3  -7    9.31    5.49
  14  -3  -6   -9.03    9.30
  14   3  -6    5.91    6.69
  14  -3  -5   50.60    9.89
  14   3  -5   23.59    8.09
  14   3  -5   53.60   11.01
 -14  -3   5   44.17    9.32
  14  -3  -4   28.38   10.06
  14   3  -4   40.21   11.64
 -14  -3   4   18.80   10.13
 -14   3   4   47.38    9.80
  14  -3  -3    7.51    9.85
  14   3  -3    3.60   11.44
 -14  -3   3    1.59   10.37
 -14   3   3    9.68   10.03
  14  -3  -2   44.34   10.76
  14   3  -2   64.76    9.75
  14   3  -2   33.68   11.38
 -14  -3   2   27.57   10.22
 -14   3   2   49.63   11.18
  14  -3  -1   51.83   10.84
  14   3  -1   45.31   11.25
 -14  -3   1   37.22   10.28
 -14   3   1   34.13   10.73
  14  -3   0    8.56   10.64
  14   3   0    2.54   10.22
 -14  -3   0   -0.55   10.14
 -14   3   0    5.13   10.40
  14   3   1   -5.24    6.72
  14   3   1   24.16    9.78
 -14  -3  -1    1.32   10.29
  14  -3   2    7.51    8.06
  14   3   2    8.70    8.93
  14  -3   3   31.58    8.01
  14   3   3   27.57    8.38
  14  -3   4    4.99    7.45
  14   4  -7    3.83    7.49
 -14   4   6   28.87   10.28
  14   4  -6   13.00    5.49
  14   4  -6   19.14    8.63
 -14   4   5   35.94   11.17
  14   4  -5   32.42    6.66
  14   4  -5   36.82    9.70
 -14   4   4   22.78   11.46
  14   4  -4   22.64    6.82
  14   4  -4   13.75    9.80
 -14   4   3   -3.26   11.71
  14   4  -3    7.33    9.96
  14   4  -2   14.28    6.89
  14   4  -2   29.59    9.75
  14   4  -1   -2.59    6.69
  14   4   0    0.70    6.22
 -14   5   6   13.67    8.29
 -14   5   5   17.46    8.93
  14   5  -5   14.23    4.56
 -14   5   4    6.67    9.38
  14   5  -4    4.15    4.86
  14   5  -2   28.25    5.36
  14   5  -1    6.20    4.85
  14   5   0   13.02    4.48
  14   5   0   40.04    7.28
  14   5   1   10.20    6.31
  15   0   4   19.17    7.47
  15  -1  -8   63.09    8.62
  15   1  -8   52.03    8.54
 -15   1   8   65.94    7.36
 -15  -1   8   50.10    7.65
  15  -1  -7   26.18    9.26
  15   1  -7   12.66    8.97
  15   1  -7   -0.11    5.18
 -15  -1   7    8.37    7.97
 -15   1   7   14.84    7.91
  15  -1  -6    4.39   10.16
 -15  -1   6   11.93    8.92
  15  -1  -5    8.22   11.17
  15   1  -5    0.03   11.06
 -15  -1   5   -9.53    9.88
  15  -1  -4   19.92   11.83
  15   1  -4   18.38   11.21
 -15  -1   4  -14.59   10.31
  15  -1  -3   29.77   12.14
  15   1  -3   19.70   11.73
  15   1  -3    9.18    9.06
 -15  -1   3   23.05   10.83
  15  -1  -2   14.56   11.86
  15   1  -2   27.59   12.27
  15   1  -2   17.72    9.63
 -15  -1   2   20.54   10.97
  15  -1  -1   12.66   12.12
  15   1  -1   19.08   11.72
  15   1  -1   -7.62    8.66
 -15  -1   1   -9.02   10.90
  15  -1   0   -0.17   11.75
  15   1   0   25.81   12.07
  15   1   0    0.86    8.83
 -15  -1   0   10.40   11.08
  15  -1   1   60.76   11.75
  15   1   1   27.90   11.30
  15   1   1   30.02    8.90
 -15  -1  -1   52.51   10.89
 -15  -1  -2   25.82   10.08
 -15   1  -2   31.16   10.64
  15  -1   3    8.28    7.85
  15   1   3   -7.54    7.51
 -15  -1  -3    3.76    9.25
 -15   1  -3   12.32    9.57
  15  -1   4   14.43    6.68
  15   1   4   13.79    6.35
  15   1   4    5.60    7.06
 -15  -1  -4    0.44    7.75
 -15   1  -4    1.33    8.11
  15  -2  -7   15.84    9.19
  15   2  -7    1.53    4.74
 -15  -2   7   18.31    7.42
 -15   2   7   15.44    7.18
  15  -2  -6   -1.02    9.17
  15   2  -6   18.76    8.86
  15   2  -6   -4.98    6.05
  15   2  -6   16.88    8.18
 -15  -2   6    9.96    8.66
 -15   2   6   10.88    8.46
  15  -2  -5   -3.48   10.12
  15   2  -5   11.03    9.75
  15   2  -5    9.75    8.90
 -15  -2   5    8.53    9.08
 -15   2   5   -0.71    9.14
  15  -2  -4   18.62   10.79
  15   2  -4    8.55    9.55
  15   2  -4    1.98    9.39
 -15  -2   4   12.74    9.70
 -15   2   4   24.28    9.66
  15  -2  -3   25.45   10.52
  15   2  -3   29.31   10.96
  15   2  -3    9.65   10.07
 -15  -2   3   13.64   10.20
 -15   2   3   24.99    9.96
  15  -2  -2   34.46   11.20
  15   2  -2   30.64   11.45
  15   2  -2   26.70    9.91
 -15  -2   2   47.26   10.65
 -15   2   2   45.85   10.59
  15  -2  -1   14.02   10.58
  15   2  -1    2.42   10.92
  15   2  -1   11.55    9.12
 -15  -2   1   16.79   10.44
 -15   2   1   -7.08   10.29
  15  -2   0   26.16   10.26
  15   2   0   13.66   10.37
  15   2   0   14.44    9.43
 -15  -2   0   29.41    9.61
 -15   2   0   30.40   10.31
  15   2   1    9.35    8.74
 -15  -2  -1    9.98    9.42
 -15   2  -1    9.23   10.30
  15  -2   2    3.46    7.71
  15   2   2   -5.58    7.35
  15   2   2    6.14    8.13
 -15  -2  -2    7.20    9.54
 -15   2  -2    6.20    9.36
  15  -2   3   20.67    6.85
  15   2   3    5.42    7.03
 -15  -2  -3   17.79    8.32
  15  -2   4    7.50    6.21
 -15   3   7   13.99    8.65
 -15   3   6    4.92    9.68
  15   3  -6   -3.06    5.09
  15   3  -6    1.50    7.76
 -15   3   5   -1.72    9.83
  15   3  -5    7.20    5.98
  15   3  -5   -0.02    8.65
  15   3  -4    9.92    6.62
  15   3  -4   37.50    8.88
  15   3  -3   13.78    9.21
 -15  -3   3    5.82    8.37
  15   3  -2   51.12    9.68
 -15  -3   2   58.71    8.82
  15   3  -1   -0.24    6.42
  15   3  -1    7.95    9.00
  15   3   0    4.52    5.94
  15   3   0    2.93    8.55
  15   3   1   -0.82    7.98
  15   3   2   12.89    7.37
  15   4  -5    2.17    4.41
  15   4  -5    4.83    6.81
  15   4  -4   -4.05    5.05
  15   4  -4   10.88    7.31
  15   4  -3   21.05    7.93
  15   4  -2    1.89    5.25
  15   4  -2    1.43    7.64
  15   4  -1   -5.80    5.02
  15   4  -1    8.08    7.37
  15   4   0    2.44    4.30
  16  -1  -6    8.59    8.16
  16   1  -6   15.33    7.47
  16   1  -6    6.31    4.69
 -16  -1   6   14.92    6.66
 -16   1   6   10.50    6.80
  16  -1  -5   12.98    8.97
  16   1  -5   13.53    8.65
 -16  -1   5   17.47    7.54
 -16   1   5    2.08    7.48
  16  -1  -4   19.37    9.47
  16   1  -4   16.06    9.14
 -16  -1   4   16.36    8.47
  16  -1  -3    8.02    9.86
  16   1  -3    7.05    9.47
 -16  -1   3   12.62    8.64
 -16   1   3   13.50    8.82
  16  -1  -2   47.16   10.37
  16   1  -2   43.05   10.08
 -16  -1   2   21.14    9.09
 -16   1   2   29.04    9.47
  16  -1  -1   21.80   10.29
  16   1  -1   10.58    9.92
 -16  -1   1   17.96    8.83
 -16   1   1   32.87    9.04
  16  -1   0   14.27    9.70
  16   1   0   19.02    9.64
 -16  -1   0    7.23    8.41
 -16   1   0   -2.14    8.96
 -16  -1  -1    3.45    7.92
 -16   1  -1   -2.91    8.25
  16  -1   2   12.37    6.25
  16   1   2   14.42    6.40
 -16  -1  -2   18.79    7.30
  16  -2  -5    1.87    8.68
  16   2  -5   -0.93    5.05
 -16  -2   5    4.35    6.70
 -16   2   5    4.67    7.00
  16  -2  -4   19.25    8.53
  16   2  -4   17.20    8.63
  16   2  -4   -1.64    5.71
 -16  -2   4   23.89    7.45
 -16   2   4   20.26    7.45
  16  -2  -3    4.94    9.38
 -16  -2   3    9.06    7.69
 -16   2   3   10.41    7.95
  16  -2  -2    6.72    9.17
 -16  -2   2   14.30    7.94
 -16   2   2    7.35    8.11
  16  -2  -1    9.44   10.27
  16   2  -1    2.42    8.08
 -16  -2   1   14.68    7.91
 -16   2   1   15.99    8.76
  16   2   0    4.87    5.10
  16   2   0    8.90    6.97
 -16  -2   0   11.72    7.93
 -16   2   0    5.85    8.07
  16   3  -4   -0.50    4.53
  16   3  -3    3.57    6.55
  16   3  -2    1.07    4.79
  16   3  -2    7.60    6.48
  16   3  -1    6.80    4.48
  16   3  -1   -2.15    6.61
   0   0   0    0.00    0.00


TITL higashi_210111_2_autored in P2(1)/c
REM P2(1)/c (#14 in standard setting)
CELL 1.54184  13.957034   8.252992  12.050945  90.0000  99.4334  90.0000
ZERR   39.00   0.000996   0.000486   0.000644   0.0000   0.0061   0.0000
LATT  1
SYMM -x, y+1/2,-z+1/2
SFAC C H F
UNIT 39.00 39.00 39.00
TREF
HKLF 4
END
_computing_structure_solution     'SHELXT 2018/2 (Sheldrick, 2018)'
;
_shelx_hkl_checksum                80854
_olex2_submission_special_instructions  'No special instructions were received'
_oxdiff_exptl_absorpt_empirical_details
;
Empirical correction (ABSPACK) includes:
- Absorption correction using spherical harmonics
- Frame scaling
;
_oxdiff_exptl_absorpt_empirical_full_max  1.571
_oxdiff_exptl_absorpt_empirical_full_min  0.680
