# Supplementary material for: Synthesis and luminescence properties of substituted benzils
Source: Commun Chem. 2023 Nov 9;6:245. doi: 10.1038/s42004-023-01038-6 (PMC10636033; doi:10.1038/s42004-023-01038-6)
Supplement: Supplementary file 6 — Supplementary Data 4 [file 42004_2023_1038_MOESM6_ESM.cif]

 
data_220908_higashibayashi_synergy_2f_etoh-h2o_auto
 
_audit_creation_method            'SHELXL-2018/3'
_shelx_SHELXL_version_number      '2018/3'
_chemical_name_systematic         ?
_chemical_name_common             ?
_chemical_melting_point           ?
_chemical_formula_moiety          ?
_chemical_formula_sum
 'C14 H8 F2 O2' 
_chemical_formula_weight          246.20

loop_
 _atom_type_symbol
 _atom_type_description
 _atom_type_scat_dispersion_real
 _atom_type_scat_dispersion_imag
 _atom_type_scat_source
 'C'  'C'   0.0181   0.0091
 'International Tables Vol C Tables 4.2.6.8 and 6.1.1.4'
 'H'  'H'   0.0000   0.0000
 'International Tables Vol C Tables 4.2.6.8 and 6.1.1.4'
 'F'  'F'   0.0727   0.0534
 'International Tables Vol C Tables 4.2.6.8 and 6.1.1.4'
 'O'  'O'   0.0492   0.0322
 'International Tables Vol C Tables 4.2.6.8 and 6.1.1.4'
 
_space_group_crystal_system       triclinic
_space_group_IT_number            2
_space_group_name_H-M_alt         'P -1'
_space_group_name_Hall            '-P 1'
 
_shelx_space_group_comment
;
The symmetry employed for this shelxl refinement is uniquely defined
by the following loop, which should always be used as a source of
symmetry information in preference to the above space-group names.
They are only intended as comments.
;
 
loop_
 _space_group_symop_operation_xyz
 'x, y, z'
 '-x, -y, -z'
 
_cell_length_a                    7.0042(3)
_cell_length_b                    7.4619(4)
_cell_length_c                    11.5458(4)
_cell_angle_alpha                 78.404(4)
_cell_angle_beta                  82.273(3)
_cell_angle_gamma                 70.880(4)
_cell_volume                      556.98(4)
_cell_formula_units_Z             2
_cell_measurement_temperature     123(2)
_cell_measurement_reflns_used     6277
_cell_measurement_theta_min       3.9090
_cell_measurement_theta_max       72.6440
 
_exptl_crystal_description        block
_exptl_crystal_colour             colorless
_exptl_crystal_density_meas       ?
_exptl_crystal_density_method     ?
_exptl_crystal_density_diffrn     1.468          
_exptl_crystal_F_000              252
_exptl_transmission_factor_min    ?
_exptl_transmission_factor_max    ?
_exptl_crystal_size_max           0.170
_exptl_crystal_size_mid           0.050
_exptl_crystal_size_min           0.042
_exptl_absorpt_coefficient_mu     1.030
_shelx_estimated_absorpt_T_min    0.844
_shelx_estimated_absorpt_T_max    0.958
_exptl_absorpt_correction_type    multi-scan
_exptl_absorpt_correction_T_min   0.87437
_exptl_absorpt_correction_T_max   1.00000
_exptl_absorpt_process_details    
;
CrysAlisPro 1.171.42.66a (Rigaku Oxford Diffraction, 2022)
Empirical absorption correction using spherical harmonics,
implemented in SCALE3 ABSPACK scaling algorithm.
;
_exptl_absorpt_special_details    ?
_diffrn_ambient_temperature       123(2)
_diffrn_radiation_wavelength      1.54184
_diffrn_radiation_type            CuK\a
_diffrn_source                    'Rotating-anode X-ray tube'
_diffrn_measurement_device_type   'XtaLAB Synergy R, DW system, HyPix'
_diffrn_measurement_method        ?
_diffrn_detector_area_resol_mean  10.0000
_diffrn_reflns_number             15634
_diffrn_reflns_av_unetI/netI      0.0335
_diffrn_reflns_av_R_equivalents   0.0637
_diffrn_reflns_limit_h_min        -8
_diffrn_reflns_limit_h_max        8
_diffrn_reflns_limit_k_min        -9
_diffrn_reflns_limit_k_max        8
_diffrn_reflns_limit_l_min        -14
_diffrn_reflns_limit_l_max        14
_diffrn_reflns_theta_min          3.919
_diffrn_reflns_theta_max          73.477
_diffrn_reflns_theta_full         67.684
_diffrn_measured_fraction_theta_max   0.951
_diffrn_measured_fraction_theta_full  0.999
_diffrn_reflns_Laue_measured_fraction_max    0.951
_diffrn_reflns_Laue_measured_fraction_full   0.999
_diffrn_reflns_point_group_measured_fraction_max   0.951
_diffrn_reflns_point_group_measured_fraction_full  0.999
_reflns_number_total              2142
_reflns_number_gt                 1773
_reflns_threshold_expression      'I > 2\s(I)'
_reflns_Friedel_coverage          0.000
_reflns_Friedel_fraction_max      .
_reflns_Friedel_fraction_full     .
 
_reflns_special_details
;
 Reflections were merged by SHELXL according to the crystal
 class for the calculation of statistics and refinement.
 
 _reflns_Friedel_fraction is defined as the number of unique
 Friedel pairs measured divided by the number that would be
 possible theoretically, ignoring centric projections and
 systematic absences.
;
 
_computing_data_collection     'CrysAlisPro 1.171.42.66a (Rigaku OD, 2022)'
_computing_cell_refinement     'CrysAlisPro 1.171.42.66a (Rigaku OD, 2022)'
_computing_data_reduction      'CrysAlisPro 1.171.42.66a (Rigaku OD, 2022)'
_computing_structure_solution     ?
_computing_structure_refinement 'SHELXL-2018/3 (Sheldrick, 2018)'
_computing_molecular_graphics     ?
_computing_publication_material   ?
_refine_special_details           ?
_refine_ls_structure_factor_coef  Fsqd
_refine_ls_matrix_type            full
_refine_ls_weighting_scheme       calc
_refine_ls_weighting_details
'w=1/[\s^2^(Fo^2^)+(0.0635P)^2^+0.1100P] where P=(Fo^2^+2Fc^2^)/3'
_atom_sites_solution_primary      ?
_atom_sites_solution_secondary    ?
_atom_sites_solution_hydrogens    geom
_refine_ls_hydrogen_treatment     constr
_refine_ls_extinction_method      none
_refine_ls_extinction_coef        .
_refine_ls_number_reflns          2142
_refine_ls_number_parameters      163
_refine_ls_number_restraints      0
_refine_ls_R_factor_all           0.0496
_refine_ls_R_factor_gt            0.0408
_refine_ls_wR_factor_ref          0.1173
_refine_ls_wR_factor_gt           0.1105
_refine_ls_goodness_of_fit_ref    1.076
_refine_ls_restrained_S_all       1.076
_refine_ls_shift/su_max           0.000
_refine_ls_shift/su_mean          0.000
 
loop_
 _atom_site_label
 _atom_site_type_symbol
 _atom_site_fract_x
 _atom_site_fract_y
 _atom_site_fract_z
 _atom_site_U_iso_or_equiv
 _atom_site_adp_type
 _atom_site_occupancy
 _atom_site_site_symmetry_order  
 _atom_site_calc_flag
 _atom_site_refinement_flags_posn
 _atom_site_refinement_flags_adp
 _atom_site_refinement_flags_occupancy
 _atom_site_disorder_assembly
 _atom_site_disorder_group
F1 F 0.39600(14) 0.65300(16) 0.56535(9) 0.0473(3) Uani 1 1 d . . . . .
C2 C 0.1988(2) 0.7024(2) 0.54166(14) 0.0343(4) Uani 1 1 d . . . . .
C3 C 0.1567(3) 0.7006(2) 0.42920(15) 0.0383(4) Uani 1 1 d . . . . .
H3 H 0.262662 0.663580 0.369780 0.046 Uiso 1 1 calc R U . . .
C4 C -0.0438(3) 0.7542(2) 0.40502(15) 0.0393(4) Uani 1 1 d . . . . .
H4 H -0.077048 0.755406 0.327695 0.047 Uiso 1 1 calc R U . . .
C5 C -0.1971(3) 0.8061(2) 0.49272(16) 0.0406(4) Uani 1 1 d . . . . .
H5 H -0.334617 0.842768 0.475044 0.049 Uiso 1 1 calc R U . . .
C6 C -0.1515(2) 0.8050(2) 0.60521(15) 0.0361(4) Uani 1 1 d . . . . .
H6 H -0.257797 0.839891 0.664804 0.043 Uiso 1 1 calc R U . . .
C7 C 0.0511(2) 0.7526(2) 0.63242(14) 0.0313(3) Uani 1 1 d . . . . .
O8 O -0.02950(16) 0.77404(17) 0.83644(10) 0.0403(3) Uani 1 1 d . . . . .
C9 C 0.0986(2) 0.7493(2) 0.75376(14) 0.0321(3) Uani 1 1 d . . . . .
O10 O 0.35644(18) 0.87867(16) 0.76927(11) 0.0430(3) Uani 1 1 d . . . . .
C11 C 0.3146(2) 0.7296(2) 0.78039(13) 0.0327(4) Uani 1 1 d . . . . .
C12 C 0.4571(2) 0.5398(2) 0.82612(13) 0.0313(3) Uani 1 1 d . . . . .
C13 C 0.6421(2) 0.5300(2) 0.86408(13) 0.0343(4) Uani 1 1 d . . . . .
H13 H 0.674699 0.645020 0.860583 0.041 Uiso 1 1 calc R U . . .
C14 C 0.7777(2) 0.3551(3) 0.90656(14) 0.0390(4) Uani 1 1 d . . . . .
H14 H 0.902471 0.350591 0.932542 0.047 Uiso 1 1 calc R U . . .
C15 C 0.7329(3) 0.1854(3) 0.91159(15) 0.0411(4) Uani 1 1 d . . . . .
H15 H 0.826894 0.065505 0.941247 0.049 Uiso 1 1 calc R U . . .
C16 C 0.5513(3) 0.1903(2) 0.87344(15) 0.0393(4) Uani 1 1 d . . . . .
H16 H 0.519680 0.075087 0.875635 0.047 Uiso 1 1 calc R U . . .
C17 C 0.4188(2) 0.3664(2) 0.83248(14) 0.0339(4) Uani 1 1 d . . . . .
F18 F 0.24073(14) 0.37136(14) 0.79547(9) 0.0439(3) Uani 1 1 d . . . . .
 
loop_
 _atom_site_aniso_label
 _atom_site_aniso_U_11
 _atom_site_aniso_U_22
 _atom_site_aniso_U_33
 _atom_site_aniso_U_23
 _atom_site_aniso_U_13
 _atom_site_aniso_U_12
F1 0.0320(5) 0.0691(7) 0.0436(6) -0.0154(5) -0.0035(4) -0.0155(4)
C2 0.0332(8) 0.0356(8) 0.0385(8) -0.0056(6) -0.0069(6) -0.0152(6)
C3 0.0445(9) 0.0383(9) 0.0362(9) -0.0074(7) -0.0038(7) -0.0171(7)
C4 0.0513(10) 0.0378(9) 0.0364(8) -0.0017(7) -0.0134(7) -0.0229(7)
C5 0.0416(9) 0.0403(9) 0.0454(9) 0.0019(7) -0.0148(7) -0.0207(7)
C6 0.0336(8) 0.0353(8) 0.0420(9) -0.0019(7) -0.0060(7) -0.0154(6)
C7 0.0326(7) 0.0296(8) 0.0366(8) -0.0036(6) -0.0069(6) -0.0154(6)
O8 0.0375(6) 0.0476(7) 0.0391(6) -0.0130(5) -0.0016(5) -0.0148(5)
C9 0.0339(8) 0.0296(8) 0.0365(8) -0.0084(6) -0.0036(6) -0.0125(6)
O10 0.0479(7) 0.0377(7) 0.0517(7) -0.0029(5) -0.0157(5) -0.0223(5)
C11 0.0363(8) 0.0377(8) 0.0304(8) -0.0072(6) -0.0038(6) -0.0184(6)
C12 0.0325(7) 0.0379(9) 0.0283(7) -0.0067(6) -0.0022(6) -0.0165(6)
C13 0.0356(8) 0.0435(9) 0.0300(8) -0.0062(7) -0.0024(6) -0.0206(7)
C14 0.0326(8) 0.0527(10) 0.0333(8) -0.0084(7) -0.0039(6) -0.0141(7)
C15 0.0408(9) 0.0426(9) 0.0358(9) -0.0071(7) -0.0055(7) -0.0060(7)
C16 0.0470(9) 0.0354(9) 0.0382(9) -0.0080(7) -0.0029(7) -0.0156(7)
C17 0.0339(8) 0.0406(9) 0.0340(8) -0.0093(6) -0.0039(6) -0.0182(6)
F18 0.0419(5) 0.0406(6) 0.0591(6) -0.0079(5) -0.0144(4) -0.0220(4)
 
_geom_special_details
;
 All esds (except the esd in the dihedral angle between two l.s. planes)
 are estimated using the full covariance matrix.  The cell esds are taken
 into account individually in the estimation of esds in distances, angles
 and torsion angles; correlations between esds in cell parameters are only
 used when they are defined by crystal symmetry.  An approximate (isotropic)
 treatment of cell esds is used for estimating esds involving l.s. planes.
;
 
loop_
 _geom_bond_atom_site_label_1
 _geom_bond_atom_site_label_2
 _geom_bond_distance
 _geom_bond_site_symmetry_2
 _geom_bond_publ_flag
F1 C2 1.3588(17) . ?
C2 C3 1.373(2) . ?
C2 C7 1.386(2) . ?
C3 C4 1.380(2) . ?
C3 H3 0.9500 . ?
C4 C5 1.386(3) . ?
C4 H4 0.9500 . ?
C5 C6 1.376(2) . ?
C5 H5 0.9500 . ?
C6 C7 1.405(2) . ?
C6 H6 0.9500 . ?
C7 C9 1.477(2) . ?
O8 C9 1.2174(19) . ?
C9 C11 1.538(2) . ?
O10 C11 1.2186(19) . ?
C11 C12 1.482(2) . ?
C12 C17 1.392(2) . ?
C12 C13 1.398(2) . ?
C13 C14 1.379(2) . ?
C13 H13 0.9500 . ?
C14 C15 1.390(3) . ?
C14 H14 0.9500 . ?
C15 C16 1.388(2) . ?
C15 H15 0.9500 . ?
C16 C17 1.371(2) . ?
C16 H16 0.9500 . ?
C17 F18 1.3585(17) . ?
 
loop_
 _geom_angle_atom_site_label_1
 _geom_angle_atom_site_label_2
 _geom_angle_atom_site_label_3
 _geom_angle
 _geom_angle_site_symmetry_1
 _geom_angle_site_symmetry_3
 _geom_angle_publ_flag
F1 C2 C3 118.28(14) . . ?
F1 C2 C7 118.08(14) . . ?
C3 C2 C7 123.64(15) . . ?
C2 C3 C4 118.07(16) . . ?
C2 C3 H3 121.0 . . ?
C4 C3 H3 121.0 . . ?
C3 C4 C5 120.47(15) . . ?
C3 C4 H4 119.8 . . ?
C5 C4 H4 119.8 . . ?
C6 C5 C4 120.51(15) . . ?
C6 C5 H5 119.7 . . ?
C4 C5 H5 119.7 . . ?
C5 C6 C7 120.39(15) . . ?
C5 C6 H6 119.8 . . ?
C7 C6 H6 119.8 . . ?
C2 C7 C6 116.91(15) . . ?
C2 C7 C9 123.06(14) . . ?
C6 C7 C9 120.02(14) . . ?
O8 C9 C7 123.13(14) . . ?
O8 C9 C11 115.84(13) . . ?
C7 C9 C11 120.87(13) . . ?
O10 C11 C12 122.27(14) . . ?
O10 C11 C9 116.49(14) . . ?
C12 C11 C9 121.06(13) . . ?
C17 C12 C13 116.97(14) . . ?
C17 C12 C11 123.48(13) . . ?
C13 C12 C11 119.55(14) . . ?
C14 C13 C12 120.68(15) . . ?
C14 C13 H13 119.7 . . ?
C12 C13 H13 119.7 . . ?
C13 C14 C15 120.41(15) . . ?
C13 C14 H14 119.8 . . ?
C15 C14 H14 119.8 . . ?
C16 C15 C14 120.26(16) . . ?
C16 C15 H15 119.9 . . ?
C14 C15 H15 119.9 . . ?
C17 C16 C15 118.02(15) . . ?
C17 C16 H16 121.0 . . ?
C15 C16 H16 121.0 . . ?
F18 C17 C16 118.06(14) . . ?
F18 C17 C12 118.28(14) . . ?
C16 C17 C12 123.66(14) . . ?
 
loop_
 _geom_torsion_atom_site_label_1
 _geom_torsion_atom_site_label_2
 _geom_torsion_atom_site_label_3
 _geom_torsion_atom_site_label_4
 _geom_torsion
 _geom_torsion_site_symmetry_1
 _geom_torsion_site_symmetry_2
 _geom_torsion_site_symmetry_3
 _geom_torsion_site_symmetry_4
 _geom_torsion_publ_flag
F1 C2 C3 C4 -178.90(14) . . . . ?
C7 C2 C3 C4 0.9(2) . . . . ?
C2 C3 C4 C5 -0.6(2) . . . . ?
C3 C4 C5 C6 0.0(2) . . . . ?
C4 C5 C6 C7 0.5(2) . . . . ?
F1 C2 C7 C6 179.36(13) . . . . ?
C3 C2 C7 C6 -0.4(2) . . . . ?
F1 C2 C7 C9 -1.8(2) . . . . ?
C3 C2 C7 C9 178.45(15) . . . . ?
C5 C6 C7 C2 -0.3(2) . . . . ?
C5 C6 C7 C9 -179.18(14) . . . . ?
C2 C7 C9 O8 -172.21(15) . . . . ?
C6 C7 C9 O8 6.6(2) . . . . ?
C2 C7 C9 C11 12.7(2) . . . . ?
C6 C7 C9 C11 -168.53(14) . . . . ?
O8 C9 C11 O10 -87.10(18) . . . . ?
C7 C9 C11 O10 88.37(18) . . . . ?
O8 C9 C11 C12 88.29(18) . . . . ?
C7 C9 C11 C12 -96.24(17) . . . . ?
O10 C11 C12 C17 -175.65(15) . . . . ?
C9 C11 C12 C17 9.2(2) . . . . ?
O10 C11 C12 C13 3.5(2) . . . . ?
C9 C11 C12 C13 -171.61(13) . . . . ?
C17 C12 C13 C14 -0.5(2) . . . . ?
C11 C12 C13 C14 -179.74(14) . . . . ?
C12 C13 C14 C15 0.4(2) . . . . ?
C13 C14 C15 C16 0.2(2) . . . . ?
C14 C15 C16 C17 -0.7(2) . . . . ?
C15 C16 C17 F18 -179.80(14) . . . . ?
C15 C16 C17 C12 0.6(2) . . . . ?
C13 C12 C17 F18 -179.59(13) . . . . ?
C11 C12 C17 F18 -0.4(2) . . . . ?
C13 C12 C17 C16 0.0(2) . . . . ?
C11 C12 C17 C16 179.21(15) . . . . ?
 
_refine_diff_density_max    0.198
_refine_diff_density_min   -0.232
_refine_diff_density_rms    0.045

_shelx_res_file
;
TITL 220908_higashibayashi_synergy_2F_EtOH-H2O_auto in P-1 #2
    220908_higashibayashi_synergy_2f_etoh-h2o_auto.res
    created by SHELXL-2018/3 at 10:04:36 on 02-Oct-2022
REM reset to P-1 #2
CELL 1.54184 7.004228 7.461912 11.545772 78.4043 82.2726 70.8801
ZERR 2 0.000307 0.000381 0.000391 0.0036 0.0034 0.0043
LATT 1
SFAC C H F O
UNIT 28 16 4 4

L.S. 10
PLAN  5
SIZE 0.042 0.05 0.17
TEMP -150
CONF
MORE -1
BOND $H
fmap 2
acta
REM <olex2.extras>
REM <HklSrc "%.\\olex2\\history.hkl">
REM </olex2.extras>

WGHT    0.063500    0.110000
FVAR       9.02842
F1    3    0.396005    0.652999    0.565350    11.00000    0.03195    0.06915 =
         0.04361   -0.01537   -0.00353   -0.01547
C2    1    0.198788    0.702447    0.541660    11.00000    0.03317    0.03563 =
         0.03847   -0.00557   -0.00693   -0.01519
C3    1    0.156749    0.700622    0.429204    11.00000    0.04454    0.03828 =
         0.03617   -0.00744   -0.00380   -0.01711
AFIX  43
H3    2    0.262662    0.663580    0.369780    11.00000   -1.20000
AFIX   0
C4    1   -0.043786    0.754152    0.405017    11.00000    0.05133    0.03778 =
         0.03645   -0.00170   -0.01341   -0.02289
AFIX  43
H4    2   -0.077048    0.755406    0.327695    11.00000   -1.20000
AFIX   0
C5    1   -0.197065    0.806110    0.492722    11.00000    0.04158    0.04026 =
         0.04542    0.00194   -0.01480   -0.02071
AFIX  43
H5    2   -0.334617    0.842768    0.475044    11.00000   -1.20000
AFIX   0
C6    1   -0.151544    0.805008    0.605205    11.00000    0.03361    0.03528 =
         0.04197   -0.00190   -0.00603   -0.01537
AFIX  43
H6    2   -0.257797    0.839891    0.664804    11.00000   -1.20000
AFIX   0
C7    1    0.051104    0.752609    0.632423    11.00000    0.03260    0.02956 =
         0.03659   -0.00358   -0.00694   -0.01541
O8    4   -0.029502    0.774041    0.836436    11.00000    0.03751    0.04755 =
         0.03907   -0.01295   -0.00163   -0.01481
C9    1    0.098594    0.749333    0.753764    11.00000    0.03387    0.02955 =
         0.03654   -0.00843   -0.00356   -0.01252
O10   4    0.356439    0.878667    0.769270    11.00000    0.04792    0.03766 =
         0.05166   -0.00290   -0.01565   -0.02230
C11   1    0.314573    0.729648    0.780392    11.00000    0.03633    0.03770 =
         0.03036   -0.00721   -0.00376   -0.01843
C12   1    0.457114    0.539816    0.826122    11.00000    0.03247    0.03788 =
         0.02834   -0.00668   -0.00219   -0.01651
C13   1    0.642056    0.530013    0.864078    11.00000    0.03555    0.04352 =
         0.03005   -0.00621   -0.00244   -0.02061
AFIX  43
H13   2    0.674699    0.645020    0.860583    11.00000   -1.20000
AFIX   0
C14   1    0.777668    0.355093    0.906558    11.00000    0.03259    0.05267 =
         0.03330   -0.00842   -0.00388   -0.01405
AFIX  43
H14   2    0.902471    0.350591    0.932542    11.00000   -1.20000
AFIX   0
C15   1    0.732863    0.185353    0.911586    11.00000    0.04082    0.04260 =
         0.03576   -0.00712   -0.00549   -0.00602
AFIX  43
H15   2    0.826894    0.065505    0.941247    11.00000   -1.20000
AFIX   0
C16   1    0.551251    0.190271    0.873436    11.00000    0.04704    0.03538 =
         0.03823   -0.00798   -0.00292   -0.01563
AFIX  43
H16   2    0.519680    0.075087    0.875635    11.00000   -1.20000
AFIX   0
C17   1    0.418765    0.366374    0.832476    11.00000    0.03392    0.04058 =
         0.03400   -0.00932   -0.00392   -0.01819
F18   3    0.240732    0.371356    0.795472    11.00000    0.04186    0.04060 =
         0.05908   -0.00788   -0.01436   -0.02205
HKLF 4


REM  220908_higashibayashi_synergy_2F_EtOH-H2O_auto in P-1 #2
REM wR2 = 0.1173, GooF = S = 1.076, Restrained GooF = 1.076 for all data
REM R1 = 0.0408 for 1773 Fo > 4sig(Fo) and 0.0496 for all 2142 data
REM 163 parameters refined using 0 restraints

END

WGHT      0.0635      0.1100

REM Highest difference peak  0.198,  deepest hole -0.232,  1-sigma level  0.045
Q1    1  -0.2803  0.9095  0.6646  11.00000  0.05    0.20
Q2    1   0.3829  0.6267  0.8250  11.00000  0.05    0.18
Q3    1   0.1157  0.7716  0.5807  11.00000  0.05    0.16
Q4    1   0.5071  0.5030  0.5846  11.00000  0.05    0.16
Q5    1   0.1295  0.5239  0.7731  11.00000  0.05    0.15
;
_shelx_res_checksum   80430

_shelx_hkl_file
;
   0   0  -1 8818.58 659.786  15
   0   0   1 10447.8 662.936  20
   0   0  -2 17217.3 1255.30  15
   0   0  -2 17071.6 1254.78  16
   0   0   2 20474.1 1262.22  20
   0   0   2 18264.9 1257.59  17
   0   0  -3 429603. 29945.9  15
   0   0  -3 415828. 29945.1  16
   0   0   3 481937. 29954.8  20
   0   0   3 433473. 29946.5  17
   0   0  -4 42031.8 2976.17  16
   0   0   4 42779.8 2980.18  17
   0   0   4 44385.1 2986.70  20
   0   0   5 50106.3 3913.54  30
   0   0  -5 58003.4 3910.50  35
   0   0  -5 52854.3 3913.68  31
   0   0  -5 61881.3 3918.20  16
   0   0   5 59276.5 3929.16  20
   0   0   5 58573.1 3920.75  17
   0   0  -6 11725.0 819.364  35
   0   0  -6 8799.08 817.600  31
   0   0   6 9963.65 823.395  30
   0   0  -6 12313.5 799.578  42
   0   0  -6 11620.4 821.592  16
   0   0   6 11370.8 831.287  17
   0   0   6 11079.0 836.047  20
   0   0   7-46.6314 137.046  30
   0   0  -7 105.018 130.058  35
   0   0   7-79.7832 171.810  17
   0   0   7 37.8512 119.976  20
   0   0  -7 18.0714 83.6318  42
   0   0  -7 102.960 115.749  16
   0   0  -8 334.660 137.790  16
   0   0  -8 331.093 117.153  86
   0   0   8 339.850 124.793  72
   0   0  -8 94.9933 123.399  77
   0   0  -8 235.471 120.824  82
   0   0   8 298.951 154.505  20
   0   0   8 387.447 177.008  17
   0   0  -8 55.4496 125.518  70
   0   0   8 298.061 189.180  67
   0   0   8 117.503 103.027  66
   0   0  -8 108.259 101.485  42
   0   0   8 179.673 96.8428  58
   0   0  -8 94.2151 136.155  35
   0   0  -9 1255.32 201.699  16
   0   0  -9 1274.76 175.473  86
   0   0   9 1140.79 170.025  72
   0   0   9 1111.40 246.450  17
   0   0   9 1478.42 247.226  20
   0   0   9 790.376 152.727  66
   0   0   9 1103.76 228.927  67
   0   0  -9 1520.93 210.947  70
   0   0   9 936.744 150.872  58
   0   0  -9 1419.29 168.411  42
   0   0  -9 1449.29 211.584  35
   0   0  10 51.6733 133.410  72
   0   0  10-166.238 163.416  78
   0   0  10 148.168 170.059  20
   0   0  10-187.021 214.651  28
   0   0 -10 53.1398 148.007  70
   0   0  10 93.4260 114.992  66
   0   0  10-74.6379 213.579  67
   0   0 -10 56.0831 145.722  68
   0   0 -10-89.4558 124.459  86
   0   0 -10 91.2849 142.933  38
   0   0  11-300.848 147.645  72
   0   0  11 192.433 168.586  78
   0   0  11 124.501 225.950  28
   0   0 -11-98.2979 124.577  86
   0   0 -11 75.7528 139.677  38
   0   0 -11 103.221 148.074  60
   0   0  11-146.888 214.901  67
   0   0 -11 105.482 153.026  70
   0   0  11-8.74609 106.975  66
   0   0  12 1655.36 207.112  78
   0   0 -12 1613.08 238.444  90
   0   0 -12 1152.67 192.725  38
   0   0 -12 1834.89 208.256  60
   0   0 -12 1578.68 221.443  70
   0   0 -13 821.839 135.296  60
   0   0 -13 843.824 155.405  70
   0   0  13 931.194 204.426  73
   0   0 -13 910.542 164.138  90
   0   0  13 395.029 109.142  96
   0  -1  13 266.825 147.978  81
   0  -1  13 73.9179 71.6341  96
   0   1 -13 299.018 127.546  90
   0   1 -12 653.545 162.023  70
   0   1 -12 658.809 135.788  60
   0   1 -12 444.817 140.306  68
   0  -1  12 427.382 121.092  96
   0  -1  12 713.421 231.839  73
   0  -1  11 4084.23 477.871  28
   0   1 -11 4849.17 415.972  70
   0   1 -11 5001.91 406.172  68
   0   1 -11 4606.85 384.640  60
   0  -1  11 4685.51 371.837  66
   0   1 -11 4259.40 385.849  86
   0   1 -11 4067.80 395.364  38
   0   1 -10 68.5798 123.801  86
   0  -1  10 331.121 174.123  78
   0  -1  10 348.371 253.798  28
   0  -1  10 500.342 135.416  66
   0   1 -10 324.675 174.782  70
   0   1 -10 170.046 157.759  68
   0  -1  10 322.402 197.339  67
   0   1 -10 206.225 115.495  42
   0   1 -10 461.839 171.116  35
   0   1 -10 166.015 146.585  38
   0   1  -9 10488.3 814.593  16
   0   1  -9 10484.9 763.588  86
   0  -1   9 10260.7 748.567  72
   0  -1   9 9716.39 747.236  78
   0  -1   9 8960.97 749.859  67
   0   1  -9 11956.9 798.021  70
   0  -1   9 10738.7 746.070  66
   0  -1   9 8870.03 741.924  58
   0   1  -9 10284.5 766.270  42
   0  -1   9 9478.44 849.980  28
   0   1  -9 10703.5 803.501  35
   0   1  -8 10950.1 759.306  35
   0  -1   8 9465.41 797.503  28
   0  -1   8 8089.26 697.146  78
   0   1  -8 10058.3 713.526  82
   0   1  -8 8533.59 717.807  77
   0  -1   8 8990.13 698.881  72
   0  -1   8 8902.31 708.536  67
   0   1  -8 11715.9 745.466  70
   0  -1   8 9657.87 698.369  66
   0   1  -8 9572.26 718.332  52
   0  -1   8 8863.75 696.407  58
   0   1  -8 10752.2 725.311  42
   0  -1   8 9781.88 778.388  20
   0   1  -8 10018.6 766.042  16
   0  -1   7 2964.47 307.965  20
   0  -1   7 2411.66 286.716  17
   0   1  -7 3120.61 293.741  35
   0  -1   7 3084.92 342.120  28
   0   1  -7 3388.68 263.268  42
   0  -1   7 2401.58 239.015  58
   0   1  -7 2672.81 256.297  52
   0   1  -7 2703.75 293.471  16
   0  -1   6 230.544 169.787  28
   0  -1   6 34.2935 134.568  17
   0  -1   6 16.6674 127.029  20
   0   1  -6 63.2188 123.702  35
   0   1  -6 68.1014 92.3602  52
   0   1  -6 54.6161 89.7613  42
   0   1  -6 260.388 129.276  16
   0  -1   5 1538.93 178.691  20
   0  -1   5 1251.21 170.791  17
   0  -1   5 1416.79 209.425  28
   0   1  -5 975.576 167.487  35
   0  -1   5 951.673 187.269  30
   0   1  -5 1083.88 117.995  37
   0   1  -5 1210.66 165.046  16
   0   1  -5 1132.20 154.190  15
   0  -1   4 6337.28 470.377  17
   0  -1   4 7133.89 491.343  20
   0  -1   4 5409.07 488.791  30
   0   1  -4 6107.87 446.170  37
   0  -1   4 5567.81 494.814  28
   0   1  -4 6644.47 473.058  15
   0  -1   3-5.90818 164.151   3
   0  -1   3-69.5178 104.896  20
   0  -1   3 9.21597 87.0459  18
   0  -1   3 8.46748 127.270  28
   0  -1   3 31.0143 98.4082  17
   0   1  -3 34.3332 87.1286  15
   0  -1   2 33044.3 2731.32   4
   0  -1   2 45827.9 2738.41   5
   0  -1   2 36660.3 2733.38   3
   0  -1   2 46093.4 2731.84   2
   0  -1   2 35973.1 2731.55  18
   0  -1   2 40072.0 2729.42  17
   0  -1   2 44407.8 2748.27  20
   0   1  -2 37456.9 2732.47  21
   0   1  -2 38994.2 2742.48  24
   0   1  -2 42560.5 2748.29  23
   0   1  -2 40647.7 2737.51  15
   0  -1   1 15461.3 1091.73   4
   0  -1   1 16432.6 1095.18   5
   0  -1   1 16245.4 1088.91   2
   0  -1   1 15599.4 1094.85   3
   0  -1   1 15228.6 1092.38  18
   0   1  -1 15440.5 1095.36  21
   0   1  -1 15018.3 1098.46  23
   0   1  -1 15750.2 1091.62  15
   0  -1   0 86202.0 5464.01   2
   0  -1   0 85575.3 5466.19   4
   0  -1   0 82902.1 5466.05  18
   0   1   0 74543.7 5453.99  17
   0  -1   0 80247.7 5455.71  14
   0  -1  -1 70001.9 4370.90   5
   0  -1  -1 65393.8 4366.85   3
   0   1   1 67254.9 4365.03  17
   0   1   1 61799.9 4362.89  19
   0   1   1 56991.6 4361.27  20
   0  -1  -1 64579.5 4364.54  14
   0  -1  -2 76294.0 5037.35   3
   0  -1  -2 83654.0 5035.25   2
   0  -1  -2 82279.5 5041.41   5
   0   1   2 73098.1 5040.58  19
   0   1   2 80096.3 5046.14  17
   0   1   2 83668.1 5043.19  20
   0  -1  -2 71616.5 5036.53  18
   0  -1  -2 76869.4 5034.69  16
   0  -1  -3 153679. 12431.8   3
   0  -1  -3 208747. 12432.8   2
   0  -1  -3 201071. 12439.4   5
   0   1   3 216234. 12453.9  20
   0   1   3 203311. 12455.7  17
   0  -1  -3 145038. 12431.7  18
   0  -1  -3 192670. 12440.9  16
   0   1   4 100953. 5328.10  20
   0   1   4 93434.8 5323.91  32
   0   1   4 95667.4 5327.54  28
   0  -1  -4 97708.4 5332.58  31
   0  -1  -4 97214.6 5309.88  16
   0  -1  -5 24081.4 1795.27  35
   0  -1  -5 25636.7 1822.61  31
   0   1   5 25756.7 1811.78  32
   0   1   5 24063.8 1799.10  30
   0   1   5 26140.2 1818.22  28
   0  -1  -5 27815.5 1800.14  16
   0   1   5 27140.9 1817.36  20
   0   1   6 11672.5 933.303  30
   0  -1  -6 12047.6 931.148  35
   0  -1  -6 11844.9 961.432  31
   0   1   6 13324.3 951.381  32
   0   1   6 14605.6 968.912  28
   0   1   6 12721.4 907.361  41
   0  -1  -6 13944.7 937.233  16
   0   1   6 13141.4 958.836  17
   0   1   6 13272.6 956.990  20
   0  -1  -7 9216.10 826.148  31
   0   1   7 12107.7 840.416  28
   0   1   7 10981.1 831.007  17
   0   1   7 10926.1 822.426  20
   0   1   7 9974.81 756.862  48
   0  -1  -7 12050.1 802.994  16
   0  -1  -8 8722.79 604.851  16
   0   1   8 6724.28 556.577  85
   0   1   8 7236.62 562.661  72
   0  -1  -8 7236.18 569.386  75
   0   1   8 7255.67 622.331  20
   0   1   8 7218.94 630.636  17
   0   1   8 7214.01 579.533  67
   0  -1  -8 8520.54 594.869  70
   0  -1  -8 7553.04 578.320  38
   0   1   8 7993.08 551.557  48
   0   1   8 8549.56 655.899  28
   0  -1  -8 5753.19 625.939  31
   0  -1  -9 14408.3 1081.55  75
   0   1   9 15970.6 1085.42  72
   0   1   9 15271.3 1162.23  17
   0   1   9 14100.3 1152.58  20
   0  -1  -9 16741.9 1116.38  70
   0   1   9 15820.9 1091.98  67
   0  -1  -9 13869.3 1080.45  86
   0  -1  -9 14343.9 1096.82  38
   0   1  10 322.695 146.778  72
   0   1  10 28.6254 174.025  20
   0   1  10 275.685 218.571  67
   0  -1 -10 320.587 159.299  70
   0  -1 -10-79.5619 112.870  86
   0  -1 -10 134.673 141.840  38
   0  -1 -11 60.0262 155.167  60
   0   1  11 83.0611 212.349  67
   0  -1 -11 271.984 167.446  70
   0   1  11 51.7977 139.385  72
   0  -1 -11 172.868 194.552  90
   0  -1 -11 90.8405 140.311  38
   0  -1 -12 407.216 158.228  60
   0   1  12 500.841 198.563  67
   0  -1 -12 496.667 160.002  70
   0   1  12 408.528 135.077  72
   0  -1 -12 472.714 149.162  38
   0  -1 -12 517.400 193.487  90
   0  -1 -13 1756.95 188.762  60
   0  -1 -13 1323.01 185.408  70
   0  -1 -13 1670.36 212.805  90
   0   1  14 805.782 111.727  96
   0  -1 -14 2971.51 170.269  90
   0   2 -13 25.1846 83.3553  90
   0   2 -12 742.107 146.718  70
   0   2 -12 544.134 129.601  68
   0  -2  12 647.283 177.200  81
   0  -2  12 419.112 98.5134  96
   0   2 -12 615.886 121.215  86
   0   2 -11 83.6106 122.833  86
   0  -2  11 123.788 109.885  96
   0  -2  11-95.8747 242.200  73
   0  -2  11 117.261 205.747  81
   0   2 -11-15.0990 147.736  70
   0   2 -11 419.614 155.527  68
   0   2 -11-13.0947 108.101  42
   0   2 -11 243.734 131.413  38
   0  -2  10 375.622 130.726  96
   0   2 -10 566.062 163.685  86
   0  -2  10 337.528 259.415  73
   0  -2  10 183.605 234.421  28
   0   2 -10 428.818 158.415  70
   0  -2  10 509.967 135.237  66
   0   2 -10 348.083 113.245  45
   0   2 -10 401.701 144.776  42
   0   2 -10 223.482 143.512  38
   0   2 -10 325.369 169.508  35
   0  -2   9 1827.79 231.087  96
   0  -2   9 1853.94 322.047  73
   0  -2   9 2091.43 342.509  28
   0  -2   9 2791.22 245.006  66
   0   2  -9 2505.99 274.956  70
   0   2  -9 2061.56 231.733  45
   0   2  -9 2586.10 257.975  42
   0   2  -9 2531.72 297.236  35
   0   2  -8 1436.74 229.618  35
   0   2  -8 1143.28 188.458  77
   0   2  -8 1278.92 181.438  82
   0  -2   8 1041.47 289.343  28
   0   2  -8 1959.26 225.271  70
   0  -2   8 1875.27 189.317  66
   0  -2   8 1230.41 229.877  67
   0   2  -8 1439.69 194.656  42
   0  -2   8 1159.74 174.362  58
   0   2  -8 1582.83 195.747  52
   0   2  -8 1341.14 232.704  16
   0   2  -7-108.437 153.151  35
   0   2  -7 135.619 108.394  82
   0  -2   7-142.867 137.423  78
   0  -2   7-61.4265 102.493  66
   0  -2   7-76.1422 179.959  67
   0  -2   7-18.0460 102.287  58
   0   2  -7-46.0371 109.755  52
   0   2  -7-52.9616 97.9276  42
   0  -2   7 127.083 193.516  28
   0   2  -7-104.299 133.323  16
   0   2  -6 80947.9 5264.85  35
   0  -2   6 74581.3 5289.72  28
   0  -2   6 70547.3 5219.33  58
   0   2  -6 79827.1 5231.43  52
   0   2  -5 10022.7 759.682  37
   0  -2   5 9097.49 822.154  28
   0   2  -5 11617.3 777.166  52
   0   2  -5 11917.5 794.295  15
   0   2  -4 87.0625 128.265  24
   0  -2   4 73.4256 150.440  28
   0  -2   4-10.6558 311.761  34
   0   2  -4 125.593 64.7037  37
   0  -2   4-37.7657 207.990   3
   0   2  -4 79.9829 92.9046  15
   0   2  -4 147.722 119.253  16
   0  -2   3 16102.0 1185.37  18
   0   2  -3 18449.1 1207.36  24
   0   2  -3 17647.4 1211.49  23
   0  -2   3 17472.0 1223.18  34
   0  -2   3 15336.3 1211.02  28
   0  -2   3 15664.2 1193.27   3
   0   2  -3 16467.1 1201.86  16
   0   2  -3 17434.8 1187.95  15
   0  -2   2 82.4962 102.889   5
   0  -2   2 108.975 120.121   4
   0  -2   2 83.8371 179.884   3
   0  -2   2 17.4833 97.0826   2
   0  -2   2 61.7662 134.857  18
   0   2  -2-67.3188 132.020  23
   0   2  -2 12.4858 188.370  21
   0  -2   2-49.9897 139.625  28
   0   2  -2 67.0141 98.3860  15
   0  -2   1 242034. 15896.1   2
   0  -2   1 219499. 15906.5   5
   0  -2   1 237296. 15900.7   4
   0  -2   1 234513. 15898.4   3
   0   2  -1 232895. 15897.6  21
   0  -2   1 234681. 15901.3  18
   0  -2   1 230117. 15873.2  14
   0   2  -1 227506. 15898.7  15
   0  -2   0 478580. 29954.3   4
   0  -2   0 464238. 29949.0   2
   0   2   0 403246. 29926.5  17
   0  -2   0 493187. 29956.1  18
   0  -2   0 444826. 29929.5  14
   0  -2  -1 5567.57 403.972   3
   0  -2  -1 5308.65 396.792   5
   0   2   1 4994.44 372.237  17
   0   2   1 4537.17 365.612  20
   0   2   1 5113.50 375.284  19
   0  -2  -2 22394.2 1786.47   4
   0  -2  -2 26941.1 1793.56   3
   0  -2  -2 26075.0 1784.44   2
   0  -2  -2 25558.0 1796.17   5
   0  -2  -2 28334.2 1796.01  18
   0   2   2 25035.3 1779.68  20
   0   2   2 26795.1 1785.21  19
   0   2   2 26248.4 1787.48  17
   0   2   2 24187.3 1787.18  25
   0   2   3 105017. 6400.33  20
   0   2   3 100886. 6406.56  17
   0  -2  -3 91317.8 6397.27  18
   0   2   3 98496.8 6401.36  25
   0   2   3 95270.1 6405.94  28
   0  -2  -3 87817.1 6394.28   3
   0  -2  -3 98193.1 6392.28   2
   0  -2  -3 71686.9 6389.87   4
   0  -2  -3 95214.7 6405.40   5
   0  -2  -3 94589.9 6387.10  16
   0   2   4 10024.7 694.479  20
   0  -2  -4 8148.21 684.105  18
   0   2   4 10279.4 709.066  17
   0   2   4 8974.41 700.253  28
   0  -2  -4 10119.1 724.255  31
   0  -2  -4 10025.7 677.006  16
   0  -2  -4 10205.0 678.796   2
   0  -2  -4 7397.85 693.715   3
   0   2   5 3944.52 339.369  28
   0  -2  -5 3849.14 368.327  31
   0  -2  -5 4030.96 292.885  38
   0   2   5 3890.55 285.300  40
   0   2   5 3682.24 320.250  20
   0   2   5 4076.81 347.830  17
   0  -2  -5 3899.96 297.459  16
   0   2   6 7363.17 594.451  17
   0   2   6 6603.65 568.244  20
   0  -2  -6 7330.27 551.084  16
   0   2   6 7654.32 583.243  32
   0  -2  -6 7847.19 543.658  38
   0  -2  -6 5776.26 598.257  31
   0   2   6 7679.50 591.574  28
   0   2   7 2452.96 276.290  20
   0  -2  -7 1991.39 319.659  31
   0  -2  -7 2457.58 236.018  38
   0   2   7 3066.30 308.917  28
   0   2   7 2976.54 287.350  32
   0  -2  -7 2530.14 250.556  16
   0   2   8-25.5286 98.9822  85
   0  -2  -8 207.080 169.860  75
   0   2   8 17.2008 118.331  72
   0   2   8 23.4486 138.614  78
   0  -2  -8 38.6751 148.952  79
   0   2   8 162.311 177.586  28
   0   2   8 243.242 228.716  27
   0   2   8 215.957 152.858  20
   0  -2  -8 12.2676 108.243  70
   0   2   8-21.8604 98.3494  48
   0   2   8 68.9464 84.0525  41
   0  -2  -8 56.4704 117.109  38
   0  -2  -8 338.435 237.908  31
   0   2   8 255.586 136.180  32
   0  -2  -9 672.495 186.827  90
   0   2   9 673.669 135.494  85
   0   2   9 683.700 169.905  78
   0   2   9 490.402 149.170  72
   0  -2  -9 543.486 187.995  75
   0   2   9 451.834 179.390  20
   0   2   9 377.971 206.776  28
   0   2   9 378.239 224.738  17
   0  -2  -9 633.219 158.677  60
   0   2   9 552.367 235.489  67
   0  -2  -9 701.354 153.621  70
   0   2   9 519.428 126.140  48
   0  -2  -9 460.587 138.381  38
   0  -2 -10 133.344 184.153  75
   0   2  10 106.107 145.434  72
   0   2  10 293.694 180.236  78
   0   2  10 237.929 231.870  28
   0   2  10 356.796 182.774  20
   0  -2 -10 131.297 152.476  60
   0   2  10 152.696 232.023  67
   0  -2 -10 124.092 146.831  70
   0  -2 -10 362.725 194.157  90
   0  -2 -10 143.925 133.797  38
   0  -2 -11-176.604 185.033  75
   0   2  11-78.2424 176.417  78
   0   2  11 262.060 148.084  72
   0   2  11 61.2820 211.006  28
   0  -2 -11-184.267 151.095  70
   0   2  11 508.761 234.205  67
   0  -2 -11-119.130 184.272  90
   0  -2 -11 28.7414 135.509  38
   0   2  12 122.885 207.051  67
   0  -2 -12 132.327 128.648  70
   0  -2 -12 44.5714 169.835  90
   0   2  12 18.3364 130.167  72
   0   2  12 285.826 165.923  78
   0  -2 -13 2932.75 272.256  90
   0   2  13 2320.18 226.814  72
   0   3 -12 35.0326 88.1238  68
   0   3 -11 1306.57 170.287  70
   0   3 -11 1293.43 180.249  68
   0  -3  11 1018.30 131.088  96
   0  -3  11 1238.02 205.597  81
   0  -3  10 825.918 252.217  73
   0  -3  10 674.762 219.269  81
   0  -3  10 725.050 133.063  96
   0   3 -10 857.310 156.014  86
   0   3 -10 812.520 166.158  70
   0   3 -10 591.516 130.943  45
   0   3 -10 735.397 151.613  42
   0   3 -10 877.941 189.486  35
   0  -3   9 1037.68 278.143  73
   0  -3   9 819.880 244.904  81
   0  -3   9 922.927 158.828  96
   0   3  -9 1056.60 185.444  86
   0   3  -9 1079.32 192.202  70
   0   3  -9 1152.55 186.827  42
   0   3  -9 1338.58 174.904  45
   0   3  -9 1480.66 234.264  35
   0  -3   8 4963.60 474.421  73
   0  -3   8 4985.29 462.276  81
   0  -3   8 4662.50 422.640  96
   0   3  -8 6499.91 466.094  70
   0  -3   8 4844.10 428.263  66
   0   3  -8 5473.03 437.341  52
   0   3  -8 5940.75 497.357  35
   0  -3   7 150.027 216.847  81
   0  -3   7-78.8604 250.310  73
   0  -3   7-163.522 117.357  96
   0   3  -7 175.708 139.598  70
   0  -3   7-40.5038 122.995  66
   0   3  -7 30.7076 120.811  42
   0   3  -7 48.3968 108.902  52
   0   3  -7 126.560 162.402  35
   0   3  -6 18926.8 1287.26  35
   0  -3   6 16922.4 1233.67  81
   0  -3   6 16780.7 1235.43  73
   0  -3   6 15276.2 1221.57  67
   0  -3   6 17717.9 1227.48  66
   0   3  -6 17958.0 1234.47  52
   0   3  -6 19286.0 1301.37  16
   0   3  -5 12441.2 842.504  24
   0   3  -5 9630.70 752.706  37
   0  -3   5 10663.5 768.558  66
   0   3  -5 10889.2 771.925  52
   0   3  -5 11229.5 824.669  16
   0   3  -4 7447.20 535.090  37
   0  -3   4 6837.73 604.606   3
   0   3  -4 7399.44 596.337  16
   0   3  -4 8425.79 610.236  24
   0   3  -4 6850.62 605.951  23
   0  -3   3 8441.41 686.188   3
   0   3  -3 8827.40 656.356  15
   0   3  -3 8671.37 673.731  16
   0  -3   3 8269.48 668.602  18
   0   3  -3 9685.96 698.294  23
   0   3  -3 8953.47 682.359  24
   0  -3   2 210.513 196.113   3
   0  -3   2 152.848 118.617   2
   0  -3   2 27.1184 126.925   5
   0  -3   2 11.1333 137.640   4
   0   3  -2 60.6078 99.4177  15
   0   3  -2-174.261 217.424  21
   0   3  -2-71.9055 174.692  23
   0  -3   2-44.9394 162.609  18
   0  -3   1 53510.8 3598.08   4
   0  -3   1 53819.2 3596.74   3
   0  -3   1 48950.7 3606.88   5
   0  -3   1 47671.3 3583.70   2
   0   3  -1 53777.4 3592.76  15
   0  -3   1 54416.8 3600.65  18
   0   3  -1 50777.1 3595.45  21
   0  -3   0 36.7104 85.6701   2
   0  -3   0 195.989 119.186   4
   0   3   0 30.3060 113.622  15
   0   3   0 288.047 113.595  19
   0  -3   0 186.285 164.681  18
   0  -3  -1 306.815 155.483   3
   0  -3  -1 246.992 114.740   5
   0   3   1 374.369 81.8879  20
   0   3   1 361.364 105.185  17
   0   3   1 248.384 103.128  19
   0  -3  -2 14135.9 1075.16   5
   0  -3  -2 16192.4 1075.44   3
   0  -3  -2 16112.8 1073.76   4
   0  -3  -2 11425.7 1045.90   2
   0   3   2 15807.0 1051.11  19
   0   3   2 15161.7 1058.49  25
   0   3   2 14367.2 1042.10  20
   0  -3  -2 17184.5 1080.19  18
   0   3   2 14264.7 1047.64  17
   0   3   3 9139.17 619.189  30
   0  -3  -3 7889.83 616.495  36
   0  -3  -3 7774.52 648.646  31
   0  -3  -3 7704.85 624.800   4
   0  -3  -3 7998.55 637.646   5
   0  -3  -3 7176.93 611.221   2
   0  -3  -3 9209.29 646.637   3
   0  -3  -3 8420.05 635.613  18
   0   3   3 8048.79 630.521  25
   0   3   3 8238.56 622.372  17
   0   3   3 8210.74 622.442  19
   0   3   3 8828.70 609.845  20
   0   3   4 1114.07 182.667  28
   0  -3  -4 906.183 138.607  36
   0  -3  -4 811.406 224.344  31
   0   3   4 1123.26 121.304  40
   0  -3  -4 1014.77 155.863   2
   0  -3  -4 878.827 228.210   3
   0  -3  -4 988.092 196.604  18
   0   3   4 1152.90 150.108  20
   0   3   4 1053.51 190.511  17
   0   3   4 1209.11 212.244  25
   0   3   5 5103.44 389.370  28
   0  -3  -5 3585.54 340.466  36
   0   3   5 3731.51 343.650  20
   0   3   5 4278.39 380.086  17
   0  -3  -5 3280.84 363.360  18
   0   3   5 4689.27 318.011  40
   0  -3  -5 3212.26 390.508   3
   0   3   6 103.465 114.046  20
   0   3   6 146.434 172.764  17
   0  -3  -6 61.9228 100.942  60
   0   3   6 192.336 81.8979  41
   0   3   6-27.0344 90.9373  40
   0  -3  -6 14.5830 102.768  36
   0  -3  -6 444.909 218.972  31
   0   3   6 455.118 164.691  28
   0  -3  -6 133.007 87.3839  38
   0   3   7 3707.70 299.773  85
   0  -3  -7 3937.81 334.563  75
   0  -3  -7 3517.12 332.047  79
   0   3   7 4357.47 400.081  17
   0   3   7 3090.92 341.132  20
   0  -3  -7 3592.62 305.233  60
   0   3   7 4199.48 304.180  41
   0  -3  -7 3249.71 419.125  31
   0   3   7 3848.46 370.348  32
   0  -3  -7 3259.10 328.531  36
   0   3   7 3760.69 381.700  28
   0  -3  -7 3171.01 301.664  38
   0  -3  -8 35392.7 2425.94  95
   0   3   8 36951.5 2432.91  85
   0  -3  -8 37329.6 2468.96  90
   0  -3  -8 31483.5 2441.70  79
   0  -3  -8 38271.6 2443.77  75
   0   3   8 35980.7 2431.36  78
   0   3   8 34999.0 2518.75  17
   0   3   8 25032.9 2462.15  20
   0  -3  -8 37897.4 2438.86  60
   0   3   8 38319.2 2436.88  41
   0  -3  -8 28152.9 2432.22  38
   0   3   8 39971.2 2526.72  28
   0   3   8 39345.5 2521.06  32
   0  -3  -8 32085.0 2470.05  36
   0  -3  -9 13754.4 1008.51  95
   0  -3  -9 15526.5 1065.05  90
   0   3   9 14824.4 1018.50  85
   0  -3  -9 11695.1 1026.23  79
   0   3   9 15221.4 1024.12  78
   0  -3  -9 14525.3 1033.32  75
   0   3   9 14319.6 1122.99  27
   0  -3  -9 15417.1 1028.65  60
   0   3   9 15084.0 1014.96  48
   0  -3  -9 10485.9 1015.06  38
   0   3   9 14994.1 1119.44  28
   0   3   9 15526.7 1108.11  32
   0   3  10 5678.55 491.497  85
   0  -3 -10 6657.59 549.060  90
   0  -3 -10 6133.85 522.825  75
   0   3  10 6879.08 512.567  78
   0  -3 -10 4864.47 512.791  79
   0   3  10 7215.50 510.957  72
   0  -3 -10 6355.01 510.754  60
   0   3  10 7609.52 541.830  67
   0   3  10 6296.07 487.718  48
   0   3  10 6277.10 601.994  28
   0   3  11 4265.07 364.004  67
   0  -3 -11 3063.49 313.694  60
   0   3  11 3495.04 420.111  28
   0   3  11 3440.97 316.627  72
   0   3  11 3462.36 323.790  78
   0  -3 -11 3443.41 340.908  75
   0  -3 -11 2728.06 343.090  90
   0  -3 -12 29.3823 134.620  60
   0   3  12 206.296 212.474  67
   0   3  12 212.041 155.032  78
   0  -3 -12 85.4955 170.442  75
   0   3  12 341.470 139.299  72
   0  -3 -12 68.7710 166.666  90
   0  -3 -13 191.795 134.976  75
   0   3  13 351.719 125.220  78
   0   3  13 351.660 107.669  72
   0   4 -11 306.877 103.412  68
   0   4 -11 73.0746 75.1956  86
   0   4 -10 133.238 127.517  68
   0   4 -10 157.612 104.208  86
   0  -4   9 212.692 103.568  94
   0   4  -9 363.062 130.756  86
   0  -4   9 537.700 117.810  96
   0   4  -9 371.814 122.256  45
   0   4  -9 542.022 133.445  42
   0   4  -9 283.767 157.156  35
   0  -4   9 295.245 202.069  81
   0  -4   9 392.513 223.123  73
   0  -4   8 577.666 129.876  94
   0   4  -8 354.593 141.418  86
   0  -4   8 197.819 116.049  96
   0   4  -8 509.220 143.878  42
   0   4  -8 326.404 128.976  45
   0   4  -8 281.730 177.820  35
   0  -4   8 623.523 261.582  73
   0  -4   8 434.707 228.933  81
   0  -4   7 547.948 140.430  96
   0   4  -7 990.310 164.046  42
   0   4  -7 908.125 221.999  35
   0  -4   7 505.207 237.352  81
   0  -4   7 670.507 265.817  73
   0  -4   6 880.673 270.962  73
   0  -4   6 741.884 229.855  81
   0   4  -6 602.724 151.103  42
   0  -4   6 637.711 136.147  96
   0  -4   5 7787.15 604.127  73
   0  -4   5 7960.17 594.034  81
   0  -4   5 6330.29 579.951  67
   0  -4   5 7429.75 568.249  96
   0   4  -5 7410.67 638.127  16
   0  -4   4 1026.73 221.724  67
   0  -4   4 1156.60 228.314  81
   0  -4   4 1389.88 256.213  73
   0   4  -4 1861.20 254.894  24
   0   4  -4 1643.53 260.224  23
   0   4  -4 1197.64 209.738  16
   0  -4   3 2254.80 280.014  18
   0   4  -3 2014.34 288.403  23
   0   4  -3 2209.03 278.087  24
   0   4  -3 1990.37 252.611  16
   0  -4   3 2539.60 338.371   3
   0   4  -2-45.4077 209.911  21
   0   4  -2 61.0013 169.104  23
   0  -4   2-49.7934 173.558  18
   0   4  -2 45.8039 116.247  16
   0  -4   2 77.7518 235.769   3
   0   4  -1 11146.7 831.193  21
   0  -4   1 11127.0 833.954  18
   0   4  -1 11255.2 810.426  15
   0  -4   1 9650.65 802.456   2
   0  -4   1 10449.7 835.665   3
   0  -4   0 687.144 201.071  18
   0   4   0 721.453 246.648  21
   0   4   0 687.357 154.032  15
   0  -4   0 632.740 173.950   4
   0  -4   0 671.393 223.993   3
   0  -4   0 864.107 158.026   2
   0  -4   0 471.550 176.518   5
   0   4   1 313.376 110.199  19
   0   4   1 405.106 260.674  21
   0  -4  -1 408.792 187.999  18
   0   4   1 297.290 146.545  25
   0   4   1 397.907 145.947  15
   0  -4  -1 273.172 148.460   5
   0  -4  -1 182.946 200.691   3
   0  -4  -1 373.656 154.171   4
   0  -4  -1 271.442 124.086   2
   0  -4  -2 891.768 163.016   2
   0  -4  -2 448.511 177.225   5
   0  -4  -2 1059.77 246.545   3
   0  -4  -2 1049.94 194.471   4
   0   4   2 631.712 174.265  25
   0  -4  -2 1190.45 228.522  18
   0   4   2 1086.61 161.688  19
   0   4   3 1047.11 179.248  30
   0   4   3 1183.44 131.549  39
   0   4   3 1419.57 225.597  25
   0  -4  -3 1176.44 228.081  18
   0  -4  -3 1277.78 257.144   3
   0  -4  -3 1189.15 185.178   2
   0  -4  -4 12338.1 959.495  18
   0   4   4 12975.2 957.487  25
   0   4   4 11731.1 936.706  17
   0   4   4 14043.8 965.196  28
   0  -4  -4 12210.7 964.214   3
   0   4   5 12662.8 853.302  28
   0  -4  -5 10688.1 793.440  79
   0  -4  -5 10709.5 835.124  18
   0   4   5 9554.62 822.940  17
   0   4   5 10929.8 772.872  40
   0  -4  -5 9702.88 844.639   3
   0  -4  -6 11605.3 801.933  75
   0   4   6 9848.48 849.560  17
   0  -4  -6 10504.8 780.630  60
   0   4   6 11055.6 783.353  40
   0  -4  -6 9641.60 818.537  36
   0   4   6 12356.3 869.708  28
   0  -4  -7 2580.72 276.521  95
   0   4   7 2836.86 255.059  85
   0  -4  -7 2607.74 296.612  79
   0   4   7 2653.27 348.874  17
   0   4   7 2114.58 378.631  21
   0  -4  -7 2872.07 261.443  60
   0   4   7 3396.50 261.981  41
   0   4   7 3091.51 258.136  40
   0  -4  -7 2326.88 282.124  36
   0   4   7 3387.57 355.820  28
   0   4   8 33107.7 2231.34  85
   0  -4  -8 31928.2 2229.52  95
   0  -4  -8 27888.3 2246.18  79
   0   4   8 33647.8 2233.89  78
   0   4   8 27874.0 2309.86  17
   0  -4  -8 29878.1 2229.25  60
   0   4   8 33343.5 2235.77  41
   0   4   8 34645.2 2329.59  32
   0   4   8 36402.4 2336.47  28
   0  -4  -9 6944.46 563.401  95
   0   4   9 7347.90 557.930  85
   0  -4  -9 6498.97 561.163  60
   0  -4  -9 6410.72 589.690  79
   0   4   9 9257.06 589.573  78
   0  -4  -9 7146.79 587.496  75
   0   4   9 8193.29 565.011  41
   0   4   9 6492.55 651.174  28
   0   4   9 7068.93 641.556  32
   0  -4 -10 4239.71 366.053  95
   0   4  10 4051.28 354.022  85
   0   4  10 5781.73 438.087  67
   0  -4 -10 3679.54 362.629  60
   0  -4 -10 5049.39 408.109  75
   0   4  10 4521.71 382.286  78
   0  -4 -10 3598.23 397.266  79
   0   4  10 4302.48 358.162  48
   0   4  10 4516.07 466.063  28
   0   4  11 2240.01 234.729  48
   0   4  11 3291.31 321.882  67
   0  -4 -11 2902.00 301.637  75
   0   4  11 2935.19 275.393  78
   0   4  12 325.549 206.253  67
   0  -4 -12 80.1888 167.326  75
   0   4  12 91.8838 138.513  78
   0   4  12-147.290 120.209  72
   0   4  13 1586.89 148.129  72
   0  -4 -13 1471.49 172.865  75
   0   4  13 1108.72 152.471  78
   0  -5   9 715.604 108.377  94
   0   5  -9 807.685 120.628  86
   0   5  -9 1004.88 147.877  68
   0   5  -8 62.7623 101.884  42
   0  -5   8-54.0862 106.982  94
   0   5  -8-77.6725 107.763  86
   0   5  -7 57.3202 113.950  42
   0   5  -7-113.682 118.737  45
   0  -5   7 9.40932 115.308  94
   0  -5   7 62.8199 98.7298  96
   0   5  -7-78.6003 115.989  86
   0  -5   6 3261.39 281.290  96
   0  -5   6 3057.57 260.296  80
   0   5  -6 3677.95 313.886  42
   0   5  -6 2743.94 350.973  35
   0  -5   5 7177.68 558.470  80
   0   5  -5 7502.61 598.443  42
   0  -5   5 7913.32 576.650  96
   0   5  -5 8549.08 681.268  24
   0  -5   4 6124.58 494.744  80
   0   5  -4 7452.21 615.223  24
   0   5  -4 6765.90 532.107  42
   0  -5   4 7125.64 515.612  96
   0  -5   3 3144.15 265.864  80
   0  -5   3 3212.50 443.865   3
   0  -5   3 3088.89 295.103   7
   0  -5   3 2772.50 314.961   9
   0   5  -3 2971.99 383.291  23
   0   5  -3 3592.00 374.353  24
   0   5  -3 3336.35 339.590  16
   0  -5   3 3670.14 287.937  96
   0  -5   2 23021.6 1701.32  80
   0  -5   2 27955.0 1816.50   3
   0  -5   2 25960.4 1714.16   6
   0  -5   2 25187.7 1714.40   7
   0  -5   2 25486.3 1794.54  18
   0   5  -2 26336.5 1818.83  23
   0   5  -2 18772.3 1767.65  21
   0  -5   2 23326.1 1731.19  10
   0  -5   2 26476.6 1734.09   9
   0  -5   2 24481.5 1725.24  12
   0   5  -2 19804.3 1751.43  16
   0  -5   2 23045.4 1727.06  11
   0  -5   2 27675.3 1719.76  96
   0  -5   1 32227.1 2332.89  80
   0  -5   1 34818.5 2345.38   7
   0  -5   1 31798.1 2343.26   6
   0  -5   1 41074.0 2446.12   3
   0   5  -1 32326.6 2412.74  21
   0   5  -1 37259.4 2446.80  23
   0  -5   1 35799.3 2428.19  18
   0   5  -1 27928.0 2375.62  16
   0  -5   1 33199.6 2366.04  10
   0  -5   1 33784.0 2363.27  11
   0  -5   1 38474.0 2367.52   9
   0  -5   1 32604.1 2354.84  12
   0  -5   1 34215.4 2353.13  89
   0  -5   0 2433.92 320.635  18
   0   5   0 2351.91 360.448  21
   0  -5   0 2320.12 238.326   7
   0  -5   0 2034.53 225.771   6
   0  -5   0 2734.30 273.533   9
   0  -5   0 1887.82 231.937   8
   0  -5   0 2737.60 369.849   3
   0  -5   0 1944.99 192.850  80
   0  -5  -1 9752.32 785.839  18
   0   5   1 10046.3 804.120  21
   0   5   1 8552.83 725.819  25
   0  -5  -1 9015.30 702.680   8
   0  -5  -1 9693.16 697.592   6
   0   5   1 10286.1 763.714  15
   0  -5  -1 9416.66 680.722  80
   0  -5  -2 25119.3 1917.41  80
   0  -5  -2 28049.6 1930.94   7
   0  -5  -2 31463.0 2023.98   3
   0   5   2 26413.2 2010.88  21
   0   5   2 27665.9 1969.43  25
   0  -5  -2 31172.0 1954.36   9
   0   5   2 27879.6 1998.70  15
   0   5   2 27046.1 1980.51  30
   0  -5  -3 232.023 218.981  18
   0   5   3 573.605 201.335  25
   0  -5  -3 233.264 152.336   8
   0  -5  -3 261.249 140.329   6
   0  -5  -3 586.474 164.773   7
   0  -5  -3 338.429 188.179   9
   0  -5  -3 710.308 303.371   3
   0  -5  -3 591.484 155.371  79
   0  -5  -4 2234.42 237.927  95
   0  -5  -4 1731.67 239.217  75
   0  -5  -4 2085.59 245.507  79
   0  -5  -4 2299.53 235.787   6
   0  -5  -4 2092.62 281.077   9
   0  -5  -4 2874.38 410.355   3
   0  -5  -4 2631.54 252.246   7
   0  -5  -4 2498.89 331.304  18
   0   5   4 2749.44 318.171  25
   0   5   4 1745.17 382.269  21
   0   5   4 2477.99 296.399  28
   0  -5  -4 2342.15 243.868  10
   0  -5  -4 2132.14 246.435  12
   0  -5  -4 2012.36 234.796  11
   0  -5  -5 4261.12 370.133  12
   0  -5  -5 4039.67 368.855  10
   0  -5  -5 4531.89 370.205  11
   0  -5  -5 4364.16 354.962   6
   0  -5  -5 4739.69 519.429   3
   0  -5  -5 3723.62 357.438   7
   0  -5  -5 4839.13 369.385  95
   0   5   5 4583.94 504.655  21
   0  -5  -5 4409.10 447.876  18
   0  -5  -5 4577.30 387.183  79
   0  -5  -5 3880.04 368.860  75
   0   5   5 4713.88 347.496  40
   0   5   5 4864.07 441.786  28
   0   5   6 258.096 311.980  21
   0  -5  -6 88.4403 189.476  79
   0  -5  -6 30.0166 181.271  75
   0   5   6 252.882 108.191  40
   0   5   6 203.244 197.078  28
   0  -5  -7 1942.58 238.936  95
   0   5   7 1298.78 355.059  21
   0   5   7 2202.31 207.080  41
   0   5   7 1909.45 199.452  40
   0   5   7 1911.29 298.073  28
   0   5   7 1626.67 268.092  32
   0  -5  -7 1519.30 251.956  75
   0  -5  -8 2434.12 289.585  95
   0   5   8 2680.27 255.753  85
   0   5   8 3016.48 263.657  41
   0   5   8 2888.58 365.720  28
   0  -5  -8 2942.49 316.749  75
   0  -5  -9 10720.7 750.055  95
   0   5   9 9541.99 731.520  85
   0  -5  -9 8032.28 765.765  79
   0   5   9 10401.1 747.312  78
   0   5   9 10668.9 743.078  41
   0   5   9 9805.56 833.374  28
   0   5   9 10527.3 836.445  32
   0   5  10 11768.6 990.747  85
   0   5  10 15380.2 1028.35  67
   0   5  10 15433.2 1014.15  72
   0   5  10 14562.5 1008.69  78
   0   5  10 14181.2 1001.77  48
   0   5  10 13268.2 1079.14  32
   0   5  11 73.8120 96.0569  48
   0   5  11 35.3167 214.341  67
   0   5  11-115.159 143.688  78
   0  -5 -11 104.240 173.985  75
   0   5  12 679.331 173.120  67
   0  -5 -12 384.882 149.142  75
   0  -6   8 567.436 89.7450  94
   0   6  -8 767.404 111.096  61
   0  -6   7 6.68658 92.1151  94
   0   6  -7 56.9167 97.8975  68
   0  -6   6-50.0836 110.930  94
   0   6  -6-21.5819 89.3463  42
   0   6  -6-47.3018 100.688  45
   0  -6   5 3356.88 263.990  96
   0   6  -5 2434.13 324.928  35
   0   6  -5 2945.05 285.018  45
   0   6  -4 147.592 117.585  45
   0  -6   4 183.930 110.361  96
   0  -6   4 20.2064 123.282  94
   0  -6   3-15.2261 153.004   7
   0  -6   3 126.675 185.361   9
   0  -6   3-98.0077 112.993  96
   0  -6   3-112.442 125.852  94
   0   6  -3 77.4316 182.638  24
   0  -6   2 1799.32 260.704   9
   0  -6   2 1703.84 227.667   7
   0   6  -2 2572.29 317.353  24
   0   6  -2 1829.65 315.585  23
   0  -6   2 1907.99 215.166  11
   0  -6   2 1194.68 204.172  10
   0  -6   2 2091.53 201.437  96
   0  -6   2 1722.89 200.186  94
   0  -6   1 8259.95 633.079  80
   0  -6   1 8824.10 657.952   7
   0   6  -1 9320.64 777.673  23
   0  -6   1 9178.61 675.694  12
   0  -6   1 9418.96 686.768   9
   0  -6   1 7590.28 664.104  11
   0  -6   1 8440.02 674.084  10
   0  -6   1 8148.82 647.146  94
   0  -6   1 9854.05 654.834  96
   0  -6   0 34.8758 93.8153  80
   0  -6   0 528.981 199.079   9
   0  -6   0 301.966 151.459   6
   0  -6   0 91.7493 160.213   7
   0   6   0 465.467 324.526  21
   0   6   0 151.953 210.855  23
   0  -6   0-24.1733 167.490  12
   0  -6   0 136.133 143.343  10
   0  -6   0 56.2176 135.636  11
   0  -6   0-32.9591 130.940  89
   0  -6   0 173.299 111.205  94
   0  -6   0 37.5586 115.295  96
   0  -6  -1 16122.7 1082.63  89
   0  -6  -1 13798.5 1054.13  93
   0  -6  -1 16147.1 1075.06  96
   0  -6  -1 14843.6 1058.02  80
   0   6   1 14220.5 1189.25  21
   0   6   1 13713.7 1135.38  30
   0  -6  -1 15695.0 1106.47  10
   0  -6  -1 14472.4 1095.27  11
   0  -6  -1 14860.3 1074.71   6
   0   6   2 38978.8 2896.08  21
   0  -6  -2 39571.6 2784.02  93
   0  -6  -2 44917.1 2808.91  89
   0  -6  -2 34461.2 2791.14  96
   0  -6  -2 40593.4 2820.48   9
   0  -6  -2 40932.1 2817.54  12
   0  -6  -2 42992.5 2798.79   7
   0  -6  -3 8942.76 602.183   7
   0  -6  -3 7456.63 590.844   6
   0  -6  -3 8390.91 600.080  89
   0  -6  -3 7364.33 571.004  93
   0   6   3 7868.31 747.095  21
   0   6   3 7556.87 674.046  28
   0  -6  -3 6555.50 617.061   9
   0  -6  -3 7718.92 612.246  12
   0  -6  -3 7686.28 613.518  11
   0  -6  -3 7939.86 618.954  10
   0  -6  -4 4283.44 370.957  12
   0  -6  -4 3172.84 381.376   9
   0  -6  -4 3894.18 359.864  11
   0  -6  -4 3732.19 365.726  10
   0  -6  -4 4116.88 351.405  89
   0  -6  -4 3934.50 319.872  93
   0  -6  -4 4130.96 355.760   7
   0   6   4 3842.13 517.445  21
   0   6   4 4037.73 330.842  40
   0   6   4 4429.47 433.502  28
   0  -6  -5 3277.61 299.484  11
   0  -6  -5 3012.58 294.314  10
   0  -6  -5 2584.20 297.984  75
   0  -6  -5 3149.11 298.281  95
   0  -6  -5 3107.37 286.557  89
   0  -6  -5 2930.96 293.397   7
   0   6   5 3381.12 266.783  40
   0   6   5 3295.53 371.324  28
   0  -6  -6-174.785 137.171  10
   0  -6  -6 74.5853 126.022  11
   0  -6  -6-37.9131 171.672  95
   0   6   6 90.2271 107.390  40
   0   6   6 109.838 91.3476  41
   0   6   6 132.343 201.521  28
   0  -6  -6-19.9242 182.416  75
   0   6   7 1731.76 190.589  85
   0   6   7 1963.18 195.238  41
   0   6   7 1917.64 297.766  28
   0   6   7 1958.20 285.459  32
   0  -6  -7 1731.00 251.259  75
   0   6   8 10985.5 841.611  85
   0  -6  -8 11459.5 868.572  75
   0   6   8 12447.6 951.292  32
   0   6   8 12168.8 948.066  28
   0   6   8 12355.4 853.681  41
   0   6   9 1360.94 156.591  41
   0  -6  -9 1251.26 221.562  75
   0   6   9 1471.24 195.467  78
   0   6  10 352.898 108.692  48
   0   6  10 620.075 134.355  72
   0  -6 -10 621.779 175.927  75
   0   6  10 328.239 140.812  78
   0   6  10 374.316 211.925  67
   0   6  11 1457.21 167.624  78
   0  -6 -11 1470.94 185.472  75
   0   6  11 1556.35 159.925  72
   0   6  11 1809.51 207.289  67
   0  -7   5 368.166 95.4083  94
   0   7  -5 469.959 101.983  61
   0  -7   4 190.105 100.638  94
   0   7  -3 2437.41 229.204  43
   0  -7   3 2344.35 222.234  94
   0  -7   2 124.159 120.908  10
   0  -7   2 220.255 122.338  11
   0  -7   2 232.224 150.744   7
   0  -7   2 232.068 107.974  94
   0  -7   2 193.938 102.384  96
   0  -7   1 2555.42 276.213   9
   0  -7   1 2459.53 240.707   7
   0  -7   1 1633.11 216.415  96
   0  -7   1 2412.08 211.591  94
   0  -7   1 2157.58 233.681  11
   0  -7   1 2120.01 237.585  10
   0   7  -1 1842.31 283.068  30
   0  -7   0 3656.60 325.834  10
   0  -7   0 3134.35 311.878  11
   0  -7   0 3375.33 339.901   9
   0  -7   0 3310.12 306.896   7
   0  -7  -1 29.9426 134.211  10
   0  -7  -1 13.8622 129.261  11
   0  -7  -2 26.0039 189.658   9
   0  -7  -2 240.769 150.886   7
   0  -7  -2-10.3699 131.368  89
   0  -7  -2 213.429 142.021  10
   0  -7  -2 268.199 143.950  11
   0   7   2 211.090 170.598  28
   0  -7  -3 12.8654 190.556   9
   0  -7  -3 82.4020 152.310   7
   0  -7  -3 14.1732 62.0154  93
   0  -7  -3 102.643 134.353  89
   0  -7  -3 226.693 146.700  10
   0  -7  -3-111.947 137.724  11
   0   7   3 188.635 177.488  28
   0  -7  -4 10179.4 704.791   7
   0  -7  -4 9634.79 681.396  93
   0  -7  -4 11523.4 711.513  89
   0   7   4 11141.9 793.876  28
   0  -7  -4 9078.11 716.645  11
   0  -7  -4 9630.34 724.608  10
   0  -7  -5 774.494 104.612  93
   0  -7  -5 712.480 148.854  89
   0   7   5 990.323 123.908  41
   0  -7  -5 630.261 160.986  11
   0  -7  -5 894.007 163.105  10
   0  -7  -5 547.630 172.273   7
   0  -7  -5 305.401 205.842   9
   0  -7  -6 404.452 131.962  89
   0  -7  -6 298.155 79.3093  93
   0   7   6 450.435 96.2674  41
   0  -7  -6 217.101 127.274  10
   0  -7  -6 391.701 126.977  11
   0  -7  -6 247.502 157.971   7
   0  -7  -7 3161.56 255.298  93
   0  -7  -7 2798.50 272.880  89
   0   7   7 3443.31 266.576  41
   0  -7  -8 1797.20 196.223  89
   0  -7  -8 2118.45 180.922  93
   0  -7  -9 4117.13 308.321  93
   0   7   9 4361.30 325.379  78
   0   7   9 4973.88 330.886  72
   0  -7 -10-26.5565 35.9890  93
   0  -8   1-22.2445 86.9962  10
   0  -8   1 51.4387 119.951   7
   0  -8   0 934.252 140.866  10
   0  -8   0 823.861 134.882  11
   0  -8   0 1277.13 157.921   7
   0  -8  -1 560.428 124.991  11
   0  -8  -1 745.772 132.417  10
   0  -8  -1 880.766 149.471   7
   0  -8  -2 4672.29 408.881  11
   0  -8  -2 5229.89 417.607  10
   0  -8  -2 5626.03 408.712   7
   0  -8  -3 424.901 118.925  11
   0  -8  -3 229.147 114.963  10
   0  -8  -3 419.332 138.493   7
   0  -8  -4 29.1840 102.957  10
   0  -8  -4 9.02111 100.936  11
   0  -8  -4-177.308 130.055   7
   0  -8  -5 887.377 136.583  10
   0  -8  -5 1049.17 140.214  11
   0  -8  -5 1067.76 154.873   7
   0  -8  -6 225.873 79.7855  89
   0   8   6 239.311 96.6173  78
   1  -8  -4 20.5706 109.067   7
   1  -8  -4-54.6043 79.7018  10
   1  -8  -4 82.0691 79.5410  11
   1  -8  -3 797.873 133.297   7
   1  -8  -3 838.856 118.104  11
   1  -8  -3 690.544 116.854  10
   1  -8  -2 144.846 112.587   7
   1  -8  -2 275.967 95.0940  10
   1  -8  -2 234.056 96.0438  11
   1  -8  -1 1178.52 147.501  11
   1  -8  -1 1614.01 155.716  10
   1  -8   0-12.2348 102.087   7
   1  -8   0-18.2017 76.9407  11
   1  -8   0 110.753 78.4482  10
   1  -7  -9 112.871 39.5245  93
   1  -7  -8 4383.35 332.396  93
  -1   7   8 4614.40 347.956  78
   1  -7  -7 3789.41 283.714  93
  -1   7   7 3494.68 284.142  85
  -1   7   6 37.9874 84.9488  85
   1  -7  -6 103.247 65.6861  93
  -1   7   6 21.6708 77.6091  41
   1  -7  -6 66.4997 100.332  11
   1  -7  -6-54.1865 101.071  10
   1  -7  -5 1087.35 117.007  93
   1  -7  -5 1063.33 160.095  10
   1  -7  -5 929.432 153.486  11
   1  -7  -5 495.471 197.458   9
   1  -7  -5 868.221 172.956   7
   1  -7  -4 322.288 109.557  89
   1  -7  -4 458.007 84.2358  93
  -1   7   4 313.714 104.933  40
   1  -7  -4 235.808 131.777  11
   1  -7  -4 408.065 136.450  10
   1  -7  -4 169.153 153.140   7
   1  -7  -4 75.6615 184.575   9
   1  -7  -3 165.012 74.8823  93
  -1   7   3 278.150 101.612  40
   1  -7  -3 353.342 140.648  10
   1  -7  -3 352.326 138.166  11
   1  -7  -3 288.241 185.175   9
   1  -7  -3 401.960 152.860   7
  -1   7   2 191.270 98.9411  40
   1  -7  -2 11.8080 176.949   9
   1  -7  -2 100.664 139.668   7
   1  -7  -1 151.450 127.525  11
   1  -7  -1 149.729 120.441  10
  -1   7   0 60.7158 95.7633  39
   1  -7   0-107.233 120.013  11
   1  -7   0 102.769 121.149  10
   1  -7   0-55.0822 142.811   7
   1  -7   0 220.537 181.435   9
  -1   7  -1 712.111 130.606  39
   1  -7   1 857.170 149.961  10
   1  -7   1 559.361 139.944  11
   1  -7   1 1208.74 204.029   9
   1  -7   1 1021.88 165.521   7
  -1   7  -2 33.6432 86.3885  51
   1  -7   2 19.3200 110.073  10
   1  -7   2 116.964 104.330  11
   1  -7   2-30.2651 138.626   7
   1  -7   2 42.0757 163.789   9
   1  -7   3 219.642 90.5540  94
  -1   7  -3 248.032 90.2276  51
  -1   7  -4 859.756 126.521  64
   1  -7   4 1191.79 123.265  94
   1  -7   5 416.477 79.0586  94
  -1   6  10 1829.87 211.721  67
  -1   6  10 1110.87 132.448  85
  -1   6  10 1535.06 159.801  72
  -1   6  10 1543.72 166.211  78
   1  -6 -10 1550.40 174.216  75
  -1   6   9 52.9758 76.4663  41
  -1   6   9-97.0369 90.7833  85
   1  -6  -9 118.984 151.886  75
  -1   6   9 6.71231 139.417  78
  -1   6   8 9338.92 619.138  41
  -1   6   8 7731.69 608.228  85
   1  -6  -8 7780.81 622.621  75
  -1   6   7 13571.7 862.203  41
  -1   6   7 12270.3 855.506  40
  -1   6   7 12552.6 855.888  85
   1  -6  -7 9879.99 843.320  89
   1  -6  -7 11193.6 857.303  75
   1  -6  -7 11743.1 879.829  79
   1  -6  -6 393.853 142.227  11
   1  -6  -6 719.180 157.014  10
   1  -6  -6 882.654 206.651  79
   1  -6  -6 774.125 140.243  89
   1  -6  -6 642.381 115.389  93
  -1   6   6 772.196 137.343  40
  -1   6   6 617.264 212.790  28
   1  -6  -5 11276.7 851.184  11
   1  -6  -5 11295.3 857.903  10
   1  -6  -5 11019.2 849.252  79
   1  -6  -5 11258.6 831.560  89
   1  -6  -5 12863.2 832.660  93
   1  -6  -5 11793.8 834.757   7
  -1   6   5 12524.2 837.695  40
  -1   6   5 13757.2 958.499  28
   1  -6  -4 27352.2 2010.19  10
   1  -6  -4 27144.6 2003.56  11
   1  -6  -4 23710.7 1995.49   9
   1  -6  -4 26054.5 1984.66  79
   1  -6  -4 29471.1 1983.71  89
   1  -6  -4 30167.4 1981.08  93
  -1   6   4 30025.2 1987.01  40
  -1   6   4 34396.9 2102.62  28
   1  -6  -4 28444.6 1982.34   7
   1  -6  -3 986.510 178.994  10
   1  -6  -3 515.270 163.029  11
   1  -6  -3 767.463 230.334   9
   1  -6  -3 944.321 185.703   7
   1  -6  -3 985.707 162.229  89
   1  -6  -3 743.850 118.650  93
  -1   6   3 800.839 135.935  39
  -1   6   3 796.188 239.036  28
   1  -6  -2 4834.93 419.517   9
   1  -6  -2 4556.24 360.362  93
   1  -6  -2 4809.94 379.911  89
   1  -6  -2 4295.40 383.286   7
  -1   6   2 4933.26 522.570  23
  -1   6   2 4270.96 371.247  39
  -1   6   2 4171.64 451.914  30
   1  -6  -1 5425.17 420.440  93
   1  -6  -1 5839.23 442.197  89
   1  -6  -1 5653.27 426.973  80
  -1   6   1 5332.08 523.919  30
   1  -6  -1 5255.93 461.351  11
   1  -6  -1 4795.58 457.250  10
   1  -6   0 145.327 105.086  80
   1  -6   0 145.426 191.655   9
   1  -6   0-103.498 152.748   7
  -1   6   0 191.110 225.373  23
  -1   6   0-27.3421 192.194  30
   1  -6   0 77.5854 139.697  10
   1  -6   0-86.5404 142.916  11
   1  -6   1 60.5268 102.775  94
   1  -6   1 54.1644 150.584   7
   1  -6   1 164.564 190.332   9
   1  -6   1-7.88752 101.334  80
  -1   6  -1 91.2390 106.457  43
   1  -6   1 192.740 142.456  10
   1  -6   1 82.6060 128.468  11
   1  -6   2 294.519 118.302  94
   1  -6   2 486.244 161.474   7
   1  -6   2 293.378 196.619   9
   1  -6   2 350.482 111.644  80
  -1   6  -2 217.379 118.416  43
   1  -6   2 204.891 138.062  10
   1  -6   2 203.723 133.768  11
   1  -6   3 2404.10 232.922  94
   1  -6   3 2311.19 248.571   7
   1  -6   3 2593.92 279.293   9
  -1   6  -3 2440.43 244.442  43
   1  -6   3 2448.54 217.867  80
   1  -6   3 2292.08 238.376  11
   1  -6   3 1991.08 235.827  10
   1  -6   4 878.708 123.204  80
   1  -6   4 850.962 149.304  94
  -1   6  -4 674.405 144.805  43
  -1   6  -4 1052.06 150.524  45
   1  -6   5-88.6154 80.8339  80
   1  -6   5 244.483 116.750  94
  -1   6  -5 133.785 103.599  45
  -1   6  -5 44.5781 105.128  43
  -1   6  -6-109.523 105.314  61
  -1   6  -6 9.62017 92.7527  43
  -1   6  -7 65.3856 91.5281  61
   1  -6   7 106.411 86.9141  94
   1  -6   8 91.8972 57.8558  94
  -1   5  11 908.687 187.322  67
  -1   5  11 916.033 135.470  72
  -1   5  11 908.343 154.104  78
  -1   5  10 90.7172 205.498  67
  -1   5  10 73.4461 93.6696  48
  -1   5  10 116.983 98.9332  85
  -1   5  10 188.895 131.493  72
  -1   5  10 220.819 151.545  78
   1  -5 -10 98.9566 180.169  79
   1  -5 -10-79.4388 172.967  75
  -1   5   9 807.012 146.331  85
  -1   5   9 1059.50 144.001  41
  -1   5   9 689.485 184.772  32
   1  -5  -9 827.854 220.758  79
  -1   5   9 1214.13 195.012  78
   1  -5  -9 1020.21 215.966  75
  -1   5   8 49.9219 115.869  85
   1  -5  -8 188.940 191.328  75
  -1   5   8 53.4415 100.941  41
  -1   5   8 253.790 165.123  32
  -1   5   8-83.9745 201.990  28
   1  -5  -7 93.3692 184.521  75
   1  -5  -7-163.064 204.297  79
  -1   5   7 95.3669 113.053  65
  -1   5   7-90.3050 111.145  59
  -1   5   7 125.675 114.759  40
  -1   5   7 250.469 107.256  41
  -1   5   7 28.3963 202.277  28
   1  -5  -6 1020.03 208.768  75
   1  -5  -6 767.989 220.447  79
  -1   5   6 907.220 355.688  21
  -1   5   6 995.640 150.006  59
  -1   5   6 1360.08 165.613  40
  -1   5   6 1442.78 265.580  28
   1  -5  -5 1377.74 208.258   7
   1  -5  -5 1197.50 242.682   9
  -1   5   5 1796.84 280.071  28
   1  -5  -5 1436.99 231.608  79
   1  -5  -5 1275.28 210.178  75
   1  -5  -5 1388.18 297.005  18
  -1   5   5 1385.83 369.876  21
  -1   5   5 1129.67 161.733  59
  -1   5   5 1819.13 183.757  40
  -1   5   5 1484.49 165.843  55
   1  -5  -5 1615.54 204.267  11
   1  -5  -5 1572.64 206.070  10
  -1   5   4 1433.25 230.265  30
  -1   5   4 1524.17 269.822  28
   1  -5  -4 1214.70 208.573  79
   1  -5  -4 1353.94 201.322   7
   1  -5  -4 862.256 230.014   9
   1  -5  -4 1985.92 392.254   3
   1  -5  -4 1341.95 289.195  18
  -1   5   4 1050.17 353.588  21
  -1   5   4 1263.04 152.609  39
   1  -5  -4 878.925 172.570  11
  -1   5   4 788.222 220.298  15
   1  -5  -4 1136.18 196.421  10
   1  -5  -3 1199.96 193.711  10
  -1   5   3 1332.09 241.712  15
   1  -5  -3 1043.68 180.470  11
   1  -5  -3 922.154 129.944  93
   1  -5  -3 1320.29 161.575  89
   1  -5  -3 1068.58 179.817  79
   1  -5  -3 1386.44 197.862   7
   1  -5  -3 894.643 222.206   9
   1  -5  -3 1659.78 370.342   3
   1  -5  -3 984.168 272.301  18
  -1   5   3 898.537 351.909  21
  -1   5   3 1068.16 145.778  39
  -1   5   3 1026.38 209.845  30
   1  -5  -2 5149.98 441.546  89
   1  -5  -2 5748.04 434.751  93
   1  -5  -2 5627.89 436.636  80
   1  -5  -2 6500.13 460.217   7
   1  -5  -2 6599.53 561.205   4
   1  -5  -2 6673.48 604.003   3
   1  -5  -2 4954.83 462.112  11
   1  -5  -2 6028.69 485.872   9
  -1   5   2 6421.89 545.960  15
   1  -5  -2 5651.14 473.734  10
  -1   5   2 4630.59 505.254  30
   1  -5  -1 288.272 82.8684  93
   1  -5  -1 206.486 101.311  96
   1  -5  -1 274.938 118.255  89
   1  -5  -1 183.033 102.727  80
   1  -5  -1 228.848 211.954   4
  -1   5   1 173.004 328.679  21
   1  -5  -1 51.1667 226.956  18
  -1   5   1 438.345 176.922  15
   1  -5  -1 65.5663 131.143  11
   1  -5  -1 42.4623 130.260  10
  -1   5   1 284.408 184.058  30
   1  -5   0 709.150 122.103  80
   1  -5   0 634.554 170.618   7
   1  -5   0 451.581 321.534   3
   1  -5   0 724.594 208.438   9
   1  -5   0 353.504 232.129   4
  -1   5   0 760.011 354.015  21
   1  -5   0 737.491 257.160  18
   1  -5   0 513.520 100.629  93
   1  -5   0 756.669 137.413  89
   1  -5   0 652.281 112.785  91
   1  -5   0 476.087 155.827  10
  -1   5   0 1106.70 216.364  15
   1  -5   0 467.462 147.653  11
   1  -5   1 46.3196 97.5007  80
   1  -5   1 142.274 156.387   7
   1  -5   1 212.177 333.604   3
   1  -5   1-23.4491 192.687   9
  -1   5  -1-29.0718 198.822  23
   1  -5   1-25.1496 231.835  18
   1  -5   1 63.3178 91.4821  91
   1  -5   1-55.2224 129.240  10
   1  -5   1 64.0669 126.963  11
   1  -5   2 34.3587 96.1467  91
   1  -5   2-15.7386 99.7600  80
   1  -5   2-65.3300 163.284   7
   1  -5   2 251.026 196.439   9
   1  -5   2-115.728 333.385   3
   1  -5   2-24.6152 210.470  18
  -1   5  -2-29.7867 209.352  23
  -1   5  -2-81.5725 107.415  45
   1  -5   2-53.6735 133.818  10
   1  -5   2 124.670 125.150  11
   1  -5   3 1003.17 144.758  91
   1  -5   3 743.763 131.346  80
   1  -5   3 662.069 147.564  11
  -1   5  -3 794.484 249.746  23
  -1   5  -3 690.206 142.713  45
   1  -5   3 768.735 203.663   9
   1  -5   3 675.831 170.963   7
  -1   5  -4 1055.38 167.296  45
   1  -5   4 1057.50 149.882  80
  -1   5  -4 1289.87 255.625  24
  -1   5  -5 13.1854 107.121  42
  -1   5  -5 174.970 123.074  45
   1  -5   5 23.3877 99.3548  80
  -1   5  -5 209.474 206.088  24
   1  -5   6 396.501 105.962  80
  -1   5  -6 331.476 113.744  42
  -1   5  -6 257.587 132.451  45
  -1   5  -6 366.648 186.713  35
  -1   5  -7 512.702 140.228  68
   1  -5   7 542.831 103.558  80
  -1   5  -7 383.292 121.736  42
  -1   5  -7 497.805 132.819  45
  -1   5  -7 306.486 171.880  35
  -1   5  -8-76.7057 101.398  45
  -1   5  -8-18.9955 106.528  68
  -1   5  -8 40.7882 117.327  61
   1  -5   8 43.0140 101.444  94
  -1   5  -9 94.6041 90.0689  68
   1  -5   9 199.994 77.1873  94
   1  -4 -12 2057.38 233.455  75
  -1   4  12 2373.93 206.777  72
  -1   4  11 276.991 194.033  67
  -1   4  11 244.929 105.796  85
   1  -4 -11 311.377 185.325  75
  -1   4  11 169.817 127.267  72
   1  -4 -11 237.788 170.867  79
  -1   4  10 1078.35 172.644  85
   1  -4 -10 936.535 231.461  79
  -1   4  10 1671.66 205.985  72
  -1   4  10 1037.38 255.659  28
   1  -4  -9 3030.82 347.364  79
  -1   4   9 3466.83 298.481  85
  -1   4   9 2874.40 351.828  32
  -1   4   9 3490.23 403.912  28
   1  -4  -8 1088.32 248.705  79
   1  -4  -8 1654.58 245.644  75
  -1   4   8 1584.32 180.053  65
  -1   4   8 1718.53 193.450  85
  -1   4   8 1164.42 230.784  32
  -1   4   8 1729.93 286.830  28
   1  -4  -8 1242.53 225.486  36
   1  -4  -7 71.5251 162.947  95
   1  -4  -7 331.455 191.735  75
   1  -4  -7 63.2629 191.719  74
  -1   4   7 103.610 225.469  17
  -1   4   7 98.7391 110.473  59
  -1   4   7-9.54753 105.755  65
  -1   4   7 20.7021 95.1307  41
  -1   4   7 112.041 117.848  40
   1  -4  -7 23.5897 131.313  36
  -1   4   7-26.8613 203.376  28
   1  -4  -6 127.730 152.384  95
   1  -4  -6-121.349 172.086  75
   1  -4  -6-59.5182 170.536  79
  -1   4   6 136.578 193.903  17
  -1   4   6 389.025 289.462  21
  -1   4   6 46.3385 105.688  59
  -1   4   6 265.263 106.807  40
  -1   4   6 157.033 88.1913  55
   1  -4  -6 22.5274 134.564  36
  -1   4   6 172.997 189.370  28
   1  -4  -5 2984.15 430.312   3
   1  -4  -5 3736.57 323.815  95
   1  -4  -5 4067.48 353.870  74
   1  -4  -5 3555.57 338.854  79
   1  -4  -5 3164.17 324.504  75
   1  -4  -5 3376.38 384.042  18
  -1   4   5 3065.07 439.995  21
  -1   4   5 3686.72 298.330  59
  -1   4   5 4300.25 315.097  40
  -1   4   5 3851.37 302.628  55
  -1   4   5 3240.40 353.457  30
  -1   4   5 4088.02 390.280  28
   1  -4  -4 33888.6 2214.92   3
   1  -4  -4 28553.4 2196.96   4
   1  -4  -4 31756.0 2162.84  74
   1  -4  -4 28204.9 2147.55  79
   1  -4  -4 31611.6 2206.25  18
  -1   4   4 29802.9 2206.08  21
  -1   4   4 33097.4 2214.90  28
  -1   4   4 31996.4 2195.57  30
  -1   4   4 32575.0 2140.36  39
   1  -4  -4 28037.4 2150.62   9
   1  -4  -3 3039.45 359.486  18
  -1   4   3 2521.81 398.561  21
  -1   4   3 3116.85 332.041  30
  -1   4   3 3420.77 271.515  39
   1  -4  -3 3388.11 392.878   3
   1  -4  -3 3483.24 356.045   4
  -1   4   2 7362.76 586.335  30
   1  -4  -2 7154.86 602.955  18
   1  -4  -2 7809.48 615.596   3
   1  -4  -2 6069.29 583.637   4
  -1   4   2 6968.60 595.849  15
  -1   4   1 23897.9 1743.27  21
   1  -4  -1 21523.4 1730.93  18
   1  -4  -1 25273.8 1740.10   3
  -1   4   1 24793.8 1739.23  15
   1  -4   0 1946.16 291.094  18
  -1   4   0 2325.30 355.762  21
   1  -4   0 2087.43 279.101   4
  -1   4   0 2466.23 279.515  15
  -1   4  -1 1690.97 288.063  23
   1  -4   1 2140.03 296.462  18
  -1   4  -1 2420.93 350.536  21
  -1   4  -1 2135.93 267.758  15
   1  -4   1 2320.01 277.512   4
   1  -4   1 2095.39 320.947   3
   1  -4   2 10713.3 871.056  73
   1  -4   2 11393.0 838.370  80
   1  -4   2 12195.4 919.683  18
  -1   4  -2 13771.0 954.010  23
   1  -4   2 10188.9 860.624  67
  -1   4  -2 12520.6 911.471  15
   1  -4   2 11896.7 912.367   4
   1  -4   2 13761.1 944.540   3
   1  -4   2 12344.7 849.506   7
  -1   4  -3 76.3464 135.119  15
   1  -4   3 231.555 246.611  73
   1  -4   3-69.8829 91.3915  80
  -1   4  -3 21.3415 176.692  24
   1  -4   3 304.259 191.574  18
  -1   4  -3 280.931 195.591  23
   1  -4   3 142.824 211.199  67
  -1   4  -3 114.044 93.8095  42
   1  -4   3 90.1068 169.367   9
   1  -4   3-18.9348 177.945   4
   1  -4   3 53.7606 285.401   3
   1  -4   3 84.0835 148.913   7
   1  -4   4 3062.76 362.131  73
  -1   4  -4 3568.12 399.550  23
  -1   4  -4 2939.12 358.059  24
   1  -4   4 2599.75 333.146  67
  -1   4  -4 3637.60 293.764  42
  -1   4  -4 2810.27 337.155  16
   1  -4   5 1372.55 168.842  91
   1  -4   5 1358.44 301.585  73
   1  -4   5 1258.31 261.459  81
  -1   4  -5 1339.40 258.032  24
   1  -4   5 1239.23 263.876  67
  -1   4  -5 1461.42 176.821  42
  -1   4  -5 1076.54 220.106  16
   1  -4   6 571.389 238.689  67
   1  -4   6 579.943 291.847  73
   1  -4   6 566.425 239.052  81
  -1   4  -6 558.189 143.692  42
  -1   4  -6 412.357 146.382  45
  -1   4  -6 788.822 143.207  86
  -1   4  -7-48.7662 115.840  86
   1  -4   7 89.9690 222.325  67
   1  -4   7-117.778 281.857  73
   1  -4   7 30.6528 234.409  81
  -1   4  -7-108.109 134.437  45
  -1   4  -7 93.4746 127.093  42
  -1   4  -7-155.397 177.461  35
  -1   4  -8 315.331 126.382  86
   1  -4   8 221.492 205.261  67
   1  -4   8 161.141 267.487  73
   1  -4   8 406.514 228.992  81
  -1   4  -8 239.736 127.133  42
  -1   4  -8 244.548 167.236  35
  -1   4  -9 75.2488 131.221  68
   1  -4   9 7.35655 232.737  73
   1  -4   9 83.6855 86.4999  80
  -1   4  -9 9.81389 95.3586  43
  -1   4  -9 73.8012 108.078  45
  -1   4  -9 91.7296 116.595  42
  -1   4  -9 111.267 116.479  86
   1  -4  10 2731.82 245.899  94
  -1   4 -10 2720.84 260.656  86
  -1   4 -10 3593.37 276.436  61
  -1   4 -10 3731.15 287.109  68
   1  -4  10 3242.38 243.084  80
   1  -4  10 3070.29 302.953  73
   1  -3 -13 127.321 122.745  75
  -1   3  13 336.725 104.388  78
   1  -3 -12 1147.66 162.379  60
  -1   3  12 1536.55 182.159  78
   1  -3 -12 900.055 192.922  75
  -1   3  12 1120.19 155.093  72
   1  -3 -11 1786.41 210.262  60
  -1   3  11 2142.83 257.440  67
   1  -3 -11 1728.44 255.014  75
  -1   3  11 1950.26 207.361  72
   1  -3 -11 1253.53 230.172  79
  -1   3  10 2979.53 311.324  67
   1  -3 -10 2757.49 265.493  60
   1  -3 -10 2037.50 287.850  79
  -1   3  10 2592.04 261.484  72
   1  -3 -10 2813.61 306.584  75
   1  -3 -10 2396.05 291.912  90
  -1   3  10 2902.93 258.566  85
   1  -3 -10 2235.45 289.334  36
   1  -3  -9 20043.4 1486.79  90
  -1   3   9 21488.9 1462.39  85
  -1   3   9 21989.5 1463.41  72
   1  -3  -9 20966.8 1472.18  75
   1  -3  -9 18409.6 1471.80  79
   1  -3  -9 20104.2 1458.74  60
  -1   3   9 22862.2 1463.34  41
  -1   3   9 19702.2 1525.83  32
   1  -3  -9 18934.8 1519.22  36
   1  -3  -9 15997.0 1576.54  31
   1  -3  -8 894.571 196.222  90
   1  -3  -8 922.761 168.362  95
  -1   3   8 822.524 146.705  85
   1  -3  -8 665.692 203.641  79
   1  -3  -8 552.797 201.797  74
  -1   3   8 532.253 245.127  17
   1  -3  -8 930.244 151.442  60
  -1   3   8 762.389 137.709  65
  -1   3   8 921.197 135.964  41
  -1   3   8 1232.69 206.068  32
   1  -3  -8 730.332 178.174  36
   1  -3  -8 708.046 310.220  31
  -1   3   7 2884.51 260.338  85
   1  -3  -7 2702.73 270.631  95
   1  -3  -7 2762.48 302.977  74
   1  -3  -7 2806.65 301.481  79
  -1   3   7 3033.08 361.919  17
  -1   3   7 2993.94 259.242  65
  -1   3   7 2603.57 248.691  59
   1  -3  -7 2979.02 261.816  60
  -1   3   7 3335.76 266.826  40
  -1   3   7 3212.55 256.612  41
   1  -3  -7 2367.73 298.322  36
  -1   3   7 3584.68 337.186  32
   1  -3  -7 1927.79 390.085  31
   1  -3  -6-100.952 155.735  79
   1  -3  -6-173.436 154.848  74
   1  -3  -6 24.6035 150.233  75
  -1   3   6 192.153 99.3465  59
  -1   3   6 247.676 152.270  30
   1  -3  -6 78.1726 115.560  36
  -1   3   6 54.1036 85.2137  55
  -1   3   6 178.526 99.5510  40
  -1   3   6-98.5501 229.701  21
  -1   3   6-147.716 187.663  17
   1  -3  -5 2720.69 310.930  18
  -1   3   5 3004.53 352.169  21
  -1   3   5 3130.79 317.760  17
  -1   3   5 2637.79 311.130  28
   1  -3  -5 1816.14 334.919  31
   1  -3  -5 3109.90 295.903  36
  -1   3   5 2881.02 293.458  30
  -1   3   5 2440.23 233.352  59
  -1   3   5 3255.48 240.936  55
  -1   3   5 3359.85 248.053  40
   1  -3  -5 2054.68 290.946   4
  -1   3   4 5143.67 455.855  17
  -1   3   4 5232.84 488.619  21
   1  -3  -4 5211.47 457.118  18
  -1   3   4 5361.77 461.397  28
  -1   3   4 5227.66 446.763  30
   1  -3  -4 5202.65 448.407  36
   1  -3  -4 4679.30 479.864  31
  -1   3   4 5927.78 402.995  39
   1  -3  -4 5036.80 449.459   4
   1  -3  -4 4970.57 474.065   3
  -1   3   3 21786.5 1574.39  21
   1  -3  -3 22302.7 1567.09  18
  -1   3   3 20282.8 1549.51  17
   1  -3  -3 19749.4 1566.99  31
   1  -3  -3 20251.7 1560.02  36
  -1   3   3 23001.3 1565.61  30
  -1   3   3 23004.6 1520.46  39
   1  -3  -3 24248.6 1567.58   3
   1  -3  -3 20162.1 1555.68   4
   1  -3  -2 3502.89 333.275  18
  -1   3   2 2940.99 288.805  17
  -1   3   2 2924.02 364.640  21
  -1   3   2 3333.58 301.236  25
   1  -3  -2 2930.02 315.111  31
  -1   3   2 3467.17 307.993  30
   1  -3  -2 3217.82 301.686   4
   1  -3  -2 3097.51 329.061   3
   1  -3  -2 3145.05 284.526  14
  -1   3   1 27888.2 1995.94  25
   1  -3  -1 24736.8 2007.12  31
  -1   3   1 31984.4 2039.46  15
   1  -3  -1 30102.8 2001.65  14
   1  -3  -1 29937.3 2023.33   3
  -1   3   0 8566.18 740.998  21
   1  -3   0 10159.1 727.348  18
   1  -3   0 8807.12 679.802  14
  -1   3   0 10446.2 726.553  15
   1  -3   0 9159.92 709.108   4
   1  -3   1 4990.81 463.399  18
  -1   3  -1 5574.86 504.205  21
  -1   3  -1 5304.96 456.441  15
   1  -3   1 5335.96 411.903  14
   1  -3   1 5736.87 471.179   3
   1  -3   1 5883.81 457.184   4
  -1   3  -2 24086.4 1685.00  23
   1  -3   2 22624.7 1661.31  18
  -1   3  -2 23862.5 1668.17  15
   1  -3   2 22620.5 1662.93   3
   1  -3   2 23166.8 1659.60   4
  -1   3  -3 192.827 170.726  23
   1  -3   3-27.2371 162.450  18
  -1   3  -3 154.391 127.797  15
  -1   3  -3-25.3943 83.8821  42
   1  -3   3 13.4704 146.685   4
   1  -3   3-25.5003 227.892   3
   1  -3   4 1275.80 289.615   3
   1  -3   4 1301.91 368.159  34
  -1   3  -4 757.122 192.561  24
  -1   3  -4 1471.39 233.313  23
  -1   3  -4 1061.51 149.044  42
  -1   3  -4 1028.35 179.101  15
   1  -3   5 164.204 363.110  34
   1  -3   5 82.6986 237.953  73
  -1   3  -5 20.4434 171.752  24
   1  -3   5-55.3667 195.872  67
  -1   3  -5 84.5618 100.207  42
  -1   3  -5 248.967 136.956  16
   1  -3   6 255.953 99.7892  91
   1  -3   6 241.799 216.482  67
   1  -3   6 82.3629 258.408  73
  -1   3  -6 181.810 107.648  42
  -1   3  -7 12.7838 122.770  86
   1  -3   7 164.477 224.817  67
   1  -3   7 9.83966 273.037  73
  -1   3  -7 29.6474 120.917  45
  -1   3  -7-15.6259 120.987  42
  -1   3  -7 63.6261 167.774  35
   1  -3   7-22.6068 346.660  34
  -1   3  -8 365.207 136.171  86
  -1   3  -8 545.319 151.003  70
   1  -3   8 374.115 228.501  67
   1  -3   8 371.348 280.684  73
  -1   3  -8 312.690 139.216  42
  -1   3  -8 441.843 141.210  45
  -1   3  -8 536.567 183.291  35
  -1   3  -9 237.532 139.054  86
  -1   3  -9 98.2998 135.096  70
   1  -3   9 99.9635 213.732  67
  -1   3  -9 332.667 180.174  68
   1  -3   9-160.482 272.827  73
   1  -3   9-208.194 236.094  81
  -1   3  -9 208.570 127.174  42
  -1   3  -9 129.320 126.402  45
  -1   3  -9-19.9828 154.069  35
   1  -3  10-42.5057 210.965  81
   1  -3  10-71.4920 256.982  73
  -1   3 -10 23.9873 102.552  45
  -1   3 -10-170.195 124.799  70
  -1   3 -10 152.401 153.760  68
  -1   3 -10 336.350 135.574  61
  -1   3 -10-69.4725 120.341  86
   1  -3  11 979.784 217.172  73
   1  -3  11 845.973 189.398  81
  -1   3 -11 1112.04 164.709  68
  -1   3 -11 700.935 122.558  61
  -1   2  13 1063.51 140.560  78
  -1   2  13 754.208 113.950  72
   1  -2 -13 1120.80 141.598  60
   1  -2 -12 4746.51 397.534  60
   1  -2 -12 5317.05 419.205  90
   1  -2 -12 3999.46 402.554  75
  -1   2  12 4963.73 394.724  78
  -1   2  12 5172.78 387.660  72
   1  -2 -11 500.262 205.316  75
  -1   2  11 549.167 149.507  72
  -1   2  11 668.385 186.011  78
  -1   2  11 938.328 244.183  28
   1  -2 -11 623.639 170.853  60
   1  -2 -11 630.047 187.711  90
   1  -2 -11 427.689 142.986  38
  -1   2  10 209.005 140.632  72
  -1   2  10 19.2994 167.832  78
   1  -2 -10 229.126 169.312  79
   1  -2 -10-44.0287 202.674  75
  -1   2  10 29.4508 212.768  28
  -1   2  10 238.573 125.332  85
   1  -2 -10 426.870 177.719  90
   1  -2 -10 212.345 132.880  38
  -1   2  10 39.6710 210.469  67
   1  -2 -10 174.358 151.105  60
  -1   2   9 30176.9 1962.54  78
  -1   2   9 30012.6 1962.94  72
   1  -2  -9 23429.2 1961.75  79
   1  -2  -9 28068.3 1969.13  75
  -1   2   9 30615.5 1961.85  67
   1  -2  -9 29043.9 1992.13  90
  -1   2   9 30462.3 1965.49  85
  -1   2   9 33215.7 2073.31  28
   1  -2  -9 22876.9 2043.48  31
   1  -2  -9 22261.9 1960.24  38
   1  -2  -8 11510.0 812.910  16
   1  -2  -8 10001.3 791.544  90
  -1   2   8 10665.8 767.741  85
  -1   2   8 11216.2 768.878  72
   1  -2  -8 10444.7 788.629  74
   1  -2  -8 10873.3 780.784  75
  -1   2   8 10518.2 767.188  78
   1  -2  -8 9599.89 777.384  79
  -1   2   8 8837.69 807.693  20
  -1   2   8 9632.26 852.830  17
  -1   2   8 11769.9 766.550  41
  -1   2   8 9911.67 817.794  32
   1  -2  -8 10107.2 875.100  31
  -1   2   8 11728.8 858.259  28
   1  -2  -8 9073.29 767.644  38
   1  -2  -7 5375.66 408.011  16
  -1   2   7 4615.76 362.230  85
   1  -2  -7 4269.75 388.014  74
   1  -2  -7 4494.35 384.771  79
  -1   2   7 4473.47 367.416  78
   1  -2  -7 4994.01 386.284  75
  -1   2   7 4431.39 364.526  65
  -1   2   7 3856.36 401.796  30
  -1   2   7 4659.83 435.065  28
   1  -2  -7 4565.04 469.478  31
   1  -2  -7 4372.84 367.508  38
  -1   2   7 4396.37 411.368  32
  -1   2   7 5239.99 362.000  41
  -1   2   7 4825.27 449.629  17
  -1   2   7 3607.85 392.674  20
  -1   2   6 413.133 125.851  20
  -1   2   6 940.712 211.122  17
   1  -2  -6 402.545 226.724  31
  -1   2   6 369.497 138.733  30
   1  -2  -6 415.602 107.045  38
  -1   2   6 483.732 105.727  59
  -1   2   6 429.338 87.5977  41
  -1   2   6 446.708 100.436  40
   1  -2  -6 518.998 129.733  16
   1  -2  -5 9631.81 833.894   4
  -1   2   5 12809.3 881.697  17
   1  -2  -5 9471.65 839.108  18
  -1   2   5 10265.0 840.255  20
  -1   2   5 11752.3 860.795  21
   1  -2  -5 12145.3 822.805  38
  -1   2   5 13447.7 874.142  30
   1  -2  -5 11290.4 888.367  31
  -1   2   5 12720.3 825.199  40
   1  -2  -5 13016.2 855.713  16
   1  -2  -4 2455.06 294.953   3
   1  -2  -4 2694.68 266.896   4
  -1   2   4 2812.52 311.784  21
   1  -2  -4 2457.01 277.089  18
  -1   2   4 2722.27 288.157  17
   1  -2  -4 2902.90 346.448  26
  -1   2   4 2615.33 242.621  20
  -1   2   4 3270.88 275.375  30
  -1   2   4 2906.99 228.683  40
   1  -2  -4 3070.23 257.624  16
  -1   2   3 18464.8 1445.28  20
  -1   2   3 20581.2 1475.85  17
  -1   2   3 21331.1 1480.27  21
   1  -2  -3 20722.4 1475.59  18
   1  -2  -3 21660.3 1498.52  26
   1  -2  -3 21681.6 1478.60  36
   1  -2  -3 21389.2 1486.83  31
  -1   2   3 21547.5 1475.32  30
   1  -2  -3 22070.5 1477.80   3
   1  -2  -3 20641.8 1470.58   4
   1  -2  -3 21116.3 1476.10  14
   1  -2  -3 21154.8 1465.92  16
   1  -2  -2 115734. 7165.58  18
  -1   2   2 93945.6 7152.06  17
  -1   2   2 108659. 7162.96  21
   1  -2  -2 108823. 7166.86  36
   1  -2  -2 101721. 7162.92  31
  -1   2   2 108274. 7163.51  30
   1  -2  -2 95499.9 7155.43   4
   1  -2  -2 104937. 7158.01   3
   1  -2  -2 103607. 7158.83  14
   1  -2  -1 30602.9 2148.23   3
   1  -2  -1 31716.0 2160.20  26
  -1   2   1 30487.8 2136.43  17
  -1   2   1 30374.0 2132.47  25
   1  -2  -1 31012.8 2143.41  14
   1  -2   0 115128. 7671.11   4
   1  -2   0 108261. 7677.67  27
  -1   2   0 115334. 7673.07  21
   1  -2   0 112836. 7675.43  18
   1  -2   0 114186. 7667.97  26
  -1   2   0 107151. 7645.68  25
   1  -2   0 105229. 7659.03  14
  -1   2   0 122927. 7680.62  15
   1  -2   1 28400.0 1917.19  18
  -1   2  -1 27784.6 1924.28  21
   1  -2   1 24900.7 1924.59  27
   1  -2   1 25814.8 1904.07  26
   1  -2   1 25608.1 1937.20  34
   1  -2   1 27981.4 1917.93  29
   1  -2   1 27218.1 1911.77   3
   1  -2   1 27980.3 1912.97   4
  -1   2  -1 29788.6 1924.21  15
   1  -2   2 113921. 8210.22  27
   1  -2   2 118479. 8206.24  18
   1  -2   2 120399. 8220.43  29
   1  -2   2 113245. 8221.05  34
   1  -2   2 122269. 8205.55   4
   1  -2   2 118266. 8203.43   3
  -1   2  -2 128849. 8219.41  15
  -1   2  -3 140782. 9299.00  23
  -1   2  -3 133859. 9284.34  24
   1  -2   3 127847. 9278.54  27
   1  -2   3 132119. 9271.62  18
   1  -2   3 135910. 9297.90  34
  -1   2  -3 147648. 9291.49  15
   1  -2   3 137203. 9271.92   3
   1  -2   3 129223. 9270.33   4
   1  -2   4 3242.00 332.243   3
   1  -2   4 2858.01 297.627   4
   1  -2   4 3413.77 440.751  34
   1  -2   4 3718.06 333.622  29
   1  -2   4 2764.72 337.687  28
  -1   2  -4 3472.00 284.313  42
  -1   2  -4 4210.19 326.616  15
   1  -2   4 3528.13 355.864  27
   1  -2   4 3168.18 300.330  18
  -1   2  -4 4086.01 330.602  24
   1  -2   5 51402.1 3674.07  34
  -1   2  -5 52634.3 3624.12  42
  -1   2  -5 45871.8 3656.40  16
  -1   2  -5 57226.9 3655.15  15
  -1   2  -5 53405.8 3657.02  24
   1  -2   6 11071.6 916.047  34
  -1   2  -6 11364.4 821.851  42
  -1   2  -6 10485.9 804.110  52
  -1   2  -6 11145.4 857.849  16
  -1   2  -6 11718.6 850.693  15
  -1   2  -7-21.8801 136.416  16
   1  -2   7 159.855 244.744  73
  -1   2  -7-47.1529 119.131  86
  -1   2  -7 13.4369 124.835  70
   1  -2   7 112.636 110.089  66
   1  -2   7 90.6063 201.337  67
  -1   2  -7 25.3352 104.364  45
  -1   2  -7 41.6899 107.019  42
   1  -2   7-42.9615 364.855  34
  -1   2  -7 90.2725 152.291  35
  -1   2  -8 672.859 192.445  16
   1  -2   8 767.536 141.948  96
  -1   2  -8 1212.52 177.516  86
   1  -2   8 709.155 142.848  66
  -1   2  -8 1088.27 177.687  70
   1  -2   8 664.870 234.476  67
   1  -2   8 940.259 287.963  73
  -1   2  -8 984.282 158.776  45
   1  -2   8 959.263 405.836  34
  -1   2  -8 905.787 198.286  35
  -1   2  -8 855.808 151.085  38
   1  -2   9 311.833 117.867  96
  -1   2  -9 353.555 147.096  86
  -1   2  -9 444.701 167.559  70
   1  -2   9 72.9895 226.076  67
   1  -2   9 477.126 301.841  73
  -1   2  -9 678.454 149.610  42
  -1   2  -9 297.002 122.150  45
  -1   2  -9 220.021 160.802  35
  -1   2  -9 278.968 133.503  38
   1  -2  10 8.09980 102.109  96
  -1   2 -10 287.656 146.556  86
  -1   2 -10 121.145 121.223  61
   1  -2  10 285.032 218.049  67
  -1   2 -10 144.918 145.856  70
   1  -2  10 191.909 277.587  73
  -1   2 -10 129.149 110.378  45
  -1   2 -10 127.447 129.026  42
  -1   2 -10 319.395 133.383  38
  -1   2 -10 91.8013 147.090  35
  -1   2 -11 232.339 154.175  68
  -1   2 -11 13.9105 134.150  70
   1  -2  11-111.789 251.868  73
  -1   2 -11 70.6036 120.149  86
   1  -2  12 602.740 207.108  73
  -1   2 -12 447.136 129.580  68
  -1   2 -12 554.225 131.438  70
  -1   2 -13 121.528 82.4426  90
  -1   1  13 828.040 135.532  78
   1  -1 -13 801.516 143.243  90
  -1   1  12 1390.05 171.207  66
   1  -1 -12 1899.14 209.827  70
   1  -1 -12 1773.59 230.854  90
  -1   1  12 1499.63 181.212  72
  -1   1  11-64.2390 156.227  78
  -1   1  11 328.767 138.267  72
   1  -1 -11 199.571 179.204  75
  -1   1  11 662.530 223.259  28
   1  -1 -11 61.3736 169.697  90
   1  -1 -11 126.808 132.787  38
  -1   1  11 36.4241 115.211  66
   1  -1 -11 194.390 140.873  70
  -1   1  10 6896.05 532.607  72
   1  -1 -10 7219.60 552.024  75
  -1   1  10 7004.78 541.403  78
   1  -1 -10 6953.39 560.498  70
   1  -1 -10 6334.82 570.346  90
   1  -1 -10 6515.24 549.985  38
  -1   1  10 7268.95 649.864  28
   1  -1  -9 108531. 6526.99  16
  -1   1   9 92816.0 6462.44  85
   1  -1  -9 94640.4 6490.66  90
   1  -1  -9 96458.2 6464.29  75
  -1   1   9 97912.6 6459.42  72
  -1   1   9 93330.3 6457.27  78
  -1   1   9 88524.0 6541.40  17
  -1   1   9 82748.5 6522.51  20
   1  -1  -9 95229.2 6486.75  70
   1  -1  -9 88293.8 6474.82  38
  -1   1   9 96485.7 6455.43  58
   1  -1  -9 75264.3 6524.95  31
  -1   1   9 99361.7 6553.52  28
  -1   1   8 2910.88 249.372  85
   1  -1  -8 2573.76 277.928  77
   1  -1  -8 2866.53 279.279  75
  -1   1   8 2709.30 249.831  72
  -1   1   8 2580.26 261.554  78
  -1   1   8 2177.00 284.368  67
  -1   1   8 2744.54 240.470  58
   1  -1  -8 2946.67 271.879  70
  -1   1   8 2513.43 308.233  30
   1  -1  -8 2492.94 353.005  31
   1  -1  -8 3100.73 296.423  16
  -1   1   8 2515.43 301.105  20
  -1   1   8 2470.67 335.245  17
  -1   1   8 2667.86 335.527  28
  -1   1   7 13496.3 1050.58  17
  -1   1   7 12271.5 1023.98  20
   1  -1  -7 12924.6 1053.56  31
  -1   1   7 14152.9 1021.94  32
  -1   1   7 14369.4 1047.47  28
  -1   1   7 13152.6 1027.24  30
  -1   1   7 14363.3 979.442  58
   1  -1  -7 13040.6 987.860  52
  -1   1   7 13759.9 977.129  41
   1  -1  -7 15618.1 1030.66  16
  -1   1   6 110404. 7961.12  20
  -1   1   6 116824. 7965.59  30
  -1   1   6 123886. 7977.58  28
  -1   1   6 112539. 7957.21  32
   1  -1  -6 110384. 7978.87  31
  -1   1   6 111812. 7920.94  41
   1  -1  -6 127901. 7962.47  16
  -1   1   5 111706. 7442.50  20
   1  -1  -5 86438.2 7442.07  26
   1  -1  -5 107253. 7456.71  31
  -1   1   5 111523. 7450.32  28
  -1   1   5 113421. 7446.78  30
  -1   1   5 106894. 7407.96  41
   1  -1  -5 120909. 7442.99  16
  -1   1   4 58656.3 3918.68  20
  -1   1   4 58535.9 3903.86  21
   1  -1  -4 59633.0 3934.45  26
   1  -1  -4 54754.4 3902.75  18
  -1   1   4 57049.4 3933.14  17
  -1   1   4 61204.4 3927.26  30
  -1   1   4 58471.6 3926.45  28
   1  -1  -4 58237.1 3934.36  31
   1  -1  -4 49586.9 3897.71   4
   1  -1  -4 55017.1 3904.05   3
   1  -1  -4 61328.7 3920.70  16
  -1   1   3 8244.96 627.533  17
  -1   1   3 8684.47 620.474  21
   1  -1  -3 7159.69 642.345  26
  -1   1   3 8130.95 604.424  20
   1  -1  -3 9054.09 613.333  18
  -1   1   3 7988.83 617.865  28
   1  -1  -3 8483.29 622.489   3
   1  -1  -3 8185.45 605.530   4
   1  -1  -3 8658.53 611.923  16
   1  -1  -2 76561.5 4774.53   4
   1  -1  -2 78683.5 4781.16  18
  -1   1   2 66814.8 4779.41  17
  -1   1   2 72672.9 4775.45  21
  -1   1   2 61924.1 4761.54  20
   1  -1  -2 67409.3 4786.91  26
   1  -1  -2 68440.0 4774.62  16
   1  -1  -1 15391.9 934.448   4
  -1   1   1 13299.8 944.408  21
  -1   1   1 12095.5 930.351  17
   1  -1  -1 12054.9 930.984  14
   1  -1   0 10665.7 661.419   4
  -1   1   0 9775.47 666.354  15
   1  -1   1 1282.87 141.496   4
  -1   1  -1 1105.67 156.570  23
   1  -1   1 855.314 95.2891  20
  -1   1  -1 1193.22 151.119  15
   1  -1   2 25692.3 1942.63  17
   1  -1   2 33618.1 1965.72  18
   1  -1   2 26203.5 1953.25  20
   1  -1   2 24966.5 1970.54  28
   1  -1   2 29588.5 1963.54   3
   1  -1   2 31073.4 1959.46   4
  -1   1  -2 31035.1 1973.80  15
  -1   1  -3 22996.7 1671.49  24
   1  -1   3 23855.1 1652.78  17
   1  -1   3 24784.5 1663.20  18
   1  -1   3 21423.0 1670.00  20
  -1   1  -3 23664.8 1684.84  23
   1  -1   3 25545.2 1686.98  29
   1  -1   3 21437.0 1683.44  28
   1  -1   3 25195.9 1660.79   4
   1  -1   3 23896.7 1666.30   3
  -1   1  -3 24916.1 1680.02  15
   1  -1   4 1070.97 184.395  28
   1  -1   4 685.890 139.636  20
   1  -1   4 734.303 124.991  17
   1  -1   4 918.637 209.229  27
   1  -1   4 725.196 129.901  18
  -1   1  -4 836.503 156.411  24
   1  -1   4 827.707 141.973  29
  -1   1  -4 852.806 150.506  15
   1  -1   4 795.584 192.967   3
   1  -1   4 772.357 128.682   4
   1  -1   5 10696.5 828.017  28
   1  -1   5 11058.1 820.158  29
  -1   1  -5 11495.0 784.632  42
  -1   1  -5 10974.2 811.122  16
  -1   1  -5 12308.8 816.575  15
   1  -1   5 9400.97 799.986  27
   1  -1   5 10281.4 782.997  17
   1  -1   5 10555.5 810.070  20
  -1   1  -6 49283.9 3513.05  35
   1  -1   6 52124.6 3552.48  28
   1  -1   6 49687.2 3499.55  17
   1  -1   6 49864.7 3530.89  20
  -1   1  -6 47291.1 3489.09  52
  -1   1  -6 61858.7 3543.46  15
  -1   1  -6 48797.0 3530.36  16
  -1   1  -7 17.8402 125.395  15
  -1   1  -7-17.9608 127.914  16
  -1   1  -7 41.6120 103.410  86
   1  -1   7-22.3556 128.724  78
   1  -1   7-165.826 122.059  72
   1  -1   7 47.2825 189.941  28
   1  -1   7 101.420 136.748  20
   1  -1   7-87.2195 190.871  67
  -1   1  -7-37.7086 114.058  70
  -1   1  -7-10.2442 93.7017  45
  -1   1  -7-23.7818 100.297  42
  -1   1  -7-14.6732 131.538  35
  -1   1  -8 16.7925 134.433  35
  -1   1  -8 47.7901 114.152  38
   1  -1   8 9.62070 126.845  72
   1  -1   8 26.0495 142.366  78
   1  -1   8 83.1744 208.797  28
   1  -1   8 144.969 150.804  20
   1  -1   8 8.32287 210.937  67
  -1   1  -8 208.503 132.065  70
   1  -1   8 180.711 104.189  66
  -1   1  -8 197.595 103.177  45
  -1   1  -8 166.610 111.800  42
  -1   1  -8 61.9294 129.988  16
   1  -1   9 1372.46 205.553  78
  -1   1  -9 1538.70 217.273  70
   1  -1   9 1209.78 171.426  66
  -1   1  -9 1586.35 217.967  68
   1  -1   9 928.759 251.973  67
   1  -1   9 1503.85 309.041  28
   1  -1   9 1184.00 231.667  20
  -1   1  -9 1255.21 173.783  45
  -1   1  -9 1422.74 193.307  42
  -1   1  -9 1284.25 188.548  38
  -1   1  -9 1399.60 218.705  35
  -1   1 -10 184.591 144.507  86
   1  -1  10 163.720 222.707  28
  -1   1 -10 320.171 158.000  70
  -1   1 -10 326.401 166.456  68
   1  -1  10 44.0143 109.343  66
   1  -1  10 146.691 226.907  67
  -1   1 -10 180.433 112.828  61
  -1   1 -10 254.259 132.779  42
  -1   1 -10 155.796 95.1736  45
  -1   1 -10 503.403 159.689  35
  -1   1 -10 56.7657 130.431  38
   1  -1  11 610.315 282.775  73
   1  -1  11 437.592 120.917  96
  -1   1 -11 329.884 144.728  86
  -1   1 -11 491.640 147.274  38
   1  -1  11 667.942 217.985  67
  -1   1 -11 570.371 164.993  68
  -1   1 -11 555.061 170.461  70
   1  -1  12-44.7402 239.322  73
  -1   1 -12-166.583 135.925  70
  -1   1 -12-107.083 138.512  68
   1  -1  13 353.674 174.945  73
  -1   1 -13 297.758 115.893  70
  -1   1 -13 148.764 94.4348  68
   1   0 -13 848.721 129.504  70
   1   0 -13 873.723 129.025  60
   1   0 -13 779.532 138.726  90
   1   0 -12 1115.49 182.462  70
  -1   0  12 906.136 136.207  66
   1   0 -12 862.892 163.968  60
   1   0 -12 855.590 182.877  90
  -1   0  12 941.469 163.079  78
  -1   0  11 53.3514 157.462  78
  -1   0  11 25.9141 119.818  72
  -1   0  11-28.5848 203.581  28
  -1   0  11 65.7254 117.335  66
   1   0 -11-32.5550 156.325  70
   1   0 -11-60.8830 92.4711  86
   1   0 -11-77.5734 175.843  90
   1   0 -11-219.222 142.845  38
   1   0 -10 135.380 112.137  86
  -1   0  10 9.34689 125.566  72
  -1   0  10-9.34580 160.540  78
  -1   0  10 118.090 227.301  28
   1   0 -10 51.1260 157.088  70
  -1   0  10-173.045 130.620  66
  -1   0  10-143.675 110.756  58
   1   0 -10 167.457 147.226  38
   1   0  -9 13502.0 909.669  16
   1   0  -9 11242.5 834.582  86
  -1   0   9 10840.6 832.020  78
   1   0  -9 11277.2 835.879  75
   1   0  -9 9952.51 858.314  77
  -1   0   9 11014.8 827.822  72
  -1   0   9 11263.1 912.593  17
   1   0  -9 11814.7 868.263  70
  -1   0   9 12659.5 834.383  58
  -1   0   9 10348.6 898.168  30
  -1   0   9 11411.8 930.690  28
   1   0  -8 16187.2 1034.34  16
   1   0  -8 13969.1 968.736  86
   1   0  -8 15487.5 1000.18  70
   1   0  -8 12396.3 988.319  77
   1   0  -8 14372.9 970.409  75
  -1   0   8 12740.7 957.931  72
  -1   0   8 11723.9 957.671  78
  -1   0   8 11971.2 1022.65  30
  -1   0   8 14031.3 1046.85  28
   1   0  -8 14367.1 1019.74  35
   1   0  -8 13113.8 1032.67  31
   1   0  -8 12659.2 977.043  52
  -1   0   8 13658.6 962.260  58
  -1   0   8 13113.6 1033.01  17
  -1   0   8 12907.7 1029.62  20
  -1   0   7 27400.4 2031.61  20
  -1   0   7 27514.6 2031.83  17
  -1   0   7 27768.0 2028.58  30
   1   0  -7 27538.9 2016.10  35
  -1   0   7 30359.8 2040.69  28
   1   0  -7 25831.9 2025.17  31
  -1   0   7 30033.4 1975.28  58
   1   0  -7 29568.1 1980.05  42
   1   0  -7 24337.0 1978.72  56
   1   0  -7 28805.3 1988.45  52
   1   0  -7 32803.5 2031.20  16
  -1   0   6 22386.9 1639.22  17
  -1   0   6 20558.5 1631.84  20
  -1   0   6 23074.7 1637.58  30
  -1   0   6 23934.9 1641.08  28
   1   0  -6 20978.9 1634.37  31
   1   0  -6 22184.3 1622.10  35
   1   0  -6 23384.1 1600.79  52
   1   0  -6 25209.3 1632.96  16
  -1   0   5 19943.9 1429.28  17
  -1   0   5 21352.0 1429.35  20
   1   0  -5 20789.9 1416.15  35
  -1   0   5 20848.6 1427.51  30
  -1   0   5 19409.0 1422.22  28
  -1   0   5 18318.5 1400.71  32
   1   0  -5 19843.8 1426.69  31
   1   0  -5 19261.3 1384.03  37
   1   0  -5 20948.2 1418.65  16
  -1   0   4 100280. 5842.35  17
  -1   0   4 104524. 5840.42  20
   1   0  -4 94216.6 5802.94  22
   1   0  -4 93867.2 5826.38  26
   1   0  -4 91658.1 5798.28  18
  -1   0   4 90463.6 5830.71  28
   1   0  -4 95831.6 5802.77  37
  -1   0   4 98361.6 5839.01  30
   1   0  -4 102475. 5840.19  31
   1   0  -4 80528.2 5792.02   4
   1   0  -4 102174. 5833.36  16
   1   0  -3 371796. 26712.7  22
  -1   0   3 372119. 26727.0  28
   1   0  -3 382041. 26731.5  14
  -1   0   2 56347.4 3681.01  20
   1   0  -2 50291.1 3682.29  14
  -1   0   1 259815. 16973.5  17
   1   0  -1 239393. 16967.5  16
   1   0  -1 246792. 16971.7  14
  -1   0   0 62.5925 68.9550  15
   1   0   0 194.333 61.1901  16
   1   0   1 3942.44 287.966  20
  -1   0  -1 3935.73 295.406  23
   1   0   2 342.498 87.3277  20
  -1   0  -2 299.420 105.147  15
   1   0   3 30863.3 2197.16  17
   1   0   3 34437.1 2204.84  20
   1   0   3 28003.5 2204.39  28
  -1   0  -3 34213.3 2210.49  15
   1   0   4 148349. 10603.6  27
   1   0   4 155687. 10611.0  20
   1   0   4 153892. 10602.2  17
   1   0   4 156947. 10610.7  29
   1   0   4 151540. 10613.9  28
   1   0   4 158671. 10580.7   4
  -1   0  -4 162325. 10614.2  15
  -1   0  -4 143773. 10600.7  16
   1   0   5 61331.8 4321.78  29
  -1   0  -5 58969.0 4304.15  35
   1   0   5 61729.9 4331.83  28
  -1   0  -5 67858.0 4331.14  15
  -1   0  -5 60719.2 4313.45  16
   1   0   5 63591.2 4317.52  27
   1   0   5 64552.8 4317.01  17
   1   0   5 62616.6 4327.86  20
   1   0   6 9611.19 817.661  28
  -1   0  -6 10208.3 784.861  35
   1   0   6 9722.42 797.575  29
  -1   0  -6 11977.6 773.698  45
  -1   0  -6 11308.2 780.554  42
  -1   0  -6 11844.0 818.490  15
  -1   0  -6 10887.5 798.894  16
   1   0   6 10640.8 813.588  20
   1   0   6 10569.0 807.320  27
   1   0   6 9542.00 796.683  17
  -1   0  -7 3532.61 299.997  35
   1   0   7 3342.68 353.662  28
   1   0   7 2909.14 319.633  20
   1   0   7 3315.38 328.085  17
  -1   0  -7 3214.35 279.911  42
  -1   0  -7 3389.54 270.413  45
  -1   0  -7 2666.69 301.432  16
  -1   0  -8 2592.44 265.101  16
  -1   0  -8 2176.18 230.271  86
   1   0   8 2040.97 231.931  78
   1   0   8 2030.87 305.896  28
   1   0   8 2090.48 278.931  17
   1   0   8 2008.79 274.150  20
  -1   0  -8 2605.47 249.978  68
   1   0   8 2295.47 277.237  67
  -1   0  -8 2295.28 250.691  70
  -1   0  -8 2203.57 214.648  45
  -1   0  -8 2694.29 238.193  42
  -1   0  -8 2285.46 253.773  35
  -1   0  -8 2808.12 247.656  38
  -1   0  -9 2328.10 267.243  16
  -1   0  -9 2176.47 227.730  86
   1   0   9 2080.22 230.366  72
   1   0   9 1824.29 235.738  78
   1   0   9 2239.74 336.626  28
   1   0   9 1910.78 281.935  20
  -1   0  -9 2560.84 260.432  68
  -1   0  -9 2383.97 262.792  70
   1   0   9 1956.32 286.755  67
  -1   0  -9 2198.41 226.734  42
  -1   0  -9 1927.98 231.503  38
  -1   0  -9 1862.72 248.022  35
   1   0  10 2351.64 245.613  72
   1   0  10 2233.14 249.292  78
   1   0  10 2125.17 299.025  20
   1   0  10 2140.81 336.683  28
  -1   0 -10 2164.30 241.194  60
   1   0  10 1571.45 287.442  67
  -1   0 -10 1784.27 255.065  70
  -1   0 -10 2241.73 258.537  68
  -1   0 -10 2125.43 243.051  86
  -1   0 -10 2054.39 244.588  38
  -1   0 -11 148.934 159.780  68
  -1   0 -11 576.500 153.343  60
   1   0  11 530.205 231.555  67
  -1   0 -11 593.181 180.006  70
   1   0  11 351.160 244.462  28
  -1   0 -11 324.983 152.975  38
   1   0  11 407.199 163.200  72
   1   0  11 205.135 176.741  78
  -1   0 -12-51.6713 127.109  38
  -1   0 -12-61.8450 131.651  68
   1   0  12-7.38845 202.545  67
  -1   0 -12 172.975 133.607  60
  -1   0 -13-18.9017 98.6669  60
   1   0  13-12.4671 208.851  73
  -1   0 -13-101.005 141.719  90
  -1   0 -14 169.033 88.4676  90
   1   1 -13 837.182 122.393  70
   1   1 -13 539.831 119.261  90
   1   1 -12 1141.89 178.995  70
   1   1 -12 974.329 149.769  60
  -1  -1  12 775.490 126.869  66
  -1  -1  12 645.141 130.348  96
   1   1 -12 921.624 183.144  90
   1   1 -11 2367.34 244.214  86
   1   1 -11 2664.74 256.674  68
   1   1 -11 2919.23 288.063  70
  -1  -1  11 2790.85 242.958  66
  -1  -1  11 2374.73 254.505  78
  -1  -1  11 2362.48 234.176  58
   1   1 -11 1751.36 254.180  38
   1   1 -10 21471.5 1562.79  86
   1   1 -10 24493.9 1601.29  70
  -1  -1  10 23980.3 1557.10  66
   1   1 -10 19779.8 1579.91  77
  -1  -1  10 21800.5 1548.71  78
  -1  -1  10 20760.6 1543.27  72
   1   1 -10 20043.2 1558.25  42
  -1  -1  10 23575.3 1556.61  58
  -1  -1  10 21725.5 1651.84  28
   1   1  -9 13106.4 917.130  86
   1   1  -9 11138.1 929.410  77
  -1  -1   9 11198.2 896.978  78
  -1  -1   9 10667.5 890.682  72
   1   1  -9 11446.5 916.576  82
   1   1  -9 14098.2 951.432  70
  -1  -1   9 13034.1 906.317  66
  -1  -1   9 13966.3 908.498  58
   1   1  -9 12996.0 918.332  42
   1   1  -9 14774.8 978.164  35
  -1  -1   9 11925.2 995.204  28
  -1  -1   8 1057.19 231.616  30
   1   1  -8 1227.30 219.609  35
   1   1  -8 1115.50 169.035  82
   1   1  -8 1307.46 197.045  77
  -1  -1   8 906.679 145.511  72
  -1  -1   8 908.442 168.530  78
  -1  -1   8 1242.87 241.377  28
  -1  -1   8 1131.38 222.970  17
  -1  -1   8 1125.76 158.687  66
   1   1  -8 722.717 147.695  56
   1   1  -8 1156.82 156.521  42
  -1  -1   8 1206.36 156.829  58
   1   1  -8 1334.10 209.968  16
  -1  -1   7 17118.3 1396.26  30
   1   1  -7 20507.7 1388.13  35
  -1  -1   7 18876.5 1403.34  28
   1   1  -7 17238.2 1356.28  77
   1   1  -7 20098.2 1351.83  82
   1   1  -7 20944.2 1395.87  16
  -1  -1   7 20708.1 1341.21  58
   1   1  -7 16589.8 1341.17  56
  -1  -1   7 18923.6 1386.84  17
  -1  -1   6 6714.25 524.254  17
   1   1  -6 6698.86 514.751  35
  -1  -1   6 6846.16 542.491  30
  -1  -1   6 6528.99 534.048  28
   1   1  -6 6201.50 470.635  37
  -1  -1   6 6791.72 475.683  58
   1   1  -6 5526.53 467.042  47
   1   1  -6 6153.77 479.168  56
   1   1  -6 6832.48 519.369  16
   1   1  -5 27955.4 2092.73  47
  -1  -1   5 31045.5 2129.14  17
  -1  -1   5 34190.6 2149.42  20
  -1  -1   5 30089.4 2135.72  28
   1   1  -5 30407.6 2094.07  37
  -1  -1   5 29966.5 2140.82  30
   1   1  -5 31554.5 2125.54  31
  -1  -1   4 14071.4 1034.03  17
  -1  -1   4 16246.8 1049.18  20
   1   1  -4 15672.9 1035.77  31
  -1  -1   4 13801.3 1042.44  30
   1   1  -4 14476.7 1003.61  37
  -1  -1   4 13515.2 1034.64  28
   1   1  -4 13191.6 1026.13  35
  -1  -1   4 14220.3 999.114   5
   1   1  -4 14358.0 1033.90  16
  -1  -1   3 19640.7 1342.22  17
   1   1  -3 20366.0 1342.31  33
  -1  -1   3 20566.2 1349.80  30
   1   1  -3 20165.8 1336.65  35
  -1  -1   3 18925.8 1338.31  28
  -1  -1   3 16429.8 1317.80   2
  -1  -1   3 19209.7 1320.68   1
  -1  -1   3 18464.7 1322.36   5
   1   1  -3 20040.4 1339.62  16
  -1  -1   2 35191.3 2655.07   2
  -1  -1   2 37135.8 2656.80   1
  -1  -1   2 36296.8 2661.25   5
  -1  -1   2 42542.4 2667.35  17
   1   1  -2 42390.4 2667.05  16
   1   1  -2 39920.8 2656.64  14
  -1  -1   1 59458.0 4005.66   5
  -1  -1   1 56822.3 3997.34   1
  -1  -1   1 58345.7 3996.45   2
  -1  -1   1 59973.4 4000.28  17
   1   1  -1 57490.5 3997.76  16
   1   1  -1 57443.5 3992.43  14
  -1  -1   0 229286. 15917.2   1
  -1  -1   0 239584. 15917.5   2
   1   1   0 241738. 15917.9  22
   1   1   0 224701. 15909.8  16
  -1  -1  -1 24080.7 1595.47   5
   1   1   1 24127.3 1585.43  22
  -1  -1  -1 21226.9 1582.17  15
  -1  -1  -2 14877.5 1068.80   1
  -1  -1  -2 14070.8 1074.72   5
  -1  -1  -2 13480.4 1064.42   2
   1   1   2 17138.4 1071.07  19
  -1  -1  -2 16464.8 1074.50  15
  -1  -1  -2 14524.1 1051.53  16
  -1  -1  -3 6451.76 449.680   1
  -1  -1  -3 4353.55 443.254   2
  -1  -1  -3 5238.72 453.762   5
   1   1   3 6677.96 462.948  19
   1   1   3 7157.12 461.577  25
   1   1   3 8032.55 470.510  20
  -1  -1  -3 6446.93 438.147  16
  -1  -1  -4 190.801 85.6854   5
  -1  -1  -4 213.167 100.114   1
  -1  -1  -4 145.147 86.0809   2
   1   1   4 372.599 138.730  17
   1   1   4 449.226 203.591  27
   1   1   4 369.786 127.795  28
   1   1   4 240.296 115.681  20
  -1  -1  -4 141.358 79.8583  16
  -1  -1  -4 336.617 126.453  15
   1   1   5 60666.8 3900.48  27
   1   1   5 60867.0 3898.41  17
   1   1   5 59433.2 3898.78  20
  -1  -1  -5 64714.1 3873.24  38
   1   1   5 57688.2 3897.50  28
  -1  -1  -5 57398.6 3872.71  16
  -1  -1  -5 50575.7 3848.98   2
  -1  -1  -6 47207.8 3230.78  38
   1   1   6 48655.9 3268.54  28
  -1  -1  -6 45591.1 3230.45  35
  -1  -1  -6 42993.6 3225.40  42
   1   1   6 47843.0 3218.32  48
  -1  -1  -6 49434.1 3237.87  16
   1   1   6 45542.4 3259.59  17
   1   1   6 44487.2 3261.86  20
   1   1   6 49222.5 3263.15  27
  -1  -1  -7 29.3867 98.1235  35
  -1  -1  -7 37.5191 103.645  38
   1   1   7 65.3599 160.302  17
   1   1   7-13.7861 206.659  27
   1   1   7 128.154 139.459  20
   1   1   7 128.964 167.899  28
   1   1   7 87.1476 87.9175  48
   1   1   7 40.8129 81.6809  53
  -1  -1  -7 132.848 102.153  16
  -1  -1  -8 12621.6 970.848  86
   1   1   8 11880.1 961.073  78
   1   1   8 12678.0 1027.48  20
   1   1   8 13332.6 1028.40  17
   1   1   8 14361.5 980.620  67
  -1  -1  -8 14938.3 985.102  68
  -1  -1  -8 14727.3 996.282  70
   1   1   8 13504.6 959.228  48
  -1  -1  -8 12908.4 977.637  38
   1   1   8 14989.1 1055.67  28
   1   1   9 1278.44 196.169  78
   1   1   9 1451.79 229.423  20
   1   1   9 1138.08 243.483  17
   1   1   9 1283.84 266.506  28
  -1  -1  -9 1223.01 192.113  60
  -1  -1  -9 1127.10 192.356  70
  -1  -1  -9 1276.07 191.886  68
  -1  -1  -9 1254.03 179.401  86
  -1  -1  -9 1337.13 190.672  38
  -1  -1 -10 1111.16 190.028  68
  -1  -1 -10 970.518 187.507  60
  -1  -1 -10 1150.02 211.286  70
   1   1  10 1756.42 285.943  67
   1   1  10 675.058 259.373  28
   1   1  10 968.519 231.380  20
  -1  -1 -10 1094.83 195.010  38
   1   1  10 1393.45 204.705  78
   1   1  11 2732.86 286.052  78
   1   1  11 3173.82 281.579  72
   1   1  11 3125.94 386.290  28
  -1  -1 -11 2890.33 282.968  68
   1   1  11 3337.99 330.553  67
  -1  -1 -11 2903.12 284.114  60
  -1  -1 -11 2708.95 306.302  70
  -1  -1 -11 2738.02 324.871  90
  -1  -1 -11 1698.59 266.845  38
   1   1  12 146.607 224.286  67
  -1  -1 -12-21.0110 141.331  60
  -1  -1 -12 147.117 152.026  70
   1   1  12 166.562 135.621  72
   1   1  12 8.87220 159.241  78
  -1  -1 -12 193.943 134.185  38
  -1  -1 -12 127.704 190.108  90
   1   1  13 40.7221 174.061  67
  -1  -1 -13-12.6833 130.220  70
  -1  -1 -13-168.864 121.409  60
  -1  -1 -13 135.601 154.681  90
  -1  -1 -14 303.887 110.359  90
   1   2 -12 2688.23 238.672  70
  -1  -2  12 1882.75 230.318  81
   1   2 -12 2338.80 208.338  86
  -1  -2  12 2067.79 200.085  96
   1   2 -11 263.767 122.129  86
  -1  -2  11 230.375 118.894  96
  -1  -2  11 192.429 194.975  81
   1   2 -11 299.555 149.308  70
  -1  -2  11 289.380 121.385  66
   1   2 -11 399.670 144.415  68
   1   2 -11 159.796 101.573  42
   1   2 -11 177.465 134.378  38
   1   2 -10 3478.08 323.899  86
  -1  -2  10 2916.33 309.902  96
  -1  -2  10 3513.45 413.386  28
  -1  -2  10 3817.04 318.420  58
   1   2 -10 3618.24 327.541  42
   1   2 -10 3832.57 377.624  35
   1   2 -10 3842.89 363.797  70
  -1  -2  10 3653.68 316.928  66
   1   2  -9 15037.2 1104.81  82
   1   2  -9 13714.8 1113.25  77
   1   2  -9 16799.1 1136.21  70
  -1  -2   9 15653.2 1094.68  66
  -1  -2   9 14445.0 1092.60  58
   1   2  -9 13917.1 1108.93  52
   1   2  -9 15592.1 1114.37  42
  -1  -2   9 14055.1 1185.99  28
   1   2  -9 18035.7 1170.61  35
   1   2  -8 167.736 164.914  35
   1   2  -8 247.654 138.032  82
   1   2  -8 243.906 140.381  77
  -1  -2   8 66.9881 143.164  78
  -1  -2   8 80.7889 196.165  28
  -1  -2   8 152.685 130.600  66
  -1  -2   8 397.028 124.255  58
   1   2  -8 83.8998 109.550  56
   1   2  -8 448.401 130.693  42
   1   2  -8 292.399 142.982  52
   1   2  -8 450.364 160.632  16
  -1  -2   7 4473.12 341.254  66
  -1  -2   7 4199.02 337.000  58
   1   2  -7 3655.99 333.173  56
   1   2  -7 4186.38 349.509  52
   1   2  -7 4391.66 347.636  82
   1   2  -7 4377.68 363.922  77
  -1  -2   7 3290.95 330.780  78
  -1  -2   7 4231.65 418.102  28
   1   2  -7 3927.16 386.236  35
   1   2  -6 4728.75 384.520  37
  -1  -2   6 4537.19 455.351  28
   1   2  -6 5497.73 408.231  52
   1   2  -6 4540.49 380.294  47
   1   2  -6 5112.82 396.063  56
  -1  -2   6 5421.03 395.851  58
   1   2  -6 5614.79 447.800  16
  -1  -2   5 144.426 163.196  28
  -1  -2   5-9.94341 118.067  17
   1   2  -5 39.8710 129.896  35
  -1  -2   5-105.364 148.121  30
   1   2  -5-74.0967 73.8461  37
   1   2  -5-47.6604 70.9218  47
   1   2  -5 29.5597 116.928  16
  -1  -2   4 486.929 123.564  17
  -1  -2   4 423.785 157.093  28
   1   2  -4 464.963 88.4822  37
   1   2  -4 402.514 122.572  33
   1   2  -4 740.592 148.636  35
  -1  -2   4 319.928 162.752  30
  -1  -2   4 425.222 108.245   5
   1   2  -4 453.878 129.193  16
  -1  -2   3 7068.64 556.648  17
   1   2  -3 7993.77 577.911  24
   1   2  -3 7434.96 569.597  33
  -1  -2   3 6461.96 574.653  28
  -1  -2   3 8675.39 559.314   2
  -1  -2   3 7769.98 565.717   5
   1   2  -3 7289.73 571.605  16
   1   2  -2 77364.9 5156.84  23
  -1  -2   2 72381.9 5154.72  18
   1   2  -2 79753.6 5160.27  24
  -1  -2   2 69410.8 5157.11  28
  -1  -2   2 71547.9 5165.29  30
  -1  -2   2 84223.0 5152.17   2
  -1  -2   2 78571.6 5162.54   5
  -1  -2   2 69197.4 5152.00   3
  -1  -2   2 80159.2 5152.45   1
   1   2  -2 79324.5 5158.38  16
   1   2  -2 70882.7 5129.21  15
  -1  -2   1 294707. 19694.7   1
  -1  -2   1 291982. 19704.4   5
  -1  -2   1 289530. 19696.8   3
  -1  -2   1 296219. 19693.2   2
  -1  -2   1 287388. 19697.9  18
   1   2  -1 273204. 19675.1  15
   1   2  -1 303467. 19693.1  16
  -1  -2   0 197421. 13382.0   2
  -1  -2   0 189694. 13382.0   1
  -1  -2   0 190922. 13387.1  18
   1   2   0 199596. 13372.6  16
  -1  -2  -1 77460.5 4926.12   5
  -1  -2  -1 73117.8 4916.01   3
   1   2   1 69391.9 4893.06  16
  -1  -2  -2 56499.7 3769.18   5
  -1  -2  -2 57671.4 3757.67   2
  -1  -2  -2 53273.6 3759.28   1
  -1  -2  -2 54836.9 3762.52   3
   1   2   2 56797.1 3759.00  19
   1   2   2 57856.6 3760.78  17
  -1  -2  -2 49144.7 3762.18  18
   1   2   2 60790.7 3766.67  20
   1   2   2 47900.6 3748.35  22
  -1  -2  -3 13619.1 953.449   5
  -1  -2  -3 13860.2 940.619   2
  -1  -2  -3 12921.3 942.993   1
  -1  -2  -3 12555.4 955.342   3
   1   2   3 14195.0 956.560  17
  -1  -2  -3 12532.2 949.776  18
   1   2   3 13877.3 954.127  20
   1   2   3 12642.0 943.949  28
   1   2   4 128998. 7943.95  20
   1   2   4 121382. 7930.13  25
   1   2   4 124900. 7941.77  17
   1   2   4 116531. 7932.54  28
   1   2   4 120195. 7941.65  32
  -1  -2  -4 131429. 7917.43  38
  -1  -2  -4 116375. 7900.62  16
  -1  -2  -4 120038. 7918.11   2
  -1  -2  -4 104291. 7919.27   3
  -1  -2  -4 112772. 7927.01   5
  -1  -2  -5 10845.3 743.169   2
  -1  -2  -5 10538.7 753.802   5
   1   2   5 11117.3 782.320  32
   1   2   5 10146.3 775.198  28
  -1  -2  -5 10928.2 747.664  38
   1   2   5 10119.2 735.241  41
  -1  -2  -5 9623.98 732.314  16
   1   2   5 10718.8 778.895  20
   1   2   5 10545.2 784.882  17
   1   2   5 10369.4 773.230  25
   1   2   6 6261.83 536.739  20
   1   2   6 6792.37 544.664  28
  -1  -2  -6 6747.33 506.023  38
   1   2   6 6802.54 491.781  41
   1   2   7 20691.4 1359.75  27
   1   2   7 15768.7 1330.14  20
   1   2   7 18770.9 1285.34  48
   1   2   7 19709.0 1349.43  32
   1   2   7 18796.3 1347.27  28
  -1  -2  -7 16962.7 1295.99  38
   1   2   8 101.051 95.4454  85
   1   2   8 136.372 124.238  72
  -1  -2  -8-39.1131 148.872  75
   1   2   8 112.238 139.016  78
   1   2   8 148.417 250.739  27
   1   2   8 395.693 193.173  17
   1   2   8 222.506 189.593  28
   1   2   8 179.257 146.870  20
  -1  -2  -8 65.0865 127.689  60
   1   2   8 209.746 214.254  67
  -1  -2  -8 132.095 123.941  70
   1   2   8 70.6432 107.139  48
  -1  -2  -8 196.306 115.489  38
  -1  -2  -9 2653.98 323.069  90
   1   2   9 3602.49 295.705  72
  -1  -2  -9 2462.88 297.858  75
   1   2   9 3169.09 294.482  78
   1   2   9 3185.67 374.593  28
   1   2   9 2286.18 328.126  20
   1   2   9 2912.20 368.230  17
  -1  -2  -9 3100.34 294.213  60
  -1  -2  -9 3541.44 315.759  70
   1   2   9 3862.66 350.876  67
   1   2   9 2879.86 266.742  53
   1   2   9 3457.43 279.086  48
  -1  -2  -9 3194.88 302.032  38
   1   2  10 703.596 174.986  72
   1   2  10 529.449 184.111  78
   1   2  10 413.446 234.663  28
   1   2  10 580.823 204.108  20
  -1  -2 -10 870.568 170.874  60
  -1  -2 -10 865.340 178.328  70
   1   2  10 916.998 267.058  67
  -1  -2 -10 934.291 214.524  90
  -1  -2 -10 490.550 154.144  38
   1   2  11 1404.27 215.861  78
   1   2  11 1311.09 289.063  28
  -1  -2 -11 1446.60 224.753  70
   1   2  11 1994.72 288.325  67
  -1  -2 -11 1620.39 221.769  60
  -1  -2 -11 1298.57 251.861  90
  -1  -2 -11 1347.17 208.398  38
   1   2  12 4754.66 397.009  67
  -1  -2 -12 4196.86 362.028  60
  -1  -2 -12 3438.05 372.967  70
   1   2  12 3981.84 359.879  78
  -1  -2 -12 4593.50 407.947  90
  -1  -2 -13 1478.52 194.006  70
  -1  -2 -13 1652.37 191.256  60
   1   2  13 1938.30 238.772  67
   1   2  13 1388.65 179.999  72
   1   2  13 1369.02 187.914  78
  -1  -2 -13 1735.56 231.739  90
  -1  -2 -14 904.985 148.140  90
   1   3 -12 148.836 83.7168  70
  -1  -3  12 118.858 60.7423  96
   1   3 -11 82.2077 128.228  70
   1   3 -11 42.0828 119.231  68
  -1  -3  11-118.556 151.817  81
  -1  -3  11 6.80599 92.7569  96
   1   3 -11-56.0819 102.899  86
  -1  -3  10 1169.09 162.430  96
   1   3 -10 1611.96 185.994  86
   1   3 -10 1249.34 198.837  70
  -1  -3  10 1178.88 168.027  66
  -1  -3  10 950.656 216.198  81
   1   3 -10 849.727 145.066  45
   1   3 -10 1200.90 169.708  42
   1   3 -10 1140.50 209.200  35
  -1  -3   9 2617.14 281.497  96
   1   3  -9 3587.66 329.531  70
  -1  -3   9 2973.42 289.602  66
   1   3  -9 3364.40 296.629  82
  -1  -3   9 3103.44 323.223  81
   1   3  -9 2694.46 292.179  77
   1   3  -9 3657.14 315.563  42
   1   3  -9 2855.49 297.698  52
   1   3  -9 3907.06 362.454  35
  -1  -3   8 1339.52 251.564  81
   1   3  -8 2086.47 223.392  82
   1   3  -8 1661.59 216.499  77
  -1  -3   8 2096.15 220.010  66
  -1  -3   8 2116.88 217.201  58
   1   3  -8 1933.06 223.553  42
   1   3  -8 1779.81 218.076  52
  -1  -3   8 1336.06 206.257  96
  -1  -3   7 330.280 131.323  96
  -1  -3   7 262.424 107.456  94
   1   3  -7 322.349 126.753  82
   1   3  -7 178.087 125.365  77
  -1  -3   7 599.619 225.502  28
   1   3  -7 109.640 149.196  22
  -1  -3   7 153.161 127.539  66
  -1  -3   7 201.867 122.422  58
   1   3  -7 158.200 122.609  52
   1   3  -7 213.905 105.786  56
   1   3  -7 376.339 159.402  16
   1   3  -6 20.7861 137.200  16
  -1  -3   6 214.742 114.348  96
  -1  -3   6 56.2972 78.0486  76
   1   3  -6 147.271 115.048  77
   1   3  -6-8.36012 88.4410  37
   1   3  -6 18.7922 156.413  35
   1   3  -6 233.712 113.989  52
  -1  -3   6 47.4824 105.028  58
   1   3  -6 161.887 93.6075  56
  -1  -3   6 92.4602 186.767  28
  -1  -3   5 594.609 204.422  28
   1   3  -5 570.448 174.007  35
   1   3  -5 664.909 109.024  37
  -1  -3   5 690.065 127.181  66
   1   3  -5 885.799 120.461  56
   1   3  -5 717.925 102.761  47
   1   3  -5 856.159 173.549  16
  -1  -3   4 10521.4 802.577   5
   1   3  -4 11398.2 767.883  37
  -1  -3   4 9818.04 823.198  28
   1   3  -4 10346.5 800.923  33
  -1  -3   4 9863.63 770.587  58
   1   3  -4 11718.1 819.553  16
   1   3  -4 11749.6 829.787  24
   1   3  -3 215.893 108.696  33
  -1  -3   3 136.820 123.548   2
  -1  -3   3 250.691 135.495   5
  -1  -3   3 217.416 223.022   3
   1   3  -3 234.713 110.954  16
  -1  -3   3 285.287 160.573  18
   1   3  -3 131.256 117.754  23
   1   3  -3 457.325 139.968  24
  -1  -3   2 7518.76 610.976   3
  -1  -3   2 7498.43 598.966   5
  -1  -3   2 7814.61 584.490   2
   1   3  -2 7618.54 584.372  16
   1   3  -2 8005.81 595.906  23
  -1  -3   2 7766.50 602.732  18
   1   3  -2 7744.68 593.569  24
  -1  -3   1 46446.9 3333.09   5
  -1  -3   1 48404.6 3318.98   2
  -1  -3   1 49861.8 3325.31   3
   1   3  -1 46917.5 3312.22  16
   1   3  -1 46171.6 3298.75  15
  -1  -3   1 51066.2 3331.53  18
  -1  -3   0 9697.04 706.912   5
  -1  -3   0 8822.57 681.239   2
   1   3   0 9741.90 670.466  16
   1   3   0 8739.96 660.482  17
  -1  -3   0 10317.7 710.054  18
  -1  -3  -1 170386. 12621.8   2
  -1  -3  -1 181638. 12641.9   5
  -1  -3  -1 185349. 12629.5   3
   1   3   1 193833. 12611.3  17
  -1  -3  -2 29934.5 2238.59   5
  -1  -3  -2 29298.2 2221.20   2
  -1  -3  -2 31974.0 2231.70   3
  -1  -3  -2 33467.1 2237.28  18
   1   3   2 31199.0 2226.97  20
   1   3   2 32474.2 2224.97  19
   1   3   2 34222.9 2220.38  17
   1   3   3 6215.32 482.562  28
  -1  -3  -3 6552.22 506.651   3
  -1  -3  -3 6179.88 496.049   5
  -1  -3  -3 5760.94 474.208   2
  -1  -3  -3 5854.50 496.874  18
   1   3   3 6740.03 492.504  19
   1   3   3 6315.81 487.416  20
   1   3   3 6175.72 462.237  22
   1   3   3 6168.57 489.980  17
   1   3   4 38767.1 2697.33  28
  -1  -3  -4 40021.4 2687.59   2
  -1  -3  -4 39972.5 2705.76   5
  -1  -3  -4 37904.2 2697.55   3
   1   3   4 39509.1 2697.93  19
   1   3   4 38702.3 2702.81  20
   1   3   4 39812.0 2705.24  17
  -1  -3  -4 34457.6 2692.61  18
   1   3   5 37815.0 2487.68  28
   1   3   5 37757.1 2496.02  32
   1   3   5 34192.2 2483.52  20
  -1  -3  -5 31397.5 2467.43  18
   1   3   5 35989.1 2490.73  17
   1   3   5 34742.4 2437.82  40
   1   3   5 36543.7 2442.53  41
  -1  -3  -5 35580.0 2479.57   5
  -1  -3  -5 32085.5 2470.58   3
  -1  -3  -5 37550.8 2462.94   2
   1   3   6 17.2954 170.778  17
   1   3   6 65.3397 125.790  20
  -1  -3  -6-113.667 108.199  60
   1   3   6 110.492 73.3215  41
   1   3   6 16.1277 146.357  28
   1   3   6 36.2483 113.962  32
  -1  -3  -7 608.287 168.170  75
   1   3   7 831.685 222.116  17
   1   3   7 857.624 184.260  20
  -1  -3  -7 876.407 145.963  60
   1   3   7 795.997 115.871  41
   1   3   7 756.687 186.837  28
  -1  -3  -8 3246.38 308.834  95
  -1  -3  -8 3647.55 352.364  90
   1   3   8 3467.41 296.263  85
  -1  -3  -8 3661.19 338.987  75
   1   3   8 3544.82 320.018  78
  -1  -3  -8 2983.25 329.437  79
   1   3   8 3911.69 320.902  72
   1   3   8 3385.01 375.976  28
   1   3   8 2895.03 355.451  20
   1   3   8 3112.77 399.494  17
   1   3   8 3885.99 448.908  27
  -1  -3  -8 3864.21 319.892  60
  -1  -3  -8 3358.38 325.318  70
   1   3   8 3949.60 303.709  41
   1   3   8 4223.77 315.387  48
   1   3   8 4063.87 385.768  32
  -1  -3  -9 1717.47 253.336  75
   1   3   9 1851.57 222.555  78
  -1  -3  -9 1675.36 238.481  79
   1   3   9 1584.97 213.232  72
   1   3   9 1555.18 342.601  27
   1   3   9 1442.89 251.232  20
   1   3   9 1704.52 282.053  28
  -1  -3  -9 1912.09 225.315  60
  -1  -3  -9 1755.06 217.107  70
   1   3   9 2055.41 205.425  48
   1   3   9 1982.25 193.674  85
  -1  -3  -9 1746.76 209.361  95
  -1  -3  -9 1440.76 254.018  90
  -1  -3 -10-104.347 187.464  75
   1   3  10-153.095 164.187  78
   1   3  10-120.114 152.215  72
   1   3  10-28.9890 214.343  28
  -1  -3 -10 313.519 155.667  60
   1   3  10-98.8243 258.401  67
  -1  -3 -10 31.5997 141.639  70
   1   3  10 64.0019 114.003  53
   1   3  10 137.372 123.120  48
  -1  -3 -10-71.1992 192.194  90
   1   3  11 1509.56 294.049  67
  -1  -3 -11 1039.67 188.983  70
   1   3  11 931.787 267.848  28
  -1  -3 -11 1484.24 241.789  90
   1   3  11 1138.27 197.574  72
   1   3  11 1162.29 204.976  78
  -1  -3 -11 806.954 210.343  75
   1   3  12 390.045 233.977  67
  -1  -3 -12 26.0770 125.098  70
  -1  -3 -12 199.549 180.333  90
   1   3  12 208.925 156.854  78
   1   3  12 248.197 145.439  72
  -1  -3 -12-56.1847 163.631  75
   1   3  13 1943.45 241.945  67
  -1  -3 -13 2004.46 233.569  90
   1   3  13 1783.27 203.732  78
   1   4 -11 465.163 104.730  68
  -1  -4  11 418.229 74.6418  96
   1   4 -10 902.511 150.199  70
  -1  -4  10 944.102 129.089  96
   1   4 -10 837.059 139.220  86
   1   4  -9 354.012 142.030  70
   1   4  -9 280.515 133.896  86
  -1  -4   9 202.132 120.553  96
   1   4  -9 569.516 138.626  42
   1   4  -9 224.483 115.320  45
  -1  -4   9 84.4502 180.881  81
   1   4  -8 1372.97 197.744  70
   1   4  -8 1164.96 172.062  52
  -1  -4   8 900.777 223.452  81
  -1  -4   8 1049.91 151.423  94
  -1  -4   8 968.664 165.672  96
  -1  -4   7 7485.92 618.471  81
  -1  -4   7 7416.22 609.608  96
  -1  -4   7 7453.22 600.052  94
   1   4  -7 8880.75 640.413  42
   1   4  -7 8601.43 622.371  52
   1   4  -7 9103.22 682.548  35
   1   4  -6 516.387 170.067  16
  -1  -4   6 210.588 202.389  81
  -1  -4   6 250.523 118.125  94
  -1  -4   6 342.463 129.276  96
  -1  -4   6 186.941 133.429  66
   1   4  -6 86.1978 109.731  52
   1   4  -6 344.683 184.892  35
   1   4  -6 193.367 90.2367  37
  -1  -4   5 5154.67 413.857  96
  -1  -4   5 4563.77 425.051  81
  -1  -4   5 5300.81 413.224  66
   1   4  -5 5108.63 465.225  35
   1   4  -5 5428.55 395.870  37
   1   4  -5 4442.88 458.424  16
  -1  -4   4 4187.19 380.824  81
  -1  -4   4 4656.26 352.993  76
  -1  -4   4 4031.03 363.368  66
   1   4  -4 4895.57 433.239  24
   1   4  -4 4815.68 353.728  37
   1   4  -4 4690.36 414.886  16
  -1  -4   3 26302.1 2001.50   2
  -1  -4   3 27727.0 2031.45   5
  -1  -4   3 30363.0 2031.05   3
   1   4  -3 27438.5 2022.37  23
  -1  -4   3 28494.9 2018.61  18
   1   4  -3 29576.8 2027.48  24
   1   4  -3 28603.6 2017.30  16
  -1  -4   2 13291.9 955.098   3
  -1  -4   2 11713.9 944.695   5
  -1  -4   2 11699.6 922.748   2
  -1  -4   2 12402.7 938.698  18
   1   4  -2 11164.4 936.186  21
   1   4  -2 11959.7 935.173  23
   1   4  -2 13686.7 942.048  24
   1   4  -2 13497.9 924.050  16
  -1  -4   1 47769.7 3536.28   2
  -1  -4   1 49138.0 3562.10   5
  -1  -4   1 53222.6 3557.16   3
  -1  -4   1 55488.8 3561.80  18
   1   4  -1 49822.8 3527.80  16
  -1  -4   0 158647. 11115.8   5
  -1  -4   0 148891. 11084.9   2
  -1  -4   0 175011. 11102.3   3
  -1  -4   0 177279. 11109.7  18
   1   4   0 158745. 11069.0  16
   1   4   0 157007. 11072.9  15
  -1  -4  -1 77674.8 5931.29   2
   1   4   1 87469.7 5928.89  19
  -1  -4  -1 96299.1 5961.40  18
   1   4   1 85302.4 5938.83  20
  -1  -4  -2 323.602 148.506   5
   1   4   2 540.696 158.651  19
   1   4   2 266.388 116.248  20
   1   4   3 1691.60 213.771  28
  -1  -4  -3 2513.33 286.589   3
  -1  -4  -3 1504.15 224.266   5
  -1  -4  -3 1496.99 200.709   2
   1   4   3 2063.42 216.032  20
   1   4   3 1450.61 185.844  22
   1   4   3 1946.46 223.968  19
  -1  -4  -3 1663.05 254.574  18
   1   4   3 1645.10 214.963  17
   1   4   3 1790.52 246.988  25
   1   4   4 11497.6 874.471  28
  -1  -4  -4 12107.8 894.828   5
  -1  -4  -4 12451.4 896.854   3
  -1  -4  -4 11141.0 863.909   2
   1   4   4 12239.4 880.533  19
  -1  -4  -4 12985.7 901.083  18
   1   4   4 10680.8 868.482  20
   1   4   4 12437.6 892.058  25
   1   4   4 10174.6 867.239  17
   1   4   5 30850.3 1963.66  28
   1   4   5 24301.0 1942.81  20
   1   4   5 28163.7 1958.13  17
   1   4   5 29605.5 1961.92  25
  -1  -4  -5 26172.3 1954.26  18
   1   4   5 26778.7 1895.98  40
  -1  -4  -5 26550.4 1962.74   5
  -1  -4  -5 27731.7 1959.64   3
  -1  -4  -5 27548.2 1936.44   2
   1   4   6 10565.6 765.931  32
   1   4   6 10390.1 757.507  28
  -1  -4  -6 10374.8 715.945  79
  -1  -4  -6 8281.59 732.508  18
   1   4   6 7098.63 722.272  20
   1   4   6 8941.72 756.241  17
   1   4   6 10513.1 689.664  41
   1   4   6 9320.21 680.530  40
  -1  -4  -6 9000.87 722.106   2
  -1  -4  -7 926.817 177.489  95
  -1  -4  -7 851.745 196.288  90
  -1  -4  -7 983.942 203.225  79
  -1  -4  -7 1080.56 200.592  75
   1   4   7 745.712 175.642  20
   1   4   7 997.173 241.526  17
  -1  -4  -7 1108.85 163.655  60
   1   4   7 1257.96 139.372  41
   1   4   7 906.847 203.102  32
   1   4   7 1065.57 227.777  28
  -1  -4  -8 69.3967 158.416  95
  -1  -4  -8 49.3945 176.311  90
  -1  -4  -8 164.524 189.154  79
  -1  -4  -8 156.714 187.735  75
   1   4   8-151.560 165.189  78
   1   4   8 159.782 217.241  17
   1   4   8 163.969 156.818  20
  -1  -4  -8-20.8433 142.093  60
   1   4   8 136.391 95.9513  41
   1   4   8-123.802 184.218  28
   1   4   9-42.5091 142.508  72
   1   4   9 273.162 169.322  78
  -1  -4  -9-119.218 195.293  79
  -1  -4  -9-122.169 196.861  75
   1   4   9 108.305 200.197  28
   1   4   9 163.090 318.153  27
  -1  -4  -9 34.0328 144.698  60
   1   4   9-73.4450 125.440  48
  -1  -4  -9 142.902 164.815  95
  -1  -4  -9-35.1728 186.641  90
   1   4   9 8.76847 103.863  85
  -1  -4 -10 1832.57 273.076  75
   1   4  10 2056.50 246.102  78
   1   4  10 2766.31 252.522  72
   1   4  10 1639.99 373.352  27
   1   4  10 1566.41 296.141  28
   1   4  10 2053.65 224.370  48
  -1  -4 -10 1894.71 236.354  95
  -1  -4 -10 1937.10 283.405  90
   1   4  11 345.584 156.538  72
   1   4  11 254.598 172.703  78
  -1  -4 -11 497.457 199.642  75
   1   4  11 460.110 222.927  28
   1   4  11 424.654 258.300  67
   1   4  11 181.739 112.338  53
   1   4  11 463.261 130.612  48
  -1  -4 -11 232.311 144.432  95
   1   4  12 1158.03 243.738  67
   1   4  12 1216.52 168.685  72
  -1  -4 -12 887.859 194.672  75
   1   4  12 713.078 168.038  78
   1   4  12 1207.43 200.882  88
   1   4  13 670.970 180.010  67
   1   4  13 565.229 116.711  72
  -1  -4 -13 861.958 208.702  83
  -1  -4 -13 513.087 132.222  75
   1   4  13 464.334 122.643  78
   1   5 -10 87.2440 81.1877  68
   1   5  -9 128.214 97.6413  86
  -1  -5   9-177.212 84.6937  96
  -1  -5   9 5.04370 74.3970  94
  -1  -5   8 2338.98 215.820  94
  -1  -5   8 2392.62 216.953  96
   1   5  -8 2412.74 243.591  42
   1   5  -8 1981.81 225.035  45
  -1  -5   7 9978.57 754.386  94
  -1  -5   7 10298.7 756.317  96
   1   5  -7 10503.3 818.491  35
   1   5  -7 10501.0 785.362  42
  -1  -5   6 3340.20 291.205  96
  -1  -5   6 3201.99 291.125  94
   1   5  -6 2898.01 346.685  35
  -1  -5   5 23977.2 1690.93  94
  -1  -5   5 23796.8 1692.38  96
   1   5  -5 23890.0 1747.37  35
   1   5  -4 8367.69 692.445  24
   1   5  -4 6723.21 650.985  16
  -1  -5   4 8171.79 615.019  96
  -1  -5   4 8681.39 614.698  94
   1   5  -3 1086.95 209.004  23
   1   5  -3 996.784 209.082  24
  -1  -5   3 828.080 175.180   7
  -1  -5   3 1016.54 347.377   3
   1   5  -3 875.521 177.213  16
  -1  -5   3 886.716 151.638  96
   1   5  -2 23227.6 1714.55  23
  -1  -5   2 24365.4 1719.02  18
   1   5  -2 25057.7 1709.85  24
  -1  -5   2 23007.9 1730.07   5
  -1  -5   2 21627.5 1689.15   2
  -1  -5   2 28567.5 1744.34   3
  -1  -5   2 21111.3 1637.19   7
  -1  -5   2 23536.0 1638.13   6
  -1  -5   2 22922.2 1640.78   8
  -1  -5   2 22544.7 1659.92   9
  -1  -5   2 24647.8 1647.83  94
  -1  -5   2 24065.0 1649.16  96
  -1  -5   1 1880.34 238.918   9
  -1  -5   1 1542.69 193.929   6
  -1  -5   1 1715.88 207.361   7
  -1  -5   1 1831.31 207.361   8
  -1  -5   1 1331.74 262.290   5
  -1  -5   1 1542.02 246.831   2
  -1  -5   1 1971.05 343.576   3
   1   5  -1 1418.89 238.270  23
  -1  -5   1 1961.66 290.486  18
   1   5  -1 1745.03 294.693  21
  -1  -5   0 4805.53 369.420   9
  -1  -5   0 4084.57 339.662   8
  -1  -5   0 3610.76 424.548   5
  -1  -5   0 3355.38 373.959   2
  -1  -5   0 3760.80 448.113   3
  -1  -5   0 4001.01 331.438   6
  -1  -5   0 4035.61 338.082   7
   1   5   0 3608.00 409.778  21
  -1  -5   0 3428.71 409.947  18
  -1  -5  -1 4367.21 358.019   8
  -1  -5  -1 3793.70 395.733   2
  -1  -5  -1 4204.24 351.102   6
   1   5   1 4473.57 384.833  19
  -1  -5  -1 4643.86 447.415  18
  -1  -5  -2 6952.88 601.976   9
   1   5   2 8262.45 620.193  19
   1   5   2 7639.44 629.268  25
  -1  -5  -2 7248.19 658.512   5
  -1  -5  -2 8574.71 678.109   3
  -1  -5  -2 7784.35 580.032   7
   1   5   3 2394.92 270.954  19
  -1  -5  -3 2742.84 324.831  18
   1   5   3 2459.59 293.676  25
  -1  -5  -3 1674.05 261.485   9
  -1  -5  -3 1800.69 257.419   2
  -1  -5  -3 1471.61 284.146   5
  -1  -5  -3 2257.21 230.681   7
  -1  -5  -3 1767.16 219.421   6
  -1  -5  -3 1842.02 228.366   8
  -1  -5  -3 2277.81 345.308   3
   1   5   3 2274.06 257.481  28
   1   5   4 2794.87 325.065  25
   1   5   4 2551.26 303.880  19
  -1  -5  -4 2215.30 326.933  18
   1   5   4 2690.05 290.292  28
  -1  -5  -4 3545.47 392.867   3
  -1  -5  -4 1240.86 272.661   9
  -1  -5  -4 2716.73 249.464   8
  -1  -5  -4 2286.52 285.603   2
  -1  -5  -4 2426.46 257.881   7
  -1  -5  -4 2422.75 319.228   5
  -1  -5  -4 2818.32 244.163   6
  -1  -5  -4 1965.63 257.790  75
  -1  -5  -5 201.166 218.148  83
  -1  -5  -5 794.403 188.642  79
  -1  -5  -5 513.399 182.216  75
  -1  -5  -5 382.714 151.187  95
  -1  -5  -5 644.211 233.796  18
   1   5   5 419.293 232.963  25
   1   5   5 342.737 178.220  28
  -1  -5  -5 41.2774 189.147   9
  -1  -5  -5 424.464 153.329   8
  -1  -5  -5 434.575 326.312   3
  -1  -5  -5 227.206 198.307   5
  -1  -5  -5 260.354 189.808   2
  -1  -5  -5 478.661 167.351   7
  -1  -5  -5 344.393 144.005   6
  -1  -5  -6 4538.49 364.545  95
   1   5   6 3975.52 337.628  41
   1   5   6 3973.55 417.943  32
   1   5   6 4324.39 424.087  28
  -1  -5  -6 4267.16 379.634  75
  -1  -5  -6 4777.18 395.039  79
  -1  -5  -6 3804.92 400.231  83
   1   5   7 541.622 107.935  41
   1   5   7-24.1567 175.933  28
   1   5   7 305.065 165.642  32
  -1  -5  -7 285.464 252.970  83
  -1  -5  -8 7905.92 612.696  95
  -1  -5  -8 7369.39 634.258  83
   1   5   8 8691.82 607.425  78
   1   5   8 7816.73 597.321  41
   1   5   8 8377.10 700.200  32
   1   5   8 6941.67 676.028  28
   1   5   9 8301.90 858.911  27
  -1  -5  -9 10129.4 733.792  75
   1   5   9 10573.5 719.070  72
  -1  -5  -9 8726.78 731.146  83
   1   5   9 9108.57 705.338  78
  -1  -5  -9 8945.49 706.465  95
   1   5   9 10565.8 806.102  32
   1   5   9 8620.94 784.123  28
   1   5  10 432.856 163.889  78
  -1  -5 -10 531.065 212.063  75
   1   5  10 261.168 152.902  72
  -1  -5 -10 341.781 259.543  83
   1   5  10 489.132 138.418  48
  -1  -5 -10 291.619 172.454  95
   1   5  10 286.663 302.524  27
   1   5  10 433.969 193.982  28
  -1  -5 -11-21.2957 244.044  83
   1   5  11-88.6782 142.741  78
   1   5  11 8.78381 133.238  72
  -1  -5 -11-112.338 187.535  75
   1   5  11-30.8778 98.7453  53
   1   5  11-83.1231 108.015  48
  -1  -5 -11-111.783 141.583  95
   1   5  12 415.399 198.667  67
   1   5  12 51.3103 161.086  88
  -1  -5 -12 106.834 153.840  75
   1   5  12 145.164 111.558  72
  -1  -5 -12 10.9468 210.530  83
   1   5  12-17.0570 119.360  78
   1   6  -8 35.9930 74.8435  86
  -1  -6   8-14.3440 76.5846  94
  -1  -6   8 90.5149 63.8542  96
  -1  -6   7 927.805 124.524  96
  -1  -6   7 839.850 129.273  94
   1   6  -7 960.830 134.964  86
   1   6  -7 948.009 143.525  45
  -1  -6   6 400.947 125.188  94
  -1  -6   6 477.393 118.582  96
   1   6  -6 329.542 120.041  42
  -1  -6   5 19404.9 1271.45  96
  -1  -6   5 17673.7 1271.84  94
   1   6  -5 17865.5 1322.98  35
   1   6  -5 15933.6 1283.30  42
  -1  -6   4 3533.09 292.684  96
   1   6  -4 2528.46 331.751  35
   1   6  -3 6107.43 545.829  24
  -1  -6   3 5104.16 454.456   7
  -1  -6   3 5459.53 464.472  12
  -1  -6   3 6807.49 469.399  96
  -1  -6   3 5793.84 463.611  94
   1   6  -2 16850.3 1379.14  23
   1   6  -2 19428.0 1381.99  24
  -1  -6   2 17690.2 1295.16   6
  -1  -6   2 16791.4 1295.75   7
  -1  -6   2 17215.2 1312.50  11
  -1  -6   2 18776.0 1311.94  12
  -1  -6   2 17909.6 1318.68  10
  -1  -6   2 18753.1 1321.57   9
  -1  -6   2 18515.4 1305.46  94
  -1  -6   2 20996.5 1311.35  96
   1   6  -1 48026.5 3610.68  23
   1   6  -1 49703.2 3596.82  24
  -1  -6   1 49426.1 3526.24   8
  -1  -6   1 50774.5 3526.29   7
  -1  -6   1 47561.1 3523.40   6
  -1  -6   1 49682.2 3552.20  10
  -1  -6   1 51981.0 3549.73  11
  -1  -6   1 50166.2 3540.10  12
  -1  -6   1 57459.6 3553.58   9
  -1  -6   1 53604.3 3534.29  96
  -1  -6   1 51454.6 3530.81  94
   1   6   0 46609.0 3365.54  23
   1   6   0 38294.8 3333.11  21
  -1  -6   0 45964.8 3366.31  18
  -1  -6   0 43673.9 3270.86   6
  -1  -6   0 47669.1 3275.42   8
  -1  -6   0 47525.5 3275.00   7
  -1  -6   0 48050.6 3298.07  11
  -1  -6   0 52783.2 3302.20   9
  -1  -6   0 47379.0 3302.21  10
  -1  -6   0 46765.4 3289.19  12
  -1  -6   0 51048.7 3282.85  96
  -1  -6   0 46143.1 3272.87  94
  -1  -6   0 48710.2 3286.20  89
  -1  -6  -1 5659.64 564.881  18
   1   6   1 5128.59 509.623  25
   1   6   1 4235.98 486.263  22
   1   6   1 4592.90 563.349  21
  -1  -6  -1 6006.05 464.593   8
  -1  -6  -1 4813.59 532.853   2
  -1  -6  -1 5701.16 457.520   6
  -1  -6  -1 7114.27 490.293  11
  -1  -6  -1 6397.16 484.180  10
  -1  -6  -1 5341.76 441.701  94
  -1  -6  -1 6124.84 455.544  96
  -1  -6  -1 6267.92 463.891  89
   1   6   2 817.392 335.867  21
   1   6   2 596.490 221.825  25
  -1  -6  -2 1492.66 245.691   9
  -1  -6  -2 1177.57 189.208   7
  -1  -6  -2 1296.55 374.783   3
  -1  -6  -2 1016.82 195.161  12
  -1  -6  -2 1017.29 171.449  89
  -1  -6  -2 969.322 161.819  96
  -1  -6  -3 6221.77 511.655  95
  -1  -6  -3 5308.74 516.399  96
  -1  -6  -3 6801.05 528.425  89
  -1  -6  -3 9037.65 714.947   3
  -1  -6  -3 7185.62 529.825   8
  -1  -6  -3 5814.90 595.588   2
  -1  -6  -3 7366.98 529.826   7
  -1  -6  -3 6167.01 517.543   6
  -1  -6  -3 6840.86 637.265  18
   1   6   3 8132.31 614.772  25
   1   6   3 6645.87 666.341  21
  -1  -6  -3 8033.00 550.592  11
  -1  -6  -3 7144.02 547.470  10
  -1  -6  -3 5998.08 554.696   9
  -1  -6  -3 6983.81 541.032  12
   1   6   3 6692.04 583.168  28
  -1  -6  -4 197.604 152.829  95
  -1  -6  -4 28.7032 170.972  75
  -1  -6  -4 215.759 209.696   9
  -1  -6  -4-69.5309 145.926   6
  -1  -6  -4 280.622 155.922   8
  -1  -6  -4 80.7789 164.005   7
   1   6   4 131.465 238.677  25
   1   6   4 87.6849 156.270  28
  -1  -6  -4 104.307 138.063  10
  -1  -6  -4-11.5683 166.248  12
  -1  -6  -4 151.841 133.211  11
  -1  -6  -5 4981.16 401.214  12
  -1  -6  -5 4591.55 388.742  11
  -1  -6  -5 4662.48 391.668  10
  -1  -6  -5 5060.33 381.915  95
  -1  -6  -5 4384.00 398.868  75
  -1  -6  -5 4133.48 379.523   7
  -1  -6  -5 3700.73 373.798   8
  -1  -6  -5 4498.84 374.032   6
   1   6   5 3910.54 534.770  21
   1   6   5 5042.90 483.713  25
   1   6   5 5169.83 357.040  41
   1   6   5 5682.94 460.304  28
  -1  -6  -6 1245.04 185.444  11
  -1  -6  -6 894.677 193.370  12
  -1  -6  -6 1218.90 187.738  10
  -1  -6  -6 1160.47 208.144  95
  -1  -6  -6 1260.25 186.652   6
   1   6   6 1287.31 150.430  41
   1   6   6 1718.13 260.369  32
   1   6   6 1452.36 247.458  28
  -1  -6  -6 1061.63 229.383  75
  -1  -6  -7 4365.69 380.133  95
   1   6   7 4061.93 345.118  41
   1   6   7 4242.45 442.150  32
   1   6   7 4303.12 437.146  28
  -1  -6  -7 4458.26 397.672  75
   1   6   8 224.084 96.8969  41
   1   6   8 123.188 153.911  78
  -1  -6  -8 317.938 210.521  75
   1   6   8 312.416 199.262  28
   1   6   8-28.2080 145.285  32
   1   6   9 130.136 138.135  72
   1   6   9 184.062 150.012  78
  -1  -6  -9 156.373 176.185  95
   1   6   9 53.1432 140.016  32
   1   6  10 431.602 137.689  72
   1   6  10 458.412 144.387  78
   1   6  10 339.474 119.951  48
  -1  -6 -10 437.504 163.219  95
   1   6  11 623.354 122.107  72
  -1  -6 -11 664.911 167.556  75
   1   6  11 402.940 123.294  78
  -1  -7   6-21.0706 76.2487  94
  -1  -7   5-62.7711 84.3663  96
   1   7  -4 1168.29 163.574  45
  -1  -7   4 1317.09 165.883  94
  -1  -7   3 173.159 113.597  96
  -1  -7   3 228.753 119.193  94
  -1  -7   2 331.857 130.853  11
  -1  -7   2 371.171 135.069  10
  -1  -7   2 469.631 126.247  96
  -1  -7   2 374.661 123.959  94
  -1  -7   2 342.504 154.492   7
  -1  -7   1 561.600 176.103  12
  -1  -7   1 696.099 153.054  10
  -1  -7   1 555.112 144.053  11
  -1  -7   1 526.661 129.104  94
  -1  -7   1 544.594 138.123  96
  -1  -7   1 470.998 168.499   7
  -1  -7   0 106.674 167.817  12
  -1  -7   0 81.9450 135.875  11
  -1  -7   0 59.0773 126.417  10
  -1  -7   0 69.4612 120.400  96
  -1  -7   0 129.882 113.023  94
  -1  -7   0 206.850 138.607   6
  -1  -7   0-99.3677 153.191   7
  -1  -7  -1 1297.82 200.354  11
  -1  -7  -1 1695.28 217.791  10
  -1  -7  -1 1256.83 224.570  12
  -1  -7  -1 1685.69 203.935  89
  -1  -7  -1 1017.19 193.037  96
  -1  -7  -1 1585.40 193.093   6
  -1  -7  -1 1713.14 250.149   9
  -1  -7  -2 6091.32 525.992  10
  -1  -7  -2 6338.11 522.988  11
  -1  -7  -2 5055.59 525.422   9
  -1  -7  -2 7241.02 530.379  12
  -1  -7  -2 7532.29 519.187  89
  -1  -7  -2 6268.56 504.201   7
  -1  -7  -2 6332.90 501.405   6
  -1  -7  -3 140.873 145.067  10
  -1  -7  -3 420.546 177.952  12
  -1  -7  -3 275.543 140.568  11
  -1  -7  -3 325.995 143.882  89
  -1  -7  -3 93.4872 190.509   9
  -1  -7  -3 186.646 136.532   6
  -1  -7  -3 95.0680 156.572   7
  -1  -7  -4 870.154 165.525  89
  -1  -7  -4 917.600 169.117  11
  -1  -7  -4 394.346 176.280  12
  -1  -7  -4 365.436 160.142  10
   1   7   4 449.110 156.971  32
  -1  -7  -4 557.452 154.146   6
  -1  -7  -4 913.007 183.112   7
  -1  -7  -5 1216.45 178.109  89
  -1  -7  -5 1169.96 185.384  10
  -1  -7  -5 815.062 202.510  12
  -1  -7  -5 1033.26 177.935  11
   1   7   5 1126.81 211.344  32
  -1  -7  -5 1147.55 178.680   6
  -1  -7  -5 1046.39 195.315   7
  -1  -7  -6 147.577 130.957  89
  -1  -7  -6 307.535 73.3499  93
  -1  -7  -6 342.088 138.717  10
  -1  -7  -6 129.701 124.569  11
   1   7   6 296.321 154.958  32
  -1  -7  -6 253.009 165.467   7
  -1  -7  -7 3178.49 245.696  93
  -1  -7  -7 2675.51 275.067  89
   1   7   8 7800.30 560.650  78
  -1  -7  -8 7225.16 569.101  89
   1   7   9 3836.26 321.424  78
  -1  -7  -9 3423.28 324.434  89
   1   7  10 1959.04 211.899  67
  -1  -7 -10 1318.86 150.789  89
  -1  -7 -10 1381.95 127.059  93
   1   7  10 1897.77 158.625  72
  -1  -8   4-21.4508 56.5045  94
  -1  -8   3 63.6597 70.6375  94
  -1  -8   2 204.750 83.1233  94
  -1  -8   1 3914.00 312.956   7
  -1  -8   1 3654.61 313.964  10
  -1  -8   0 2583.92 236.522   7
  -1  -8   0 2192.55 233.596  10
  -1  -8  -1 4555.81 355.088   7
  -1  -8  -1 4331.72 363.677  10
  -1  -8  -1 3990.80 359.947  11
  -1  -8  -2-100.846 113.955  11
  -1  -8  -2 60.4240 113.542  10
  -1  -8  -3 1187.88 174.298   7
  -1  -8  -4 3232.18 281.406   7
  -1  -8  -4 3128.88 283.065  11
  -1  -8  -4 2735.10 280.882  10
  -1  -8  -4 3218.56 276.212  89
  -1  -8  -5 156.592 140.949   7
  -1  -8  -5 237.066 110.821  10
  -1  -8  -5 172.591 112.880  89
  -1  -8  -6 3402.56 277.980   7
  -1  -8  -6 2844.89 271.266  10
  -1  -8  -6 3199.53 267.001  89
  -1  -8  -7 654.386 112.242  89
  -1  -8  -8 629.618 100.225  89
   1   8   8 925.030 157.718  67
   2  -7  -7 2292.48 179.546  93
  -2   7   6 37.9062 68.1495  85
   2  -7  -6-42.3461 47.7054  93
  -2   7   5 406.036 91.5471  65
   2  -7  -5 435.728 157.457   9
   2  -7  -5 392.037 135.403   7
   2  -7  -5 633.857 80.2870  93
   2  -7  -5 420.775 101.649  11
   2  -7  -5 443.304 107.537  10
  -2   7   4 56.8088 86.7906  65
   2  -7  -4-64.4536 159.496   9
   2  -7  -4-91.4762 132.953   7
   2  -7  -4-19.0731 102.974  10
   2  -7  -4-43.9564 99.1248  11
   2  -7  -3 178.279 133.906   7
   2  -7  -3-8.96711 160.809   9
   2  -7  -3 195.643 117.235  11
   2  -7  -3 74.0379 110.900  10
  -2   7   2 64.7765 84.6657  59
   2  -7  -2-13.2731 129.733   7
   2  -7  -2-9.37032 160.076   9
  -2   7   1 119.105 79.1860  55
   2  -7  -1 270.368 116.740  10
   2  -7  -1 10.0397 106.566  11
   2  -7   0-10.0951 107.150  10
   2  -7   0 9.39240 103.693  11
   2  -7   0-111.347 130.154   7
   2  -7   0-8.68352 159.003   9
  -2   7  -1-23.5872 65.6178  57
   2  -7   1 61.3140 98.5004  10
   2  -7   1 24.5263 96.6061  11
   2  -7   1 54.4423 125.516   7
   2  -7   1-106.653 155.674   9
   2  -7   2 127.317 84.7673  10
   2  -7   2 202.046 86.6899  11
  -2   7  -2 34.6817 73.6725  84
  -2   7  -3 1258.74 130.478  84
  -2   6   9 837.658 111.359  72
   2  -6  -9 688.712 84.4549  93
  -2   6   9 612.996 95.7246  85
  -2   6   8 2801.18 240.726  85
   2  -6  -8 2900.89 232.940  93
  -2   6   7 1097.43 142.791  65
   2  -6  -7 971.638 188.277  79
  -2   6   7 1333.20 142.985  41
  -2   6   7 1151.60 149.769  85
   2  -6  -6 9.40429 151.896  79
  -2   6   6 33.4670 103.450  65
  -2   6   6 23.3167 100.381  59
  -2   6   6 8.83165 100.370  40
   2  -6  -6 143.593 110.453  10
   2  -6  -6-9.37527 103.234  11
   2  -6  -5 403.796 195.243   9
   2  -6  -5 292.914 159.663   7
   2  -6  -5 511.618 101.826  93
  -2   6   5 412.676 112.545  59
  -2   6   5 369.244 105.822  55
  -2   6   5 228.314 113.319  40
   2  -6  -5 328.791 140.845  10
   2  -6  -5 151.283 124.688  11
   2  -6  -4 141.792 130.226  10
   2  -6  -4 26.1161 127.647  11
   2  -6  -4-203.157 196.164   9
   2  -6  -4 321.435 166.492   7
   2  -6  -4-53.9690 81.3445  93
  -2   6   4 232.648 119.012  59
  -2   6   4 89.6893 107.945  40
  -2   6   4-9.28211 95.9277  55
  -2   6   4-26.1438 193.324  28
   2  -6  -3 83.4325 133.149  11
   2  -6  -3 451.257 151.926  10
   2  -6  -3 127.323 189.305   9
   2  -6  -3 397.274 160.076   7
   2  -6  -3 337.859 95.5134  93
  -2   6   3 195.049 107.794  55
  -2   6   3 190.447 108.606  39
  -2   6   3 133.046 116.006  40
  -2   6   3 416.153 189.217  30
  -2   6   3 240.302 199.306  28
   2  -6  -2 666.574 205.075   9
   2  -6  -2 807.150 171.251   7
  -2   6   2 726.373 120.532  57
  -2   6   2 607.448 134.965  39
  -2   6   2 438.987 205.654  30
  -2   6   2 323.128 203.780  28
   2  -6  -2 637.840 108.817  93
  -2   6   1 1843.53 282.757  30
  -2   6   1 1449.91 188.843  39
   2  -6  -1 1778.92 220.225  10
   2  -6  -1 1720.38 216.646  11
  -2   6   0 461.452 210.174  30
   2  -6   0 747.983 214.700   9
   2  -6   0 631.548 165.099   7
   2  -6   0 870.381 137.537  80
  -2   6   0 557.822 123.416  51
  -2   6   0 575.572 134.861  39
   2  -6   0 593.462 159.022  11
   2  -6   0 713.516 160.689  10
  -2   6  -1 297.510 201.149  30
   2  -6   1 198.212 112.445  80
   2  -6   1 393.651 195.075   9
   2  -6   1 450.282 157.670   7
  -2   6  -1 398.248 119.730  51
   2  -6   1 246.566 135.386  11
   2  -6   1 334.855 145.748  10
   2  -6   2 10585.4 766.118   9
   2  -6   2 10476.0 753.961  11
   2  -6   2 9268.42 751.945  10
   2  -6   2 9276.46 725.935  94
   2  -6   2 11318.3 733.577  80
   2  -6   2 10700.4 739.824   7
  -2   6  -2 9199.50 735.570  64
  -2   6  -2 9445.73 743.112  43
  -2   6  -2 9528.83 743.312  51
  -2   6  -2 12043.5 855.068  30
   2  -6   3 921.366 135.538  94
   2  -6   3 825.783 132.028  80
   2  -6   3 817.879 197.620   9
   2  -6   3 1277.15 175.492   7
  -2   6  -3 964.599 150.666  64
  -2   6  -3 889.788 144.815  43
  -2   6  -3 949.743 144.990  51
   2  -6   3 978.384 149.249  10
   2  -6   3 676.246 135.650  11
  -2   6  -4 44.2066 110.471  64
   2  -6   4-36.2235 84.1651  80
  -2   6  -4 40.5617 98.7649  51
  -2   6  -4-10.2160 100.532  43
   2  -6   4 86.6709 99.8288  94
  -2   6  -5-15.7900 105.290  64
   2  -6   5 9.88239 74.8173  80
  -2   6  -5-79.7925 90.4504  51
   2  -6   5 12.8815 90.8452  94
  -2   6  -6 6.45500 89.3650  64
   2  -6   6 15.7274 77.2888  94
   2  -6   6-7.13255 55.9727  80
   2  -6   7 2889.96 222.027  94
   2  -5 -11 1212.75 106.699  93
   2  -5 -10 89.4076 59.1318  93
  -2   5  10-12.4357 85.1625  85
  -2   5  10 39.4522 92.3903  72
   2  -5 -10 24.6655 139.572  75
   2  -5 -10 58.7670 143.961  79
  -2   5  10 227.634 124.954  78
  -2   5   9 3670.12 283.953  72
  -2   5   9 3499.93 290.951  78
   2  -5  -9 2598.94 292.914  75
  -2   5   9 3208.00 268.403  41
  -2   5   9 3062.68 272.896  85
  -2   5   8 2023.20 218.324  65
   2  -5  -8 1982.28 272.684  79
  -2   5   8 3037.15 255.727  78
   2  -5  -8 1642.40 248.365  75
  -2   5   8 2574.99 224.256  41
  -2   5   8 2488.22 228.414  85
  -2   5   7 341.113 122.036  40
   2  -5  -7 265.356 195.319  79
   2  -5  -7 405.902 174.639  75
  -2   5   7 351.462 119.677  59
  -2   5   7 128.664 122.641  65
   2  -5  -6 2357.85 271.144  75
   2  -5  -6 2402.26 304.332  79
  -2   5   6 3452.39 277.575  65
  -2   5   6 2656.26 252.872  59
  -2   5   6 3214.91 271.246  40
  -2   5   6 3161.96 261.806  55
   2  -5  -6 2365.64 275.095  10
   2  -5  -5 1099.29 189.488  11
   2  -5  -5 1736.72 217.393  10
   2  -5  -5 1603.97 170.871  93
   2  -5  -5 1264.78 232.375  79
   2  -5  -5 1266.56 211.340   7
   2  -5  -5 1230.39 244.678   9
  -2   5   5 1643.67 183.349  59
  -2   5   5 2002.34 200.662  40
  -2   5   5 1619.06 181.878  55
  -2   5   5 1882.82 268.570  30
   2  -5  -4 411.623 170.211  79
   2  -5  -4 536.979 212.747   9
   2  -5  -4 407.137 176.035   7
  -2   5   4 307.518 182.900  30
  -2   5   4 594.031 114.089  57
  -2   5   4 425.820 140.354  40
  -2   5   4 457.844 130.351  39
  -2   5   4 550.107 127.266  55
   2  -5  -4 279.264 147.700  11
   2  -5  -4 514.917 158.689  10
   2  -5  -3 115.210 135.443  11
   2  -5  -3 171.491 153.534  10
   2  -5  -3 48.9905 82.5003  93
   2  -5  -3-145.216 204.226   9
   2  -5  -3 65.4691 162.743   7
  -2   5   3 68.4734 96.4617  57
  -2   5   3 270.916 122.976  39
  -2   5   3 105.378 176.422  30
   2  -5  -2 363.589 154.020  11
   2  -5  -2 408.693 157.031  10
   2  -5  -2 406.186 99.8804  93
   2  -5  -2 479.433 123.583  80
   2  -5  -2 319.980 200.476   9
   2  -5  -2 293.262 165.997   7
  -2   5   2 351.125 126.964  39
  -2   5   2 511.553 203.270  30
   2  -5  -1 116.082 139.538  11
   2  -5  -1-140.946 134.115  10
   2  -5  -1 66.9558 82.8602  93
   2  -5  -1 343.594 117.943  80
   2  -5  -1-9.45335 159.637   7
  -2   5   1 29.8650 205.799  23
  -2   5   1 140.935 101.363  51
  -2   5   1 178.248 120.181  39
  -2   5   1 219.696 191.869  30
   2  -5   0 1132.43 179.403  11
   2  -5   0 988.767 195.743  10
   2  -5   0 985.020 139.481  91
   2  -5   0 1021.74 254.792  88
   2  -5   0 1356.44 145.467  93
   2  -5   0 1212.59 159.077  80
   2  -5   0 1261.69 231.512   9
   2  -5   0 944.881 192.954   7
  -2   5   0 1305.98 286.138  23
  -2   5   0 1275.82 163.844  43
  -2   5   0 1059.94 160.523  51
  -2   5   0 784.191 235.640  30
   2  -5   1 2056.16 237.065  11
   2  -5   1 1399.88 225.328  10
   2  -5   1 1949.96 203.999  91
   2  -5   1 1750.29 286.088  88
   2  -5   1 1935.65 202.770  80
   2  -5   1 2001.42 271.086   9
   2  -5   1 1848.01 237.881   7
  -2   5  -1 2001.05 332.460  23
  -2   5  -1 2081.67 213.991  43
  -2   5  -1 2030.52 311.711  30
   2  -5   2-183.782 188.412   9
   2  -5   2 8.75839 159.429   7
   2  -5   2 12.0173 97.0610  91
   2  -5   2-39.7991 216.080  88
   2  -5   2 79.1939 110.188  80
  -2   5  -2 31.2385 219.565  23
  -2   5  -2-154.470 200.416  24
  -2   5  -2 38.3284 117.783  43
   2  -5   2 106.863 130.557  11
   2  -5   2 172.146 141.171  10
   2  -5   3 3190.70 311.144   7
   2  -5   3 3712.08 311.068  91
   2  -5   3 3075.42 340.139  88
   2  -5   3 3738.39 298.347  80
  -2   5  -3 3203.57 389.471  24
  -2   5  -3 3892.40 316.615  61
  -2   5  -3 3559.69 310.774  45
  -2   5  -3 3254.66 311.461  43
   2  -5   3 3227.05 310.833  11
   2  -5   3 2975.09 310.959  10
   2  -5   3 3398.27 342.144   9
   2  -5   4 1299.35 162.015  80
  -2   5  -4 1286.33 178.836  43
  -2   5  -4 842.722 163.245  45
   2  -5   4 1202.48 160.466  91
  -2   5  -4 1218.59 182.661  61
  -2   5  -5 90.6993 117.572  43
  -2   5  -5-26.3910 116.827  45
   2  -5   5-7.88820 101.632  80
  -2   5  -5 36.9552 134.132  61
  -2   5  -6 1313.27 184.973  43
  -2   5  -6 1370.63 183.471  45
   2  -5   6 1480.93 160.623  80
  -2   5  -6 1796.90 194.581  61
  -2   5  -7 2450.46 251.073  45
  -2   5  -7 2663.44 250.917  43
  -2   5  -7 2599.74 255.278  61
   2  -5   7 2966.88 228.870  80
  -2   5  -8 601.879 117.900  64
  -2   5  -8 629.402 121.508  61
   2  -5   8 806.587 94.2989  80
   2  -5   8 636.992 106.196  94
   2  -5   9 290.022 63.9148  94
  -2   4  11 515.953 108.654  72
   2  -4 -11 255.235 153.856  79
  -2   4  11 522.378 132.197  78
  -2   4  11 428.708 103.793  85
   2  -4 -10 3152.11 303.278  75
  -2   4  10 3112.90 268.275  72
   2  -4 -10 2329.99 300.110  79
  -2   4  10 3528.09 285.179  78
  -2   4  10 2820.10 266.158  85
  -2   4   9 603.824 142.702  85
   2  -4  -9 563.939 208.823  79
   2  -4  -9 385.283 196.010  75
  -2   4   9 727.471 177.495  78
  -2   4   9 484.486 144.833  72
  -2   4   9 524.359 203.371  28
  -2   4   9 627.762 116.448  41
  -2   4   9 540.467 159.900  32
  -2   4   8-21.2556 121.136  85
   2  -4  -8 288.025 207.989  79
   2  -4  -8-95.1681 194.797  75
  -2   4   8 62.9900 94.9724  41
  -2   4   8 55.6740 191.744  28
  -2   4   8-25.6251 148.579  32
  -2   4   8 208.841 118.719  65
   2  -4  -7 2294.12 270.742  75
   2  -4  -7 2336.71 303.015  74
  -2   4   7 2349.54 236.053  40
  -2   4   7 2581.14 227.421  41
  -2   4   7 2254.92 330.567  28
   2  -4  -7 1459.63 362.087  31
  -2   4   7 2265.16 233.947  65
  -2   4   7 1854.52 217.474  59
   2  -4  -6 201.553 174.557  75
   2  -4  -6 334.075 195.002  79
  -2   4   6 386.317 132.126  65
  -2   4   6 451.431 132.578  59
  -2   4   6 250.699 111.703  55
  -2   4   6 707.123 140.795  40
  -2   4   6 213.520 182.325  30
  -2   4   6 270.038 203.577  28
   2  -4  -6 326.269 261.562  31
   2  -4  -5 137.342 209.433   4
   2  -4  -5 267.928 242.203  31
  -2   4   5-47.3460 166.485  30
  -2   4   5-77.1042 195.756  28
   2  -4  -5 146.880 159.696  75
   2  -4  -5 11.8679 177.694  79
   2  -4  -5-90.0617 178.300  74
   2  -4  -5 139.362 203.108  18
  -2   4   5-44.7138 116.796  59
  -2   4   5 153.912 114.327  40
  -2   4   5 126.565 89.1449  57
  -2   4   5 70.7535 101.301  55
   2  -4  -5 347.508 136.316  10
   2  -4  -5 11.8115 118.714  11
  -2   4   5 208.072 182.222  15
   2  -4  -4-47.1535 206.292  31
  -2   4   4 93.4639 173.014  30
  -2   4   4 220.286 176.803  28
   2  -4  -4 109.852 157.483  74
   2  -4  -4 85.7881 156.929  79
   2  -4  -4 7.89052 163.905   7
   2  -4  -4 133.789 188.947   9
   2  -4  -4 502.355 340.169   3
   2  -4  -4 23.4788 212.389   4
   2  -4  -4 71.2456 220.793  18
  -2   4   4 272.392 111.766  39
  -2   4   4 107.232 95.2931  57
  -2   4   4 145.617 101.019  55
   2  -4  -4 207.188 122.701  11
   2  -4  -4 132.347 128.781  10
  -2   4   3 666.872 205.864  30
   2  -4  -3 876.431 171.440  79
   2  -4  -3 1213.00 192.758  74
   2  -4  -3 975.482 218.874   9
   2  -4  -3 1112.40 186.960   7
   2  -4  -3 1008.71 330.095   3
   2  -4  -3 629.887 222.650   4
   2  -4  -3 733.234 250.232  18
  -2   4   3 1180.74 142.697  57
  -2   4   3 1052.73 150.126  39
  -2   4   3 1334.14 250.738  15
   2  -4  -3 1288.72 178.148  10
   2  -4  -3 772.117 163.183  11
  -2   4   2 1280.58 231.821  30
   2  -4  -2 1310.44 188.822  74
   2  -4  -2 1033.81 257.936  18
  -2   4   2 1120.22 151.373  39
   2  -4  -2 1082.92 187.506  10
  -2   4   2 1137.44 229.184  15
   2  -4  -2 1074.07 182.466  11
   2  -4  -2 1648.59 336.455   3
   2  -4  -2 1406.16 234.281   9
   2  -4  -2 1833.74 271.322   4
   2  -4  -2 1158.53 197.483   7
  -2   4   1 234.309 177.149  15
   2  -4  -1-99.7477 185.132   9
   2  -4  -1 64.7292 277.107   3
   2  -4  -1 86.8425 157.493   7
   2  -4  -1 127.779 211.966  88
  -2   4   1 226.775 97.6786  51
  -2   4   1 230.822 94.9157  43
  -2   4   1 137.563 170.923  30
   2  -4   0 1794.64 220.100  10
  -2   4   0 2912.45 314.790  15
   2  -4   0 1820.68 218.598  11
   2  -4   0 1537.68 266.193  88
   2  -4   0 1950.08 182.321  93
   2  -4   0 1653.29 279.759   4
  -2   4   0 1950.67 295.946  23
   2  -4   0 2225.22 311.640  18
  -2   4   0 1904.76 196.395  43
  -2   4   0 1892.33 282.934  30
   2  -4   1 12479.9 885.318   7
   2  -4   1 13198.4 969.446   4
   2  -4   1 13937.1 992.903   3
   2  -4   1 12163.9 873.583  80
   2  -4   1 11301.0 899.412  88
   2  -4   1 11236.5 871.021  93
   2  -4   1 11243.3 880.093  91
  -2   4  -1 14324.2 996.722  23
   2  -4   1 12450.8 967.898  18
  -2   4  -1 12975.6 890.981  43
   2  -4   1 12554.8 905.698   9
   2  -4   1 11637.1 894.830  11
  -2   4  -1 14298.6 985.463  15
   2  -4   1 11524.4 897.007  10
   2  -4   2 22550.7 1506.42   3
   2  -4   2 20417.6 1404.26   7
   2  -4   2 20429.9 1483.10   4
   2  -4   2 19855.8 1399.18  80
   2  -4   2 18840.0 1409.71  91
   2  -4   2 18014.6 1414.79  88
  -2   4  -2 21532.0 1510.47  23
   2  -4   2 20846.7 1485.76  18
  -2   4  -2 20828.3 1417.93  43
  -2   4  -2 20509.1 1415.25  45
   2  -4   2 18408.7 1418.95  10
   2  -4   2 20589.9 1422.31   9
   2  -4   2 17931.6 1414.17  11
  -2   4  -2 21552.4 1495.52  15
   2  -4   3 906.554 203.139   9
   2  -4   3 807.660 233.180   4
   2  -4   3 611.310 171.897   7
   2  -4   3 953.498 349.935   3
   2  -4   3 516.926 215.467  88
   2  -4   3 922.672 137.443  91
   2  -4   3 927.597 137.444  80
  -2   4  -3 747.248 250.665  23
   2  -4   3 784.611 238.622  18
  -2   4  -3 511.646 202.746  24
  -2   4  -3 927.438 149.080  45
   2  -4   3 952.210 159.845  10
  -2   4  -3 670.385 192.602  15
   2  -4   3 657.849 147.818  11
   2  -4   4 515.997 127.731  80
  -2   4  -4 291.485 185.971  24
   2  -4   4 573.714 252.630  67
  -2   4  -4 383.513 128.330  45
   2  -4   4 222.961 202.767  88
   2  -4   5 4228.76 352.684  80
  -2   4  -5 4481.86 448.442  24
   2  -4   5 4105.51 424.737  67
  -2   4  -5 3815.90 366.318  42
  -2   4  -5 4620.75 382.976  45
   2  -4   5 4726.05 375.565  91
   2  -4   6 142.395 247.284  67
   2  -4   6 269.473 118.332  80
  -2   4  -6 82.0389 124.736  43
  -2   4  -6 121.165 138.577  45
  -2   4  -6 364.201 129.264  42
   2  -4   6 115.433 117.554  91
  -2   4  -7 10721.3 760.301  61
  -2   4  -7 10222.2 751.388  68
   2  -4   7 9491.70 757.625  67
   2  -4   7 10844.1 727.820  80
   2  -4   7 10673.8 784.239  73
  -2   4  -7 8985.43 752.195  45
  -2   4  -7 9982.14 748.292  43
  -2   4  -7 7361.42 777.047  35
  -2   4  -8 211.272 116.677  45
  -2   4  -8 232.185 113.874  43
   2  -4   8 488.245 109.614  80
   2  -4   8 213.437 262.056  73
  -2   4  -8 211.074 133.740  68
   2  -4   8 71.9246 220.102  67
  -2   4  -8 406.322 139.924  61
   2  -4   9 1108.28 250.220  73
   2  -4   9 1465.15 148.628  80
  -2   4  -9 1584.44 172.347  64
  -2   4  -9 1348.87 177.335  68
   2  -4  10 1651.62 151.768  94
   2  -4  10 1789.83 146.980  80
  -2   4 -10 1738.49 171.021  61
   2  -3 -12 2142.18 220.423  75
  -2   3  12 2009.78 194.720  78
  -2   3  11 3129.76 260.599  72
   2  -3 -11 2541.96 291.155  79
   2  -3 -11 2555.28 296.439  75
  -2   3  10 369.158 128.397  72
  -2   3  10 685.945 170.889  78
   2  -3 -10 156.223 189.255  79
  -2   3  10 514.389 133.046  85
   2  -3 -10 310.471 157.664  36
  -2   3   9 1538.35 201.960  85
  -2   3   9 1951.03 209.220  72
   2  -3  -9 1812.79 263.082  79
  -2   3   9 2189.89 234.106  78
  -2   3   9 1870.17 292.523  28
  -2   3   9 1834.87 189.759  41
   2  -3  -9 1444.76 248.892  36
  -2   3   8 3354.74 291.295  85
   2  -3  -8 3412.38 353.498  74
   2  -3  -8 3327.03 332.941  75
   2  -3  -8 2673.35 335.370  79
  -2   3   8 3574.51 308.151  78
  -2   3   8 3118.23 291.748  65
  -2   3   8 3259.91 280.371  41
  -2   3   8 2296.87 358.949  28
  -2   3   8 3168.54 346.399  32
   2  -3  -8 3020.12 359.881  36
  -2   3   7 173.481 127.071  85
   2  -3  -7 250.896 194.507  74
   2  -3  -7 154.595 186.730  75
   2  -3  -7 202.998 188.718  79
  -2   3   7 246.111 232.969  17
  -2   3   7 277.180 125.827  59
  -2   3   7 115.552 122.461  65
  -2   3   7 127.133 101.530  58
  -2   3   7 41.4969 117.078  40
  -2   3   7 107.872 95.3500  41
  -2   3   7 77.5069 188.964  28
   2  -3  -7 26.5477 152.667  36
  -2   3   7 298.855 177.270  30
   2  -3  -6 28230.8 2074.80  74
   2  -3  -6 27998.8 2046.31  75
  -2   3   6 27875.2 2119.28  17
  -2   3   6 27039.5 2031.85  59
  -2   3   6 31044.0 2049.99  65
  -2   3   6 30168.5 2048.23  55
  -2   3   6 30495.6 2048.26  40
   2  -3  -6 29461.5 2122.56  36
  -2   3   6 33839.3 2136.29  28
   2  -3  -6 27206.5 2137.50  31
  -2   3   6 29807.2 2111.62  30
   2  -3  -5 5410.20 482.779  36
  -2   3   5 6081.70 505.397  28
  -2   3   5 6443.32 498.279  30
   2  -3  -5 4415.81 506.820  31
   2  -3  -5 4802.17 428.720  75
   2  -3  -5 5163.62 442.034  79
  -2   3   5 5462.92 501.825  17
   2  -3  -5 4934.37 478.881  18
  -2   3   5 4867.31 408.663  59
  -2   3   5 6226.96 427.147  40
  -2   3   5 5572.52 415.996  57
  -2   3   5 5653.31 421.206  55
   2  -3  -5 5052.48 480.045   4
   2  -3  -4 10671.3 975.196  31
  -2   3   4 13691.1 983.184  28
   2  -3  -4 11811.7 973.091  36
  -2   3   4 13136.6 977.216  30
   2  -3  -4 12359.7 925.057  79
   2  -3  -4 13360.1 941.483  74
  -2   3   4 11423.9 988.678  21
   2  -3  -4 12629.7 974.084  18
  -2   3   4 12009.2 964.961  17
   2  -3  -4 13486.5 992.885   3
   2  -3  -4 11459.2 965.772   4
  -2   3   4 13939.5 918.929  39
  -2   3   4 13067.0 916.830  40
  -2   3   4 12815.8 915.093  55
  -2   3   4 12787.4 911.977  57
   2  -3  -4 13193.6 974.559  14
   2  -3  -3 43840.3 3345.03  31
  -2   3   3 46484.0 3348.28  30
  -2   3   3 48363.8 3353.18  21
   2  -3  -3 46664.2 3372.00  26
   2  -3  -3 45825.1 3344.87  18
  -2   3   3 44989.2 3329.29  17
   2  -3  -3 47445.7 3346.38   4
   2  -3  -3 50886.1 3352.69   3
  -2   3   3 47739.6 3293.96  57
  -2   3   3 49451.0 3297.59  39
   2  -3  -3 50204.3 3347.22  14
   2  -3  -2 3996.02 409.995  31
  -2   3   2 4401.29 416.294  30
   2  -3  -2 3876.76 468.951  26
  -2   3   2 4782.96 473.212  21
   2  -3  -2 4325.26 435.830  18
   2  -3  -2 5578.67 463.217   3
   2  -3  -2 3961.18 410.915   4
  -2   3   2 4786.88 361.839  51
  -2   3   2 4923.72 363.440  39
  -2   3   2 5186.31 451.228  15
   2  -3  -2 4725.85 408.730  14
  -2   3   1 9811.43 735.339  30
   2  -3  -1 8158.18 753.101  26
   2  -3  -1 8735.00 735.962   3
  -2   3   1 8775.25 671.445  43
  -2   3   1 10574.4 754.714  15
   2  -3  -1 10336.0 716.100  14
   2  -3   0 4542.66 400.884  29
   2  -3   0 4658.76 437.562  18
   2  -3   0 4348.71 416.133   4
  -2   3   0 4773.28 363.527  43
   2  -3   0 5324.93 400.185  14
  -2   3   0 5118.62 437.418  15
   2  -3   1 11971.7 962.850  29
  -2   3  -1 13645.9 988.318  23
   2  -3   1 11964.1 1002.33  27
   2  -3   1 12692.8 979.053  18
   2  -3   1 11094.8 957.764  26
   2  -3   1 13651.7 982.717   3
   2  -3   1 12847.0 969.656   4
  -2   3  -1 12658.6 916.414  45
  -2   3  -1 15558.4 1001.95  15
   2  -3   1 13141.0 943.762  14
   2  -3   2 100.387 127.299  29
   2  -3   2-145.393 238.909   3
   2  -3   2-120.288 166.798   4
  -2   3  -2 167.650 178.401  23
   2  -3   2-158.363 270.277  27
   2  -3   2 138.113 186.956  18
  -2   3  -2-80.5463 86.6056  45
  -2   3  -2-162.667 146.704  15
   2  -3   3 45.6839 147.305  29
   2  -3   3 8.00448 232.610  73
  -2   3  -3-42.1534 156.927  15
  -2   3  -3 205.281 193.387  23
   2  -3   3 316.107 284.659  27
   2  -3   3 17.3000 179.937  18
  -2   3  -3 82.0427 80.3279  42
  -2   3  -3 196.663 102.432  45
   2  -3   3 260.245 263.109   3
   2  -3   3 172.185 160.092   4
   2  -3   4 5135.78 471.381   3
   2  -3   4 3547.21 378.984  88
   2  -3   4 3822.83 390.341  81
   2  -3   4 3730.97 418.146  73
   2  -3   4 4037.78 471.104  27
  -2   3  -4 5642.39 444.390  24
  -2   3  -4 4561.18 371.596  45
  -2   3  -4 4853.46 368.650  42
  -2   3  -4 5139.53 435.818  15
   2  -3   5 129.753 185.556  88
   2  -3   5 465.246 110.513  91
   2  -3   5 206.465 215.477  81
  -2   3  -5 216.388 161.743  24
   2  -3   5 283.081 232.574  67
  -2   3  -5 186.952 113.752  45
  -2   3  -5 114.866 108.326  42
  -2   3  -5 185.336 150.085  15
  -2   3  -6 639.367 206.033  16
  -2   3  -6 852.986 153.321  86
   2  -3   6 953.904 145.940  91
   2  -3   6 1011.29 261.580  67
   2  -3   6 807.501 244.553  81
  -2   3  -6 1154.58 171.323  42
  -2   3  -6 1057.24 169.763  45
   2  -3   6 757.293 439.286  34
  -2   3  -7 1375.78 178.619  86
   2  -3   7 1241.41 169.185  91
   2  -3   7 1403.06 281.282  67
  -2   3  -7 1802.20 219.962  68
   2  -3   7 1143.36 264.725  81
  -2   3  -7 1236.54 186.049  42
  -2   3  -7 872.285 218.177  35
  -2   3  -8-12.2993 118.124  86
   2  -3   8 275.949 243.792  67
  -2   3  -8 182.976 164.183  68
  -2   3  -8 258.299 145.473  61
   2  -3   8 61.7910 235.519  81
  -2   3  -8-49.4586 117.472  43
  -2   3  -8 15.3029 127.881  45
  -2   3  -8-79.4124 125.650  42
  -2   3  -8-19.7532 156.265  35
   2  -3   9 648.735 290.191  73
   2  -3   9 1007.31 241.078  81
  -2   3  -9 484.898 138.517  45
  -2   3  -9 326.750 108.929  43
  -2   3  -9 343.538 131.048  86
   2  -3   9 869.190 240.696  67
  -2   3  -9 647.283 157.960  61
  -2   3  -9 482.870 163.955  68
  -2   3 -10 1281.96 184.540  68
  -2   3 -10 1041.78 148.623  64
   2  -3  10 1251.44 224.282  67
  -2   3 -10 1162.64 164.099  61
   2  -3  10 1376.34 223.601  81
   2  -3  10 1316.23 265.448  73
  -2   3 -10 1260.22 164.085  45
   2  -3  11 2430.49 289.258  73
   2  -3  11 3022.80 236.274  80
  -2   3 -11 3448.81 269.430  68
  -2   3 -11 2929.40 250.648  61
   2  -2 -12 938.428 187.578  75
  -2   2  12 1405.05 161.048  78
   2  -2 -12 1140.11 152.497  60
  -2   2  12 1139.23 134.369  66
  -2   2  11 549.509 123.421  72
   2  -2 -11 509.115 200.530  75
  -2   2  11 589.594 154.637  78
   2  -2 -11 552.256 147.663  60
   2  -2 -10 990.305 171.608  60
  -2   2  10 1028.83 244.458  28
  -2   2  10 1106.72 162.277  72
   2  -2 -10 915.994 223.700  75
   2  -2 -10 444.141 198.231  79
  -2   2  10 958.410 184.535  78
   2  -2 -10 375.415 298.071  31
   2  -2 -10 927.285 202.985  36
  -2   2   9-81.4702 185.807  28
  -2   2   9 35.9877 122.765  72
  -2   2   9 126.598 164.376  78
   2  -2  -9 360.434 185.841  74
   2  -2  -9 34.0976 211.640  75
   2  -2  -9 150.222 184.098  79
  -2   2   9 102.251 105.520  58
   2  -2  -9-65.2236 272.558  31
   2  -2  -9 83.8197 148.814  36
   2  -2  -8 683.089 322.679  31
  -2   2   8 1659.03 250.988  30
  -2   2   8 1191.31 195.744  32
   2  -2  -8 1314.60 234.295  74
   2  -2  -8 1137.36 219.850  79
  -2   2   8 1576.39 199.036  78
  -2   2   8 1460.72 180.915  72
  -2   2   8 1664.81 271.873  28
  -2   2   8 1302.74 285.756  17
  -2   2   8 1269.69 167.651  58
  -2   2   8 1354.03 155.994  41
   2  -2  -8 1101.98 203.394  16
  -2   2   7 12637.7 1003.64  32
  -2   2   7 15160.8 1042.34  28
   2  -2  -7 11533.6 1055.64  31
  -2   2   7 12185.5 1015.04  30
   2  -2  -7 11356.9 966.059  79
  -2   2   7 13309.0 953.312  78
   2  -2  -7 13149.3 984.316  74
  -2   2   7 14593.7 1058.71  17
  -2   2   7 13512.7 959.614  65
  -2   2   7 12511.5 944.993  59
  -2   2   7 13039.2 951.535  58
  -2   2   7 15204.6 955.016  41
   2  -2  -7 14306.7 1015.71  16
  -2   2   6 1702.04 232.499  28
  -2   2   6 1253.49 213.614  30
   2  -2  -6 1241.44 206.306  74
   2  -2  -6 1245.06 191.974  75
   2  -2  -6 1103.69 187.714  79
  -2   2   6 1450.02 161.616  65
  -2   2   6 994.094 144.516  59
   2  -2  -6 1002.04 190.363  16
  -2   2   6 982.847 144.445  55
  -2   2   6 1445.61 249.605  17
   2  -2  -5 1228.76 205.565   4
  -2   2   5 1602.75 254.062  17
   2  -2  -5 1200.34 313.667  26
   2  -2  -5 1265.94 212.608  18
  -2   2   5 1713.12 226.256  28
  -2   2   5 1752.48 234.952  30
   2  -2  -5 1077.49 269.617  31
  -2   2   5 1536.93 157.968  59
  -2   2   5 1526.14 157.995  57
  -2   2   5 1598.42 162.743  55
   2  -2  -5 1777.48 208.389  16
   2  -2  -4 10483.9 764.119   3
   2  -2  -4 8085.04 739.155   4
   2  -2  -4 9134.40 750.856  18
   2  -2  -4 9917.81 802.175  26
  -2   2   4 10317.3 771.461  17
   2  -2  -4 8908.82 769.863  31
  -2   2   4 9911.02 758.219  28
  -2   2   4 10096.4 764.798  30
  -2   2   4 10468.9 710.186  55
  -2   2   4 9734.24 707.466  40
   2  -2  -4 9876.85 750.316  16
   2  -2  -4 10842.1 770.340  14
   2  -2  -3 35649.1 2484.76   3
   2  -2  -3 34123.2 2480.82   4
  -2   2   3 35376.7 2487.18  21
   2  -2  -3 32102.8 2504.09  26
  -2   2   3 32155.4 2484.86  17
   2  -2  -3 35812.4 2487.69  18
  -2   2   3 35293.7 2489.97  30
   2  -2  -3 33352.2 2492.69  31
  -2   2   3 39834.9 2450.02  39
   2  -2  -3 33692.0 2487.44  14
   2  -2  -2-106.060 181.239   3
   2  -2  -2 73.1024 117.873   4
  -2   2   2 251.177 258.124  21
  -2   2   2 11.4185 151.458  17
   2  -2  -2 38.2853 168.949  18
  -2   2   2 107.930 135.028  30
   2  -2  -2-42.1770 107.689  36
   2  -2  -2 36.1283 155.491  31
  -2   2   2 55.1527 82.2329  39
   2  -2  -2 118.804 130.810  14
  -2   2   2 74.3688 134.998  15
  -2   2   1 26621.8 1757.14  17
   2  -2  -1 22722.3 1788.03  27
   2  -2  -1 25764.4 1783.89  26
  -2   2   1 24226.8 1766.74  30
   2  -2  -1 23903.6 1753.09  31
   2  -2  -1 26072.8 1771.79  36
   2  -2  -1 23870.9 1749.79  29
   2  -2  -1 26283.5 1767.66  14
   2  -2  -1 24364.3 1765.70   3
   2  -2   0 23722.2 1770.49   4
   2  -2   0 23748.0 1782.60  26
   2  -2   0 25478.3 1783.73  18
   2  -2   0 23328.0 1766.39  29
  -2   2   0 26165.1 1742.93  43
  -2   2   0 27301.7 1796.64  15
   2  -2   0 25041.4 1771.88  14
  -2   2  -1 2866.47 306.479  23
   2  -2   1 3245.51 377.355  27
   2  -2   1 3294.61 320.945  26
   2  -2   1 3064.77 313.761  18
   2  -2   1 2727.09 281.974  29
  -2   2  -1 3186.43 306.128  15
   2  -2   1 3364.18 321.473   3
   2  -2   1 3070.85 288.763   4
   2  -2   2 58.5712 191.090   3
   2  -2   2 24.5742 136.732   4
   2  -2   2-60.8994 251.410  27
  -2   2  -2-14.9959 154.427  23
   2  -2   2 36.4780 164.335  26
   2  -2   2-75.1231 166.661  18
   2  -2   2 30.3544 109.485  29
  -2   2  -2 27.8755 79.1893  45
  -2   2  -2 47.4429 134.000  15
   2  -2   3 1800.71 292.672   3
   2  -2   3 1763.11 229.368   4
  -2   2  -3 1941.10 254.442  23
   2  -2   3 1620.78 326.870  27
   2  -2   3 2089.91 254.613  18
   2  -2   3 1882.26 239.624  29
  -2   2  -3 2170.23 194.931  45
  -2   2  -3 2194.58 189.924  42
  -2   2  -3 2046.60 245.215  15
   2  -2   4 4408.35 434.547   3
   2  -2   4 4656.14 400.937   4
   2  -2   4 4421.57 545.569  34
   2  -2   4 3789.28 391.142  18
   2  -2   4 3866.61 450.402  27
  -2   2  -4 5255.42 411.272  24
   2  -2   4 3912.06 402.425  54
  -2   2  -4 4763.71 367.257  42
  -2   2  -4 4750.44 369.168  45
  -2   2  -4 5742.89 433.773  15
   2  -2   5 6603.16 651.663  34
   2  -2   5 6167.92 527.195  29
   2  -2   5 5459.90 491.959  73
   2  -2   5 5067.62 471.352  81
   2  -2   5 4868.31 554.019  27
  -2   2  -5 6619.90 510.650  24
  -2   2  -5 6797.38 474.854  45
  -2   2  -5 6452.07 469.015  42
   2  -2   5 4706.68 478.918  54
  -2   2  -5 6873.52 527.867  15
  -2   2  -6 3990.52 448.331  16
  -2   2  -6 5728.27 469.796  15
   2  -2   6 4968.62 428.245  81
   2  -2   6 4938.50 453.323  73
  -2   2  -6 5279.37 401.347  86
   2  -2   6 4601.13 407.678  88
   2  -2   6 4263.61 427.467  67
  -2   2  -6 5336.85 413.291  42
   2  -2   6 5314.93 606.342  34
  -2   2  -7 823.143 218.955  16
  -2   2  -7 1501.04 241.407  15
  -2   2  -7 1652.23 199.088  86
   2  -2   7 1394.45 169.060  91
  -2   2  -7 1684.09 212.521  68
   2  -2   7 1377.79 268.741  67
   2  -2   7 1755.55 263.918  81
  -2   2  -7 1799.78 203.608  42
  -2   2  -7 1686.11 195.232  45
  -2   2  -7 1236.21 224.658  35
   2  -2   7 1369.68 441.105  34
  -2   2  -8 4482.91 378.281  86
  -2   2  -8 4868.20 401.505  68
  -2   2  -8 4667.60 386.269  70
   2  -2   8 4229.18 417.571  67
   2  -2   8 4093.80 409.333  81
  -2   2  -8 3729.54 375.443  42
  -2   2  -8 4525.84 382.388  45
   2  -2   8 4193.98 583.794  34
  -2   2  -8 3309.11 403.271  35
  -2   2  -9 298.686 144.978  86
  -2   2  -9 373.033 142.738  61
  -2   2  -9 81.6580 162.044  68
  -2   2  -9 60.6346 136.277  70
   2  -2   9 486.779 243.874  67
   2  -2   9 290.328 244.999  81
  -2   2  -9 224.177 100.080  43
  -2   2  -9 220.755 132.900  45
   2  -2   9 652.828 423.096  34
  -2   2 -10 1145.17 189.208  70
   2  -2  10 1286.04 258.102  67
  -2   2 -10 914.213 171.712  61
  -2   2 -10 1424.30 205.644  68
   2  -2  10 1408.56 257.203  81
  -2   2 -10 1132.63 168.297  45
  -2   2 -10 972.735 176.109  86
  -2   2 -11 586.417 153.019  68
  -2   2 -11 578.468 136.703  70
  -2   2 -11 302.385 111.353  61
   2  -2  11 363.763 208.286  67
   2  -2  11 650.378 206.379  81
   2  -2  11 686.195 251.175  73
  -2   2 -12 183.630 118.354  90
   2  -2  12 5.24968 144.655  81
   2  -2  12 154.627 176.231  73
   2  -1 -12 12618.6 772.588  60
  -2   1  12 9077.11 749.302  66
   2  -1 -12 9133.95 761.769  75
  -2   1  12 11712.6 757.150  78
   2  -1 -11 70.1039 117.764  38
   2  -1 -11 180.577 182.832  75
  -2   1  11 271.089 145.640  78
   2  -1 -10 17027.0 1135.02  75
  -2   1  10 15739.7 1108.37  72
  -2   1  10 17414.5 1119.32  78
  -2   1  10 15749.7 1112.57  58
  -2   1  10 17884.6 1225.36  28
   2  -1 -10 12476.5 1119.40  38
   2  -1 -10 11959.1 1203.57  31
  -2   1   9 18415.9 1210.49  85
   2  -1  -9 18755.0 1224.17  75
   2  -1  -9 13591.4 1205.21  79
  -2   1   9 17374.4 1198.05  72
  -2   1   9 18004.9 1204.86  78
  -2   1   9 17019.5 1202.70  58
   2  -1  -9 15120.5 1211.88  38
  -2   1   9 15384.4 1274.61  30
   2  -1  -9 15297.1 1308.42  31
  -2   1   9 19251.9 1308.75  28
   2  -1  -8 569.925 170.137  16
  -2   1   8 270.874 120.490  85
   2  -1  -8 174.996 184.672  75
  -2   1   8 280.910 148.667  78
  -2   1   8 134.467 129.068  72
   2  -1  -8 298.720 158.043  79
   2  -1  -8 318.676 149.348  77
  -2   1   8 310.755 182.227  28
  -2   1   8 382.115 227.998  17
  -2   1   8 391.102 117.341  58
   2  -1  -8 481.759 263.110  31
  -2   1   8 433.878 199.701  30
   2  -1  -7 8790.91 619.834  16
  -2   1   7 7775.09 548.897  85
   2  -1  -7 7042.56 567.694  77
   2  -1  -7 6776.93 552.302  82
   2  -1  -7 6632.71 558.831  79
  -2   1   7 7014.46 538.843  72
  -2   1   7 7238.51 544.892  78
   2  -1  -7 6775.71 567.443  74
  -2   1   7 7902.69 550.716  58
   2  -1  -7 6866.33 546.489  52
  -2   1   7 7674.44 538.942  41
   2  -1  -7 5524.23 634.896  31
  -2   1   7 8118.11 626.118  28
  -2   1   7 7761.39 624.672  30
  -2   1   6 5010.24 432.513  30
  -2   1   6 4512.89 391.250  32
  -2   1   6 5160.10 428.662  28
   2  -1  -6 4708.10 463.110  31
  -2   1   6 4260.27 355.228  59
  -2   1   6 4999.15 368.595  58
   2  -1  -6 4596.37 368.017  56
  -2   1   6 4372.93 351.783  41
   2  -1  -6 4983.79 416.214  16
  -2   1   6 5519.92 457.071  17
   2  -1  -6 3811.16 471.879  26
  -2   1   5 8970.80 657.179  28
   2  -1  -5 7713.80 672.528  31
  -2   1   5 9368.14 670.594  30
  -2   1   5 7973.21 671.797  17
   2  -1  -5 7185.20 682.706  26
  -2   1   5 8988.92 610.242  55
  -2   1   5 8079.15 605.412  40
   2  -1  -5 8261.32 647.724  16
   2  -1  -5 7692.55 657.540  14
  -2   1   4 345.866 156.123  30
  -2   1   4 404.053 141.289  28
   2  -1  -4 540.248 224.634   3
   2  -1  -4 349.360 132.894   4
  -2   1   4 456.441 179.086  17
   2  -1  -4 279.639 240.858  26
   2  -1  -4 497.248 168.299  18
  -2   1   4 380.839 87.9995  40
   2  -1  -4 449.982 144.649  14
   2  -1  -4 506.003 132.113  16
   2  -1  -3 35586.1 2627.47  31
  -2   1   3 36191.7 2615.61  28
  -2   1   3 39809.8 2630.42  30
   2  -1  -3 40076.6 2616.02   4
  -2   1   3 37607.5 2631.20  17
   2  -1  -3 39734.5 2641.14  26
  -2   1   3 35930.8 2586.73  40
   2  -1  -3 38163.7 2622.26  16
  -2   1   2 16352.7 1108.14  30
   2  -1  -2 15727.9 1107.71  31
   2  -1  -2 15911.4 1099.21   4
   2  -1  -2 12178.4 1121.17  27
  -2   1   2 15164.1 1107.75  17
   2  -1  -2 15990.1 1124.73  26
   2  -1  -1 11998.9 875.189   4
  -2   1   1 11731.0 880.807  17
   2  -1  -1 10671.3 906.918  27
   2  -1  -1 12237.4 877.981  36
   2  -1  -1 12579.2 880.381  31
  -2   1   1 12846.3 887.522  15
   2  -1  -1 12017.5 883.903  14
   2  -1   0 31008.9 2173.63   4
   2  -1   0 28674.3 2190.36  27
   2  -1   0 31764.8 2182.13  26
   2  -1   0 29615.7 2173.00  36
   2  -1   0 33000.5 2175.40  29
  -2   1   0 30939.2 2174.51  30
  -2   1   0 32451.0 2184.26  15
   2  -1   1 5584.07 576.231  34
   2  -1   1 6581.08 501.965  29
   2  -1   1 6437.77 500.552   4
  -2   1  -1 6799.47 503.419  23
   2  -1   1 6514.66 515.472  26
   2  -1   2 2521.88 219.366   4
   2  -1   2 2215.43 299.972  27
   2  -1   2 1439.60 168.540  20
   2  -1   2 2276.11 237.575  26
  -2   1  -2 2301.28 227.915  23
   2  -1   2 2127.24 359.559  34
   2  -1   2 2211.26 219.481  29
  -2   1  -2 2780.40 240.182  15
   2  -1   3 374.246 123.353  29
   2  -1   3 506.492 137.387   4
   2  -1   3 241.892 240.374  27
   2  -1   3 324.123 111.772  17
   2  -1   3 303.007 155.399  26
   2  -1   3 254.153 97.6209  20
  -2   1  -3 504.734 129.832  24
  -2   1  -3 453.651 90.8031  45
  -2   1  -3 643.317 146.862  15
   2  -1   4 2415.88 247.260  29
   2  -1   4 2106.53 268.036   3
   2  -1   4 2345.02 219.827   4
  -2   1  -4 2334.10 198.254  42
   2  -1   4 2082.51 261.429  28
   2  -1   4 1942.18 293.527  27
   2  -1   4 1683.75 208.412  20
  -2   1  -4 2255.81 228.278  24
   2  -1   4 1571.15 224.340  18
   2  -1   4 2101.06 202.513  17
  -2   1  -4 2509.69 248.878  15
   2  -1   5 2175.29 308.231  28
   2  -1   5 3333.26 350.725  27
   2  -1   5 2286.99 267.684  20
  -2   1  -5 2875.54 286.097  24
  -2   1  -5 3147.62 255.261  45
  -2   1  -5 3064.81 254.943  42
  -2   1  -5 3329.32 306.962  15
   2  -1   5 2775.26 292.764  29
   2  -1   6 2060.95 288.856  28
   2  -1   6 2132.67 300.342  27
   2  -1   6 1694.76 224.824  20
   2  -1   6 2220.72 252.390  29
  -2   1  -6 1611.16 187.180  38
  -2   1  -6 2135.70 202.026  45
  -2   1  -6 2088.82 204.022  42
  -2   1  -6 1785.82 231.629  16
  -2   1  -6 2088.75 254.241  15
  -2   1  -7 1976.60 273.715  16
  -2   1  -7 3002.95 310.679  15
   2  -1   7 2471.38 338.815  28
   2  -1   7 1998.61 273.759  20
  -2   1  -7 2807.91 243.563  86
   2  -1   7 2253.39 255.870  88
  -2   1  -7 2738.15 260.628  68
  -2   1  -7 2553.27 255.018  70
   2  -1   7 2165.88 287.397  67
  -2   1  -7 2689.28 242.420  45
  -2   1  -7 2436.67 249.165  42
  -2   1  -7 2221.66 260.202  35
   2  -1   7 2701.69 300.419  29
  -2   1  -7 2106.34 224.835  38
  -2   1  -8-86.0953 146.182  16
  -2   1  -8 316.877 165.538  15
  -2   1  -8 89.7758 127.939  86
  -2   1  -8 60.8186 156.603  68
  -2   1  -8-74.7705 125.137  61
  -2   1  -8 60.6336 128.476  70
   2  -1   8 56.8879 230.607  67
   2  -1   8-29.6337 223.050  28
   2  -1   8 141.619 148.412  20
  -2   1  -8 92.4758 114.517  45
  -2   1  -8 37.8525 92.2130  43
  -2   1  -8 11.3216 108.373  38
  -2   1  -8 63.3760 132.423  35
  -2   1  -9 600.820 163.967  86
  -2   1  -9 596.744 156.928  61
   2  -1   9 555.044 249.774  67
  -2   1  -9 719.633 177.669  70
  -2   1  -9 939.518 191.714  68
   2  -1   9 673.193 265.932  28
   2  -1   9 261.930 171.015  20
  -2   1  -9 676.266 140.525  45
  -2   1  -9 510.021 134.122  38
  -2   1 -10 351.138 156.072  86
   2  -1  10 64.2155 223.355  28
   2  -1  10 345.772 248.804  67
  -2   1 -10 323.257 172.833  70
  -2   1 -10 330.498 138.098  61
  -2   1 -10 196.443 111.896  45
   2  -1  10 158.705 407.128  34
  -2   1 -10 249.659 128.993  38
  -2   1 -11 13548.1 959.255  68
  -2   1 -11 11259.9 948.363  70
   2  -1  11 13183.0 941.832  67
   2  -1  11 12986.7 944.585  81
  -2   1 -12 1849.12 211.566  70
  -2   1 -12 1919.37 209.227  68
   2  -1  12 1700.48 238.785  67
   2  -1  12 1659.25 239.088  81
  -2   1 -12 1617.65 218.112  90
  -2   1 -13 761.791 112.597  68
   2  -1  13 479.033 137.462  81
   2  -1  13 759.939 161.460  73
  -2   1 -13 670.576 121.368  90
  -2   0  13 51.3235 69.1879  96
  -2   0  12 1506.08 169.800  78
  -2   0  12 1440.42 165.386  66
   2   0 -12 1835.55 188.123  70
   2   0 -11 1538.98 226.524  75
  -2   0  11 2150.90 208.348  78
   2   0 -11 1713.95 217.543  70
  -2   0  11 1553.27 192.835  66
  -2   0  11 1971.60 192.253  58
   2   0 -11 1483.35 207.827  38
  -2   0  10 2802.37 271.204  78
   2   0 -10 3024.93 305.795  75
  -2   0  10 3255.02 374.568  28
  -2   0  10 2893.45 264.566  58
   2   0 -10 2428.22 281.612  38
  -2   0  10 2194.26 333.005  30
   2   0 -10 3237.61 301.019  70
   2   0  -9 35634.3 2633.18  77
   2   0  -9 36351.5 2618.10  82
   2   0  -9 38233.8 2607.46  75
  -2   0   9 36619.6 2592.76  78
   2   0  -9 42592.5 2640.12  70
  -2   0   9 41398.9 2607.04  58
   2   0  -9 33129.2 2610.39  52
  -2   0   9 40588.3 2696.27  28
  -2   0   9 33731.4 2677.01  30
   2   0  -9 33378.3 2675.30  31
   2   0  -8 1321.56 223.189  16
  -2   0   8 1451.86 180.523  85
   2   0  -8 1374.80 214.517  77
   2   0  -8 1789.77 203.110  82
  -2   0   8 1471.69 193.562  78
  -2   0   8 1671.23 266.019  28
  -2   0   8 1492.26 290.624  17
  -2   0   8 1861.69 190.238  58
   2   0  -8 1568.54 189.645  52
   2   0  -8 1172.69 285.970  31
  -2   0   8 1511.91 267.155  30
   2   0  -7 45418.6 2960.71  16
  -2   0   7 39939.1 2894.29  85
   2   0  -7 43531.8 2927.72  77
   2   0  -7 43340.7 2911.59  82
  -2   0   7 38216.1 2886.96  78
  -2   0   7 46407.9 2904.55  58
  -2   0   7 42768.5 2973.57  17
   2   0  -7 42022.0 2909.79  52
   2   0  -7 39973.5 2908.29  56
  -2   0   7 42210.9 2970.16  30
   2   0  -7 38815.7 2963.05  31
  -2   0   7 43217.9 2957.40  28
   2   0  -6 30628.4 2331.23  37
  -2   0   6 33449.9 2395.83  30
   2   0  -6 32209.7 2395.35  31
  -2   0   6 34484.4 2383.97  28
  -2   0   6 35608.3 2341.25  58
   2   0  -6 34264.1 2347.33  56
   2   0  -6 37870.0 2351.64  52
  -2   0   6 31505.3 2325.07  41
   2   0  -6 37430.4 2392.36  16
  -2   0   6 33487.0 2398.45  17
   2   0  -5 37828.0 2678.27  37
  -2   0   5 41146.2 2736.14  30
  -2   0   5 40222.5 2720.14  28
   2   0  -5 39594.8 2735.02  31
  -2   0   5 36582.8 2672.11  41
   2   0  -5 37396.4 2682.41  47
   2   0  -5 44886.2 2731.39  16
  -2   0   5 40879.0 2738.90  17
   2   0  -5 40774.5 2727.17  26
   2   0  -4 164224. 11062.3  37
   2   0  -4 145243. 11076.8  29
  -2   0   4 163796. 11091.5  28
  -2   0   4 182681. 11113.4  30
   2   0  -4 167480. 11108.6  31
  -2   0   4 161657. 11062.8  40
   2   0  -4 157148. 11102.4  14
   2   0  -4 157845. 11106.2  26
  -2   0   3 4375.27 347.766  30
   2   0  -3 4006.22 330.066  33
   2   0  -3 4332.69 360.369  31
  -2   0   3 3692.16 323.150  28
   2   0  -3 3577.99 315.936  29
   2   0  -3 4108.42 331.953  16
   2   0  -3 3913.52 342.827  14
   2   0  -3 4063.05 380.945  26
   2   0  -2 17003.4 1195.83  16
   2   0  -2 16248.6 1201.44  14
   2   0  -2 16260.2 1210.48  26
  -2   0   2 17766.5 1209.90  17
   2   0  -1 28190.1 2132.33  16
  -2   0   1 33254.7 2135.26  15
  -2   0   1 30280.2 2144.67  17
   2   0  -1 31096.1 2146.19  26
  -2   0   0 11201.6 786.161  15
   2   0   0 10006.8 778.847  16
  -2   0   0 11191.8 765.158  23
   2   0   0 10925.6 806.765  27
  -2   0  -1 20627.8 1328.59  15
   2   0   1 18113.2 1327.75  26
   2   0   1 18120.0 1304.39  20
   2   0   1 19007.5 1339.05  27
   2   0   2 2988.31 240.088  29
   2   0   2 2381.20 197.638  19
   2   0   2 2360.37 262.294  26
   2   0   2 2914.80 216.853  20
  -2   0  -2 2347.57 208.123  24
   2   0   3 261.755 113.457  29
   2   0   3 251.784 225.731  27
   2   0   3 348.846 172.296  26
   2   0   3 211.736 133.195  28
   2   0   3 381.209 98.6210  20
  -2   0  -3 234.013 98.5173  24
  -2   0  -4 49.4143 78.0711  38
   2   0   4 233.217 120.265  29
  -2   0  -4 296.162 132.000  15
   2   0   4 140.118 141.207  28
   2   0   4 163.276 129.280  17
   2   0   4 233.247 111.653  20
   2   0   5 865.889 152.121  29
  -2   0  -5 945.169 120.452  38
  -2   0  -5 949.063 122.455  45
  -2   0  -5 767.142 118.924  42
  -2   0  -5 515.788 135.420  16
  -2   0  -5 929.320 168.355  15
   2   0   5 698.046 247.827  27
   2   0   5 825.743 163.383  17
   2   0   5 653.746 135.585  20
   2   0   5 691.604 179.478  28
   2   0   6 1731.24 214.812  29
  -2   0  -6 1215.40 178.426  35
  -2   0  -6 1771.03 175.478  38
   2   0   6 1588.39 243.003  28
   2   0   6 1836.16 291.588  27
   2   0   6 2074.49 228.765  17
   2   0   6 1575.95 208.979  20
  -2   0  -6 1754.86 172.328  45
  -2   0  -6 2243.51 241.979  15
  -2   0  -6 1495.29 200.598  16
  -2   0  -7 15988.0 1232.78  16
  -2   0  -7 21091.4 1284.55  15
  -2   0  -7 17088.3 1209.55  86
   2   0   7 15559.6 1197.39  72
   2   0   7 17651.8 1264.99  27
   2   0   7 14753.2 1244.79  20
   2   0   7 16555.7 1236.28  17
  -2   0  -7 18275.0 1226.07  70
  -2   0  -7 18443.5 1209.25  61
  -2   0  -7 16727.8 1215.61  42
  -2   0  -7 18045.6 1210.31  45
   2   0   7 16976.1 1274.01  28
   2   0   7 16670.5 1254.11  29
  -2   0  -7 15016.2 1201.26  38
  -2   0  -8 103.264 117.739  16
  -2   0  -8 71.1532 150.372  15
  -2   0  -8 155.692 113.812  86
   2   0   8 100.292 174.331  88
   2   0   8 76.6771 127.383  72
   2   0   8 65.7461 140.102  78
   2   0   8-105.057 209.955  28
   2   0   8 70.4702 142.698  20
  -2   0  -8 119.831 134.311  70
  -2   0  -8-33.4060 113.056  60
  -2   0  -8-52.7404 107.993  61
  -2   0  -8 41.8919 138.372  68
  -2   0  -8 55.7725 92.8199  45
  -2   0  -8 11.6254 114.049  38
   2   0   9 105.157 179.030  88
   2   0   9 139.853 144.891  72
   2   0   9 92.6317 155.990  78
   2   0   9 30.0631 223.683  28
   2   0   9 160.941 168.715  20
  -2   0  -9 95.9831 97.5304  45
  -2   0  -9 152.918 160.906  70
  -2   0  -9 56.6475 123.912  60
  -2   0  -9-156.646 160.903  68
  -2   0  -9 135.343 110.361  61
   2   0   9-478.915 257.700  67
  -2   0  -9 251.779 133.142  38
   2   0  10 10187.1 705.271  67
  -2   0 -10 9812.51 717.570  70
  -2   0 -10 9688.24 707.565  68
  -2   0 -10 8123.55 661.519  60
   2   0  10 8871.97 786.075  28
  -2   0 -10 7242.54 672.302  38
   2   0  10 9106.00 676.584  72
   2   0  10 9046.83 672.685  78
  -2   0 -11 2260.26 262.843  38
  -2   0 -11 2676.28 292.205  68
   2   0  11 2870.47 335.220  67
  -2   0 -11 2797.49 297.970  70
   2   0  11 2767.02 374.343  28
  -2   0 -12-12.8623 134.502  68
  -2   0 -12 104.750 148.748  70
   2   0  12 101.241 211.523  67
  -2   0 -12-55.0146 164.435  90
   2   0  13 633.241 166.442  67
  -2   0 -13 234.524 108.579  68
  -2   0 -13 219.107 117.005  70
   2   0  13 184.403 162.662  81
  -2   0 -13 351.175 137.700  90
  -2  -1  13 43.2289 58.3631  96
  -2  -1  12 345.609 104.571  96
   2   1 -12 509.854 128.058  70
   2   1 -12 268.216 120.704  60
  -2  -1  12 380.999 101.956  66
   2   1 -11 789.524 175.158  90
   2   1 -11 1128.33 182.112  70
  -2  -1  11 1052.66 152.817  66
  -2  -1  11 986.996 146.308  58
   2   1 -11 782.280 163.137  38
   2   1 -10 4475.98 403.848  77
  -2  -1  10 4257.34 354.631  78
  -2  -1  10 3751.47 431.924  28
   2   1 -10 4725.49 397.811  70
  -2  -1  10 4090.14 359.959  66
  -2  -1  10 4857.48 367.303  58
   2   1 -10 3719.58 348.289  86
   2   1  -9 2328.25 231.742  86
   2   1  -9 2535.27 276.161  77
  -2  -1   9 2007.72 230.425  78
  -2  -1   9 1942.87 307.817  28
  -2  -1   9 2360.80 238.827  66
   2   1  -9 2373.83 248.450  52
  -2  -1   9 2391.77 235.646  58
  -2  -1   9 1722.41 309.085  30
  -2  -1   8 969.804 244.147  30
  -2  -1   8 640.903 220.785  28
  -2  -1   8 552.569 211.246  17
   2   1  -8 918.297 183.635  77
  -2  -1   8 629.645 153.047  78
   2   1  -8 928.806 131.064  42
   2   1  -8 907.899 161.461  52
  -2  -1   8 758.576 143.474  58
   2   1  -8 624.187 147.558  56
   2   1  -8 634.719 177.434  16
   2   1  -7 1112.45 134.318  37
  -2  -1   7 1200.92 229.880  30
   2   1  -7 935.772 240.292  31
   2   1  -7 853.402 169.425  77
  -2  -1   7 805.248 139.966  84
  -2  -1   7 627.912 143.686  78
   2   1  -7 1285.45 200.657  16
  -2  -1   7 1098.20 148.210  58
   2   1  -7 1035.66 151.994  56
   2   1  -7 1166.63 161.135  52
  -2  -1   7 993.970 210.784  28
  -2  -1   7 1198.45 234.964  17
  -2  -1   6 4575.03 323.435  58
   2   1  -6 3604.26 312.063  47
   2   1  -6 4028.79 326.299  56
   2   1  -6 3789.25 311.082  37
  -2  -1   6 3246.11 379.145  30
   2   1  -6 3779.20 382.605  31
   2   1  -6 3707.44 361.029  35
  -2  -1   6 3591.69 369.384  28
  -2  -1   6 4845.11 398.419  17
   2   1  -5 12926.8 936.189  37
   2   1  -5 13243.3 974.796  35
   2   1  -5 13753.8 991.898  31
  -2  -1   5 12635.1 970.611  28
  -2  -1   5 14220.3 999.536  30
   2   1  -5 12831.0 938.602  47
   2   1  -5 14060.0 983.995  16
  -2  -1   5 13940.2 994.412  17
   2   1  -5 12859.8 952.403  22
  -2  -1   4 789.211 150.346   5
   2   1  -4 1479.08 181.602  33
   2   1  -4 1205.61 120.775  37
  -2  -1   4 1361.11 197.558  30
   2   1  -4 1030.08 198.743  31
   2   1  -4 1223.70 168.695  35
   2   1  -4 1022.73 121.703  46
   2   1  -4 1143.56 165.625  16
   2   1  -4 989.448 166.152  14
  -2  -1   4 1022.96 161.857  28
  -2  -1   4 1355.80 210.653  17
   2   1  -4 1491.92 165.411  22
   2   1  -4 1168.21 213.339  26
   2   1  -3 66.7561 106.342  35
   2   1  -3 136.202 161.637  31
  -2  -1   3-54.6906 106.927   2
  -2  -1   3 84.0037 132.873   1
   2   1  -3 163.590 105.485  16
   2   1  -3 17.9931 107.183  14
  -2  -1   3 7.15649 105.952  28
   2   1  -3 183.630 114.950  22
  -2  -1   3 194.638 153.096  17
   2   1  -3 128.383 182.928  26
   2   1  -2 22398.4 1526.83  33
   2   1  -2 23228.4 1532.81  31
  -2  -1   2 23305.4 1530.04  30
  -2  -1   2 21577.3 1518.48   1
   2   1  -2 21847.5 1521.71  16
  -2  -1   2 20507.0 1492.09  15
   2   1  -2 19938.0 1518.00  14
  -2  -1   2 23118.5 1534.26  17
   2   1  -2 22676.0 1519.70  22
   2   1  -2 21118.1 1528.65  26
   2   1  -1 78359.0 5148.74  29
  -2  -1   1 76057.4 5144.59   1
   2   1  -1 74883.0 5139.86  16
  -2  -1   1 72412.0 5122.39  15
   2   1  -1 75802.1 5150.08  26
   2   1   0 19117.0 1368.37  16
  -2  -1   0 19417.4 1362.31  15
   2   1   0 20976.1 1389.46  26
  -2  -1  -1 3286.89 272.010  15
   2   1   1 3603.90 281.647  20
   2   1   2 55053.3 3431.34  29
  -2  -1  -2 48233.3 3423.00   1
  -2  -1  -2 46816.7 3423.04  15
   2   1   2 46442.4 3433.64  27
   2   1   2 45565.7 3427.28  26
   2   1   2 55913.9 3428.96  20
   2   1   3 18690.9 1237.11  29
  -2  -1  -3 17715.0 1226.77   1
  -2  -1  -3 16609.8 1234.02  15
   2   1   3 16585.6 1218.25  19
   2   1   3 15919.2 1237.44  26
   2   1   3 19029.5 1237.11  20
  -2  -1  -4 4982.72 345.777   1
   2   1   4 4330.11 350.253  28
  -2  -1  -4 3712.48 319.791  38
   2   1   4 4589.55 348.095  29
   2   1   4 4321.54 363.048  17
   2   1   4 4192.02 370.523  26
   2   1   4 4547.45 352.453  20
   2   1   4 4525.07 337.076  25
   2   1   4 4495.31 405.235  27
   2   1   4 4604.67 340.154  19
  -2  -1  -5 1433.33 162.258  38
   2   1   5 1694.32 186.899  29
  -2  -1  -5 1349.98 162.164  16
  -2  -1  -5 2321.28 221.504  15
  -2  -1  -5 1954.30 195.001   1
  -2  -1  -5 1033.88 185.037   5
  -2  -1  -5 1440.52 178.592   2
   2   1   5 2007.44 225.678  17
   2   1   5 1879.89 217.737  28
   2   1   5 1972.92 204.377  20
   2   1   5 1452.43 229.554  26
  -2  -1  -6 5420.23 434.553  38
   2   1   6 5759.72 459.122  29
   2   1   6 5365.84 478.594  28
   2   1   6 5462.02 470.033  20
   2   1   6 7305.73 531.218  27
   2   1   6 5775.22 478.499  17
   2   1   6 5669.46 425.127  53
   2   1   6 5925.53 426.234  48
  -2  -1  -6 5568.79 426.807  45
  -2  -1  -6 5847.36 483.221  15
  -2  -1  -6 5152.47 434.931  16
   2   1   7 884.958 262.573  27
   2   1   7 791.297 205.748  28
   2   1   7 310.576 143.064  20
   2   1   7 463.042 181.627  17
  -2  -1  -7 562.455 118.232  60
   2   1   7 578.472 115.165  53
  -2  -1  -7 662.588 107.549  45
  -2  -1  -7 638.678 129.140  38
   2   1   8 6163.88 466.414  88
   2   1   8 5110.08 442.331  78
   2   1   8 5102.84 441.913  72
   2   1   8 6583.49 544.526  27
   2   1   8 4701.67 497.881  20
   2   1   8 5230.44 499.935  17
  -2  -1  -8 6317.91 471.951  68
  -2  -1  -8 5991.30 449.543  60
  -2  -1  -8 6327.68 479.488  70
   2   1   8 5995.38 439.706  53
  -2  -1  -8 5387.47 453.258  38
   2   1   8 5790.62 523.993  28
   2   1   9 72.0994 138.444  72
   2   1   9 201.302 146.466  78
   2   1   9 222.190 213.023  28
   2   1   9 406.869 199.676  17
   2   1   9-81.5657 168.523  20
  -2  -1  -9 287.052 157.953  70
  -2  -1  -9 255.876 141.046  60
  -2  -1  -9 204.952 168.080  68
   2   1   9 170.911 195.218  88
  -2  -1  -9 190.380 128.854  38
   2   1  10-11.1181 138.924  72
   2   1  10 75.9028 160.055  78
   2   1  10-60.5416 208.466  28
   2   1  10-29.7025 168.752  20
  -2  -1 -10-125.104 165.973  68
  -2  -1 -10 18.3115 162.807  70
  -2  -1 -10 33.2159 142.657  60
   2   1  10-90.9540 244.964  67
   2   1  10 68.7389 188.419  88
  -2  -1 -10-133.009 147.886  38
  -2  -1 -11 2428.55 258.730  68
   2   1  11 2236.87 312.752  67
  -2  -1 -11 2152.05 238.209  60
   2   1  11 2193.42 329.892  28
   2   1  11 1971.28 242.657  72
   2   1  11 1899.86 246.585  78
  -2  -1 -11 2247.64 286.277  90
   2   1  12 1316.76 247.146  67
  -2  -1 -12 898.585 169.159  68
  -2  -1 -12 667.171 162.787  60
  -2  -1 -12 1006.21 208.382  90
   2   1  13-81.8994 185.333  67
  -2  -1 -13-68.1878 148.231  90
  -2  -1 -14 453.247 105.986  90
   2   2 -12 140.525 100.672  70
  -2  -2  12 16.1714 79.4692  66
   2   2 -11 741.762 159.231  70
  -2  -2  11 644.697 129.788  66
   2   2 -11 569.889 116.705  86
   2   2 -10 2270.88 263.779  70
  -2  -2  10 2212.90 221.969  66
   2   2 -10 1836.49 242.144  77
   2   2 -10 1629.36 222.609  82
  -2  -2  10 2049.74 215.153  58
  -2  -2  10 1688.05 212.825  96
   2   2 -10 2089.91 215.679  86
   2   2  -9 11949.1 943.713  77
   2   2  -9 12913.7 933.419  82
  -2  -2   9 12953.5 921.107  58
   2   2  -9 12588.0 927.341  42
  -2  -2   9 10018.7 974.322  28
  -2  -2   9 13339.8 918.905  66
   2   2  -8 11062.5 795.090  77
  -2  -2   8 9106.42 742.616  78
   2   2  -8 11594.7 783.367  82
  -2  -2   8 11130.3 763.488  66
   2   2  -8 9108.34 763.290  56
  -2  -2   8 11024.0 763.970  58
  -2  -2   8 9078.34 825.331  28
   2   2  -7 275.689 142.853  77
   2   2  -7 332.277 135.560  82
  -2  -2   7 304.189 117.165  84
  -2  -2   7 231.242 86.0159  76
  -2  -2   7 136.654 121.546  78
   2   2  -7 276.844 174.513  35
  -2  -2   7 423.280 205.594  30
   2   2  -7 213.678 106.390  37
  -2  -2   7 21.5828 176.943  28
   2   2  -7 408.553 125.411  56
   2   2  -7 244.715 106.015  47
  -2  -2   7 357.801 122.046  58
   2   2  -7 333.609 155.255  16
   2   2  -6 3517.30 314.505  16
  -2  -2   6 2658.20 234.632  76
  -2  -2   6 3010.37 264.009  84
   2   2  -6 2695.32 242.890  47
   2   2  -6 2829.47 258.295  56
  -2  -2   6 3134.53 255.152  58
   2   2  -6 3635.76 322.245  35
   2   2  -6 2676.48 245.431  37
  -2  -2   6 2379.28 328.179  30
  -2  -2   6 2584.39 307.756  28
   2   2  -6 2454.66 274.588  22
  -2  -2   6 2699.66 303.433  17
   2   2  -5 973.284 173.341  35
   2   2  -5 1009.24 120.042  37
   2   2  -5 933.061 167.654  33
  -2  -2   5 685.062 191.412  30
   2   2  -5 904.107 189.077  31
   2   2  -5 678.948 115.934  47
   2   2  -5 770.334 114.246  46
   2   2  -5 1020.80 169.212  16
  -2  -2   5 807.209 179.646  28
   2   2  -5 753.798 157.639  22
  -2  -2   5 909.605 193.365  17
  -2  -2   4 76793.8 5121.92   5
  -2  -2   4 70374.0 5127.30  28
   2   2  -4 76241.9 5133.38  35
   2   2  -4 72210.3 5144.01  33
   2   2  -4 77620.5 5142.97  31
   2   2  -4 70924.0 5100.00  46
   2   2  -4 78489.1 5140.46  16
   2   2  -4 74857.8 5129.83  22
  -2  -2   4 73744.0 5135.90  17
  -2  -2   3 323.365 134.622   5
  -2  -2   3 227.587 131.480   1
  -2  -2   3 216.669 116.857   2
   2   2  -3 228.030 119.530  35
   2   2  -3 413.170 124.769  33
  -2  -2   3 307.503 153.137  30
   2   2  -3 308.279 161.623  31
   2   2  -3 360.626 82.6518  46
   2   2  -3 432.784 118.617  16
  -2  -2   3 346.894 123.110  28
   2   2  -3 345.905 126.904  22
   2   2  -2 9180.90 679.706  31
  -2  -2   2 9452.56 682.908  30
   2   2  -2 9103.16 658.710  35
  -2  -2   2 8062.88 661.116   2
  -2  -2   2 8652.97 665.641   1
  -2  -2   2 8565.32 679.970   5
   2   2  -2 8526.65 646.060  14
   2   2  -2 9412.06 662.868  16
   2   2  -2 10170.9 674.349  22
   2   2  -2 9315.15 675.950  26
  -2  -2   1 80270.4 5126.53  30
  -2  -2   1 76693.4 5136.57   5
  -2  -2   1 79055.3 5121.23   2
  -2  -2   1 76238.5 5120.55   1
   2   2  -1 72870.4 5105.66  14
   2   2  -1 79007.4 5113.32  16
   2   2  -1 68840.0 5096.24  23
   2   2  -1 73646.6 5122.54  26
   2   2  -1 72096.7 5105.75  24
  -2  -2   0 59997.3 4107.41   1
  -2  -2   0 62394.4 4107.42   2
   2   2   0 58598.5 4090.12  16
   2   2   0 59596.6 4111.31  26
   2   2   0 64384.0 4110.85  22
   2   2   0 56629.3 4085.12  24
   2   2   1 2587.74 211.319  29
  -2  -2  -1 2056.66 202.761   2
  -2  -2  -1 2453.07 233.286   5
   2   2   1 2027.00 168.240  16
   2   2   1 2256.62 210.122  22
   2   2   1 2126.51 261.798  27
   2   2   2 68817.4 4396.59  29
  -2  -2  -2 62585.3 4393.59   1
  -2  -2  -2 63838.3 4393.55   2
  -2  -2  -2 61294.7 4410.98   5
   2   2   2 60646.4 4402.59  27
   2   2   3 7426.13 498.175  29
   2   2   3 6477.94 496.288  32
  -2  -2  -3 6257.07 496.244   1
  -2  -2  -3 5858.71 511.568   5
  -2  -2  -3 6114.20 495.781   2
   2   2   3 6439.68 501.516  19
   2   2   3 7543.10 546.338  27
   2   2   4 112.114 99.1664  32
   2   2   4 112.935 88.7075  29
  -2  -2  -4 116.587 107.906   2
  -2  -2  -4 162.668 122.218   5
  -2  -2  -4 180.950 127.953   1
   2   2   4 138.502 115.755  28
   2   2   4 104.494 132.833  19
   2   2   4 78.2127 142.740  17
   2   2   4 23.5292 149.630  25
   2   2   5 2868.05 278.685  28
   2   2   5 3179.76 245.620  48
   2   2   5 3073.47 353.439  27
   2   2   5 3001.89 287.486  25
   2   2   5 2700.75 289.039  19
  -2  -2  -5 2699.27 278.200   5
  -2  -2  -5 3183.58 278.810   1
  -2  -2  -5 3023.01 264.361   2
   2   2   6 16.4657 244.071  27
   2   2   6 207.954 162.993  17
   2   2   6-14.3741 140.850  28
   2   2   6 267.371 138.689  20
  -2  -2  -6 196.238 103.685  38
   2   2   7 5458.13 517.332  27
   2   2   7 4536.11 451.026  20
   2   2   7 5237.69 473.270  17
  -2  -2  -7 5110.70 410.028  60
   2   2   7 5536.26 404.519  53
   2   2   7 5518.12 404.717  48
  -2  -2  -7 4483.23 411.429  38
   2   2   7 5542.48 469.754  28
   2   2   8 15421.5 1143.50  72
   2   2   8 14751.5 1137.89  78
   2   2   8 19084.4 1244.88  27
   2   2   8 14133.1 1204.97  20
   2   2   8 16306.2 1217.01  17
  -2  -2  -8 16818.4 1151.68  60
   2   2   8 16995.3 1157.87  67
  -2  -2  -8 16516.9 1175.69  70
  -2  -2  -8 16880.4 1165.37  68
   2   2   8 17622.5 1148.74  48
   2   2   8 17406.9 1146.29  53
  -2  -2  -8 12762.1 1149.51  38
   2   2   8 15255.1 1210.08  28
  -2  -2  -9 317.723 178.954  90
   2   2   9 651.266 164.811  72
   2   2   9 649.933 166.780  78
   2   2   9 417.895 216.109  28
   2   2   9 633.244 225.370  17
   2   2   9 644.957 302.796  27
   2   2   9 823.752 214.403  20
  -2  -2  -9 478.819 148.236  60
  -2  -2  -9 466.965 150.481  68
  -2  -2  -9 417.877 157.983  70
   2   2   9 900.636 147.643  53
  -2  -2  -9 554.598 154.693  38
  -2  -2 -10 16450.1 1279.61  90
   2   2  10 18403.6 1257.84  88
   2   2  10 16952.6 1239.03  78
   2   2  10 17809.5 1247.73  72
   2   2  10 14419.1 1314.40  20
  -2  -2 -10 16489.7 1279.77  70
  -2  -2 -10 18044.9 1252.76  60
  -2  -2 -10 16635.9 1260.33  68
   2   2  10 18650.6 1238.65  53
   2   2  10 16875.0 1335.89  28
  -2  -2 -11 5058.78 454.224  70
   2   2  11 5947.43 475.913  67
  -2  -2 -11 4629.01 429.998  68
  -2  -2 -11 4907.58 428.768  60
   2   2  11 4872.33 424.118  72
   2   2  11 5005.96 422.658  78
  -2  -2 -11 5647.05 474.728  90
   2   2  11 5331.07 441.480  88
   2   2  11 4928.22 516.674  28
  -2  -2 -12 57.3181 102.360  68
   2   2  12 8.86847 230.325  67
  -2  -2 -12 48.5907 146.390  70
   2   2  12-98.1076 144.653  72
   2   2  12 213.378 152.478  78
  -2  -2 -12-92.7117 181.738  90
  -2  -2 -13 4902.72 433.543  70
   2   2  13 4641.48 406.798  72
  -2  -2 -13 5535.50 445.182  90
   2   2  14 66.6704 148.979  73
  -2  -2 -14 96.9691 98.5425  90
  -2  -3  12 365.852 66.0969  96
   2   3 -11 621.558 125.270  68
   2   3 -11 1009.34 154.155  70
   2   3 -11 655.463 118.454  86
   2   3 -10 10044.3 720.390  70
  -2  -3  10 9899.99 688.248  66
   2   3 -10 9133.12 695.365  82
   2   3 -10 7727.53 695.409  77
   2   3 -10 8865.25 692.594  42
   2   3 -10 9951.33 696.802  86
  -2  -3   9 12397.1 877.662  66
   2   3  -9 11788.0 892.310  52
   2   3  -9 11738.7 892.455  42
  -2  -3   9 11156.6 876.011  58
   2   3  -9 13030.1 944.130  35
   2   3  -9 11705.7 900.857  77
   2   3  -9 12278.0 888.511  82
  -2  -3   8 355.409 140.233  96
   2   3  -8 275.255 145.048  77
   2   3  -8 440.010 150.407  82
   2   3  -8 370.116 128.777  56
  -2  -3   8 329.431 130.632  58
   2   3  -8 252.303 131.605  52
   2   3  -8 223.853 169.927  35
  -2  -3   7 172.091 125.498  96
   2   3  -7 77.6788 129.187  82
   2   3  -7 283.203 139.756  77
  -2  -3   7 127.529 83.1069  76
  -2  -3   7 309.866 130.361  66
   2   3  -7 199.292 132.717  52
   2   3  -7 209.062 118.218  56
   2   3  -7 108.270 93.5091  47
   2   3  -7-21.3371 165.581  35
   2   3  -7 218.274 101.515  37
   2   3  -6 509.929 160.994  16
  -2  -3   6 452.552 130.495  96
  -2  -3   6 319.701 119.723  84
  -2  -3   6 319.381 93.9906  76
  -2  -3   6 444.827 168.464  28
   2   3  -6 246.005 148.321  22
  -2  -3   6 307.568 120.854  66
   2   3  -6 370.490 116.247  56
  -2  -3   6 351.645 120.816  58
   2   3  -6 480.221 110.776  47
   2   3  -6 325.917 168.057  35
   2   3  -6 383.151 103.497  37
   2   3  -5 298.678 156.397  35
   2   3  -5 324.247 136.867  33
   2   3  -5 303.867 90.5955  37
  -2  -3   5 315.968 116.438  84
  -2  -3   5 486.932 90.4072  76
  -2  -3   5 462.009 112.034  66
   2   3  -5 357.229 88.6087  46
   2   3  -5 335.959 92.5827  47
  -2  -3   5 280.474 108.839  58
  -2  -3   5 34.4133 157.171  28
   2   3  -5 165.058 142.969  22
   2   3  -5 365.400 140.957  16
   2   3  -4 22850.1 1659.87  22
   2   3  -4 23458.3 1656.29  35
  -2  -3   4 22857.3 1684.62  30
   2   3  -4 23782.6 1669.63  33
  -2  -3   4 21019.0 1650.23  28
   2   3  -4 23625.1 1614.78  46
  -2  -3   4 23018.3 1618.94  58
   2   3  -4 23926.0 1660.60  16
   2   3  -3 29938.3 2291.08  22
   2   3  -3 33471.2 2302.68  33
  -2  -3   3 29797.8 2307.69  30
   2   3  -3 32701.8 2286.58  35
   2   3  -3 32663.7 2292.07  31
  -2  -3   3 33950.1 2284.80   1
  -2  -3   3 32513.5 2299.89   5
  -2  -3   3 34447.3 2282.04   2
   2   3  -3 32293.9 2289.82  16
   2   3  -2 31799.2 2112.13  24
   2   3  -2 28155.0 2103.95  35
  -2  -3   2 27331.9 2131.47  30
   2   3  -2 29187.7 2115.38  31
  -2  -3   2 31387.6 2115.04   1
  -2  -3   2 30395.0 2131.66   5
  -2  -3   2 32709.1 2114.56   2
   2   3  -2 29430.1 2107.02  16
  -2  -3   1 4431.54 374.812   5
  -2  -3   1 4641.80 359.225   1
  -2  -3   1 4239.32 350.903   2
   2   3  -1 3658.76 339.840  23
   2   3  -1 3846.98 374.045  26
   2   3  -1 4554.61 364.406  22
   2   3  -1 4147.46 338.331  24
   2   3  -1 4368.08 335.756  16
  -2  -3   0 22510.5 1622.94   1
  -2  -3   0 23125.5 1643.19   5
  -2  -3   0 23127.2 1622.64   2
   2   3   0 24081.5 1627.13  22
   2   3   0 21455.5 1613.15  27
   2   3   0 23518.5 1600.24  16
  -2  -3  -1 5951.33 455.124   5
  -2  -3  -1 5482.86 429.147   1
  -2  -3  -1 4738.69 421.565   2
   2   3   1 6140.76 436.079  22
  -2  -3  -1 5182.80 462.556  18
   2   3   2 19166.7 1360.79  29
   2   3   2 18071.1 1352.88  32
  -2  -3  -2 18790.7 1384.18   5
  -2  -3  -2 18960.5 1367.07   1
  -2  -3  -2 19389.5 1366.05   2
   2   3   2 21284.6 1364.77  22
   2   3   2 18753.2 1387.40  20
   2   3   3 11789.1 824.370  29
   2   3   3 11086.6 830.846  32
  -2  -3  -3 10999.6 852.293   5
  -2  -3  -3 10316.8 835.745   1
  -2  -3  -3 10645.4 830.747   2
   2   3   3 12201.5 847.187  17
   2   3   3 12964.3 856.594  20
   2   3   4 330.547 116.363  32
   2   3   4 444.973 120.213  28
  -2  -3  -4 565.201 151.021   1
  -2  -3  -4 325.921 146.192   5
  -2  -3  -4 516.725 131.794   2
   2   3   4 424.141 169.487  17
   2   3   4 262.961 180.716  25
   2   3   4 567.076 147.180  20
   2   3   5 47710.8 3281.54  32
   2   3   5 46919.2 3262.48  28
   2   3   5 46512.3 3227.98  41
   2   3   5 49774.2 3273.67  19
   2   3   5 49024.7 3271.51  25
   2   3   5 44679.7 3281.62  20
   2   3   5 47499.8 3282.84  17
  -2  -3  -5 40880.3 3261.15   1
  -2  -3  -5 47058.0 3274.94   5
  -2  -3  -5 49078.5 3258.19   2
   2   3   6 18373.9 1577.88  20
   2   3   6 23337.8 1625.23  27
   2   3   6 21820.9 1577.16  25
   2   3   6 21017.5 1590.41  17
   2   3   6 21363.1 1588.35  32
   2   3   6 23015.5 1576.42  28
  -2  -3  -6 23593.5 1552.55   2
  -2  -3  -7 77.2709 125.267  70
   2   3   7 163.824 155.866  28
   2   3   7 107.816 277.380  27
   2   3   7 171.349 146.709  20
   2   3   7-21.4576 192.530  17
   2   3   7 165.938 109.995  72
  -2  -3  -7 109.849 154.902  75
   2   3   8 2819.24 262.942  72
   2   3   8 2854.07 262.614  78
   2   3   8 3482.01 418.108  27
   2   3   8 3025.87 338.806  28
   2   3   8 2254.23 313.063  20
  -2  -3  -8 3194.82 276.283  60
  -2  -3  -8 2895.94 289.869  70
   2   3   8 2944.63 318.580  67
  -2  -3  -8 2813.46 271.925  68
   2   3   8 3361.17 266.718  48
  -2  -3  -8 2829.09 299.857  90
   2   3   9-130.136 141.721  72
  -2  -3  -9-244.906 175.215  75
   2   3   9-108.220 156.476  78
   2   3   9-50.8845 191.535  28
   2   3   9 25.2866 296.004  27
   2   3   9-27.6516 202.020  17
   2   3   9-55.9099 157.246  20
  -2  -3  -9-32.9495 144.692  70
  -2  -3  -9 140.410 121.335  68
   2   3   9-286.647 251.193  67
  -2  -3  -9-91.9327 141.510  60
   2   3   9-10.2372 126.079  48
   2   3   9-140.941 113.886  53
  -2  -3  -9-32.9969 177.184  90
   2   3  10 1822.20 223.920  72
   2   3  10 1639.23 227.093  78
   2   3  10 1641.24 304.325  28
   2   3  10 1541.44 352.784  27
  -2  -3 -10 2139.53 256.498  70
  -2  -3 -10 1734.46 232.580  60
   2   3  10 2152.24 223.023  48
   2   3  10 2062.90 209.384  53
  -2  -3 -10 1669.35 218.063  95
  -2  -3 -10 1892.11 274.583  90
   2   3  11 4201.80 351.162  72
   2   3  11 3855.28 343.197  78
   2   3  11 3559.63 426.595  28
  -2  -3 -11 2863.26 355.647  70
   2   3  11 4269.09 330.710  53
   2   3  11 4089.52 381.933  88
  -2  -3 -11 4076.68 391.724  90
  -2  -3 -12 44.5503 137.431  70
   2   3  12 18.8658 133.496  72
   2   3  12-92.4293 139.936  78
   2   3  12 103.931 185.710  88
  -2  -3 -12 197.242 188.374  90
  -2  -3 -13 1173.67 173.935  70
   2   3  13 1881.23 237.232  67
  -2  -3 -13 1870.19 260.673  83
   2   3  13 1486.88 168.462  72
   2   3  13 1067.45 162.666  78
  -2  -4  11 1883.03 158.697  96
   2   4 -10 4238.18 362.037  70
   2   4 -10 4540.37 352.320  86
  -2  -4  10 4199.04 338.399  96
   2   4  -9 6361.15 475.253  70
   2   4  -9 5403.45 448.182  77
   2   4  -9 5457.07 441.793  82
   2   4  -9 5988.79 460.450  42
   2   4  -9 4957.99 447.897  52
  -2  -4   9 5763.41 440.781  96
  -2  -4   8 517.073 138.307  66
   2   4  -8 396.203 137.598  77
   2   4  -8 246.990 139.896  82
   2   4  -8 587.262 146.404  42
   2   4  -8 527.950 142.465  52
   2   4  -8 405.654 116.914  56
   2   4  -8 677.742 193.194  35
  -2  -4   7 1974.89 194.224  94
   2   4  -7 2047.31 219.177  82
   2   4  -7 1995.80 227.160  77
  -2  -4   7 1901.25 213.519  66
  -2  -4   7 1500.06 204.899  58
   2   4  -7 1908.97 221.553  52
   2   4  -7 1503.07 192.229  56
   2   4  -7 1796.82 266.814  35
   2   4  -7 1520.60 188.068  37
  -2  -4   6 185.922 112.083  94
  -2  -4   6 37.5623 88.7786  76
  -2  -4   6 101.996 120.410  66
   2   4  -6 209.129 97.8638  37
   2   4  -6 126.292 162.183  35
   2   4  -6 17.8001 86.9103  47
  -2  -4   6 96.9687 115.519  58
   2   4  -6 112.622 99.4911  56
   2   4  -6-21.2986 155.698  22
   2   4  -5 227.438 140.734  16
  -2  -4   5 283.128 126.448  96
  -2  -4   5 36.2283 112.146  94
   2   4  -5 207.498 166.994  22
  -2  -4   5 93.4289 112.891  66
  -2  -4   5 78.6273 110.383  58
   2   4  -5 134.533 83.0337  47
   2   4  -5 230.707 160.182  35
   2   4  -5 146.573 98.8378  37
   2   4  -4 50.9340 135.219  35
   2   4  -4 75.1080 127.725  33
  -2  -4   4 39.1094 68.7940  76
   2   4  -4 19.4956 159.192  22
  -2  -4   4 173.836 103.268  66
  -2  -4   4 155.899 103.586  58
   2   4  -4 138.578 81.5824  47
   2   4  -4 303.585 124.906  16
   2   4  -3 2664.28 287.800  16
  -2  -4   3 3135.15 271.471  84
  -2  -4   3 2929.23 246.845  76
   2   4  -3 3157.54 318.247  22
   2   4  -3 4110.82 327.632  24
   2   4  -3 2949.91 301.551  35
   2   4  -3 3306.70 312.856  33
  -2  -4   3 2723.71 255.072  58
  -2  -4   3 3293.63 328.678   5
  -2  -4   3 2981.70 310.776   2
  -2  -4   2 4734.45 407.107   2
  -2  -4   2 4488.13 430.447   5
   2   4  -2 4463.68 396.389  24
   2   4  -2 4938.82 391.102  16
  -2  -4   1 28283.4 2019.92   2
  -2  -4   1 31279.0 2045.23   3
  -2  -4   1 27514.7 2042.27   5
   2   4  -1 27325.4 2013.83  23
  -2  -4   1 29535.1 2041.49  18
   2   4  -1 27395.0 2024.47  22
   2   4  -1 28903.3 2013.29  24
   2   4  -1 28413.8 1998.49  16
  -2  -4   0 93965.8 6939.79   5
  -2  -4   0 110648. 6936.93   3
  -2  -4   0 99018.4 6921.31   1
  -2  -4   0 96117.8 6917.27   2
   2   4   0 98766.2 6918.79  22
  -2  -4   0 103700. 6936.51  18
  -2  -4  -1 41499.6 2976.79   1
  -2  -4  -1 42378.7 2976.29   2
   2   4   1 41938.6 2971.28  22
  -2  -4  -1 43528.1 2996.74  18
   2   4   1 43081.4 2957.45  17
   2   4   2-23.0109 97.5041  29
  -2  -4  -2 18.9939 130.812   5
  -2  -4  -2 168.894 218.339   3
   2   4   2 97.3262 135.407  17
   2   4   2 46.9458 101.269  22
   2   4   2 15.1650 123.089  20
   2   4   3 6316.31 523.375  32
  -2  -4  -3 6466.46 559.728   5
  -2  -4  -3 6957.47 551.111   1
  -2  -4  -3 6985.58 585.294   3
  -2  -4  -3 6451.99 535.928   2
   2   4   3 6576.39 541.342  17
   2   4   3 6690.68 545.841  19
   2   4   3 7356.87 524.953  22
   2   4   3 7643.51 561.109  20
  -2  -4  -3 5486.45 569.398  18
   2   4   4 43108.5 3065.31  32
  -2  -4  -4 42210.1 3057.28   2
  -2  -4  -4 40705.1 3081.58   5
   2   4   4 46865.7 3070.59  19
   2   4   4 46988.2 3083.75  20
   2   4   4 42774.5 3065.56  17
   2   4   5 24309.4 1709.66  28
   2   4   5 24941.5 1732.36  32
   2   4   5 23823.0 1723.98  19
   2   4   5 22171.5 1727.83  20
   2   4   5 23783.8 1731.55  17
   2   4   5 25641.9 1733.13  25
   2   4   5 23351.5 1666.23  41
  -2  -4  -5 22706.0 1733.13   5
  -2  -4  -5 25647.5 1716.58   2
   2   4   6 83.6126 117.536  32
   2   4   6-16.3040 138.779  28
  -2  -4  -6 153.145 161.936  75
   2   4   6-20.6883 175.295  17
   2   4   6-86.9764 193.571  25
   2   4   6 20.8255 138.346  20
   2   4   6 20.4874 74.7754  41
  -2  -4  -6-118.525 147.325   2
  -2  -4  -7 1050.33 211.667  75
   2   4   7 1538.54 228.667  28
   2   4   7 1333.09 339.587  27
   2   4   7 1540.11 257.895  17
   2   4   7 910.286 208.752  20
  -2  -4  -7 1187.98 182.716  70
  -2  -4  -7 1038.19 206.074  90
   2   4   7 1486.51 224.764  32
  -2  -4  -8 858.856 168.336  70
   2   4   8 554.553 202.611  28
   2   4   8 978.606 336.827  27
   2   4   8 799.776 257.192  17
   2   4   8 675.902 191.727  20
   2   4   8 688.548 166.403  72
  -2  -4  -8 763.937 202.043  75
   2   4   8 717.035 166.883  78
  -2  -4  -8 678.857 202.981  90
   2   4   9 760.720 167.521  72
  -2  -4  -9 598.871 206.467  75
   2   4   9 636.353 161.857  78
   2   4   9 844.594 334.142  27
   2   4   9 374.288 191.752  28
   2   4   9 281.598 179.766  20
  -2  -4  -9 536.818 158.570  70
   2   4   9 917.380 274.115  67
   2   4   9 727.322 156.942  48
  -2  -4  -9 345.254 175.053  95
  -2  -4  -9 520.408 189.703  90
   2   4  10 220.077 155.368  72
  -2  -4 -10 231.968 194.510  75
   2   4  10 239.260 162.868  78
   2   4  10 261.111 194.536  28
   2   4  10-352.796 388.564  27
  -2  -4 -10-31.6757 142.406  70
   2   4  10 130.730 278.424  67
   2   4  10 140.764 140.217  48
   2   4  10 349.790 131.216  53
  -2  -4 -10 61.3819 162.661  95
  -2  -4 -10 247.186 200.915  90
  -2  -4 -11 218.156 146.750  70
   2   4  11 616.998 261.476  67
  -2  -4 -11 330.421 182.619  75
   2   4  11 96.2748 149.965  78
   2   4  11 139.248 143.837  72
  -2  -4 -11 409.204 155.765  95
   2   4  11 369.512 125.763  53
   2   4  11 275.633 131.185  48
   2   4  12 753.943 146.633  72
   2   4  12 554.168 140.455  78
   2   4  12 820.691 205.881  88
   2   4  13 1082.87 129.960  72
   2   4  13 556.151 122.614  78
  -2  -5  10 10050.5 707.363  96
  -2  -5   9 7826.56 596.246  96
   2   5  -9 8925.12 613.574  86
   2   5  -9 8082.80 611.412  70
   2   5  -8 10313.5 723.526  70
   2   5  -8 9633.59 708.865  52
  -2  -5   8 8648.38 687.890  94
  -2  -5   8 10176.6 702.430  96
   2   5  -7 8262.16 650.108  82
  -2  -5   7 8497.24 644.997  94
  -2  -5   7 8613.59 653.228  96
   2   5  -7 9931.23 718.796  35
   2   5  -7 8960.33 663.884  52
  -2  -5   6 2951.50 259.595  94
  -2  -5   6 2841.91 263.531  96
   2   5  -6 2175.25 232.990  37
   2   5  -6 2823.60 312.734  35
   2   5  -6 2823.05 264.907  52
  -2  -5   5 10459.9 748.251  94
   2   5  -5 10249.4 801.438  35
   2   5  -5 9639.15 735.556  37
   2   5  -4 23.5705 163.466  22
  -2  -5   4 10.1382 118.701  94
  -2  -5   4 122.241 76.0496  76
   2   5  -4 136.062 148.011  35
   2   5  -4-53.1605 93.8006  37
   2   5  -3 60.0978 142.923  24
  -2  -5   3 233.237 129.404  94
   2   5  -3 194.506 146.600  35
  -2  -5   3 87.6616 78.6237  76
  -2  -5   2 242.212 75.2802  76
  -2  -5   2 311.000 113.891  96
   2   5  -2-84.4171 159.521  22
   2   5  -2 127.578 131.466  24
  -2  -5   2 337.602 133.730   6
  -2  -5   2 249.437 180.535   5
  -2  -5   2 213.448 157.348   7
  -2  -5   2 303.650 149.298   8
  -2  -5   2 177.852 183.742   2
   2   5  -2 126.726 123.812  33
   2   5  -1 7505.26 602.123  23
   2   5  -1 7677.32 617.792  22
  -2  -5   1 8054.99 644.273  18
   2   5  -1 7381.05 590.936  24
  -2  -5   1 6847.49 532.802  76
  -2  -5   1 8215.79 676.831   3
  -2  -5   1 8129.44 652.009   5
  -2  -5   1 7308.14 556.675   7
  -2  -5   1 7349.35 610.698   2
  -2  -5   1 6765.77 553.167   8
  -2  -5   1 7658.49 550.712   6
  -2  -5   0 6193.33 584.619   2
  -2  -5   0 7631.27 649.332   3
  -2  -5   0 7693.62 637.431   5
  -2  -5   0 7340.78 546.370   7
  -2  -5   0 6861.40 541.043   8
  -2  -5   0 7631.37 540.713   6
   2   5   0 6702.08 588.125  22
  -2  -5   0 7363.81 631.961  18
  -2  -5  -1 501.875 134.327   6
  -2  -5  -1 290.616 157.357   2
  -2  -5  -1 649.181 154.336   8
   2   5   1 585.424 190.763  19
   2   5   1 218.567 132.018  22
  -2  -5  -1 479.664 225.036  18
   2   5   1 421.296 159.672  20
  -2  -5  -2 10.1793 185.113   9
  -2  -5  -2 61.8901 279.168   3
  -2  -5  -2 277.605 170.151   5
  -2  -5  -2 28.8582 147.101   7
   2   5   2-62.0985 116.869  22
   2   5   2 132.524 177.358  19
   2   5   2 56.5316 135.952  20
  -2  -5  -3 455.536 191.903   5
  -2  -5  -3 509.678 142.246   6
  -2  -5  -3 306.561 149.986   8
  -2  -5  -3 976.478 306.954   3
  -2  -5  -3 254.141 166.983   2
  -2  -5  -3 711.010 167.782   7
   2   5   3 414.948 195.904  19
  -2  -5  -3 662.632 244.486  18
   2   5   3 325.811 150.005  20
   2   5   4-36.6349 182.722  19
  -2  -5  -4 178.139 207.667  18
   2   5   4 171.189 199.531  25
   2   5   4-19.9909 136.769  20
   2   5   4 150.565 122.264  32
  -2  -5  -4 111.610 127.287   6
  -2  -5  -4 334.762 299.958   3
  -2  -5  -4 101.368 187.419   5
  -2  -5  -4-49.8081 146.376   8
  -2  -5  -4 18.0934 164.225   2
  -2  -5  -4-72.9471 160.990   7
  -2  -5  -4 104.045 231.387  83
  -2  -5  -4 105.674 169.024  75
  -2  -5  -5 24571.3 1919.15  83
  -2  -5  -5 27929.2 1912.76  95
   2   5   5 25670.5 1974.06  20
   2   5   5 27505.8 1972.58  17
   2   5   5 31873.2 1992.01  19
   2   5   5 31217.3 1990.51  32
  -2  -5  -5 22174.3 1964.39   2
  -2  -5  -5 26470.7 2007.00   5
  -2  -5  -5 26579.7 1915.64   8
  -2  -5  -5 26199.9 1909.36   7
  -2  -5  -5 31353.6 1915.07   6
  -2  -5  -6 1509.45 180.662   6
  -2  -5  -6 1007.49 226.311   2
  -2  -5  -6 1228.84 192.661  95
   2   5   6 1403.43 262.808  17
   2   5   6 1037.89 213.215  20
  -2  -5  -6 1575.99 291.234  83
   2   5   6 1246.84 141.532  41
   2   5   6 1315.30 221.484  32
   2   5   7 101.059 211.402  17
   2   5   7-24.7186 164.592  20
  -2  -5  -7 376.067 265.553  83
  -2  -5  -7 248.767 198.940  75
   2   5   7 203.314 87.9611  41
   2   5   7 211.174 154.892  32
  -2  -5  -8 3606.74 403.070  83
  -2  -5  -8 4226.57 376.955  75
   2   5   8 4186.71 337.511  72
   2   5   8 3296.63 505.237  27
   2   5   8 2510.75 376.142  20
  -2  -5  -8 4040.52 350.745  95
   2   5   8 4140.38 416.671  32
   2   5   9 59.1250 259.879  67
   2   5   9-386.445 333.508  27
   2   5   9 9.94380 142.764  72
  -2  -5  -9 577.998 280.393  83
  -2  -5  -9 283.552 208.635  75
   2   5   9 142.418 147.898  78
  -2  -5  -9 124.119 172.052  95
   2   5  10 67.4024 139.572  72
  -2  -5 -10 167.426 273.257  83
  -2  -5 -10 32.0208 195.815  75
   2   5  10-190.135 144.753  78
   2   5  10-54.8397 327.052  27
   2   5  10 28.4741 251.615  67
   2   5  10 10.4747 131.147  48
   2   5  10 20.8914 126.879  53
  -2  -5 -10 150.119 171.700  95
   2   5  11 100.990 232.623  67
  -2  -5 -11 148.366 257.033  83
   2   5  11 85.5872 131.242  72
  -2  -5 -11-201.534 182.714  75
   2   5  11-92.9114 134.435  78
   2   5  11 54.3540 117.863  48
   2   5  11-25.8946 107.615  53
  -2  -5 -11 110.449 148.437  95
   2   5  12 1943.35 236.624  67
   2   5  12 1749.79 216.476  88
  -2  -5 -12 1259.04 170.586  95
  -2  -5 -12 1517.70 259.212  83
   2   5  12 1288.07 164.344  72
   2   6  -8 2388.32 210.865  86
  -2  -6   8 2604.08 201.754  96
  -2  -6   8 2215.27 195.349  94
  -2  -6   7 1526.62 158.368  96
  -2  -6   7 1277.11 150.262  94
   2   6  -7 1239.73 162.700  42
  -2  -6   6 2251.36 214.729  96
  -2  -6   6 1958.08 208.518  94
   2   6  -6 2121.85 227.872  42
  -2  -6   5 5426.35 421.360  94
  -2  -6   5 5288.35 422.589  96
   2   6  -5 4726.59 457.110  35
  -2  -6   4 1983.07 224.922  96
  -2  -6   4 2220.09 227.525  94
   2   6  -4 2084.72 267.670  35
   2   6  -3 679.442 186.464  24
   2   6  -3 224.700 141.411  35
  -2  -6   3 288.960 160.173   7
  -2  -6   2 19953.1 1422.88   8
  -2  -6   2 19545.8 1420.65   6
  -2  -6   2 19858.7 1423.84   7
   2   6  -2 20002.8 1505.51  22
   2   6  -2 20816.3 1490.57  24
  -2  -6   2 21141.0 1434.93  94
  -2  -6   2 21196.2 1443.85  11
  -2  -6   2 19825.6 1447.65  13
  -2  -6   2 22825.0 1454.57  10
  -2  -6   2 19309.6 1432.79  12
   2   6  -2 17119.1 1459.04  35
   2   6  -1 27740.1 2035.47  22
   2   6  -1 26757.5 2017.14  24
  -2  -6   1 27552.3 1967.80  94
  -2  -6   1 31053.8 1996.73  10
  -2  -6   1 31855.2 1993.23  11
  -2  -6   1 27859.8 1991.49  13
  -2  -6   1 27280.7 1975.63  12
  -2  -6   1 28035.8 1964.26   8
  -2  -6   1 27119.2 1963.20   7
  -2  -6   1 26513.1 1960.71   6
   2   6   0 16270.6 1243.62  22
   2   6   0 14948.1 1249.04  21
  -2  -6   0 16475.9 1181.64  94
  -2  -6   0 17190.4 1185.52  96
  -2  -6   0 16467.8 1186.30  89
  -2  -6   0 17738.1 1211.93  10
  -2  -6   0 16060.0 1207.26  13
  -2  -6   0 18792.0 1209.67  11
  -2  -6   0 15718.3 1193.23  12
  -2  -6   0 17621.8 1184.63   8
  -2  -6   0 14485.7 1245.39   2
  -2  -6   0 15216.7 1287.23   5
  -2  -6   0 15992.3 1177.55   6
  -2  -6   0 16027.7 1180.65   7
   2   6   1 104.254 141.579  22
   2   6   1-133.193 176.067  19
  -2  -6  -1-137.416 246.362  18
  -2  -6  -1 73.3082 133.034  89
  -2  -6  -1-54.0221 107.640  94
  -2  -6  -1 30.2665 116.370  96
  -2  -6  -1 58.4401 162.090  12
  -2  -6  -1-14.6604 144.254  13
  -2  -6  -1 29.2725 143.034  10
  -2  -6  -1 121.877 127.694  11
  -2  -6  -1-225.195 240.710   5
  -2  -6  -1 62.0569 156.971   8
  -2  -6  -1 90.4322 210.802   2
  -2  -6  -1-61.1213 134.640   6
   2   6   2 5636.93 478.026  19
  -2  -6  -2 5004.48 402.090  96
  -2  -6  -2 4401.86 388.069  94
  -2  -6  -2 5238.90 407.146  89
  -2  -6  -2 3715.05 428.348  13
  -2  -6  -2 5330.95 428.734  11
  -2  -6  -2 4588.24 419.463  12
  -2  -6  -2 6978.77 600.478   3
  -2  -6  -2 4165.24 518.413   5
  -2  -6  -2 5451.16 412.125   7
   2   6   3-20.3476 193.304  19
  -2  -6  -3 361.120 257.057  18
   2   6   3 132.845 228.015  25
  -2  -6  -3 42.4159 126.801  89
  -2  -6  -3 91.5807 123.903  96
  -2  -6  -3 70.2128 158.371  12
  -2  -6  -3 29.2210 143.789  13
  -2  -6  -3-13.7251 124.567  11
  -2  -6  -3-14.8054 123.153  10
  -2  -6  -3 288.163 355.764   3
  -2  -6  -3-26.1784 130.227   6
  -2  -6  -3-97.2968 148.534   8
  -2  -6  -3-96.6922 204.314   5
  -2  -6  -3 98.7499 162.772   7
  -2  -6  -3 383.379 210.294   2
  -2  -6  -4 21458.5 1701.28   2
  -2  -6  -4 22884.4 1758.30   5
  -2  -6  -4 23323.2 1638.95   8
  -2  -6  -4 25225.2 1637.70   7
  -2  -6  -4 23106.0 1633.97   6
   2   6   4 23482.0 1704.44  19
   2   6   4 25343.9 1719.66  25
  -2  -6  -4 21346.6 1624.66  95
  -2  -6  -4 24269.7 1666.43  10
  -2  -6  -4 19468.9 1653.73  13
  -2  -6  -4 24750.7 1652.32  12
  -2  -6  -4 24190.8 1661.22  11
   2   6   4 23070.5 1690.63  32
  -2  -6  -5 3182.33 320.779   8
  -2  -6  -5 3620.25 324.008   7
  -2  -6  -5 3341.24 314.490   6
  -2  -6  -5 3597.23 316.425  95
   2   6   5 3898.82 421.059  25
   2   6   5 3709.87 404.631  19
  -2  -6  -5 3452.19 322.338  11
  -2  -6  -5 2789.87 328.442  13
  -2  -6  -5 3797.48 337.343  10
  -2  -6  -5 3445.03 331.070  12
   2   6   5 3359.28 359.056  32
  -2  -6  -6-31.5033 144.637   6
  -2  -6  -6 303.572 170.009   7
  -2  -6  -6 79.4143 156.286   8
  -2  -6  -6 211.280 173.484  95
   2   6   6 146.137 239.018  25
  -2  -6  -6 22.3021 197.449  75
  -2  -6  -6 141.956 255.356  83
  -2  -6  -6 242.660 162.943  12
  -2  -6  -6 135.979 140.325  10
   2   6   6 153.371 144.018  32
  -2  -6  -7 1142.22 279.972  83
  -2  -6  -7 962.137 197.101  95
   2   6   7 834.649 197.275  32
   2   6   7 817.770 355.123  27
  -2  -6  -8 1074.56 291.253  83
   2   6   8 1721.15 200.543  72
   2   6   8 1505.29 244.505  32
  -2  -6  -9 1869.19 318.747  83
   2   6   9 2427.03 243.156  72
  -2  -6  -9 2827.21 299.989  75
   2   6   9 1439.17 394.328  27
   2   6   9 2748.97 327.844  67
   2   6   9 2480.70 242.982  48
  -2  -6  -9 2421.97 266.018  95
   2   6  10 31.9214 228.523  67
  -2  -6 -10-78.0786 154.826  95
   2   6  10-72.6112 114.353  53
  -2  -6 -10-42.7351 243.395  83
   2   6  10 15.6138 124.802  72
  -2  -6 -10 312.605 192.197  75
   2   6  11 144.193 197.528  67
  -2  -6 -11-104.232 130.992  95
   2   6  11 21.8858 96.9245  48
   2   6  11 41.8408 91.2558  53
   2   6  11-18.9859 102.207  72
  -2  -6 -11-184.331 232.433  83
   2   6  12 408.618 140.715  88
   2   6  12 549.182 157.866  67
  -2  -7   6 55.0778 73.2973  96
   2   7  -6 89.4091 69.7117  86
  -2  -7   6-47.7096 78.4269  94
  -2  -7   5 699.267 116.076  94
  -2  -7   5 327.750 105.210  96
   2   7  -4 339.529 107.666  42
  -2  -7   4 442.753 121.723  96
  -2  -7   3 518.066 132.857  96
  -2  -7   3 339.585 125.108  94
  -2  -7   2 29.4847 133.479   6
  -2  -7   2 14.9258 151.760   7
  -2  -7   2 186.123 129.537  96
  -2  -7   2-19.2712 121.524  94
  -2  -7   2 212.459 150.451  12
  -2  -7   2 96.2888 120.952  10
  -2  -7   1 365.115 158.531   8
  -2  -7   1 577.686 148.076   6
  -2  -7   1 717.010 169.436   7
  -2  -7   1 654.854 148.476  96
  -2  -7   1 407.967 133.904  94
  -2  -7   1 315.208 134.532  10
  -2  -7   1 550.613 176.136  12
  -2  -7   0 582.663 165.071   8
  -2  -7   0 661.882 169.775   7
  -2  -7   0 269.889 144.318   6
  -2  -7   0 567.895 137.695  94
  -2  -7   0 557.815 175.557  12
  -2  -7   0 628.287 159.760  11
  -2  -7   0 517.156 157.343  10
  -2  -7  -1 888.229 160.280   6
  -2  -7  -1 803.431 171.509   8
  -2  -7  -1 1047.25 179.258   7
  -2  -7  -1 864.985 196.632  12
  -2  -7  -1 971.246 176.557  10
  -2  -7  -1 899.093 178.240  11
  -2  -7  -1 703.302 164.135  89
  -2  -7  -1 785.909 143.493  94
   2   7   2 711.861 246.617  25
  -2  -7  -2 607.135 150.135   6
  -2  -7  -2 306.652 158.961   8
  -2  -7  -2 585.698 167.613   7
  -2  -7  -2 699.659 165.491  11
  -2  -7  -2 346.286 160.663  10
  -2  -7  -2 797.585 161.557  89
  -2  -7  -3 624.879 181.500  12
  -2  -7  -3 503.072 161.883  10
  -2  -7  -3 481.416 156.817  11
   2   7   3 734.496 254.199  25
  -2  -7  -3 697.716 153.419   6
  -2  -7  -3 542.549 164.145   8
  -2  -7  -3 431.316 164.309   7
  -2  -7  -4 192.384 143.329   6
  -2  -7  -4 443.678 164.085   8
  -2  -7  -4 402.543 168.723   7
  -2  -7  -4 522.837 159.223  10
  -2  -7  -4 357.223 139.819  11
  -2  -7  -4 522.960 174.910  12
  -2  -7  -4 173.834 141.447  95
   2   7   5 1875.54 360.289  27
  -2  -7  -5 1424.35 200.581   6
  -2  -7  -5 1507.88 210.244   8
  -2  -7  -5 1568.16 215.975   7
  -2  -7  -5 1515.71 226.958  12
  -2  -7  -5 1516.95 218.085  10
  -2  -7  -5 1627.23 207.114  95
   2   7   6 1976.53 381.297  27
  -2  -7  -6 1435.04 205.054  10
  -2  -7  -6 1530.68 223.891  12
  -2  -7  -6 1621.53 203.241   6
  -2  -7  -6 1653.69 214.950   7
  -2  -7  -6 1819.76 218.275  95
  -2  -7  -7 180.616 163.974  95
   2   7   7 22.9782 125.216  32
   2   7   8 152.967 108.261  72
   2   7   8-80.4206 118.063  48
  -2  -7  -8-31.0834 155.514  95
   2   7   9 4881.21 392.923  48
   2   7   9 4621.73 382.670  72
   2   7  10 114.671 84.3153  72
   2   7  10 297.549 176.133  67
  -2  -7 -11 204.820 78.5743  89
  -2  -8   4 156.143 63.8706  96
  -2  -8   4-4.27093 63.6357  94
  -2  -8   3-80.4976 79.5968  94
  -2  -8   3-47.5314 77.0358  96
  -2  -8   2 7284.86 537.592  94
  -2  -8   2 7341.15 541.150  96
  -2  -8   1 10217.9 713.523  94
  -2  -8   1 9440.76 718.170  96
  -2  -8   0 1168.21 162.743  96
  -2  -8   0 1350.31 150.682  94
  -2  -8   0 1404.04 192.193  12
  -2  -8   0 1421.17 182.433  10
  -2  -8   0 1522.16 187.114   7
  -2  -8  -1 3314.39 307.094  10
  -2  -8  -1 3471.42 315.486  12
  -2  -8  -1 3462.12 301.662   7
  -2  -8  -1 3381.89 294.369   6
  -2  -8  -2 1235.74 177.989  10
  -2  -8  -2 1294.60 168.349   6
  -2  -8  -3 1392.74 208.627  12
  -2  -8  -3 1658.87 196.480   7
  -2  -8  -4 1199.20 190.089  12
  -2  -8  -4 861.335 161.230  10
  -2  -8  -4 1311.86 166.933   6
  -2  -8  -4 1067.62 174.066   7
  -2  -8  -5 152.399 142.281  12
  -2  -8  -5 11.2351 113.491  10
  -2  -8  -5 315.177 154.048   7
   2   8   6 39.5835 93.5656  48
  -2  -8  -6 168.900 110.375  89
  -2  -8  -7 367.574 109.037  89
  -2  -8  -8 66.9561 89.3834  89
   2   8   8-12.3685 149.144  67
  -2  -8  -9 953.558 110.462  89
   3  -7  -3 948.275 110.740  11
   3  -7  -3 801.547 111.988  10
   3  -7  -2 1012.64 154.117   9
   3  -7  -1 693.675 100.495  11
   3  -7  -1 666.753 107.056  10
   3  -7   0 240.596 75.7794  11
   3  -7   0 116.614 75.9599  10
   3  -6  -8 185.982 42.6753  93
  -3   6   7 2012.14 177.622  65
  -3   6   7 2308.11 181.406  85
   3  -6  -7 1926.02 168.900  93
  -3   6   7 2107.92 189.179  78
  -3   6   6 1383.65 139.214  65
  -3   6   6 1134.85 128.861  59
   3  -6  -6 1057.49 118.135  93
  -3   6   6 1185.66 136.497  85
   3  -6  -5 32.6131 65.0512  93
  -3   6   5-35.7110 90.7110  59
  -3   6   5-51.2374 96.1553  65
   3  -6  -5 14.7838 160.188   9
   3  -6  -5 176.802 135.771   7
  -3   6   5-6.84190 76.5407  55
   3  -6  -5-35.3944 100.282  10
   3  -6  -5 56.4780 95.7903  11
   3  -6  -4-99.7395 74.9472  93
  -3   6   4 67.7565 97.4283  59
   3  -6  -4-63.8321 171.179   9
   3  -6  -4 51.4888 138.002   7
  -3   6   4 100.169 85.9754  55
   3  -6  -4-32.4772 112.174  10
   3  -6  -4-59.7305 108.398  11
  -3   6   3 198.682 104.610  59
  -3   6   3 118.440 100.834  40
  -3   6   3 79.7902 79.4033  57
  -3   6   3 49.8041 91.8036  55
   3  -6  -3 55.6579 118.272  11
   3  -6  -3 36.1838 115.545  10
   3  -6  -3 71.4328 178.294   9
   3  -6  -3 7.20427 141.528   7
  -3   6   2 3112.50 254.178  57
  -3   6   2 3080.20 261.029  40
  -3   6   2 2934.45 256.172  55
  -3   6   2 2691.15 258.329  39
   3  -6  -2 2526.69 302.466   9
   3  -6  -2 2998.39 277.973  11
   3  -6  -2 2900.67 270.820   7
  -3   6   1 4176.29 332.298  39
  -3   6   1 3995.44 325.335  57
   3  -6  -1 3871.99 347.882  10
   3  -6  -1 3745.56 342.285  11
  -3   6   0 1344.36 171.799  84
  -3   6   0 1634.82 174.351  57
  -3   6   0 1559.54 176.869  39
   3  -6   0 1521.33 191.817  11
   3  -6   0 1806.32 197.512  10
   3  -6   0 1797.93 236.234   9
   3  -6   0 1676.97 194.888   7
  -3   6  -1 359.535 110.751  84
   3  -6   1 192.211 168.925   9
   3  -6   1 54.6333 135.200   7
  -3   6  -1 254.549 96.0718  51
  -3   6  -1 184.928 104.512  39
   3  -6   1 125.096 111.105  11
   3  -6   1 389.966 124.979  10
  -3   6  -2 1103.78 153.026  84
   3  -6   2 1132.69 197.650   9
   3  -6   2 1356.43 171.731   7
  -3   6  -2 1057.07 144.594  51
   3  -6   2 1052.55 150.887  11
   3  -6   2 1110.78 158.086  10
   3  -6   2 1402.97 140.651  80
  -3   6  -3 853.469 129.647  84
  -3   6  -3 1040.35 129.160  51
   3  -6   3 985.968 117.748  80
   3  -6   3 735.623 120.643  11
   3  -6   4 88.8954 67.3546  80
  -3   6  -4 155.293 86.9886  84
  -3   6  -5 522.481 87.2136  84
   3  -5  -9 159.426 124.765  79
  -3   5   9 83.0219 99.4370  78
   3  -5  -9 75.1251 49.5931  93
  -3   5   9 54.0977 73.3968  85
  -3   5   8 3478.54 262.482  78
   3  -5  -8 2979.12 237.663  93
  -3   5   8 2954.69 249.288  85
  -3   5   8 2836.98 247.203  65
   3  -5  -7 1905.87 245.170  79
  -3   5   7 2319.18 205.612  41
  -3   5   7 2302.18 217.189  85
   3  -5  -7 2212.91 196.789  93
  -3   5   7 2356.00 217.926  65
  -3   5   7 1998.64 205.270  59
   3  -5  -6 240.643 172.815  79
  -3   5   6 48.0269 114.636  65
  -3   5   6-62.1600 112.871  59
  -3   5   6-9.48194 106.977  40
  -3   5   6-9.30390 98.5276  55
   3  -5  -6 175.192 81.0579  93
   3  -5  -5 1215.13 194.680  11
   3  -5  -5 1430.27 202.814  10
   3  -5  -5 2024.83 177.348  93
   3  -5  -5 1309.85 218.539  79
   3  -5  -5 1131.59 241.333   9
   3  -5  -5 1554.03 212.372   7
  -3   5   5 1861.79 202.903  65
  -3   5   5 1877.37 189.236  59
  -3   5   5 1682.81 192.594  40
  -3   5   5 1740.59 186.857  55
  -3   5   5 1306.82 254.784  30
  -3   5   5 2062.86 283.546  28
   3  -5  -4 569.592 151.564  11
   3  -5  -4 489.693 152.453  10
   3  -5  -4 615.513 111.123  93
   3  -5  -4 481.795 154.847  79
  -3   5   4 673.764 136.766  59
  -3   5   4 611.747 133.707  40
  -3   5   4 551.052 119.047  57
  -3   5   4 425.536 120.162  55
   3  -5  -4 194.251 198.489   9
   3  -5  -4 317.798 167.386   7
  -3   5   4 286.630 192.409  28
  -3   5   4 625.919 199.428  30
   3  -5  -3 2001.03 241.051  11
   3  -5  -3 2215.18 253.762  10
   3  -5  -3 1888.50 281.510   9
   3  -5  -3 1512.44 237.333   7
   3  -5  -3 2272.68 210.267  93
  -3   5   3 2394.43 219.445  57
  -3   5   3 2480.01 231.598  39
  -3   5   3 2560.29 228.641  55
  -3   5   3 1949.98 224.251  40
  -3   5   3 2239.58 322.046  30
  -3   5   3 2184.49 320.972  28
   3  -5  -2 1172.03 203.309  11
   3  -5  -2 823.811 192.582  10
   3  -5  -2 1688.37 167.669  93
   3  -5  -2 1116.24 239.134   9
   3  -5  -2 1125.03 198.981   7
  -3   5   2 1549.35 174.368  57
  -3   5   2 1629.98 186.410  39
  -3   5   2 1152.56 263.051  30
  -3   5   2 1940.15 284.667  28
   3  -5  -1 111.367 141.704  10
   3  -5  -1 117.944 146.306  11
   3  -5  -1 278.565 119.699  80
  -3   5   1 165.986 120.462  84
  -3   5   1 69.1934 117.588  39
  -3   5   1 78.6753 109.418  51
  -3   5   1 257.263 215.307  30
   3  -5  -1-94.7609 197.027   9
   3  -5  -1 105.697 145.521   7
   3  -5   0 101.585 133.827  11
   3  -5   0 15.6283 141.293  10
   3  -5   0 72.7223 91.2859  91
  -3   5   0 11.9457 108.030  51
  -3   5   0 92.4762 120.206  39
  -3   5   0 57.5994 207.781  30
   3  -5   1 2300.36 256.087  11
   3  -5   1 2276.78 258.341  10
   3  -5   1 2537.49 294.696   9
   3  -5   1 2709.45 256.621   7
   3  -5   1 2134.88 314.531  88
   3  -5   1 2538.19 230.790  91
  -3   5  -1 1868.23 230.626  43
  -3   5  -1 2227.83 235.350  39
  -3   5  -1 2445.74 241.665  51
  -3   5  -1 2522.37 338.017  30
   3  -5   2 795.669 256.169  88
   3  -5   2 813.051 139.976  91
   3  -5   2 1249.51 225.840   9
   3  -5   2 602.909 171.084   7
  -3   5  -2 1137.65 163.836  64
  -3   5  -2 942.575 153.981  51
  -3   5  -2 693.071 143.450  43
   3  -5   2 997.853 168.242  11
   3  -5   2 789.996 162.567  10
   3  -5   3 12.1665 118.979  10
   3  -5   3 68.5187 122.331  11
   3  -5   3 36.5195 208.831  88
   3  -5   3 194.498 103.071  91
   3  -5   3 65.8859 113.119  80
   3  -5   3-63.1304 180.590   9
   3  -5   3 30.0762 153.591   7
  -3   5  -3 160.773 137.606  64
  -3   5  -3 173.208 126.286  43
  -3   5  -3 37.1148 111.440  51
  -3   5  -3-214.747 211.261  30
  -3   5  -4 856.800 159.337  64
   3  -5   4 886.275 134.678  80
  -3   5  -4 738.321 150.893  43
  -3   5  -4 904.022 147.875  51
   3  -5   4 934.051 139.978  91
  -3   5  -5-21.2134 99.7864  51
  -3   5  -5 130.869 106.709  43
  -3   5  -5 125.724 121.708  64
  -3   5  -5 9.44459 103.825  61
   3  -5   5 155.993 95.3259  80
  -3   5  -6 232.703 96.4873  51
  -3   5  -6 125.555 109.465  64
  -3   5  -6 92.2755 97.3937  61
   3  -5   6 79.1351 82.9098  80
  -3   5  -7 2203.10 228.309  64
   3  -5   7 2998.52 215.967  80
   3  -4 -10 75.1539 49.0251  93
   3  -4 -10 87.5114 138.406  79
   3  -4 -10-93.8145 129.619  75
  -3   4  10 137.930 106.866  78
   3  -4  -9 103.321 168.148  79
   3  -4  -9 155.882 160.730  75
  -3   4   9 476.180 138.761  78
  -3   4   9 199.490 83.1653  41
   3  -4  -9 424.571 79.2186  93
  -3   4   8 1568.64 159.846  41
   3  -4  -8 1034.58 203.210  75
  -3   4   8 1484.06 193.766  78
  -3   4   8 1195.36 172.232  65
   3  -4  -7 357.560 203.959  79
   3  -4  -7 492.532 178.879  75
  -3   4   7 969.324 132.273  41
  -3   4   7 584.608 128.095  58
  -3   4   7 628.089 170.668  32
  -3   4   7 1034.67 228.716  28
  -3   4   7 892.698 148.063  59
  -3   4   7 661.538 144.369  65
   3  -4  -6 1186.02 239.157  74
   3  -4  -6 1164.85 225.889  79
   3  -4  -6 748.420 186.952  75
  -3   4   6 1436.84 185.737  65
  -3   4   6 1356.62 171.911  59
  -3   4   6 1437.11 170.510  55
   3  -4  -6 458.672 278.719  31
  -3   4   6 1116.41 242.328  30
  -3   4   6 1497.59 267.094  28
   3  -4  -5 1578.05 212.755  10
   3  -4  -5 1254.59 197.478  11
   3  -4  -5 1908.34 182.970  93
   3  -4  -5 1574.38 242.775  79
   3  -4  -5 1834.36 259.200  74
   3  -4  -5 1471.16 252.695   9
  -3   4   5 1992.86 200.700  59
  -3   4   5 2056.21 202.685  55
  -3   4   5 1659.81 187.864  57
   3  -4  -5 1239.46 295.820  31
  -3   4   5 1687.67 284.107  28
  -3   4   5 1572.17 273.590  30
   3  -4  -4 1356.86 201.533  10
   3  -4  -4 1002.76 188.754  11
   3  -4  -4 1537.75 161.567  93
   3  -4  -4 1286.48 219.397  79
   3  -4  -4 1544.38 245.188  74
   3  -4  -4 1267.00 249.457   9
   3  -4  -4 1434.65 211.041   7
  -3   4   4 1363.86 175.522  57
  -3   4   4 1745.38 186.266  55
  -3   4   4 1622.89 268.535  28
  -3   4   4 1402.87 266.796  30
   3  -4  -3 60.9757 137.768  10
   3  -4  -3 84.2554 140.047  11
   3  -4  -3-48.4363 80.9511  93
   3  -4  -3-210.160 175.789  74
   3  -4  -3-178.755 167.011  79
   3  -4  -3 77.2437 200.432   9
   3  -4  -3-164.578 168.725   7
  -3   4   3 48.9179 180.846  23
  -3   4   3-56.2373 114.380  39
  -3   4   3 53.1445 104.236  57
  -3   4   3 220.369 185.703  30
  -3   4   3 51.6716 182.794  28
   3  -4  -2 2389.18 274.527  10
   3  -4  -2 2533.72 275.383  11
   3  -4  -2 2524.34 235.980  93
   3  -4  -2 2612.33 343.332  88
  -3   4   2 2625.31 252.533  84
   3  -4  -2 2486.02 244.936  80
   3  -4  -2 2823.59 282.013  74
   3  -4  -2 2100.07 304.705   9
   3  -4  -2 2356.42 273.994   7
  -3   4   2 2258.44 338.304  23
  -3   4   2 2820.15 253.194  57
  -3   4   2 3148.33 262.573  39
  -3   4   2 3067.41 259.941  51
  -3   4   2 2638.97 352.006  30
   3  -4  -1 67.3043 81.9197  93
   3  -4  -1 69.5292 110.238  80
   3  -4  -1 117.507 203.023   9
   3  -4  -1-83.6900 160.840   7
  -3   4   1 258.498 194.584  23
  -3   4   1-11.5145 105.372  51
  -3   4   1 100.056 117.348  39
  -3   4   1-27.5135 184.166  30
   3  -4   0 259.458 148.179  10
   3  -4   0 282.873 143.962  11
   3  -4   0 125.381 87.0885  93
   3  -4   0 299.307 248.584  88
   3  -4   0 122.155 119.631  80
  -3   4   0 214.027 213.137  23
  -3   4   0 156.142 120.452  39
  -3   4   0 151.021 114.667  43
  -3   4   0 313.966 125.802  51
  -3   4   0 248.725 192.076  30
   3  -4   1 3518.09 337.036   7
   3  -4   1 3221.43 391.689  88
   3  -4   1 4315.97 320.762  80
  -3   4  -1 4452.76 445.440  23
  -3   4  -1 3606.43 326.761  64
  -3   4  -1 3421.54 324.975  43
  -3   4  -1 3714.42 328.876  51
   3  -4   1 3735.21 342.226  11
   3  -4   1 3522.33 367.121   9
   3  -4   1 3674.23 343.125  10
   3  -4   2 5925.15 486.751  10
   3  -4   2 4979.57 472.108  11
   3  -4   2 5675.97 495.454   9
   3  -4   2 6046.06 474.034   7
   3  -4   2 5358.50 507.402  88
   3  -4   2 6219.72 469.141  91
   3  -4   2 6254.90 457.729  80
  -3   4  -2 5858.05 573.239  23
  -3   4  -2 6243.58 475.405  64
  -3   4  -2 5746.70 473.954  51
  -3   4  -2 6018.41 475.954  43
  -3   4  -2 5052.14 542.291  30
   3  -4   3 2052.67 232.393  10
   3  -4   3 1971.87 234.385  11
   3  -4   3 1759.17 263.256   9
   3  -4   3 1907.27 238.145   7
   3  -4   3 2380.38 226.511  91
   3  -4   3 1943.63 295.280  88
   3  -4   3 2092.24 216.090  80
  -3   4  -3 2377.13 235.460  61
  -3   4  -3 1999.54 307.477  30
  -3   4  -3 2178.03 231.759  43
  -3   4  -3 1943.64 219.328  45
  -3   4  -3 1780.81 287.314  24
   3  -4   4 1332.09 227.424   9
   3  -4   4 1534.60 201.661   7
   3  -4   4 1252.37 260.766  88
  -3   4  -4 1718.66 199.246  61
  -3   4  -4 1397.79 257.689  24
  -3   4  -4 1709.61 201.831  43
  -3   4  -4 1246.76 178.372  45
  -3   4  -4 1110.37 253.969  30
   3  -4   5-12.6860 105.608  91
   3  -4   5 54.8242 205.964  88
  -3   4  -5 271.890 133.853  43
  -3   4  -5-113.075 131.880  45
  -3   4  -5 318.297 203.139  30
  -3   4  -5 197.325 140.099  61
   3  -4   6 22614.9 1539.10  91
  -3   4  -6 22364.2 1540.43  64
  -3   4  -6 21544.4 1542.66  61
  -3   4  -6 20446.3 1543.59  45
  -3   4  -6 20850.4 1539.67  43
  -3   4  -6 21257.2 1601.47  30
  -3   4  -7 3340.41 294.799  61
   3  -4   7 3685.04 270.502  80
  -3   4  -7 2682.30 277.064  43
  -3   4  -7 2884.58 285.714  45
  -3   4  -7 2840.23 275.453  51
  -3   4  -8 620.194 135.800  61
  -3   4  -8 814.034 140.911  64
   3  -4   8 714.023 113.044  80
  -3   4  -8 907.025 124.648  51
  -3   4  -9 2988.74 254.920  61
   3  -4   9 2987.84 233.107  80
   3  -3 -11 122.619 131.679  79
   3  -3 -10 1248.27 200.755  75
   3  -3 -10 961.661 198.523  79
  -3   3  10 970.387 156.002  78
  -3   3  10 995.988 143.329  85
   3  -3  -9 1654.21 260.043  74
   3  -3  -9 2277.26 261.804  75
   3  -3  -9 1646.66 262.934  79
  -3   3   9 2327.54 227.403  78
  -3   3   9 2323.87 216.516  85
  -3   3   9 2016.93 192.844  41
   3  -3  -9 1804.73 266.815  36
   3  -3  -8 1152.49 239.585  74
   3  -3  -8 1080.74 220.607  75
   3  -3  -8 1074.10 232.936  79
  -3   3   8 1393.57 197.309  78
  -3   3   8 1291.51 170.259  85
  -3   3   8 1163.85 172.861  65
  -3   3   8 1183.50 165.935  58
  -3   3   8 1279.66 150.056  41
   3  -3  -8 836.632 320.833  31
   3  -3  -8 1160.77 227.264  36
  -3   3   8 1345.43 250.579  30
  -3   3   8 1029.52 239.666  28
   3  -3  -7 1993.94 242.376  75
   3  -3  -7 1853.28 264.973  74
  -3   3   7 1505.14 196.304  85
  -3   3   7 1617.04 202.486  65
  -3   3   7 1702.89 196.171  59
  -3   3   7 1843.52 195.621  58
  -3   3   7 1434.82 175.733  41
   3  -3  -7 1532.10 340.436  31
   3  -3  -7 1469.75 260.311  36
  -3   3   7 1341.81 273.065  30
  -3   3   7 1832.94 244.842  32
  -3   3   7 1608.48 270.361  28
  -3   3   6 8809.63 627.664  65
  -3   3   6 8085.07 610.617  59
   3  -3  -6 7978.06 645.109  79
   3  -3  -6 6712.56 622.687  75
   3  -3  -6 8182.43 664.819  74
  -3   3   6 8445.79 623.497  55
  -3   3   6 9061.84 623.855  40
  -3   3   6 8503.82 707.609  28
  -3   3   6 7982.45 703.218  30
   3  -3  -6 8202.82 708.941  36
   3  -3  -6 7722.54 737.543  31
   3  -3  -5 2958.05 424.541  31
  -3   3   5 3663.32 376.596  28
  -3   3   5 3507.65 382.358  30
   3  -3  -5 2995.66 327.786  79
   3  -3  -5 2955.46 310.872  75
  -3   3   5 3116.30 287.637  59
  -3   3   5 3802.07 302.022  55
  -3   3   5 3371.11 294.867  57
  -3   3   5 3380.57 295.376  40
  -3   3   5 4141.66 411.031  15
   3  -3  -4 24.2298 221.803  31
  -3   3   4-45.1563 166.194  28
   3  -3  -4 345.508 164.537  36
  -3   3   4 75.1195 194.083  30
   3  -3  -4-86.6682 178.420  74
   3  -3  -4 402.931 172.088  79
   3  -3  -4 217.243 194.366   9
   3  -3  -4 84.4046 319.142   3
   3  -3  -4 77.1053 163.330   7
   3  -3  -4 89.8027 202.291   4
   3  -3  -4 206.641 206.030  18
  -3   3   4 50.6849 100.525  55
  -3   3   4 127.768 90.7306  57
  -3   3   4 124.182 108.941  40
   3  -3  -4 349.525 136.093  10
   3  -3  -4 146.117 165.624  14
  -3   3   4 27.4150 163.767  15
   3  -3  -4 248.978 129.792  11
  -3   3   3 958.766 217.247  15
   3  -3  -3 1142.73 211.226  14
   3  -3  -3 522.322 155.111  10
   3  -3  -3 768.153 156.338  11
  -3   3   3 961.045 138.151  84
   3  -3  -3 837.812 113.936  93
   3  -3  -3 546.718 233.506  88
   3  -3  -3 1003.80 193.411  74
   3  -3  -3 676.590 171.204  79
   3  -3  -3 641.301 180.025   7
   3  -3  -3 1150.51 326.695   3
   3  -3  -3 956.087 213.169   9
   3  -3  -3 907.751 234.184   4
   3  -3  -3 838.993 343.662  26
   3  -3  -3 853.381 237.043  18
  -3   3   3 747.857 130.746  57
  -3   3   3 1069.41 143.936  39
   3  -3  -3 943.473 244.417  31
  -3   3   3 673.992 204.517  30
  -3   3   3 925.641 202.802  28
   3  -3  -2 3302.64 327.460   9
  -3   3   2 3728.45 386.570  15
   3  -3  -2 3687.73 355.122  14
   3  -3  -2 2753.64 337.244  88
  -3   3   2 3597.32 285.875  84
   3  -3  -2 3175.18 271.673  80
   3  -3  -2 2812.84 287.485  79
   3  -3  -2 3422.41 309.650  74
   3  -3  -2 3721.58 422.497   3
   3  -3  -2 3057.49 306.759   7
   3  -3  -2 3205.70 362.689   4
   3  -3  -2 3088.79 427.262  26
   3  -3  -2 2081.42 356.161  18
  -3   3   2 3184.45 282.822  51
  -3   3   2 3562.08 285.586  39
  -3   3   2 3214.77 353.726  30
   3  -3  -1 1121.69 192.099  14
   3  -3  -1 846.411 286.383   3
   3  -3  -1 770.676 170.184   7
   3  -3  -1 686.766 196.246   9
   3  -3  -1 569.008 227.713  88
   3  -3  -1 547.403 149.932  74
   3  -3  -1 925.306 126.725  80
  -3   3   1 690.090 207.692  23
   3  -3  -1 589.705 277.204  26
  -3   3   1 907.306 137.675  51
  -3   3   1 822.297 203.632  30
   3  -3   0 4630.75 458.968   4
   3  -3   0 4080.51 424.254  29
   3  -3   0 4504.70 374.434  80
  -3   3   0 5741.80 485.230  23
   3  -3   0 5054.02 479.399  18
   3  -3   0 4044.22 487.503  26
  -3   3   0 4628.56 385.197  64
  -3   3   0 5326.15 395.242  43
  -3   3   0 4999.07 392.355  51
  -3   3   0 6401.86 507.390  15
   3  -3   0 5079.84 445.234  14
  -3   3  -1 1621.95 253.831  15
   3  -3   1 1262.77 225.519   9
   3  -3   1 1870.80 336.021   3
   3  -3   1 1389.66 200.879   7
   3  -3   1 1985.88 273.528   4
   3  -3   1 1434.22 152.752  93
   3  -3   1 1176.41 159.011  80
  -3   3  -1 1787.72 263.477  23
   3  -3   1 1676.00 370.959  27
   3  -3   1 1022.51 271.348  26
   3  -3   1 1504.32 266.426  18
  -3   3  -1 1418.20 180.731  64
  -3   3  -1 1554.81 172.721  43
  -3   3  -1 1685.41 182.184  51
  -3   3  -1 1328.84 244.990  30
   3  -3   1 1404.34 214.572  29
   3  -3   2 138.730 128.017  10
  -3   3  -2 234.503 173.220  15
   3  -3   2 117.374 121.803  11
   3  -3   2 160.718 180.860   9
   3  -3   2-41.8776 289.962   3
   3  -3   2 161.159 157.706   7
   3  -3   2-66.8966 200.002   4
   3  -3   2 188.219 214.026  88
   3  -3   2 38.4882 97.2166  80
  -3   3  -2 71.8203 200.148  23
   3  -3   2 185.623 332.771  27
   3  -3   2 425.373 223.372  18
  -3   3  -2-51.1359 112.484  61
   3  -3   2 245.524 226.005  67
  -3   3  -2 147.242 111.652  43
  -3   3  -2 119.237 101.679  45
  -3   3  -2 93.7932 176.605  30
   3  -3   2 122.733 135.281  29
   3  -3   3 19527.4 1400.58   9
  -3   3  -3 24101.0 1501.40  15
   3  -3   3 17329.7 1392.57  11
   3  -3   3 18045.0 1397.85  10
   3  -3   3 21814.0 1485.11   3
   3  -3   3 20499.9 1386.03   7
   3  -3   3 19395.6 1457.29   4
   3  -3   3 18650.2 1402.86  88
   3  -3   3 20043.6 1382.12  80
   3  -3   3 18554.4 1406.18  73
   3  -3   3 18285.5 1491.15  27
   3  -3   3 18903.1 1452.70  18
  -3   3  -3 15785.6 1435.22  24
   3  -3   3 18755.3 1401.98  67
  -3   3  -3 22090.6 1405.52  61
  -3   3  -3 21736.9 1407.14  45
  -3   3  -3 21191.2 1406.48  43
   3  -3   3 18846.5 1471.63  29
  -3   3  -4 82.4373 162.488  15
   3  -3   4 121.205 177.832   9
   3  -3   4 101.618 152.732   7
   3  -3   4 145.216 105.525  91
   3  -3   4 396.828 227.446  88
   3  -3   4-364.385 290.127  73
   3  -3   4 85.2604 105.826  80
   3  -3   4 232.184 309.909  27
  -3   3  -4-82.5665 162.551  24
   3  -3   4 81.1668 249.973  67
  -3   3  -4 329.756 140.533  61
  -3   3  -4 102.445 120.484  43
  -3   3  -4 13.5041 110.881  45
   3  -3   4 29.7295 152.738  29
   3  -3   5 498.074 126.213  80
   3  -3   5 846.674 298.395  73
  -3   3  -5 958.059 207.979  24
  -3   3  -5 603.850 156.394  61
   3  -3   5 486.690 254.261  67
  -3   3  -5 788.286 154.091  43
  -3   3  -5 585.276 151.823  45
   3  -3   5 462.820 233.160  88
   3  -3   5 542.103 130.943  91
  -3   3  -6 1135.47 182.978  61
   3  -3   6 1032.68 323.230  73
  -3   3  -6 1189.61 184.982  43
  -3   3  -6 1287.21 182.035  45
   3  -3   6 858.119 237.375  88
   3  -3   6 928.168 152.774  91
   3  -3   7 3484.23 311.073  91
  -3   3  -7 3902.67 340.174  61
  -3   3  -7 3954.32 336.736  68
   3  -3   7 4446.13 423.277  73
  -3   3  -7 3289.20 316.277  43
  -3   3  -7 3876.54 336.942  45
  -3   3  -8 9463.36 772.728  43
  -3   3  -8 10285.6 789.838  45
   3  -3   8 11014.2 814.567  73
  -3   3  -8 10628.2 787.273  68
  -3   3  -8 10986.6 793.376  61
   3  -3   8 10876.9 798.726  67
  -3   3  -8 10378.4 776.630  64
  -3   3  -9 472.946 130.526  45
   3  -3   9 633.984 255.396  73
  -3   3  -9 622.481 135.421  64
  -3   3  -9 723.012 140.832  68
   3  -3   9 672.629 225.404  67
   3  -3  10 201.358 198.486  73
  -3   3 -10 314.301 104.667  68
   3  -3  10 640.514 174.896  67
  -3   3 -10 484.153 113.120  61
   3  -2 -12-20.2913 111.926  75
   3  -2 -11 453.966 161.292  75
   3  -2 -11 323.375 139.476  79
   3  -2 -10 514.084 183.147  79
  -3   2  10 681.470 147.134  78
  -3   2  10 458.228 115.490  58
  -3   2  10 641.069 127.393  85
  -3   2   9 249.041 121.327  85
  -3   2   9-144.086 172.166  28
   3  -2  -9-99.8210 182.292  74
   3  -2  -9-12.4305 185.507  79
  -3   2   9 85.5585 143.995  78
  -3   2   9-9.58506 110.350  58
   3  -2  -9 289.866 292.260  31
   3  -2  -9 56.2143 151.357  36
  -3   2   9 125.069 188.295  30
  -3   2   8 1328.71 182.857  85
   3  -2  -8 1712.07 247.598  74
   3  -2  -8 1929.28 251.239  75
   3  -2  -8 919.846 231.264  79
  -3   2   8 1439.99 195.329  78
  -3   2   8 1313.82 257.946  28
  -3   2   8 1422.91 179.789  58
  -3   2   8 1328.46 153.204  41
   3  -2  -8 1223.28 344.819  31
  -3   2   8 1767.67 274.978  30
   3  -2  -8 1710.90 263.905  36
  -3   2   7 2905.18 267.656  85
   3  -2  -7 2925.41 307.408  75
   3  -2  -7 3187.80 325.962  74
   3  -2  -7 2508.97 311.766  79
  -3   2   7 2791.52 269.107  78
  -3   2   7 2928.56 276.449  65
  -3   2   7 2855.39 264.959  58
  -3   2   7 2783.59 248.570  41
   3  -2  -7 3097.40 361.091  36
  -3   2   7 2379.94 336.449  30
  -3   2   7 2875.83 343.552  28
   3  -2  -6 3894.34 469.655  31
  -3   2   6 3845.18 421.368  30
  -3   2   6 4150.54 411.183  28
   3  -2  -6 4284.46 377.493  79
   3  -2  -6 4431.15 400.368  74
   3  -2  -6 4067.97 370.209  75
  -3   2   6 4700.06 456.855  17
   3  -2  -6 3103.60 497.147  26
  -3   2   6 3920.43 348.092  65
  -3   2   6 4082.69 344.532  55
  -3   2   6 4455.43 344.993  40
  -3   2   6 3523.94 410.406  15
   3  -2  -5 2933.62 385.340  31
  -3   2   5 3135.30 340.259  28
  -3   2   5 2864.46 353.923  30
   3  -2  -5 2845.94 339.960  36
   3  -2  -5 3134.52 298.167  75
   3  -2  -5 3378.51 326.289  74
  -3   2   5 2451.01 350.120  17
   3  -2  -5 2623.98 437.365  26
  -3   2   5 3153.20 280.026  65
  -3   2   5 3243.31 273.320  40
  -3   2   5 3513.47 277.218  55
  -3   2   5 2679.05 333.534  15
   3  -2  -5 3450.46 367.967  14
   3  -2  -4 8611.13 698.231   3
   3  -2  -4 6749.60 643.731   4
   3  -2  -4 8239.67 613.219  79
  -3   2   4 7897.28 669.758  30
   3  -2  -4 7959.82 667.133  36
  -3   2   4 8937.20 660.740  28
   3  -2  -4 7903.77 687.204  31
  -3   2   4 8227.89 675.923  17
   3  -2  -4 7078.58 655.604  18
   3  -2  -4 6841.20 719.164  26
  -3   2   4 8047.27 598.915  57
  -3   2   4 8650.32 597.771  40
  -3   2   4 8355.45 673.413  15
   3  -2  -4 8195.28 675.574  14
  -3   2   3 12429.1 946.093  30
  -3   2   3 12215.7 926.421  28
   3  -2  -3 11667.5 937.034  36
   3  -2  -3 12264.7 945.373  31
   3  -2  -3 12737.5 954.386   3
   3  -2  -3 9750.91 919.309   4
  -3   2   3 11598.3 938.159  17
   3  -2  -3 12279.9 939.333  18
  -3   2   3 12215.0 877.879  57
  -3   2   3 12488.7 880.859  39
  -3   2   3 14126.2 963.143  15
   3  -2  -3 13706.0 955.438  14
   3  -2  -2 77.3011 125.462  36
  -3   2   2 263.410 166.605  30
   3  -2  -2 362.931 193.152  31
   3  -2  -2 452.339 245.234   3
   3  -2  -2 380.399 172.573   4
   3  -2  -2 348.030 271.935  26
   3  -2  -2 253.862 195.302  18
  -3   2   2 165.318 88.4933  57
  -3   2   2 238.293 90.8230  51
  -3   2   2 342.240 156.638  15
   3  -2  -2 133.272 155.301  14
   3  -2  -1 8118.16 642.798  31
   3  -2  -1 7869.34 634.318  29
   3  -2  -1 8401.27 681.366   3
   3  -2  -1 7433.86 650.053   4
  -3   2   1 7661.53 645.976  23
   3  -2  -1 7846.79 718.928  27
   3  -2  -1 8234.40 691.033  26
  -3   2   1 8146.97 603.230  39
  -3   2   1 8924.00 610.852  51
   3  -2  -1 8991.06 667.644  14
  -3   2   1 8562.78 678.154  15
  -3   2   0 630.834 175.459  30
   3  -2   0 977.630 160.244  29
   3  -2   0 664.664 188.767   4
  -3   2   0 785.541 181.232  23
   3  -2   0 1003.91 317.406  27
   3  -2   0 461.751 240.850  26
   3  -2   0 692.938 207.324  18
  -3   2   0 1219.12 130.225  51
  -3   2   0 981.407 126.224  43
   3  -2   0 865.488 186.196  14
  -3   2   0 715.836 191.694  15
  -3   2  -1 14107.3 1123.05  30
   3  -2   1 15682.1 1129.69  29
   3  -2   1 14335.7 1135.58   3
   3  -2   1 14717.1 1122.88   4
  -3   2  -1 15955.3 1126.09  23
   3  -2   1 14342.1 1134.18  26
   3  -2   1 15423.0 1138.90  18
  -3   2  -1 15461.3 1082.42  43
  -3   2  -1 15328.0 1078.56  45
  -3   2  -1 14868.4 1079.60  51
   3  -2   1 15797.3 1130.17  14
   3  -2   2 38139.2 2889.01  29
   3  -2   2 40147.8 2910.23  27
   3  -2   2 38675.6 2868.14  26
   3  -2   2 39500.5 2888.64  18
  -3   2  -2 40089.5 2883.98  23
   3  -2   2 38287.4 2884.64   3
   3  -2   2 38563.5 2875.73   4
  -3   2  -2 43324.0 2843.02  45
  -3   2  -2 42800.6 2842.15  43
  -3   2  -2 46698.7 2915.54  15
  -3   2  -3 19362.3 1256.83  15
   3  -2   3 15898.5 1215.77   4
   3  -2   3 19142.4 1245.58   3
   3  -2   3 14405.5 1176.50  88
   3  -2   3 17016.9 1268.82  27
   3  -2   3 16328.4 1223.46  18
  -3   2  -3 15879.5 1206.03  24
   3  -2   3 14977.6 1176.63  67
  -3   2  -3 18140.8 1182.84  61
  -3   2  -3 17764.0 1184.11  45
   3  -2   3 14999.8 1181.74  54
   3  -2   3 17531.2 1305.96  34
   3  -2   3 16996.9 1243.43  29
  -3   2  -4 142.554 146.311  15
   3  -2   4 312.921 275.290   3
   3  -2   4 52.5920 170.169   4
   3  -2   4 308.183 195.336  88
   3  -2   4-90.0846 243.373  73
   3  -2   4 77.6655 187.552  81
   3  -2   4 390.291 288.419  27
   3  -2   4 34.8659 174.469  18
  -3   2  -4 321.790 150.735  24
  -3   2  -4 298.940 117.727  61
   3  -2   4 400.215 218.479  67
  -3   2  -4 233.496 102.602  43
   3  -2   4 221.284 253.018  54
  -3   2  -4 270.123 111.709  45
   3  -2   4 151.659 154.206  29
   3  -2   5 480.402 210.129  88
   3  -2   5 205.623 199.390  81
   3  -2   5 379.516 256.456  73
   3  -2   5 466.367 294.272  27
  -3   2  -5 298.513 158.798  24
  -3   2  -5 334.152 133.770  61
  -3   2  -5 318.015 123.174  68
   3  -2   5 494.856 233.212  67
   3  -2   5 288.457 247.875  54
  -3   2  -5 446.347 121.268  43
  -3   2  -5 459.577 129.057  45
  -3   2  -5 306.954 171.807  15
  -3   2  -6 3725.24 477.668  16
  -3   2  -6 6421.58 531.995  15
   3  -2   6 5398.66 462.824  88
   3  -2   6 6176.09 441.352  91
   3  -2   6 5378.19 465.431  81
   3  -2   6 5152.97 498.930  73
   3  -2   6 4767.18 538.961  27
  -3   2  -6 6031.89 459.737  68
   3  -2   6 4614.77 479.962  67
  -3   2  -6 6111.28 463.109  61
   3  -2   6 5002.93 477.996  54
  -3   2  -6 5752.35 456.145  45
  -3   2  -6 5251.12 437.226  43
   3  -2   6 7081.94 701.429  34
   3  -2   6 4771.13 513.331  29
   3  -2   7 14496.4 1082.83  88
   3  -2   7 13959.9 1076.26  91
  -3   2  -7 16567.2 1105.69  68
   3  -2   7 15107.0 1090.58  81
   3  -2   7 15825.9 1108.88  73
  -3   2  -7 14137.4 1082.02  43
   3  -2   7 14098.9 1082.80  54
   3  -2   7 18432.5 1279.36  34
   3  -2   8 1254.93 219.728  88
   3  -2   8 1007.23 150.264  91
   3  -2   8 1281.99 256.524  81
   3  -2   8 1809.12 323.011  73
  -3   2  -8 1126.50 168.832  43
  -3   2  -8 1512.43 198.419  45
   3  -2   8 1667.19 491.937  34
  -3   2  -8 922.728 204.044  68
  -3   2  -8 1303.06 197.257  61
   3  -2   9 6160.11 490.724  81
   3  -2   9 6495.57 528.574  73
  -3   2  -9 5308.78 463.916  45
  -3   2  -9 4962.48 440.951  43
   3  -2   9 6344.68 669.116  34
  -3   2  -9 5878.90 469.448  61
  -3   2  -9 5742.02 481.512  68
  -3   2  -9 5843.90 452.660  64
  -3   2 -10-36.0071 106.259  45
   3  -2  10 31.3594 199.586  81
   3  -2  10-8.30459 253.525  73
  -3   2 -10-51.4091 129.859  68
  -3   2 -10 11.1806 122.076  61
   3  -2  10 197.245 219.094  67
   3  -2  11-43.4423 198.368  73
  -3   2 -11 9.82027 111.883  68
   3  -2  11-65.9215 175.912  67
  -3   2 -11 85.7770 88.8515  61
   3  -1 -12 1434.26 174.831  75
  -3   1  12 1368.53 140.377  66
  -3   1  11 2106.32 203.037  58
   3  -1 -11 1980.30 250.211  75
   3  -1 -11 2719.47 227.238  60
   3  -1 -10 674.733 206.070  75
  -3   1  10 529.705 136.256  78
  -3   1  10 333.351 116.207  58
   3  -1 -10 142.338 263.077  31
   3  -1 -10 475.755 175.484  36
   3  -1  -9 3774.81 342.067  75
   3  -1  -9 2448.25 308.674  79
  -3   1   9 3859.71 295.308  78
  -3   1   9 2970.33 360.442  28
  -3   1   9 3241.82 288.686  58
  -3   1   9 3156.90 289.747  85
   3  -1  -9 2413.15 416.445  31
  -3   1   9 3177.49 382.174  30
   3  -1  -8-44.9086 129.716  77
   3  -1  -8-85.4926 171.131  74
   3  -1  -8 72.8672 178.503  79
  -3   1   8 130.373 136.503  78
  -3   1   8 39.6188 111.385  85
  -3   1   8 93.5911 169.843  28
  -3   1   8 53.8059 120.067  58
   3  -1  -8-251.353 287.357  31
  -3   1   8-165.904 179.524  30
   3  -1  -7 189.349 150.028  16
  -3   1   7 444.689 119.371  85
   3  -1  -7 427.997 174.640  74
   3  -1  -7 439.066 132.673  77
   3  -1  -7 433.082 178.017  79
  -3   1   7 452.590 136.201  78
  -3   1   7 514.841 180.453  28
  -3   1   7 735.450 239.013  17
  -3   1   7 333.542 86.2142  41
  -3   1   7 322.467 126.733  58
  -3   1   7 579.454 212.274  30
   3  -1  -7 321.503 264.469  31
   3  -1  -6 777.152 175.751  16
  -3   1   6 566.079 117.049  85
   3  -1  -6 833.934 176.276  79
   3  -1  -6 644.638 136.378  77
  -3   1   6 469.530 131.143  78
  -3   1   6 587.454 231.112  17
   3  -1  -6 317.841 292.707  26
  -3   1   6 596.921 126.103  59
  -3   1   6 398.267 88.0765  41
  -3   1   6 631.173 134.788  58
   3  -1  -6 447.040 108.032  56
  -3   1   6 571.024 196.742  30
  -3   1   6 705.406 178.398  28
   3  -1  -6 882.294 269.047  31
  -3   1   5 626.556 163.546  28
  -3   1   5 297.233 174.561  30
   3  -1  -5 471.438 154.066  79
  -3   1   5 429.150 213.245  17
   3  -1  -5 316.933 276.393  26
  -3   1   5 417.824 111.571  59
  -3   1   5 495.419 101.972  40
   3  -1  -5 391.654 92.7894  56
   3  -1  -5 270.321 149.640  16
   3  -1  -5 265.716 168.027  14
  -3   1   5 362.498 139.382  15
  -3   1   4 75.8623 154.686  30
  -3   1   4 14.2580 129.888  28
   3  -1  -4-97.7003 203.701  31
  -3   1   4 138.670 182.602  17
   3  -1  -4 41.2318 260.813  26
   3  -1  -4 14.7754 169.158  18
   3  -1  -4-13.6482 153.480   4
   3  -1  -4 134.830 241.228   3
  -3   1   4-31.7573 89.4873  59
  -3   1   4 19.3461 82.2520  40
  -3   1   4-68.5104 80.5496  57
  -3   1   4 37.1888 83.4226  55
   3  -1  -4 17.2600 125.288  16
   3  -1  -4-119.423 154.092  14
  -3   1   4 32.3915 126.756  15
  -3   1   3 8644.74 657.962  30
  -3   1   3 7839.66 630.470  28
   3  -1  -3 8050.87 661.499  31
   3  -1  -3 8521.97 653.743  36
   3  -1  -3 8462.67 639.699   4
  -3   1   3 8084.28 666.828  17
   3  -1  -3 7823.32 685.484  26
  -3   1   3 8493.67 597.319  57
  -3   1   3 7833.81 591.459  40
  -3   1   3 8174.28 595.831  55
  -3   1   3 8146.33 646.060  15
   3  -1  -2 14556.2 1141.30  29
   3  -1  -2 16661.0 1168.68  36
   3  -1  -2 15192.1 1162.85  31
   3  -1  -2 14763.6 1155.42   4
   3  -1  -2 13082.7 1183.57  27
  -3   1   2 17535.9 1121.28  39
  -3   1   2 17491.4 1170.68  15
   3  -1  -1 1233.81 169.264  36
  -3   1   1 1171.91 183.565  30
   3  -1  -1 1060.84 159.889  29
   3  -1  -1 916.947 194.144  31
   3  -1  -1 1253.31 183.405   4
  -3   1   1 1004.55 126.146  39
   3  -1  -1 1145.42 198.811  14
  -3   1   1 1085.08 188.846  15
  -3   1   1 1757.53 196.800  23
   3  -1  -1 1026.94 301.147  27
   3  -1  -1 1195.31 264.872  26
   3  -1   0 1620.52 196.636  36
  -3   1   0 1454.99 203.626  30
   3  -1   0 1517.12 205.349  31
   3  -1   0 1815.68 200.872  29
  -3   1   0 1605.51 187.762  23
   3  -1   0 1508.31 302.960  27
   3  -1   0 1558.83 276.545  26
  -3   1   0 1734.33 157.763  39
  -3   1   0 1901.32 227.707  15
  -3   1  -1 65697.0 4671.34  30
   3  -1   1 65753.2 4692.88  34
   3  -1   1 66191.1 4678.63  29
   3  -1   1 61181.5 4668.72   4
   3  -1   1 66733.7 4693.58  27
   3  -1   1 66222.1 4675.74  26
  -3   1  -1 68844.2 4662.17  23
  -3   1  -1 69496.2 4641.40  43
  -3   1  -1 67030.0 4640.89  45
  -3   1  -1 75753.9 4694.81  15
  -3   1  -2 14464.6 1123.65  30
   3  -1   2 15323.1 1192.48  34
   3  -1   2 14756.1 1138.79  29
   3  -1   2 15025.4 1130.08   4
   3  -1   2 15961.8 1137.95  26
  -3   1  -2 16399.6 1101.29  45
  -3   1  -2 15651.1 1145.81  15
   3  -1   3 16708.8 1250.11  27
   3  -1   3 16553.0 1208.26  26
  -3   1  -3 15818.5 1191.70  24
   3  -1   3 16852.0 1214.13   4
  -3   1  -3 17226.7 1186.25  45
  -3   1  -3 16732.9 1180.23  43
   3  -1   3 16603.1 1282.32  34
   3  -1   4 6440.74 688.384  34
   3  -1   4 6873.91 591.443  29
   3  -1   4 7680.71 643.189  27
   3  -1   4 6066.25 577.979  18
  -3   1  -4 7193.22 556.146  24
   3  -1   4 6508.99 600.384   3
   3  -1   4 7030.88 574.852   4
  -3   1  -4 6741.18 539.583  61
  -3   1  -4 7381.82 537.957  43
   3  -1   4 6972.31 566.593  54
  -3   1  -4 7950.31 548.498  45
  -3   1  -4 8740.13 614.027  15
  -3   1  -5 110.478 141.198  15
   3  -1   5-79.5993 180.766  88
   3  -1   5-81.6599 274.752  27
   3  -1   5 140.127 196.771  67
  -3   1  -5-126.856 108.861  61
   3  -1   5 43.9322 233.723  54
  -3   1  -5 44.7778 100.349  45
  -3   1  -5-9.21057 95.7281  43
   3  -1   5 140.147 149.264  29
  -3   1  -6 1759.83 266.674  16
  -3   1  -6 3004.93 318.558  15
   3  -1   6 2473.56 273.964  88
  -3   1  -6 1998.37 221.318  86
   3  -1   6 2123.54 268.107  81
   3  -1   6 2667.83 316.575  73
   3  -1   6 2332.31 374.510  27
  -3   1  -6 2667.93 250.212  68
   3  -1   6 2243.51 283.201  67
  -3   1  -6 2210.47 220.187  43
   3  -1   6 2438.22 316.126  54
   3  -1   6 2514.55 295.927  29
  -3   1  -7 323.774 153.377  16
  -3   1  -7 511.737 195.151  15
  -3   1  -7 249.711 126.108  86
   3  -1   7 423.759 206.730  88
   3  -1   7 481.572 213.671  81
   3  -1   7 572.046 277.544  73
   3  -1   7 526.260 278.306  27
  -3   1  -7 376.854 151.968  68
   3  -1   7 651.233 236.008  67
  -3   1  -7 380.655 137.330  61
   3  -1   7 172.719 250.493  54
  -3   1  -7 306.567 111.231  43
  -3   1  -7 654.882 137.282  45
   3  -1   7 832.785 211.687  29
   3  -1   7 142.965 458.567  34
   3  -1   8 21721.5 1492.11  88
  -3   1  -8 21109.5 1511.10  70
  -3   1  -8 21589.1 1506.82  61
  -3   1  -8 21008.7 1487.30  64
  -3   1  -8 20819.5 1515.87  68
   3  -1   8 20770.9 1502.57  67
   3  -1   8 22593.0 1512.24  73
   3  -1   8 22018.4 1496.60  81
  -3   1  -8 18282.4 1479.30  43
   3  -1   8 20984.9 1490.38  54
  -3   1  -8 19292.4 1502.48  45
   3  -1   8 24526.3 1664.11  34
   3  -1   9 26.1229 193.782  88
  -3   1  -9 226.987 116.420  64
  -3   1  -9 131.173 173.413  68
  -3   1  -9 266.823 145.738  70
  -3   1  -9 137.899 128.174  61
   3  -1   9 146.391 226.020  81
   3  -1   9-104.333 295.997  73
  -3   1  -9 205.911 135.060  45
   3  -1   9 690.403 466.851  34
  -3   1 -10 9363.13 703.352  68
  -3   1 -10 8617.39 680.662  61
  -3   1 -10 8697.65 694.485  70
   3  -1  10 9752.71 695.884  81
   3  -1  10 9784.80 724.094  73
  -3   1 -10 8054.89 678.147  45
   3  -1  10 8767.95 855.086  34
  -3   1 -11 3642.90 326.441  70
  -3   1 -11 3854.99 336.777  68
  -3   1 -11 3042.50 301.090  61
   3  -1  11 3815.02 358.128  67
   3  -1  11 3797.67 345.480  81
   3  -1  11 3829.04 382.172  73
  -3   1 -11 3632.75 327.266  90
  -3   1 -12 1236.22 158.384  70
  -3   1 -12 1412.12 172.695  68
   3  -1  12 1611.45 209.874  67
   3  -1  12 1505.41 193.719  81
   3  -1  12 1434.20 228.576  73
  -3   0  12 1231.83 116.509  66
   3   0 -12 1069.08 141.307  75
  -3   0  11 757.314 128.950  58
   3   0 -11 770.380 184.734  75
  -3   0  11 1061.99 142.096  66
   3   0 -10-89.8045 188.396  75
  -3   0  10-115.866 111.164  58
   3   0 -10-47.6585 117.699  38
  -3   0  10-101.464 181.853  30
   3   0 -10 12.1980 97.5759  70
   3   0  -9 2629.20 249.424  70
  -3   0   9 2318.39 231.433  58
   3   0  -9 2033.31 354.578  31
  -3   0   9 1621.33 306.022  30
   3   0  -9 2133.17 261.036  77
   3   0  -9 2708.28 288.752  75
  -3   0   9 1947.45 214.883  78
   3   0  -8 408.427 159.636  77
   3   0  -8 325.894 135.083  82
   3   0  -8 64.0013 158.355  79
  -3   0   8 207.662 109.115  85
  -3   0   8 177.636 173.842  28
   3   0  -8 285.094 110.643  52
  -3   0   8 283.574 130.813  58
  -3   0   8 621.736 225.488  30
   3   0  -8 320.842 257.808  31
   3   0  -7 1969.23 252.662  16
   3   0  -7 1214.75 210.007  79
   3   0  -7 1733.80 217.846  77
   3   0  -7 1373.06 195.280  82
  -3   0   7 1550.42 179.863  85
  -3   0   7 2001.18 258.405  28
  -3   0   7 2037.36 292.111  17
   3   0  -7 1367.29 182.718  56
  -3   0   7 1775.72 194.550  58
   3   0  -7 1819.45 189.243  52
  -3   0   7 1794.33 280.135  30
   3   0  -7 1735.77 313.353  31
   3   0  -6 62.6793 139.825  16
   3   0  -6 39.2722 126.601  77
   3   0  -6 169.505 144.603  79
   3   0  -6 99.6276 109.080  82
  -3   0   6-75.6694 88.9939  85
  -3   0   6 9.42210 99.1132  84
   3   0  -6 145.185 99.9387  56
   3   0  -6-104.817 104.900  52
   3   0  -6 17.7755 85.3468  47
  -3   0   6-46.4321 103.337  58
  -3   0   6 50.8304 134.027  28
  -3   0   6-72.2570 204.079  17
   3   0  -6-61.1736 250.430  26
  -3   0   6-70.4831 178.867  30
   3   0  -6 24.0693 213.090  31
   3   0  -5 226.802 245.132  26
  -3   0   5 89.6047 102.873  58
   3   0  -5 79.3725 83.1085  56
   3   0  -5 75.9578 83.0417  47
   3   0  -5 313.362 163.159  14
   3   0  -5 213.206 75.7595  37
  -3   0   5 303.660 178.731  30
  -3   0   5 169.195 129.316  28
   3   0  -5 20.8325 202.410  31
  -3   0   4 3581.42 353.154  17
   3   0  -4 3145.37 374.882  26
   3   0  -4 3164.03 251.572  47
  -3   0   4 3010.96 253.331  55
  -3   0   4 3026.03 246.455  40
  -3   0   4 2760.65 277.679  15
   3   0  -4 3213.20 319.686  14
   3   0  -4 3111.48 305.867  16
   3   0  -4 2949.46 272.245  29
  -3   0   4 2829.28 285.659  28
   3   0  -4 3064.07 241.611  37
   3   0  -4 3167.06 345.313  31
  -3   0   4 3332.86 328.824  30
  -3   0   3 15842.2 1016.34  17
   3   0  -3 13497.0 1014.93  26
   3   0  -3 12331.5 941.341  46
  -3   0   3 13324.3 935.806  40
   3   0  -3 13362.2 987.444  16
  -3   0   3 12366.1 965.988  15
   3   0  -3 13265.3 996.793  14
  -3   0   3 12586.9 960.351  28
   3   0  -3 14383.1 974.375  29
   3   0  -3 13807.2 934.199  37
   3   0  -2 3239.07 396.728  27
   3   0  -2 5013.56 417.336  26
   3   0  -2 3919.83 308.710  46
  -3   0   2 3943.97 342.593  15
   3   0  -2 4063.13 368.055  14
   3   0  -2 3984.40 355.998  16
  -3   0   2 5004.87 375.944  30
  -3   0   2 3479.39 322.847  28
   3   0  -2 4074.93 340.194  33
   3   0  -2 4494.09 382.524  31
   3   0  -2 4705.29 347.563  29
   3   0  -1 62.9730 237.534  27
   3   0  -1 65.0718 215.176  26
  -3   0   1 149.034 76.3878  39
  -3   0   1 42.0743 114.869  15
   3   0  -1-13.5315 133.164  14
   3   0  -1-10.9784 100.036  16
  -3   0   1-139.076 123.734  30
   3   0  -1 59.3663 84.0447  33
   3   0  -1-65.2220 97.4674  29
   3   0  -1 79.6502 162.605  31
   3   0   0 1986.39 298.293  27
   3   0   0 1473.43 155.400  20
  -3   0   0 2073.54 207.566  15
   3   0   0 2006.93 205.038  29
   3   0   0 2311.59 230.966  31
   3   0   0 1389.74 178.671  36
  -3   0   0 2143.77 208.154  30
   3   0   1 42208.8 2984.24  27
   3   0   1 44126.6 2974.83  26
   3   0   1 42721.0 2937.80  20
  -3   0  -1 44954.6 2972.90  15
   3   0   1 44048.4 2977.25  29
  -3   0  -1 41475.1 2957.56  30
   3   0   1 41665.3 2980.13  34
   3   0   1 40025.5 2957.05  31
   3   0   2 92690.0 6484.24  20
   3   0   2 98281.3 6525.65  27
   3   0   2 97118.4 6509.69  26
  -3   0  -2 96007.8 6480.63  43
  -3   0  -2 89865.9 6482.27  45
  -3   0  -2 97990.5 6515.74  15
  -3   0  -2 91489.8 6494.48  30
   3   0   2 96491.8 6521.94  34
   3   0   3 12631.3 1024.21  20
   3   0   3 16570.0 1059.14  26
  -3   0  -3 14267.0 1016.29  43
  -3   0  -3 14970.8 1024.68  45
   3   0   3 14074.8 1011.70  44
  -3   0  -3 16408.2 1068.60  15
  -3   0  -3 13576.5 1030.26  30
   3   0   3 14933.7 1065.03  29
   3   0   4 730.567 104.989  44
  -3   0  -4 819.754 107.802  43
   3   0   4 541.525 161.696  17
   3   0   4 546.087 268.547  27
   3   0   4 696.497 192.972  26
   3   0   4 328.517 115.113  20
   3   0   4 756.805 154.840  29
   3   0   5 18056.9 1348.85  17
   3   0   5 20649.5 1395.37  27
   3   0   5 15143.9 1335.68  20
   3   0   5 16973.2 1361.09  28
   3   0   5 17940.7 1369.46  29
  -3   0  -5 18378.3 1312.62  43
  -3   0  -5 18508.5 1324.67  45
   3   0   5 20147.3 1307.23  44
  -3   0  -5 23119.2 1395.13  15
  -3   0  -6 75.8087 116.741  16
  -3   0  -6 43.8565 146.758  15
   3   0   6 20.2827 171.070  28
   3   0   6 238.109 272.813  27
   3   0   6 28.9175 145.624  17
   3   0   6 67.9858 125.674  20
   3   0   6-23.6269 179.767  88
  -3   0  -6 31.6669 95.7386  64
  -3   0  -6 176.657 126.446  68
   3   0   6-143.998 198.740  67
  -3   0  -6-123.150 109.238  61
  -3   0  -6-87.1155 96.4147  45
  -3   0  -6 182.176 88.6158  43
   3   0   6-87.8395 139.200  29
  -3   0  -7 3576.40 436.220  16
  -3   0  -7 6894.39 524.243  15
   3   0   7 6183.63 549.085  27
   3   0   7 4597.17 458.910  20
   3   0   7 5839.24 448.348  88
  -3   0  -7 6003.64 447.922  70
  -3   0  -7 6035.16 449.208  68
   3   0   7 4916.94 452.550  67
  -3   0  -7 4960.23 411.693  64
  -3   0  -7 5925.78 433.577  61
  -3   0  -7 4762.18 403.543  43
  -3   0  -7 5523.56 431.556  45
   3   0   7 5427.13 504.586  28
   3   0   7 4699.60 472.035  29
  -3   0  -8 1153.63 231.816  15
   3   0   8 1307.71 230.895  88
   3   0   8 989.161 257.404  67
  -3   0  -8 1053.77 191.765  70
  -3   0  -8 1170.67 195.774  68
  -3   0  -8 1327.92 171.568  61
   3   0   8 872.497 241.685  28
   3   0   8 1214.03 296.371  27
   3   0   8 707.539 191.175  20
  -3   0  -8 864.771 156.183  45
   3   0   8 923.022 201.917  29
   3   0   9 29.5522 215.853  28
   3   0   9-51.6024 159.470  20
  -3   0  -9 120.922 160.460  70
  -3   0  -9-16.6010 154.791  68
   3   0   9 135.488 252.192  67
  -3   0  -9-25.8133 134.956  61
  -3   0  -9-27.4847 112.085  45
   3   0   9 9.39871 203.246  88
  -3   0 -10 4364.50 393.262  61
  -3   0 -10 4721.66 429.266  70
   3   0  10 5533.43 479.783  73
   3   0  10 4787.64 415.542  88
   3   0  10 4676.54 496.235  28
  -3   0 -11 12179.5 974.915  70
   3   0  11 12917.7 958.214  81
   3   0  11 13600.7 979.665  73
  -3   0 -11 13081.0 968.341  90
   3   0  11 14145.3 1115.93  34
  -3   0 -12 493.139 144.401  70
  -3   0 -12 531.740 146.976  68
   3   0  12 427.930 209.733  67
   3   0  12 594.380 189.181  81
   3   0  12 785.500 244.609  73
  -3   0 -12 536.077 159.090  90
  -3   0 -13 6016.99 469.649  70
   3   0  13 6886.50 469.525  67
  -3   0 -13 5455.44 463.314  68
   3   0  13 6463.89 476.142  73
  -3  -1  12 403.706 84.2500  66
  -3  -1  12 147.024 76.8755  96
  -3  -1  11 1035.54 141.861  66
   3   1 -11 969.935 170.360  75
  -3  -1  11 1022.58 144.086  58
  -3  -1  11 712.828 139.049  96
  -3  -1  10 9.78086 111.735  58
   3   1 -10-27.1190 171.163  75
   3   1 -10 140.075 140.411  70
  -3  -1  10 365.523 132.292  66
   3   1  -9 1777.36 235.206  77
   3   1  -9 1759.42 207.362  82
  -3  -1   9 1656.66 282.476  30
  -3  -1   9 1496.73 193.729  58
   3   1  -9 1184.76 184.613  52
   3   1  -8 40.1613 141.875  82
   3   1  -8 68.8897 146.139  77
  -3  -1   8 107.237 110.024  84
  -3  -1   8 88.5317 121.751  58
   3   1  -8 273.360 126.720  56
   3   1  -8 121.522 127.095  52
  -3  -1   8 58.7831 199.726  30
   3   1  -8 107.396 238.826  31
   3   1  -7 12.4236 134.233  82
   3   1  -7 288.212 149.945  77
  -3  -1   7 181.511 108.690  84
   3   1  -7-9.44469 88.5385  37
  -3  -1   7 82.1120 194.984  30
   3   1  -7 125.328 225.664  31
   3   1  -7-12.6566 115.864  56
  -3  -1   7 10.4044 115.885  58
   3   1  -7 125.841 118.768  52
  -3  -1   7 150.482 215.468  17
   3   1  -6 5103.47 430.386  16
  -3  -1   6 4119.18 443.602  17
  -3  -1   6 4634.45 372.559  84
  -3  -1   6 4067.73 346.983  85
  -3  -1   6 4967.23 368.219  58
   3   1  -6 4087.46 357.277  47
   3   1  -6 4919.39 376.983  56
   3   1  -6 4143.72 352.038  37
  -3  -1   6 5138.31 462.016  30
   3   1  -6 4370.02 457.056  31
  -3  -1   5 1150.31 238.958  17
   3   1  -5 1326.08 143.293  37
  -3  -1   5 1400.11 233.724  30
   3   1  -5 1435.84 251.074  31
   3   1  -5 1048.38 172.245  29
   3   1  -5 1283.76 149.401  47
   3   1  -5 1483.50 205.553  16
  -3  -1   4 2027.03 271.461  17
   3   1  -4 1804.48 289.072  26
   3   1  -4 2015.66 177.262  37
   3   1  -4 1700.25 212.387  29
   3   1  -4 1853.52 229.954  33
   3   1  -4 2081.34 273.118  31
  -3  -1   4 2351.16 192.203  58
   3   1  -4 1985.99 182.042  47
   3   1  -4 1766.09 184.617  46
   3   1  -4 1809.19 231.646  14
   3   1  -4 1915.76 226.154  16
   3   1  -3 1050.03 245.553  26
   3   1  -3 931.107 161.241  33
  -3  -1   3 855.993 179.184  30
   3   1  -3 1143.79 205.752  31
   3   1  -3 958.549 156.080  29
   3   1  -3 1011.83 170.554  14
   3   1  -3 985.331 156.323  16
  -3  -1   3 519.950 161.735   2
  -3  -1   3 872.627 176.622   1
  -3  -1   2 30.5834 130.126   1
   3   1  -2 229.139 216.028  26
   3   1  -2 229.220 113.450  33
  -3  -1   2-136.342 141.635  30
   3   1  -2 276.534 108.767  29
   3   1  -2 76.7939 72.9155  46
   3   1  -2 77.6697 106.666  16
  -3  -1   2 37.5227 67.7230  15
   3   1  -2-12.5491 128.520  14
   3   1  -1 6909.25 552.215  27
   3   1  -1 7108.91 560.243  26
  -3  -1   1 7332.40 528.571  30
   3   1  -1 6610.55 529.965  29
   3   1  -1 6784.46 521.322  16
  -3  -1   1 6339.74 494.522  15
   3   1  -1 6600.18 532.852  14
   3   1   0 15011.7 1184.41  27
   3   1   0 17414.8 1190.98  26
   3   1   0 19184.4 1183.07  29
  -3  -1   0 17002.1 1167.17  30
   3   1   0 17252.0 1183.91  31
  -3  -1   0 15339.2 1151.92  15
   3   1   0 14626.4 1161.20  16
   3   1   1 90698.2 6059.48  27
   3   1   1 85994.2 6040.46  20
   3   1   1 86144.8 6050.73  31
  -3  -1  -1 88414.6 6040.43  15
   3   1   2 103513. 7220.88  27
   3   1   2 102502. 7215.71  26
   3   1   2 112613. 7206.05  20
   3   1   2 101518. 7217.14  29
  -3  -1  -2 101593. 7206.11  15
  -3  -1  -3 10929.4 785.034   1
   3   1   3 9748.63 759.226  19
   3   1   3 10741.5 819.457  27
   3   1   3 11951.8 809.073  26
   3   1   3 10740.9 781.458  20
   3   1   3 9954.29 791.065  29
   3   1   3 10619.3 749.082  44
  -3  -1  -3 10486.0 788.016  15
  -3  -1  -4 118739. 7790.74   1
   3   1   4 112983. 7794.17  26
   3   1   4 98320.3 7788.32  20
   3   1   4 114355. 7769.53  19
   3   1   4 103281. 7802.34  29
   3   1   4 117112. 7761.57  44
  -3  -1  -4 122546. 7811.22  15
  -3  -1  -5 32775.1 2179.55   1
  -3  -1  -5 26623.4 2173.51   2
   3   1   5 29180.8 2185.29  28
   3   1   5 31102.1 2203.39  29
   3   1   5 28343.9 2152.41  53
  -3  -1  -5 29482.8 2161.25  45
   3   1   5 33590.6 2151.81  44
   3   1   5 31923.2 2150.59  49
  -3  -1  -5 35968.1 2220.95  15
   3   1   5 32779.6 2202.13  17
   3   1   5 34241.7 2193.28  26
   3   1   5 25555.0 2182.13  20
   3   1   5 36660.7 2230.89  27
   3   1   6 184.437 161.511  28
   3   1   6 290.282 263.349  27
   3   1   6 246.379 136.703  20
   3   1   6 262.307 161.321  17
   3   1   6 412.295 92.1028  44
   3   1   6 332.170 109.418  49
   3   1   6 481.001 109.730  53
  -3  -1  -6 306.149 97.5482  45
   3   1   6 278.453 132.498  29
  -3  -1  -7 16241.1 1076.55  15
   3   1   7 14918.2 997.193  88
   3   1   7 12949.7 977.967  72
   3   1   7 16454.7 1090.98  27
   3   1   7 11845.6 1029.96  20
   3   1   7 14767.3 1044.71  17
  -3  -1  -7 13260.3 988.532  61
   3   1   7 14458.3 996.093  67
  -3  -1  -7 14605.6 1014.49  70
  -3  -1  -7 11377.8 973.459  60
  -3  -1  -7 13365.0 990.176  45
   3   1   7 14763.7 974.732  44
   3   1   7 13167.1 1041.09  28
   3   1   7 13111.3 1035.68  29
  -3  -1  -8 643.953 171.800  70
   3   1   8 458.672 238.708  67
  -3  -1  -8 752.722 145.400  60
  -3  -1  -8 837.204 146.929  61
   3   1   8 1235.92 342.179  27
   3   1   8 1178.07 206.301  20
   3   1   8 1039.20 220.244  17
   3   1   8 724.123 218.592  28
   3   1   8 744.563 153.802  72
   3   1   8 648.527 151.531  78
   3   1   8 839.639 221.055  88
   3   1   9 3063.92 358.963  67
  -3  -1  -9 3855.92 349.744  70
  -3  -1  -9 3240.32 327.741  68
  -3  -1  -9 2978.54 290.788  61
   3   1   9 2954.70 381.863  28
   3   1   9 3659.82 435.957  27
   3   1   9 2915.60 357.676  20
   3   1   9 3119.81 296.040  78
   3   1   9 3231.29 302.822  72
   3   1   9 3680.01 345.495  88
  -3  -1 -10 2006.48 265.290  70
  -3  -1 -10 2319.84 260.896  68
   3   1  10 2333.19 319.612  67
   3   1  10 1840.79 315.450  28
   3   1  10 1866.68 231.746  72
   3   1  10 2461.74 285.256  88
  -3  -1 -10 2177.39 271.626  90
  -3  -1 -11 4007.00 373.966  68
  -3  -1 -11 3764.20 390.294  70
   3   1  11 3182.82 419.227  28
   3   1  11 4479.31 375.828  88
  -3  -1 -11 4485.17 388.526  90
  -3  -1 -12 2192.08 247.557  70
  -3  -1 -12 2018.00 233.546  68
  -3  -1 -12 2021.72 243.224  90
   3   1  12 1883.55 252.660  81
   3   1  12 2484.15 311.694  73
  -3  -1 -13 427.803 114.101  68
  -3  -1 -13 529.641 133.443  70
   3   1  13 403.814 173.226  67
  -3  -1 -13 316.622 121.120  90
   3   1  13 241.626 146.291  81
   3   1  13 463.522 198.049  73
  -3  -2  12 220.788 63.6083  96
  -3  -2  11 1040.22 142.765  66
  -3  -2  11 1300.11 148.374  58
  -3  -2  11 958.450 141.287  96
   3   2 -10 468.064 153.893  70
  -3  -2  10 431.486 128.215  96
   3   2 -10 437.540 154.066  77
  -3  -2  10 531.387 129.568  58
   3   2 -10 193.043 124.983  52
  -3  -2   9 2134.83 241.596  96
  -3  -2   9 2994.29 259.534  58
   3   2  -9 2259.92 253.496  56
   3   2  -9 2199.95 257.100  52
   3   2  -9 2989.92 288.474  77
   3   2  -8 5256.20 435.427  77
  -3  -2   8 4696.65 371.739  76
  -3  -2   8 4436.48 399.337  84
  -3  -2   8 4701.28 395.516  66
  -3  -2   8 4776.81 395.993  58
   3   2  -8 4980.81 413.316  52
   3   2  -8 4674.86 403.875  56
  -3  -2   8 4283.60 499.166  30
  -3  -2   7 57.8176 111.296  84
   3   2  -7 168.813 138.889  77
  -3  -2   7 183.874 81.1558  76
   3   2  -7 308.983 117.729  47
   3   2  -7 199.812 122.424  56
   3   2  -7 321.750 133.911  52
   3   2  -7 265.836 158.584  16
   3   2  -7 19.8413 115.624  29
   3   2  -7 252.404 165.059  35
   3   2  -7 186.069 111.631  37
  -3  -2   7 173.417 195.217  30
   3   2  -7-23.1668 215.528  31
  -3  -2   6 844.472 116.084  76
  -3  -2   6 956.238 153.225  84
   3   2  -6 996.238 201.231  35
  -3  -2   6 1095.80 253.937  30
   3   2  -6 407.930 213.429  31
   3   2  -6 961.749 135.116  37
   3   2  -6 1050.87 155.054  56
   3   2  -6 932.854 141.637  47
   3   2  -6 1016.78 187.326  16
   3   2  -5 22680.6 1526.96  16
  -3  -2   5 21573.2 1478.94  84
  -3  -2   5 22308.5 1474.38  58
   3   2  -5 20896.9 1467.54  37
   3   2  -5 17481.2 1517.07  33
   3   2  -5 22383.6 1539.03  31
   3   2  -5 19853.1 1510.44  35
   3   2  -5 20733.9 1470.63  47
   3   2  -5 18971.9 1466.45  46
  -3  -2   5 21321.1 1461.67  76
  -3  -2   4 3925.78 391.970   5
  -3  -2   4 4312.29 420.527  30
   3   2  -4 4171.50 388.592  35
   3   2  -4 4638.27 408.279  33
   3   2  -4 4381.49 425.638  31
  -3  -2   4 5042.93 354.687  58
   3   2  -4 4079.89 347.242  46
   3   2  -4 4883.33 399.719  16
  -3  -2   3 4556.59 396.214   1
  -3  -2   3 4215.10 400.562   5
  -3  -2   3 3978.70 386.096   2
   3   2  -3 4406.69 425.039  26
  -3  -2   3 5544.68 424.078  30
   3   2  -3 4540.57 380.129  35
   3   2  -3 4619.46 422.227  31
   3   2  -3 4812.76 348.704  46
   3   2  -3 3728.86 368.399  14
   3   2  -3 4630.01 386.152  16
   3   2  -2 5464.14 494.257  26
  -3  -2   2 5969.38 480.484  30
   3   2  -2 5531.65 449.044  35
   3   2  -2 6289.37 482.778  29
   3   2  -2 6375.09 492.558  31
  -3  -2   2 6237.16 471.813   1
  -3  -2   2 5284.04 481.887   5
  -3  -2   2 5542.68 461.242   2
   3   2  -2 5684.65 456.915  16
   3   2  -2 5404.66 453.298  14
   3   2  -1 1130.30 242.324  26
   3   2  -1 712.369 122.411  35
  -3  -2   1 1039.70 160.806  30
   3   2  -1 847.832 192.608  31
  -3  -2   1 1092.10 163.401   1
  -3  -2   1 854.320 147.015   2
  -3  -2   1 825.045 172.701   5
   3   2  -1 687.429 129.566  16
   3   2  -1 780.728 147.778  14
   3   2   0 3845.16 355.959  27
   3   2   0 4426.55 374.419  26
   3   2   0 4536.43 332.312  29
  -3  -2   0 3818.53 309.606  30
  -3  -2   0 3678.37 314.566   1
  -3  -2   0 4096.78 316.814   2
  -3  -2   0 3151.63 269.548  15
   3   2   0 3522.62 293.777  16
   3   2   1 11284.9 852.535  27
   3   2   1 10782.7 802.768  16
   3   2   1 11591.0 855.620  26
   3   2   1 12675.1 839.710  29
  -3  -2  -1 11609.2 830.685   1
  -3  -2  -1 11286.4 827.477   2
  -3  -2  -1 10866.1 805.233  15
   3   2   2 41549.1 3008.37  27
   3   2   2 49198.6 3012.69  20
   3   2   2 49414.2 3010.47  29
  -3  -2  -2 43320.0 2998.35   1
  -3  -2  -2 40973.7 2994.77   2
  -3  -2  -2 38134.9 2980.15  15
   3   2   3 8105.50 616.243  19
   3   2   3 7984.45 661.209  27
   3   2   3 8245.30 651.318  26
   3   2   3 9526.44 636.192  20
   3   2   3 8530.63 629.899  29
  -3  -2  -3 7942.37 616.179  15
  -3  -2  -3 8345.44 622.816   1
  -3  -2  -3 6833.33 644.756   5
  -3  -2  -3 7636.71 618.503   2
  -3  -2  -4 7102.57 578.456   1
  -3  -2  -4 5704.32 590.210   5
  -3  -2  -4 6219.97 572.306   2
   3   2   4 6694.91 571.697  19
   3   2   4 6633.41 615.270  26
   3   2   4 6642.07 581.718  20
   3   2   4 7030.43 631.544  27
   3   2   4 6546.44 566.071  25
   3   2   4 6344.28 577.719  29
  -3  -2  -4 6124.23 576.588  15
  -3  -2  -5 88929.2 5658.12   1
  -3  -2  -5 75874.9 5672.20   5
  -3  -2  -5 77179.8 5652.99   2
   3   2   5 77244.9 5665.59  29
   3   2   5 84786.4 5630.24  53
   3   2   5 79074.1 5626.16  48
  -3  -2  -5 86451.1 5682.94  15
   3   2   5 85042.0 5654.17  19
   3   2   5 88507.6 5687.40  17
   3   2   5 84667.7 5677.47  26
   3   2   5 69673.3 5665.13  20
   3   2   5 84599.9 5641.87  25
   3   2   6 578.422 136.755  29
   3   2   6 509.052 185.805  17
   3   2   6 1098.78 296.801  27
   3   2   6 536.127 216.427  26
   3   2   6 265.946 144.508  20
   3   2   6 830.813 129.948  48
  -3  -2  -6 925.844 180.275  15
   3   2   7 13059.8 975.363  72
   3   2   7 12185.7 1033.27  26
   3   2   7 10505.4 1025.12  20
   3   2   7 16176.3 1099.01  27
   3   2   7 14158.9 1054.61  17
  -3  -2  -7 13529.9 1010.06  70
   3   2   7 14043.0 993.904  67
  -3  -2  -7 14082.9 1005.60  68
   3   2   7 15073.9 987.566  53
   3   2   7 14605.6 978.380  49
   3   2   7 12245.1 1023.04  28
   3   2   8 39021.0 2593.60  88
  -3  -2  -8 33147.4 2598.14  90
   3   2   8 36610.0 2580.20  72
   3   2   8 43817.4 2696.41  27
   3   2   8 28302.5 2633.11  20
   3   2   8 35653.3 2654.62  17
  -3  -2  -8 35728.3 2615.46  70
   3   2   8 37557.7 2589.09  67
  -3  -2  -8 36803.9 2606.82  68
   3   2   8 41777.8 2591.36  53
   3   2   8 39028.8 2575.20  49
   3   2   8 34277.5 2639.02  28
   3   2   9 2858.89 268.953  72
   3   2   9 2325.37 330.891  28
   3   2   9 2855.91 417.890  27
   3   2   9 2221.40 323.942  20
  -3  -2  -9 2914.91 296.527  68
   3   2   9 3415.40 341.900  67
   3   2   9 3082.76 268.593  53
   3   2   9 2399.39 243.985  44
   3   2   9 2825.46 321.681  88
  -3  -2  -9 2728.21 300.306  90
  -3  -2 -10 607.271 182.038  68
   3   2  10 709.495 272.918  67
   3   2  10 938.495 246.115  28
   3   2  10 927.549 241.709  88
  -3  -2 -10 733.762 192.470  90
   3   2  10 402.745 158.374  72
   3   2  10 531.692 155.616  78
   3   2  11 375.479 266.429  67
  -3  -2 -11 748.117 172.328  68
   3   2  11 511.188 216.488  88
  -3  -2 -11 522.312 180.613  90
   3   2  11 492.596 150.653  78
   3   2  11 652.583 157.751  72
  -3  -2 -12-61.2521 125.023  68
   3   2  12 182.760 178.349  88
  -3  -2 -12 131.118 156.434  90
  -3  -2 -12 84.5580 235.808  83
  -3  -2 -13-9.50841 127.503  90
   3   3 -11-25.9789 90.0011  70
  -3  -3  11 10.1761 73.6363  96
  -3  -3  10 2597.75 236.969  66
   3   3 -10 2976.17 242.046  86
  -3  -3  10 2212.30 234.081  96
  -3  -3  10 2746.36 243.693  58
   3   3 -10 2468.30 259.505  77
   3   3 -10 3055.88 257.959  82
  -3  -3   9 1781.29 193.975  66
  -3  -3   9 1141.38 183.057  96
  -3  -3   9 1783.71 195.704  58
   3   3  -9 1465.66 179.788  42
   3   3  -9 1786.27 208.529  82
   3   3  -9 1524.98 213.140  77
   3   3  -8 8213.09 653.491  77
   3   3  -8 8831.76 640.770  82
  -3  -3   8 8424.42 607.541  76
  -3  -3   8 6769.53 611.720  96
  -3  -3   8 9244.88 624.062  66
   3   3  -8 7557.87 626.039  56
   3   3  -8 8386.76 692.024  35
   3   3  -7 2711.59 271.949  77
  -3  -3   7 2291.71 209.928  76
  -3  -3   7 1788.30 223.915  96
  -3  -3   7 2420.11 243.354  84
  -3  -3   7 2602.48 234.522  66
   3   3  -7 1928.15 217.699  47
  -3  -3   7 2263.00 233.909  58
   3   3  -7 2402.21 237.223  56
   3   3  -7 1659.01 211.287  37
   3   3  -7 2102.11 288.413  35
   3   3  -6 6499.13 534.114  16
  -3  -3   6 6212.73 480.594  84
  -3  -3   6 5346.20 463.223  96
  -3  -3   6 6056.61 456.902  76
  -3  -3   6 5854.29 464.336  66
   3   3  -6 5163.95 459.215  47
   3   3  -6 6476.58 486.006  56
  -3  -3   6 6342.57 471.926  58
   3   3  -6 6936.73 533.694  35
   3   3  -6 5700.27 463.394  37
   3   3  -5 37201.6 2399.73  16
  -3  -3   5 35826.4 2354.98  84
  -3  -3   5 30125.0 2331.31  96
  -3  -3   5 32575.6 2329.82  76
   3   3  -5 34454.1 2383.84  22
  -3  -3   5 33828.7 2332.50  66
   3   3  -5 33465.4 2337.13  47
  -3  -3   5 34322.4 2338.63  58
   3   3  -5 31159.6 2332.16  46
   3   3  -5 35463.3 2384.86  35
  -3  -3   5 36491.0 2433.18  30
   3   3  -5 33314.1 2335.53  37
   3   3  -5 30860.4 2395.92  33
   3   3  -5 36431.5 2398.10  31
   3   3  -4 2667.81 287.456  35
   3   3  -4 2807.50 304.069  33
   3   3  -4 3291.00 327.289  31
  -3  -3   4 3162.49 329.293  30
  -3  -3   4 2532.62 232.772  76
   3   3  -4 2795.55 289.460  16
   3   3  -4 2768.27 243.253  46
  -3  -3   4 2895.95 245.939  58
   3   3  -4 2782.51 297.535  22
  -3  -3   3 16626.5 1287.62   5
  -3  -3   3 17381.9 1268.91   1
  -3  -3   3 17033.5 1262.22   2
   3   3  -3 17883.3 1278.84  22
   3   3  -3 17793.9 1260.06  35
  -3  -3   3 16663.6 1296.39  30
   3   3  -3 17392.7 1285.93  33
   3   3  -3 17579.0 1290.04  31
  -3  -3   3 17302.1 1228.04  58
  -3  -3   3 17238.7 1237.22  62
   3   3  -3 18104.5 1233.45  46
   3   3  -3 17527.9 1267.01  16
   3   3  -2 549.403 120.555  35
  -3  -3   2 439.802 159.402  30
   3   3  -2 418.126 176.646  31
  -3  -3   2 447.020 159.370   1
  -3  -3   2 544.399 155.077   2
  -3  -3   2 580.907 166.033   5
   3   3  -2 386.866 117.463  16
   3   3  -2 515.168 145.935  22
   3   3  -2 270.030 200.324  26
  -3  -3   1 3731.11 343.931  30
   3   3  -1 3554.97 363.462  31
  -3  -3   1 4327.42 371.308   5
  -3  -3   1 4162.91 349.679   1
  -3  -3   1 3516.27 335.980   2
   3   3  -1 3938.41 315.688  16
   3   3  -1 3471.03 369.626  26
   3   3   0 805.705 140.513  29
  -3  -3   0 590.205 132.181  30
  -3  -3   0 680.124 137.576   2
  -3  -3   0 362.846 136.847   1
  -3  -3   0 492.035 152.126   5
   3   3   0 657.549 159.192  22
   3   3   0 360.078 223.000  26
   3   3   1 9395.99 636.771  29
  -3  -3  -1 7664.88 619.748   1
  -3  -3  -1 7945.19 619.644   2
   3   3   1 7644.66 633.048  27
   3   3   1 7905.87 649.583  26
   3   3   2 1236.68 168.323  29
  -3  -3  -2 1324.61 180.780   1
  -3  -3  -2 1079.87 187.673   5
   3   3   2 1378.22 254.797  27
   3   3   2 1368.33 254.743  26
   3   3   3 8759.01 625.716  29
  -3  -3  -3 7908.52 645.370   5
  -3  -3  -3 7635.95 622.661   1
  -3  -3  -3 7925.26 620.420   2
   3   3   3 7778.41 624.071  19
   3   3   3 8279.56 662.191  27
   3   3   4 1049.62 161.225  29
   3   3   4 1205.91 201.642  19
   3   3   4 1147.47 280.027  27
   3   3   4 1109.03 204.580  17
  -3  -3  -4 1347.35 187.811   2
  -3  -3  -4 992.114 186.528   5
  -3  -3  -4 1204.94 202.726   1
   3   3   4 997.253 128.831  48
   3   3   5 236.963 159.799  19
   3   3   5 287.217 259.972  27
   3   3   5 302.165 176.776  17
   3   3   5 397.843 176.919  25
   3   3   5 415.883 101.305  48
  -3  -3  -5 219.924 146.277   2
  -3  -3  -5 158.457 161.797   1
  -3  -3  -5 323.112 162.313   5
   3   3   6 5275.88 473.427  25
   3   3   6 5599.34 483.263  19
   3   3   6 5696.47 506.366  17
   3   3   6 5971.99 433.443  48
   3   3   6 5481.94 434.065  53
  -3  -3  -6 5935.71 470.234   2
  -3  -3  -6 5236.55 480.615   1
  -3  -3  -6 5180.72 455.334  70
   3   3   7 1685.75 242.713  67
  -3  -3  -7 1514.30 198.255  68
  -3  -3  -7 1630.37 212.192  70
   3   3   7 1509.27 183.145  48
   3   3   7 1498.13 348.995  27
   3   3   8 277.929 129.136  72
   3   3   8 315.312 213.188  17
   3   3   8 422.007 323.171  27
   3   3   8 40.3741 241.117  26
   3   3   8 254.208 232.651  67
  -3  -3  -8 200.107 149.079  70
  -3  -3  -8 197.114 134.857  68
   3   3   8 463.206 137.826  48
   3   3   8 361.093 128.933  53
  -3  -3  -8 428.361 169.598  90
   3   3   9 106.330 132.432  72
   3   3   9 302.810 319.187  27
  -3  -3  -9 72.2305 167.914  70
  -3  -3  -9 44.8517 139.619  68
   3   3   9 358.776 247.854  67
   3   3   9 76.2312 120.105  49
   3   3   9 98.1754 123.868  53
   3   3   9 156.326 224.230  88
  -3  -3  -9 188.363 169.661  90
   3   3  10 4328.62 359.549  72
   3   3  10 4517.71 519.615  27
   3   3  10 4637.96 422.191  67
  -3  -3 -10 3265.85 366.567  68
  -3  -3 -10 3993.28 396.327  70
   3   3  10 4596.58 360.996  53
   3   3  10 4496.06 408.059  88
  -3  -3 -10 4088.49 396.957  90
  -3  -3 -11 4447.73 431.201  70
   3   3  11 5817.02 460.235  67
   3   3  11 4296.13 390.447  72
   3   3  11 5474.34 436.028  88
  -3  -3 -11 4489.06 429.287  90
  -3  -3 -12 662.004 163.706  70
   3   3  12 663.966 237.177  67
  -3  -3 -12 590.847 267.128  83
   3   3  12 559.853 142.302  72
   3   3  12 875.241 204.374  88
  -3  -3 -12 692.175 188.811  87
  -3  -3 -12 516.382 173.421  90
  -3  -3 -13 319.522 126.370  70
   3   3  13 568.094 182.565  67
  -3  -3 -13 563.688 219.498  83
   3   4 -10 516.892 126.520  70
   3   4 -10 345.591 95.3213  86
  -3  -4  10 481.445 97.6278  96
  -3  -4   9 3390.23 285.662  66
   3   4  -9 3868.24 322.889  70
   3   4  -9 3158.05 292.914  82
   3   4  -9 2997.52 289.678  42
   3   4  -9 3125.50 295.870  52
  -3  -4   9 3135.80 282.438  96
  -3  -4   8 154.621 125.290  96
  -3  -4   8 45.7839 114.217  66
   3   4  -8-14.3226 140.975  77
   3   4  -8 131.763 130.834  82
  -3  -4   8 139.777 119.137  58
   3   4  -8-33.8535 108.804  56
   3   4  -8-13.2567 122.718  52
   3   4  -8 38.6176 147.044  35
  -3  -4   7 127.287 127.821  96
  -3  -4   7 94.0626 91.1590  76
   3   4  -7-63.9466 141.655  77
  -3  -4   7 39.6294 123.662  66
  -3  -4   7-10.7739 116.478  58
   3   4  -7 125.027 117.606  56
   3   4  -7 130.068 99.2922  47
   3   4  -7 159.568 120.779  52
   3   4  -7 20.7099 160.442  35
   3   4  -7 149.516 107.721  37
  -3  -4   6 1118.74 172.973  96
  -3  -4   6 1073.69 154.242  94
  -3  -4   6 1594.87 157.979  76
   3   4  -6 1276.40 231.059  22
  -3  -4   6 1123.60 164.582  66
  -3  -4   6 920.245 158.577  58
   3   4  -6 1022.91 171.907  56
   3   4  -6 1066.28 155.633  47
   3   4  -6 1156.10 156.226  37
   3   4  -6 1451.58 227.417  35
   3   4  -5 3657.57 371.988  16
  -3  -4   5 3498.56 325.554  96
  -3  -4   5 3965.64 320.413  94
  -3  -4   5 3851.53 315.952  76
  -3  -4   5 3763.89 322.501  66
   3   4  -5 3866.16 321.588  37
   3   4  -5 4194.40 382.356  35
   3   4  -5 4687.95 406.529  33
  -3  -4   5 3573.00 323.079  58
   3   4  -5 3724.59 318.113  47
   3   4  -5 3545.05 312.022  46
   3   4  -5 3990.12 393.472  22
   3   4  -4 16930.9 1249.74  16
  -3  -4   4 17153.8 1207.17  96
  -3  -4   4 17201.8 1204.02  94
  -3  -4   4 17206.7 1221.21  84
   3   4  -4 18023.1 1271.00  22
  -3  -4   4 15822.1 1197.54  66
   3   4  -4 16981.8 1201.70  46
  -3  -4   4 16247.8 1202.10  58
   3   4  -4 16953.2 1245.00  35
   3   4  -4 18074.1 1279.67  33
   3   4  -3 14396.4 1036.55  16
  -3  -4   3 13615.1 1069.36   5
  -3  -4   3 14013.4 1010.72  84
  -3  -4   3 14181.2 994.666  76
   3   4  -3 15820.9 1069.96  22
  -3  -4   3 12101.1 988.143  66
   3   4  -3 15597.5 1002.42  46
  -3  -4   3 12792.5 993.167  58
   3   4  -3 14575.5 1037.06  35
   3   4  -3 15612.6 1073.14  33
   3   4  -3 14566.2 1066.86  31
   3   4  -2-48.8104 106.669  35
   3   4  -2-155.664 174.762  31
  -3  -4   2 56.2784 63.5889  76
  -3  -4   2 13.0454 79.7672  58
  -3  -4   2 107.854 166.084   5
  -3  -4   2 156.074 162.216   2
  -3  -4   2-81.1965 174.848   1
   3   4  -1 3957.62 368.021  22
   3   4  -1 3727.89 379.210  26
   3   4  -1 3447.57 379.170  31
  -3  -4   1 3409.87 356.574   1
  -3  -4   1 3980.88 387.961   5
  -3  -4   1 3630.98 353.332   2
  -3  -4   1 4170.14 321.827  62
   3   4   0 674.343 175.341  22
   3   4   0 821.036 234.521  26
  -3  -4   0 825.397 184.298   1
  -3  -4   0 559.084 152.242   2
  -3  -4   0 539.700 185.977   5
   3   4   1 1696.15 217.321  22
   3   4   1 1426.85 248.720  27
   3   4   1 1313.90 260.299  26
  -3  -4  -1 1395.44 201.152   2
  -3  -4  -1 1613.30 210.962   1
   3   4   1 1389.92 191.344  29
   3   4   2-90.2381 243.508  27
   3   4   2 58.0777 150.449  17
   3   4   2 129.033 136.300  20
  -3  -4  -2-108.326 154.296   5
   3   4   2 44.4788 114.793  29
   3   4   3 8833.64 726.752  27
   3   4   3 8872.95 694.713  17
   3   4   3 10545.0 716.322  20
  -3  -4  -3 7601.39 702.051   5
  -3  -4  -3 8881.88 684.354   2
  -3  -4  -3 7620.08 682.815   1
   3   4   3 9055.77 677.133  29
   3   4   4 10114.1 782.583  17
   3   4   4 9630.09 812.276  27
   3   4   4 10592.8 791.371  20
   3   4   4 9529.72 754.310  32
  -3  -4  -4 10177.2 798.347   5
  -3  -4  -4 9897.06 766.149   2
  -3  -4  -4 9669.30 776.766   1
  -3  -4  -5 79.9012 155.510  87
  -3  -4  -5-8.34008 161.187  75
   3   4   5 17.4172 173.712  19
   3   4   5 108.678 277.803  27
   3   4   5-39.5197 177.143  17
   3   4   5 147.832 195.933  25
   3   4   5 65.0798 139.758  20
   3   4   5 14.9307 101.947  48
  -3  -4  -5-194.973 198.244   1
  -3  -4  -5 110.248 177.163   5
  -3  -4  -5 142.545 160.561   2
  -3  -4  -6 493.033 169.853  87
  -3  -4  -6 536.024 239.274  83
  -3  -4  -6 303.677 174.665  75
   3   4   6 758.383 215.551  19
   3   4   6 315.495 302.059  27
   3   4   6 537.955 216.582  17
   3   4   6 348.324 204.443  25
   3   4   6 380.495 169.721  20
  -3  -4  -6 627.264 136.757  69
  -3  -4  -6 449.389 151.108  70
   3   4   6 615.078 125.529  48
  -3  -4  -6 606.342 192.929   2
  -3  -4  -7 1211.45 271.144  83
  -3  -4  -7 353.145 190.147  75
   3   4   7 847.179 241.048  17
   3   4   7 979.939 237.833  25
   3   4   7 760.060 204.657  20
  -3  -4  -7 858.234 159.211  69
   3   4   7 752.797 228.725  67
  -3  -4  -7 739.904 171.521  70
   3   4   7 789.180 155.387  48
  -3  -4  -7 970.842 196.763  87
  -3  -4  -8 3122.26 358.783  83
   3   4   8 2560.27 258.992  72
   3   4   8 3411.11 470.827  27
   3   4   8 2496.81 339.943  20
   3   4   8 3449.20 393.865  17
  -3  -4  -8 2715.00 291.934  70
   3   4   8 3219.24 332.803  67
  -3  -4  -8 2717.65 267.588  69
   3   4   8 3281.52 274.676  48
  -3  -4  -8 2729.94 302.032  90
  -3  -4  -8 2884.39 292.132  87
  -3  -4  -9 3724.55 382.331  83
   3   4   9 3265.73 282.061  72
  -3  -4  -9 1414.79 298.543  75
   3   4   9 3885.15 491.303  27
   3   4   9 2800.03 400.491  26
  -3  -4  -9 2423.26 278.632  69
   3   4   9 3795.94 360.436  67
  -3  -4  -9 2708.96 317.624  70
   3   4   9 4170.62 300.248  48
   3   4   9 3431.60 291.292  53
  -3  -4  -9 3077.97 309.408  87
  -3  -4  -9 2691.72 320.267  90
  -3  -4 -10-92.3539 279.952  83
   3   4  10 209.723 131.544  72
  -3  -4 -10 94.7502 170.408  75
   3   4  10 112.519 313.858  27
  -3  -4 -10 104.679 166.348  70
  -3  -4 -10-240.884 128.937  69
   3   4  10 116.931 244.908  67
   3   4  10 51.3636 116.901  49
   3   4  10-43.8746 126.229  53
   3   4  10 347.444 240.632  88
  -3  -4 -10 97.3998 167.778  95
  -3  -4 -10 49.0159 181.706  87
  -3  -4 -10 98.4679 185.527  90
  -3  -4 -11 2553.62 308.809  70
   3   4  11 3971.90 357.642  67
  -3  -4 -11 3758.44 377.361  83
   3   4  11 2619.67 274.417  72
   3   4  11 3303.83 284.537  53
   3   4  11 3765.08 340.801  88
  -3  -4 -11 2861.09 299.164  87
  -3  -4 -11 3024.40 288.011  95
   3   4  12 257.964 216.391  67
  -3  -4 -12 624.021 155.753  70
  -3  -4 -12 537.490 246.325  83
   3   4  12 287.755 118.882  72
   3   4  12 402.534 192.331  88
  -3  -4 -13 33.4909 87.1059  70
   3   4  13-82.5889 166.820  67
  -3  -4 -13 59.3012 197.210  83
   3   4  13-86.9977 88.4817  72
   3   4  13-212.901 139.026  88
   3   5  -9 33.3986 95.5813  70
   3   5  -9 212.283 90.8609  86
  -3  -5   9 54.1022 77.9628  96
   3   5  -8 653.289 128.678  42
   3   5  -8 588.292 125.857  52
  -3  -5   8 659.282 123.688  96
   3   5  -8 724.860 127.305  77
   3   5  -8 661.220 124.989  82
  -3  -5   7 280.153 105.739  94
  -3  -5   7 324.195 122.058  96
   3   5  -7 210.902 96.9633  56
   3   5  -7 230.399 123.588  52
   3   5  -7 282.202 158.285  35
   3   5  -7 151.882 119.228  82
   3   5  -7 196.989 126.634  77
  -3  -5   6 1300.86 187.390  96
  -3  -5   6 1536.56 179.759  94
   3   5  -6 1423.72 175.444  56
   3   5  -6 1784.89 201.270  52
   3   5  -6 1424.92 169.275  37
   3   5  -6 1600.54 228.581  35
  -3  -5   5 9112.79 638.633  94
  -3  -5   5 8190.25 639.621  96
  -3  -5   5 9059.32 631.513  76
   3   5  -5 7682.77 623.078  47
   3   5  -5 8025.42 678.381  35
   3   5  -5 8454.20 633.320  37
  -3  -5   4 2699.24 246.011  96
  -3  -5   4 2385.87 233.978  94
   3   5  -4 1900.47 293.528  22
  -3  -5   4 2009.75 212.713  76
   3   5  -4 2544.64 224.734  47
   3   5  -4 2741.76 232.900  37
   3   5  -4 2276.36 270.211  35
   3   5  -4 2066.40 278.240  33
   3   5  -3-23.4745 174.607  22
  -3  -5   3 159.501 115.271  94
  -3  -5   3 61.2470 117.743  96
   3   5  -3-16.3795 133.594  35
   3   5  -3-45.7483 150.814  33
  -3  -5   3-51.9928 84.6846  76
  -3  -5   2 4036.18 393.057   2
  -3  -5   2 3088.56 396.635   5
  -3  -5   2 3290.69 317.143   8
  -3  -5   2 3968.37 316.833   6
  -3  -5   2 3651.35 298.452  76
  -3  -5   2 3992.15 320.529  94
  -3  -5   2 3711.82 319.247  96
   3   5  -2 3702.03 389.161  22
  -3  -5   2 3451.37 328.810  12
  -3  -5   2 3754.79 333.960  13
   3   5  -2 4031.81 380.847  33
  -3  -5   1 4387.80 432.893   5
  -3  -5   1 3894.02 341.420   7
  -3  -5   1 3864.61 394.634   2
  -3  -5   1 3841.22 334.856   8
  -3  -5   1 3617.61 326.903   6
  -3  -5   1 3518.98 307.299  76
  -3  -5   1 3900.20 329.635  96
   3   5  -1 3669.45 394.365  22
  -3  -5   1 4518.03 351.363  12
  -3  -5   1 5262.37 363.168  10
  -3  -5   1 4325.52 357.104  13
   3   5  -1 3451.48 388.722  31
   3   5   0 6418.95 537.019  22
   3   5   0 6134.04 549.355  26
  -3  -5   0 6128.21 540.111   2
  -3  -5   0 6003.08 476.951   8
  -3  -5   0 6162.24 565.927   5
  -3  -5   0 6417.29 479.851   7
  -3  -5   0 6297.66 471.811   6
  -3  -5   0 5772.07 451.542  76
   3   5   1 131.494 145.501  22
   3   5   1 38.3967 236.851  26
   3   5   1-68.3817 143.363  20
  -3  -5  -1 184.380 169.989  87
  -3  -5  -1 176.965 113.539  62
  -3  -5  -1 89.0541 129.675   6
  -3  -5  -1 22.9028 146.033   8
  -3  -5  -1 27.3572 185.813   5
  -3  -5  -1 118.822 166.312   2
  -3  -5  -1 20.4070 188.887   1
   3   5   1-19.1618 118.521  29
   3   5   2-37.8976 183.269  19
   3   5   2 35.3285 236.878  27
   3   5   2 299.734 131.168  22
   3   5   2 112.538 151.752  20
  -3  -5  -2 50.4058 164.378  87
  -3  -5  -2 104.632 106.822  62
  -3  -5  -2-82.3323 172.542   5
  -3  -5  -2-30.8215 149.712   7
   3   5   2-105.173 134.981  29
  -3  -5  -3 10389.8 819.995  87
  -3  -5  -3 10318.9 883.845   2
  -3  -5  -3 10574.7 821.598   8
  -3  -5  -3 11898.6 926.794   5
  -3  -5  -3 11626.2 825.692   7
  -3  -5  -3 12116.4 821.521   6
   3   5   3 12040.9 890.630  19
   3   5   3 11995.9 913.548  27
   3   5   3 12110.4 912.603  20
  -3  -5  -4 1473.81 212.606  87
  -3  -5  -4 1417.71 184.372   6
  -3  -5  -4 1495.44 194.564   8
  -3  -5  -4 1268.36 257.704   5
  -3  -5  -4 1845.69 259.651   2
  -3  -5  -4 1340.17 206.574   7
   3   5   4 1286.92 255.383  19
   3   5   4 1821.51 344.590  27
   3   5   4 1055.77 231.852  17
   3   5   4 1830.94 252.069  20
  -3  -5  -5 398.702 139.375   6
  -3  -5  -5 30.0922 151.991   8
  -3  -5  -5 679.983 223.582   5
  -3  -5  -5 550.152 197.968   2
  -3  -5  -5 483.395 174.628   7
  -3  -5  -5 44.3487 168.283  87
   3   5   5 239.192 185.862  17
   3   5   5 310.050 223.822  25
   3   5   5-49.8585 155.012  20
   3   5   5 273.609 295.101  27
  -3  -5  -5 246.918 130.931  69
   3   5   5 277.179 123.539  32
  -3  -5  -5 221.409 148.443  12
  -3  -5  -5 261.265 135.020  13
  -3  -5  -6-22.8947 170.756  87
  -3  -5  -6 251.681 190.315  75
   3   5   6 49.0630 197.099  17
   3   5   6 27.2095 304.391  27
   3   5   6 257.454 245.014  25
   3   5   6 52.8517 166.135  20
  -3  -5  -6 86.9092 123.599  69
   3   5   6-103.610 121.846  48
  -3  -5  -6-7.11373 129.754   6
  -3  -5  -6 14.4395 145.321   8
  -3  -5  -6 18.7168 195.129   2
  -3  -5  -7 240.439 194.605  75
   3   5   7 146.028 327.121  27
   3   5   7 376.231 238.161  25
   3   5   7 307.968 201.334  20
   3   5   7 216.039 126.295  48
  -3  -5  -7 179.719 174.434  87
  -3  -5  -8 2348.29 300.193  75
  -3  -5  -8 2239.20 274.784  70
   3   5   8 2843.91 319.574  67
   3   5   8 2657.15 256.338  48
  -3  -5  -8 2361.18 266.303  87
  -3  -5  -9 9137.05 778.208  75
   3   5   9 9726.68 746.974  72
   3   5   9 11579.5 925.506  27
   3   5   9 11189.6 784.039  67
  -3  -5  -9 9079.72 776.950  70
   3   5   9 11170.1 765.774  48
  -3  -5  -9 10332.2 763.966  95
   3   5  10 4336.84 384.808  72
   3   5  10 4469.62 556.288  27
  -3  -5 -10 3560.98 402.137  70
   3   5  10 5498.75 448.052  67
   3   5  10 5272.49 403.808  48
   3   5  10 5455.59 403.930  53
  -3  -5 -10 5245.14 406.809  95
   3   5  11 11012.6 741.279  67
  -3  -5 -11 9948.66 715.115  95
   3   5  11 11751.9 743.868  88
   3   5  11 9200.16 714.223  53
   3   5  11 8265.27 702.253  72
   3   5  12 8748.25 555.652  67
   3   5  12 8714.94 552.696  88
  -3  -5 -12 8051.49 527.879  95
   3   6  -8 66.7486 77.2179  86
   3   6  -7 867.878 127.387  70
  -3  -6   7 622.753 109.636  94
  -3  -6   7 1042.51 127.527  96
   3   6  -6 38.7581 98.6436  52
  -3  -6   6 90.2303 105.564  94
  -3  -6   6 181.495 109.579  96
   3   6  -6 250.471 108.976  82
  -3  -6   5 4174.60 347.179  96
  -3  -6   5 4372.07 345.932  94
   3   6  -5 3377.17 326.301  37
  -3  -6   4 2447.27 239.217  96
  -3  -6   4 2614.23 239.331  94
   3   6  -4 2278.31 217.259  37
  -3  -6   4 2083.10 210.860  76
  -3  -6   3 52.6578 127.921  94
  -3  -6   3-42.4784 122.795  96
  -3  -6   3-33.6442 78.1296  76
  -3  -6   3 71.2070 124.094  13
   3   6  -3-18.5765 92.6297  37
  -3  -6   2-32.0767 74.8695  76
  -3  -6   2 213.470 139.159   6
  -3  -6   2-8.09161 149.220   8
  -3  -6   2 63.3354 145.181  12
  -3  -6   2 321.988 147.743  13
  -3  -6   2 42.3688 124.927  96
  -3  -6   1 7.41388 68.8714  76
   3   6  -1 48.9203 176.442  22
  -3  -6   1 8.40474 134.879   6
  -3  -6   1-86.2751 156.411   8
  -3  -6   1-25.9964 162.515   7
  -3  -6   1-90.4157 150.439  12
  -3  -6   1-57.1362 140.075  13
  -3  -6   1 156.565 124.786  96
  -3  -6   1 93.9053 128.703  94
  -3  -6   0 4164.04 354.058  94
  -3  -6   0 4541.23 361.663  96
  -3  -6   0 3885.51 351.404  89
   3   6   0 4472.67 425.696  22
   3   6   0 4173.64 439.969  20
  -3  -6   0 4314.80 358.224   8
  -3  -6   0 4206.57 365.224   7
  -3  -6   0 3852.99 347.748   6
  -3  -6   0 5090.56 390.856  10
  -3  -6   0 4691.73 387.847  13
  -3  -6   0 4007.74 370.348  12
   3   6   0 3129.76 392.116  29
  -3  -6  -1 98.4029 115.224  89
  -3  -6  -1 40.0609 120.584  96
  -3  -6  -1 242.206 120.080  94
   3   6   1 508.799 174.460  22
   3   6   1 217.827 210.987  19
   3   6   1 51.7527 161.736  20
  -3  -6  -1 150.098 137.589   6
  -3  -6  -1 172.012 153.868   8
  -3  -6  -1 554.243 236.950   5
  -3  -6  -1 143.169 161.869  12
  -3  -6  -1 209.160 134.439  10
  -3  -6  -1 134.802 143.796  13
   3   6   1 128.591 128.355  29
  -3  -6  -2 513.702 131.467  89
  -3  -6  -2 349.809 124.236  94
  -3  -6  -2 426.167 136.930  96
  -3  -6  -2 311.183 135.653   6
  -3  -6  -2 787.871 270.369   5
  -3  -6  -2 504.254 170.428   7
  -3  -6  -2 240.390 165.930  12
  -3  -6  -2 286.487 144.621  10
  -3  -6  -2 165.560 157.704  13
   3   6   2 598.635 166.262  22
   3   6   2 441.114 218.628  19
   3   6   2 184.682 250.656  26
   3   6   2 408.972 180.399  20
  -3  -6  -3 9.90242 112.819  96
  -3  -6  -3 120.216 125.184  89
  -3  -6  -3-8.87897 132.105   6
  -3  -6  -3 208.776 157.154   8
  -3  -6  -3 32.8242 213.124   5
  -3  -6  -3-155.966 164.833   7
  -3  -6  -3-96.0579 163.366  12
  -3  -6  -3-15.1090 128.038  10
  -3  -6  -3 74.9929 143.010  13
   3   6   3 157.977 212.819  19
   3   6   3-44.6476 283.010  27
   3   6   3 128.162 170.290  20
  -3  -6  -4 3714.17 339.942  89
  -3  -6  -4 3602.70 336.498  95
  -3  -6  -4 3704.32 352.762  87
  -3  -6  -4 4039.34 349.842   8
  -3  -6  -4 4473.10 360.413   7
  -3  -6  -4 3947.75 342.407   6
  -3  -6  -4 4107.29 373.332  10
  -3  -6  -4 3932.98 368.234  13
  -3  -6  -4 4450.15 367.692  12
   3   6   4 4608.55 441.263  19
   3   6   4 3626.65 470.073  27
   3   6   4 4114.70 424.411  20
  -3  -6  -5 50.8929 152.536  95
  -3  -6  -5 264.620 142.983   6
  -3  -6  -5 216.840 161.895   8
  -3  -6  -5 115.014 166.375   7
  -3  -6  -5-46.0782 152.345  12
  -3  -6  -5 71.5375 149.311  13
   3   6   5 108.193 304.248  27
   3   6   5 26.6761 160.704  20
  -3  -6  -6 27.2058 163.088  95
   3   6   6-57.6251 310.218  27
   3   6   6-97.1504 250.109  25
  -3  -6  -6 32.4550 152.836  12
  -3  -6  -6-93.7934 131.851  13
  -3  -6  -6 56.1025 133.150   6
  -3  -6  -6-73.0930 152.317   8
  -3  -6  -7 895.593 288.736  83
   3   6   7 835.345 368.687  27
   3   6   7 1063.52 291.582  25
   3   6   7 845.547 157.267  48
  -3  -6  -7 780.451 190.951  95
   3   6   8 134.144 232.112  67
   3   6   8 29.7141 336.000  27
   3   6   8 124.678 132.817  48
  -3  -6  -8 215.321 279.399  83
   3   6   9 328.113 134.495  48
   3   6   9 62.3924 122.171  53
  -3  -6  -9 371.377 277.647  83
   3   6   9 178.253 222.625  67
  -3  -6 -10 1979.75 307.206  83
   3   6  10 2118.57 268.167  67
  -3  -6 -10 1740.92 221.469  95
   3   6  10 1725.26 198.163  48
   3   6  11 2012.70 226.353  67
  -3  -6 -11 1601.41 177.671  95
   3   6  12 4675.15 373.695  67
   3   6  12 5160.86 373.832  88
  -3  -6 -12 4517.00 354.748  95
  -3  -7   6 1418.82 137.598  94
  -3  -7   5 96.4405 96.1279  94
  -3  -7   5 84.7633 92.3177  96
  -3  -7   4 260.199 116.219  96
  -3  -7   4 355.164 115.266  94
  -3  -7   3 2143.15 218.683  96
  -3  -7   2 259.429 131.591  94
  -3  -7   2 183.539 121.388  96
  -3  -7   2 184.540 138.871  12
   3   7  -2-45.7285 141.697  29
  -3  -7   2 143.317 146.222   8
  -3  -7   2 231.814 136.741   6
  -3  -7   1 1272.83 179.224  96
  -3  -7   1 1661.30 183.839  94
  -3  -7   1 1412.65 199.539  12
  -3  -7   1 1306.25 200.946  13
   3   7  -1 791.713 198.673  29
  -3  -7   1 1099.94 178.557   6
  -3  -7   1 1269.59 190.950   8
  -3  -7   0 41.4474 130.399  96
  -3  -7   0 157.613 124.522  94
  -3  -7   0 104.944 162.025  12
  -3  -7   0 147.520 154.119  13
  -3  -7   0 219.847 141.485   6
  -3  -7   0 89.4265 151.707   8
  -3  -7   0 303.412 157.503   7
  -3  -7  -1 3525.73 313.718  96
  -3  -7  -1 3349.55 302.500  94
  -3  -7  -1 3185.95 305.592  89
  -3  -7  -1 3515.49 315.504   8
  -3  -7  -1 3278.01 312.599   7
  -3  -7  -1 3428.60 306.598   6
  -3  -7  -1 3712.31 335.135  10
  -3  -7  -1 3468.85 339.486  13
  -3  -7  -1 3534.13 335.997  12
  -3  -7  -2 1026.61 178.180  89
  -3  -7  -2 1353.72 187.337  96
  -3  -7  -2 1412.30 179.674   6
  -3  -7  -2 1407.79 196.316   8
  -3  -7  -2 1177.71 216.671  13
  -3  -7  -2 1578.29 214.677  10
   3   7   2 1165.88 296.879  25
  -3  -7  -3 9173.14 779.096  96
  -3  -7  -3 10988.0 784.972  89
  -3  -7  -3 11524.1 783.399   7
  -3  -7  -3 9905.84 809.663  13
  -3  -7  -3 11254.5 801.302  12
   3   7   3 9919.70 874.638  26
   3   7   3 10690.1 875.609  25
  -3  -7  -4 348.997 139.593  89
  -3  -7  -4 536.243 160.121   8
  -3  -7  -4 263.958 138.177   6
  -3  -7  -4 671.747 168.647   7
  -3  -7  -4 608.878 181.007  12
  -3  -7  -4 291.051 156.252  10
  -3  -7  -4 472.344 167.296  13
   3   7   4 696.117 283.136  26
  -3  -7  -5 389.470 144.002  89
  -3  -7  -5 679.325 157.654  95
  -3  -7  -5 587.985 182.945  12
  -3  -7  -5 172.658 147.323  13
  -3  -7  -5 769.604 155.728   6
  -3  -7  -5 576.116 165.827   8
  -3  -7  -5 522.171 176.269   7
   3   7   5 584.397 300.910  27
  -3  -7  -6 11623.2 868.395   8
  -3  -7  -6 11551.1 862.395   6
  -3  -7  -6 12113.9 864.446  95
  -3  -7  -6 9958.20 862.075  89
   3   7   6 12740.8 862.318  48
  -3  -7  -6 12798.4 882.977  12
   3   7   6 13979.8 1018.20  27
  -3  -7  -7 26.0784 120.979   6
  -3  -7  -7 186.953 127.605  89
  -3  -7  -7 87.8230 155.579  95
   3   7   7 8.83208 109.982  48
   3   7   8 193.558 198.227  67
  -3  -7  -8 281.499 156.718  95
   3   7   8 456.510 122.218  48
   3   7   9 370.690 187.126  67
  -3  -7  -9 176.686 143.823  95
   3   7   9 350.788 111.161  48
   3   7   9 63.8334 104.442  53
   3   7  10 815.301 175.167  88
   3   7  10 980.420 175.655  67
  -3  -7 -11 45.4922 70.7472  89
  -3  -7 -11 189.496 95.2729  95
  -3  -8   3 2654.07 222.547  94
  -3  -8   2 175.154 97.5108  96
  -3  -8   2 231.945 95.7944  94
  -3  -8   1 3123.20 261.876  96
  -3  -8   1 3259.88 257.283  94
  -3  -8   1 2596.63 265.437  12
  -3  -8   1 2923.83 259.766   6
  -3  -8   0 4891.49 419.568  96
  -3  -8   0 5504.87 426.805  12
  -3  -8   0 5452.23 412.295   6
  -3  -8  -1 167.411 121.453  96
  -3  -8  -1 192.853 148.685  12
  -3  -8  -1 227.205 122.976   6
  -3  -8  -1 52.1662 132.552   8
  -3  -8  -2 161.287 122.181   6
  -3  -8  -2 218.412 132.506   8
  -3  -8  -3 683.496 141.392  89
  -3  -8  -3 938.793 169.729  12
  -3  -8  -4 1034.90 163.622  89
  -3  -8  -4 1212.34 197.480  12
  -3  -8  -4 1496.30 174.862   6
  -3  -8  -4 1485.38 184.116   8
  -3  -8  -5 66.0950 108.519  89
  -3  -8  -5 144.892 142.658  12
  -3  -8  -5 95.6205 121.995   6
  -3  -8  -6 2686.26 177.820  89
  -3  -8  -6 2697.53 179.587   6
  -3  -8  -6 2368.61 194.550  12
  -3  -8  -7 62.9142 98.8803  89
  -3  -8  -7 177.777 118.517  95
  -3  -8  -8 1876.34 179.550  89
  -3  -8  -9 1435.34 138.028  89
   4  -6  -4 107.630 70.9740  10
  -4   6   4-51.8772 66.7456  65
   4  -6  -3 1121.58 133.861  11
   4  -6  -3 1341.24 137.138  10
   4  -6  -3 903.482 161.829   9
   4  -6  -3 1003.07 144.432   7
  -4   6   3 1380.79 130.806  65
   4  -6  -2 3124.61 276.697   7
   4  -6  -2 3383.56 278.525  11
   4  -6  -2 3195.13 293.913   9
   4  -6  -2 3823.12 285.189  10
   4  -6  -1 4544.17 374.511   7
   4  -6  -1 5534.33 388.491  10
   4  -6  -1 4835.19 381.476  11
   4  -6   0 345.322 137.376   9
   4  -6   0 390.565 118.937   7
   4  -6   0 358.580 98.5764  11
   4  -6   0 608.752 103.512  10
   4  -6   1 79.3223 124.191   9
   4  -6   1 268.367 109.222   7
   4  -6   1 292.121 86.4447  11
   4  -6   1 122.334 81.0429  10
   4  -5  -7 139.518 46.5515  93
  -4   5   7 108.404 71.8687  85
  -4   5   6 1794.96 169.649  65
  -4   5   6 1457.30 158.106  59
  -4   5   6 1891.43 168.302  78
  -4   5   6 1546.65 162.174  85
   4  -5  -6 1602.78 145.435  93
   4  -5  -5 43.7025 62.7968  93
  -4   5   5 54.3218 99.4586  65
  -4   5   5 50.2466 96.7290  59
  -4   5   5 84.3838 85.6807  55
   4  -5  -5 68.3707 99.8686  10
  -4   5   4-42.5448 105.887  65
  -4   5   4-24.5525 102.118  59
   4  -5  -4 100.057 169.805   9
   4  -5  -4-6.39229 147.939   7
  -4   5   4-59.3781 93.9180  55
   4  -5  -4-108.869 116.699  11
   4  -5  -4 10.8225 110.429  10
  -4   5   3 11009.5 732.242  59
  -4   5   3 11078.7 741.056  57
  -4   5   3 10591.4 742.684  55
  -4   5   3 9940.21 738.798  40
   4  -5  -3 9351.63 755.710  10
   4  -5  -3 9572.39 759.019   9
   4  -5  -3 9329.38 750.330  11
   4  -5  -3 9230.92 737.410   7
  -4   5   2 126.270 95.4605  84
  -4   5   2 117.467 91.9094  57
  -4   5   2 186.919 101.198  55
  -4   5   2 52.7467 102.436  40
   4  -5  -2 193.658 125.642  11
   4  -5  -2-39.2987 120.520  10
   4  -5  -2 467.839 192.982   9
   4  -5  -2-23.5610 142.155   7
  -4   5   1 407.744 116.522  84
  -4   5   1 353.477 110.938  57
  -4   5   1 472.487 114.921  55
  -4   5   1 419.553 117.922  39
   4  -5  -1 360.389 136.718  10
   4  -5  -1 284.814 179.910   9
   4  -5  -1 410.970 147.001   7
   4  -5   0 1791.05 181.447  91
  -4   5   0 2237.83 210.653  84
  -4   5   0 2080.46 199.970  57
   4  -5   0 1896.52 219.890  11
   4  -5   0 1777.78 218.746  10
   4  -5   1 2250.42 227.091  91
  -4   5  -1 2626.55 245.103  84
   4  -5   1 3056.15 238.284  80
   4  -5   1 2624.92 282.659   9
   4  -5   1 2274.58 250.717   7
  -4   5  -1 2722.20 239.929  57
  -4   5  -1 2525.46 242.779  51
  -4   5  -1 2560.65 241.366  39
   4  -5   1 2355.73 252.183  10
   4  -5   1 2863.75 260.063  11
   4  -5   2 415.694 97.9873  91
  -4   5  -2 191.737 114.309  84
   4  -5   2 108.131 97.4590  80
   4  -5   2-84.8706 168.186   9
   4  -5   2 127.519 144.092   7
  -4   5  -2 268.237 106.218  64
  -4   5  -2 183.711 101.758  39
  -4   5  -2 80.1405 99.7747  51
   4  -5   2 183.887 116.815  11
   4  -5   2 261.087 117.862  10
   4  -5   3 315.583 94.3554  91
  -4   5  -3 286.927 115.302  84
   4  -5   3 298.083 98.2102  80
   4  -5   3 270.659 161.902   9
   4  -5   3 254.615 136.144   7
  -4   5  -3 124.683 106.080  64
  -4   5  -3 377.746 104.909  51
   4  -5   3 242.329 108.957  11
   4  -5   3 351.873 114.970  10
  -4   5  -4-7.25074 97.9991  64
  -4   5  -4 175.100 98.7267  84
   4  -5   4 354.652 88.8577  80
  -4   5  -4 177.586 94.8980  51
  -4   5  -5-125.077 96.1763  64
   4  -5   5 62.8695 69.9280  80
  -4   4   9 121.239 63.7668  85
   4  -4  -8 376.169 64.8864  93
  -4   4   8 647.665 102.620  85
   4  -4  -8 401.490 150.691  79
  -4   4   7 3633.36 279.774  65
  -4   4   7 2991.52 263.078  58
  -4   4   7 3051.05 266.389  85
   4  -4  -7 3063.27 249.660  93
   4  -4  -7 2400.69 298.224  79
  -4   4   7 3604.25 270.955  78
  -4   4   6 1835.41 192.780  65
  -4   4   6 1872.62 184.327  59
  -4   4   6 1718.05 185.164  85
   4  -4  -6 1769.14 161.957  93
  -4   4   6 1618.48 182.661  58
  -4   4   6 1334.40 177.615  40
  -4   4   6 1665.39 169.837  41
   4  -4  -6 1840.17 249.573  74
   4  -4  -6 1259.36 225.305  79
   4  -4  -5 10.8512 115.501  11
   4  -4  -5-119.580 129.117  10
   4  -4  -5 24.4822 75.8119  93
   4  -4  -5-127.381 174.960  74
   4  -4  -5 248.168 177.314  79
  -4   4   5 154.824 127.319  65
  -4   4   5 89.6129 121.368  59
  -4   4   5-66.5095 110.141  40
  -4   4   5 51.6827 101.368  55
  -4   4   5-25.5754 183.317  30
   4  -4  -4 97.4468 137.619  10
   4  -4  -4 446.099 144.314  11
   4  -4  -4 70.6139 179.526  74
   4  -4  -4 62.4882 160.473  79
   4  -4  -4 114.378 80.6109  93
   4  -4  -4 316.278 200.532   9
   4  -4  -4 82.8625 160.256   7
  -4   4   4 179.046 113.506  40
  -4   4   4 386.382 117.875  57
  -4   4   4 227.310 118.277  55
  -4   4   4 190.734 189.401  30
  -4   4   4 229.778 173.442  28
   4  -4  -3 438.597 154.485  10
   4  -4  -3 292.046 147.762  11
   4  -4  -3 418.834 177.747  74
  -4   4   3 304.648 119.120  84
   4  -4  -3 359.382 97.9596  93
   4  -4  -3 332.094 209.790   9
   4  -4  -3 551.939 173.791   7
  -4   4   3 412.933 122.671  57
  -4   4   3 443.058 123.612  55
  -4   4   3 449.572 123.790  40
  -4   4   3 593.182 195.618  28
  -4   4   3 928.893 241.288  30
   4  -4  -2 16048.1 1204.64   9
   4  -4  -2 16016.9 1209.25  10
   4  -4  -2 15302.5 1199.86  11
   4  -4  -2 13673.5 1187.71  74
  -4   4   2 17181.3 1188.94  84
   4  -4  -2 18175.7 1179.80  93
   4  -4  -2 14950.1 1178.62   7
  -4   4   2 17158.5 1187.12  57
  -4   4   2 17908.2 1192.34  39
  -4   4   2 17206.7 1283.63  30
  -4   4   2 19409.5 1280.36  28
   4  -4  -1 15321.0 1209.01   9
   4  -4  -1 17512.2 1183.60  80
   4  -4  -1 14972.2 1214.60  88
  -4   4   1 17629.2 1200.00  84
   4  -4  -1 15726.4 1186.94   7
  -4   4   1 16964.3 1194.30  57
  -4   4   1 17919.5 1295.04  30
  -4   4   0 526.746 141.159  84
   4  -4   0 669.330 133.108  80
  -4   4   0 513.381 136.340  39
  -4   4   0 582.159 139.581  51
   4  -4   0 459.550 148.164  10
   4  -4   0 558.732 158.818  11
   4  -4   1 2386.87 271.013  11
   4  -4   1 2518.79 276.593  10
   4  -4   1 2724.69 251.790  91
  -4   4  -1 2971.42 269.126  84
   4  -4   1 3040.12 247.429  80
   4  -4   1 2047.63 292.218   9
   4  -4   1 2833.91 267.022   7
  -4   4  -1 2549.06 255.949  64
  -4   4  -1 2548.61 255.562  39
  -4   4  -1 2161.97 253.314  51
  -4   4  -1 2540.92 341.543  30
   4  -4   2 708.548 170.194  10
   4  -4   2 783.367 168.801  11
   4  -4   2 498.390 258.458  88
   4  -4   2 780.161 138.117  91
   4  -4   2 816.859 139.854  80
   4  -4   2 967.299 218.256   9
   4  -4   2 672.144 173.550   7
  -4   4  -2 739.819 156.820  64
  -4   4  -2 675.507 140.656  39
  -4   4  -2 768.872 150.610  51
  -4   4  -2 850.053 228.442  30
   4  -4   3 1901.21 222.939  10
   4  -4   3 1970.18 221.655  11
   4  -4   3 1587.51 294.254  88
   4  -4   3 2230.95 216.828  91
   4  -4   3 2354.90 208.081  80
   4  -4   3 1844.29 253.881   9
   4  -4   3 1761.16 223.200   7
  -4   4  -3 1819.95 217.519  64
  -4   4  -3 1434.03 198.087  39
  -4   4  -3 1920.01 217.983  51
  -4   4  -3 2192.29 303.886  30
   4  -4   4-41.2003 111.843  11
   4  -4   4 105.917 228.634  88
   4  -4   4-7.96213 105.592  80
   4  -4   4-177.066 147.792   7
   4  -4   4-66.3840 169.849   9
  -4   4  -4 156.029 136.579  64
  -4   4  -4 21.4530 112.502  61
  -4   4  -4 105.371 104.307  39
  -4   4  -4 48.2116 172.783  30
  -4   4  -5 271.559 137.480  64
  -4   4  -5 41.8206 111.298  61
   4  -4   5 294.258 208.587  88
   4  -4   5 42.8260 97.1482  91
  -4   4  -5 117.743 97.1589  39
  -4   4  -5 133.241 113.603  51
   4  -4   5 182.298 104.559  80
  -4   4  -6 166.146 116.796  64
  -4   4  -6 229.051 108.718  61
   4  -4   6 139.495 90.9051  91
  -4   4  -6-18.9971 95.9822  51
   4  -4   6 120.486 92.1076  80
  -4   4  -7 1496.40 167.959  61
   4  -4   7 1797.35 151.211  80
  -4   4  -7 1231.46 152.154  84
   4  -4   8 109.414 58.4081  80
   4  -3 -10 1369.68 165.141  79
  -4   3   9 749.707 113.997  85
  -4   3   9 637.276 103.544  58
   4  -3  -9 961.234 177.016  79
   4  -3  -9 543.661 152.387  75
  -4   3   8 3356.42 287.654  58
  -4   3   8 4185.53 295.635  85
   4  -3  -8 4388.54 353.483  74
   4  -3  -8 3380.44 334.116  79
   4  -3  -7 1873.67 280.266  75
  -4   3   7 3771.75 272.022  78
   4  -3  -7 3615.67 338.900  74
  -4   3   7 3183.78 269.328  85
   4  -3  -7 2577.81 242.304  93
  -4   3   7 3769.83 286.852  65
  -4   3   7 3235.60 272.709  58
  -4   3   7 2812.61 251.269  41
   4  -3  -7 2625.10 399.117  31
  -4   3   7 2972.94 354.062  30
   4  -3  -6 884.027 114.374  93
  -4   3   6 837.363 141.335  85
  -4   3   6 777.107 146.396  40
   4  -3  -6 489.830 276.201  31
  -4   3   6 1115.27 239.992  30
  -4   3   6 901.438 199.067  28
   4  -3  -6 836.733 205.124  79
   4  -3  -6 459.062 167.118  75
   4  -3  -5 155.995 136.751  10
   4  -3  -5-117.848 121.364  11
   4  -3  -5 51.2602 72.4025  93
   4  -3  -5 130.798 199.039  74
   4  -3  -5 212.315 188.269  79
  -4   3   5-40.3476 111.654  40
  -4   3   5 33.8874 111.157  55
   4  -3  -5-27.6177 243.479  31
  -4   3   5 113.229 198.959  30
  -4   3   5-136.296 168.971  28
   4  -3  -4 1240.04 194.300  10
   4  -3  -4 1119.41 180.675  11
   4  -3  -4 1005.00 233.970   9
   4  -3  -4 1357.87 208.972   7
  -4   3   4 1181.59 167.541  84
   4  -3  -4 1186.12 141.047  93
   4  -3  -4 1275.28 231.960  74
   4  -3  -4 1211.58 220.338  79
  -4   3   4 1217.95 167.402  59
  -4   3   4 1383.29 170.588  40
  -4   3   4 1344.43 168.140  57
   4  -3  -4 714.464 262.095  31
  -4   3   4 1114.48 224.083  28
  -4   3   4 1487.12 265.529  30
   4  -3  -3 2057.97 246.194  11
   4  -3  -3 2469.85 259.182  10
  -4   3   3 2219.56 230.965  84
   4  -3  -3 2127.32 205.349  93
   4  -3  -3 2542.22 281.290  74
   4  -3  -3 2169.57 254.225  79
   4  -3  -3 2107.74 288.529   9
   4  -3  -3 2181.10 256.655   7
   4  -3  -3 1643.96 402.581  26
  -4   3   3 2610.64 231.483  57
  -4   3   3 1924.92 220.730  40
  -4   3   3 2626.38 303.949  28
  -4   3   3 2237.52 326.574  30
   4  -3  -2 5406.04 458.335   9
   4  -3  -2 5234.71 446.404  10
   4  -3  -2 4578.07 430.639  11
   4  -3  -2 4319.34 465.257  88
   4  -3  -2 5392.97 403.493  93
  -4   3   2 5472.68 425.301  84
   4  -3  -2 4743.59 421.673  79
   4  -3  -2 5538.45 453.797  74
   4  -3  -2 5687.41 433.971   7
   4  -3  -2 4762.13 568.838  26
  -4   3   2 4724.22 414.629  57
  -4   3   2 5492.54 493.393  28
  -4   3   2 5313.60 512.727  30
   4  -3  -1 3358.00 346.451   7
   4  -3  -1 4241.21 325.201  93
   4  -3  -1 3449.16 396.326  88
  -4   3   1 4031.68 345.354  84
   4  -3  -1 4048.31 326.350  80
   4  -3  -1 3298.58 354.102  74
   4  -3  -1 3012.48 476.305  26
  -4   3   1 3854.14 337.220  57
  -4   3   1 4408.61 347.651  51
  -4   3   1 4169.04 339.803  39
   4  -3  -1 4076.09 381.796   9
   4  -3  -1 4277.39 363.491  11
   4  -3   0 139.368 142.260  10
   4  -3   0 71.6088 135.627  11
   4  -3   0 105.183 249.909  88
  -4   3   0 121.598 126.464  84
   4  -3   0 98.7175 105.030  80
   4  -3   0 151.850 267.054  26
  -4   3   0-10.6068 120.297  64
  -4   3   0-63.0526 115.881  51
  -4   3   0 140.734 110.534  39
  -4   3   0 54.2810 188.251  30
   4  -3   1 580.448 168.216  10
   4  -3   1 411.346 146.640  11
   4  -3   1 871.903 270.121  88
   4  -3   1 577.417 123.702  80
   4  -3   1 259.928 195.583   9
   4  -3   1 612.843 179.804   7
  -4   3  -1 460.631 140.125  64
  -4   3  -1 493.359 128.063  39
  -4   3  -1 633.153 142.621  51
   4  -3   1 229.044 151.167  29
  -4   3  -1 296.237 192.152  30
   4  -3   2 2232.90 322.163  29
  -4   3  -2 2964.30 348.578  30
   4  -3   2 3120.58 254.403  80
   4  -3   2 2776.73 312.908   9
   4  -3   2 2992.89 286.690   7
  -4   3  -2 3140.44 278.555  64
  -4   3  -2 2493.84 256.892  39
  -4   3  -2 2715.92 272.474  51
   4  -3   2 2406.90 280.065  10
   4  -3   2 2588.25 276.911  11
   4  -3   3 296.945 142.571  10
   4  -3   3 687.231 146.945  11
   4  -3   3 443.749 264.463  88
   4  -3   3 496.420 123.971  80
   4  -3   3 411.887 201.424   9
   4  -3   3 355.524 167.254   7
  -4   3  -3 909.670 159.426  64
  -4   3  -3 459.546 137.143  61
  -4   3  -3 604.387 145.735  43
   4  -3   3 599.468 182.165  29
  -4   3  -3 262.951 190.518  30
   4  -3   4 6422.60 596.302  10
   4  -3   4 7273.43 599.001  11
   4  -3   4 7441.22 612.881   9
   4  -3   4 7488.76 594.171   7
   4  -3   4 7411.24 632.980  88
   4  -3   4 8447.21 606.689  91
  -4   3  -4 8334.86 612.346  64
  -4   3  -4 8347.59 610.994  61
   4  -3   4 7404.91 628.606  67
   4  -3   4 8831.50 590.264  80
  -4   3  -4 8057.82 609.603  51
  -4   3  -4 7875.08 609.913  43
  -4   3  -4 8822.15 617.852  45
  -4   3  -4 7263.78 668.840  30
   4  -3   4 6406.60 670.821  29
   4  -3   5-127.880 232.307  88
   4  -3   5 139.934 112.314  91
  -4   3  -5 187.417 149.840  64
   4  -3   5 237.840 258.467  67
  -4   3  -5 13.5361 136.902  61
   4  -3   5 199.178 117.549  80
  -4   3  -5 51.8157 120.020  51
  -4   3  -5 14.5014 120.748  45
  -4   3  -5 23.9404 166.115  30
   4  -3   6-207.171 251.659  67
  -4   3  -6 119.580 137.246  61
   4  -3   6 57.6881 111.916  80
  -4   3  -6-64.2474 117.520  43
  -4   3  -6-11.9957 115.190  51
  -4   3  -6 14.2504 118.508  45
   4  -3   6 105.604 222.429  88
   4  -3   6-35.8366 107.518  91
  -4   3  -7 10899.0 776.690  64
  -4   3  -7 10033.4 780.736  61
   4  -3   7 10210.1 791.488  67
   4  -3   7 11674.6 759.191  80
  -4   3  -7 10278.0 768.101  51
   4  -3   7 9131.64 775.246  88
   4  -3   7 10223.3 768.094  91
  -4   3  -8 4444.49 412.167  51
  -4   3  -8 5479.11 428.398  64
  -4   3  -8 5616.45 438.255  61
   4  -3   8 5236.22 455.120  67
   4  -3   8 6488.93 416.796  80
  -4   3  -9 111.335 90.3675  64
  -4   3  -9-24.4678 96.1592  61
   4  -3   9-9.47900 71.1479  80
  -4   2  10-33.9871 75.4331  58
   4  -2 -10-169.902 147.292  75
   4  -2 -10 107.582 139.190  79
  -4   2   9 137.072 99.2715  58
  -4   2   9-14.9666 96.4716  85
   4  -2  -9 199.279 165.200  74
   4  -2  -9 334.198 177.170  75
   4  -2  -9 82.6719 168.716  79
  -4   2   8 8.72869 105.450  85
   4  -2  -8 377.160 187.233  74
   4  -2  -8 320.154 187.333  75
   4  -2  -8 449.307 194.959  79
  -4   2   8 187.226 115.899  58
  -4   2   8 25.8421 180.773  30
   4  -2  -7 3770.48 379.242  75
   4  -2  -7 4035.58 398.622  79
   4  -2  -7 4237.50 414.132  74
  -4   2   7 4765.94 365.275  58
  -4   2   7 4389.82 353.981  85
   4  -2  -7 4152.81 501.595  31
   4  -2  -7 4774.19 457.372  36
  -4   2   7 3954.48 443.109  30
  -4   2   6 3727.99 313.012  85
   4  -2  -6 2858.46 336.367  75
   4  -2  -6 4398.60 391.211  74
   4  -2  -6 2217.26 475.482  26
  -4   2   6 3967.45 313.370  59
  -4   2   6 3780.59 323.576  58
  -4   2   6 3724.98 299.367  41
   4  -2  -6 3099.31 442.176  31
   4  -2  -6 3833.22 402.023  36
  -4   2   6 3725.07 416.511  30
  -4   2   5 1054.81 151.949  84
   4  -2  -5 706.277 229.450  74
   4  -2  -5 597.741 186.005  75
   4  -2  -5 686.439 201.294  79
   4  -2  -5 668.089 349.853  26
  -4   2   5 953.524 160.064  65
  -4   2   5 710.747 142.226  59
  -4   2   5 954.983 137.734  40
   4  -2  -5 812.138 280.054  31
   4  -2  -5 725.993 211.494  36
  -4   2   5 678.235 180.452  28
  -4   2   5 698.677 229.034  30
  -4   2   4 2481.32 314.811  15
   4  -2  -4 2000.18 240.959  11
   4  -2  -4 2330.53 248.859  10
   4  -2  -4 2183.16 282.805   9
   4  -2  -4 2093.63 316.118   4
  -4   2   4 2139.58 229.202  84
   4  -2  -4 2530.27 273.131  79
   4  -2  -4 1738.97 418.530  26
   4  -2  -4 1839.95 314.655  18
  -4   2   4 2390.30 236.172  65
  -4   2   4 2333.54 222.714  59
  -4   2   4 2630.76 231.676  57
  -4   2   4 2489.05 232.392  55
  -4   2   4 2322.20 224.882  40
   4  -2  -4 2299.19 301.966  36
  -4   2   4 2239.16 314.319  30
  -4   2   4 2642.95 290.989  28
   4  -2  -4 2131.83 346.758  31
   4  -2  -3 102.878 190.544   9
  -4   2   3 154.095 164.073  15
   4  -2  -3 149.843 145.170  10
   4  -2  -3 265.943 183.012  14
   4  -2  -3 311.117 139.621  11
  -4   2   3 219.170 120.409  84
   4  -2  -3 192.523 74.4060  93
   4  -2  -3 338.225 221.937  88
   4  -2  -3 289.133 162.950  79
   4  -2  -3 313.111 329.362   3
   4  -2  -3 303.635 220.378   4
   4  -2  -3 460.029 242.326  18
  -4   2   3 358.138 105.724  57
  -4   2   3 416.149 109.517  55
  -4   2   3 396.116 107.494  40
  -4   2   3 452.101 165.219  28
  -4   2   3 411.428 192.359  30
   4  -2  -3 549.912 169.921  36
   4  -2  -3 347.318 217.679  31
   4  -2  -2 8496.24 635.588   9
   4  -2  -2 8190.83 626.070  10
  -4   2   2 8539.85 694.233  15
   4  -2  -2 8065.94 620.125  11
   4  -2  -2 8977.98 698.635  14
   4  -2  -2 8898.72 738.725   3
   4  -2  -2 7457.97 678.271   4
  -4   2   2 8716.54 614.096  84
   4  -2  -2 7468.73 585.593  93
   4  -2  -2 7008.22 627.967  88
   4  -2  -2 7225.08 603.420  71
   4  -2  -2 7868.48 610.459  79
   4  -2  -2 8850.97 705.328  18
   4  -2  -2 7248.17 727.098  26
  -4   2   2 8250.20 603.595  39
  -4   2   2 9236.34 662.923  28
   4  -2  -2 7541.80 673.298  31
  -4   2   1 4967.33 486.688  15
   4  -2  -1 4681.88 425.355  10
   4  -2  -1 4980.27 421.263  11
   4  -2  -1 7158.99 518.476  14
   4  -2  -1 5210.33 441.547   9
   4  -2  -1 6417.41 557.391   3
   4  -2  -1 5740.41 494.885   4
   4  -2  -1 4836.88 385.635  93
   4  -2  -1 4292.62 444.630  88
  -4   2   1 4714.50 406.557  84
   4  -2  -1 4545.30 392.002  80
   4  -2  -1 4915.57 407.021  71
   4  -2  -1 4774.71 404.303  79
   4  -2  -1 4205.06 566.904  27
   4  -2  -1 5041.66 537.061  26
   4  -2  -1 5324.65 505.575  18
  -4   2   1 5237.50 403.622  64
  -4   2   1 5009.92 402.673  57
  -4   2   1 5533.01 417.901  51
  -4   2   1 5761.82 406.634  39
  -4   2   1 5263.15 479.721  30
  -4   2   0 7873.09 598.627  15
   4  -2   0 6588.41 514.050  10
   4  -2   0 6471.46 509.009  11
   4  -2   0 7063.10 575.738  14
   4  -2   0 6177.35 522.608   9
   4  -2   0 6132.64 526.842  88
   4  -2   0 6210.51 474.131  93
  -4   2   0 6590.94 497.806  84
   4  -2   0 5762.66 481.782  71
   4  -2   0 5782.30 471.488  80
   4  -2   0 5475.91 642.141  27
   4  -2   0 6209.84 605.437  26
   4  -2   0 7885.49 605.484  18
  -4   2   0 6437.60 493.845  64
  -4   2   0 7163.23 501.446  51
  -4   2   0 5524.42 479.940  39
  -4   2   0 6748.97 563.741  30
   4  -2   0 6574.76 548.537  29
  -4   2  -1 4082.32 377.718  15
   4  -2   1 3053.84 296.772  10
   4  -2   1 3083.99 289.463  11
   4  -2   1 3046.75 351.345  14
   4  -2   1 2976.06 315.941   9
   4  -2   1 3131.83 411.318   3
   4  -2   1 2798.06 354.094   4
   4  -2   1 2673.74 330.734  88
   4  -2   1 2954.21 254.838  80
   4  -2   1 2419.15 378.617  26
   4  -2   1 2573.16 358.747  18
  -4   2  -1 3212.09 281.448  64
  -4   2  -1 3002.14 264.703  39
  -4   2  -1 3053.59 278.079  51
  -4   2  -1 3143.84 343.638  30
   4  -2   1 3046.13 330.840  29
   4  -2   2 1452.58 229.694   9
   4  -2   2 1198.17 231.745  14
   4  -2   2 1510.34 195.375  10
  -4   2  -2 2162.86 276.793  15
   4  -2   2 1139.72 181.791  11
   4  -2   2 1223.26 349.817   3
   4  -2   2 1564.52 258.587   4
   4  -2   2 1516.15 261.258  88
   4  -2   2 1209.45 156.347  80
   4  -2   2 958.867 381.092  27
   4  -2   2 1416.51 289.285  26
   4  -2   2 1499.48 277.978  18
  -4   2  -2 1441.42 187.231  64
   4  -2   2 1331.67 248.266  67
  -4   2  -2 1241.74 177.020  61
  -4   2  -2 1540.78 186.629  43
  -4   2  -2 1462.35 242.892  30
   4  -2   2 1576.00 241.311  29
   4  -2   3 1756.46 371.224   3
   4  -2   3 1336.00 275.327   4
  -4   2  -3 1843.60 265.012  30
   4  -2   3 1570.97 262.152  29
   4  -2   3 1580.09 179.340  80
   4  -2   3 1588.43 384.260  27
   4  -2   3 1661.16 291.487  18
  -4   2  -3 1998.72 212.246  64
  -4   2  -3 2105.92 216.584  61
   4  -2   3 1656.30 273.683  67
  -4   2  -3 2043.93 210.899  43
  -4   2  -3 1883.58 199.738  51
   4  -2   3 1973.57 249.075   9
   4  -2   3 1662.04 209.143  10
   4  -2   3 1378.08 201.132  11
  -4   2  -4 348.535 200.948  15
   4  -2   4 213.011 128.480  10
   4  -2   4 293.914 126.263  11
   4  -2   4 21.2831 337.705   3
   4  -2   4 161.095 185.292   9
   4  -2   4 262.824 236.272  88
   4  -2   4 275.168 109.454  80
   4  -2   4 448.780 257.855  73
   4  -2   4 147.589 346.037  27
  -4   2  -4 346.203 135.292  64
   4  -2   4 281.723 239.009  67
  -4   2  -4 499.414 143.615  61
  -4   2  -4 259.217 136.496  43
  -4   2  -4 332.360 124.681  51
  -4   2  -4 196.232 130.148  45
  -4   2  -4 44.8335 165.877  30
   4  -2   4 484.812 186.667  29
   4  -2   5 6081.96 498.712  88
   4  -2   5 5598.41 433.777  80
   4  -2   5 5631.52 504.846  73
   4  -2   5 4667.14 595.606  27
  -4   2  -5 5710.98 467.171  61
   4  -2   5 5336.97 494.401  67
  -4   2  -5 5848.38 461.070  43
  -4   2  -5 5512.59 465.626  45
  -4   2  -5 5765.20 453.136  51
  -4   2  -5 4989.44 498.072  30
   4  -2   5 5140.63 539.589  29
   4  -2   6 2370.14 317.106  88
   4  -2   6 2723.12 247.606  91
   4  -2   6 2624.88 234.799  80
   4  -2   6 1771.40 343.733  73
   4  -2   6 2265.83 416.860  27
  -4   2  -6 2356.12 256.280  64
  -4   2  -6 2561.97 267.063  61
   4  -2   6 2162.46 328.507  67
  -4   2  -6 2449.00 251.785  43
  -4   2  -6 2240.03 259.815  45
  -4   2  -6 2417.74 241.733  51
   4  -2   6 2314.09 336.387  29
  -4   2  -7 11055.1 811.959  64
  -4   2  -7 10261.5 812.178  68
  -4   2  -7 11033.9 826.542  61
   4  -2   7 11247.3 833.526  67
   4  -2   7 12167.1 842.502  73
  -4   2  -7 11081.0 811.614  43
  -4   2  -7 10584.0 825.914  45
  -4   2  -7 9732.25 797.464  51
   4  -2   7 10938.8 823.112  88
   4  -2   7 11101.5 805.837  91
  -4   2  -8 1101.88 171.129  64
  -4   2  -8 1017.70 169.731  68
   4  -2   8 1332.17 275.363  67
   4  -2   8 1357.54 295.085  73
  -4   2  -8 982.264 142.341  51
   4  -2   8 1107.01 233.734  88
   4  -2   8 1099.45 149.417  91
  -4   2  -9 957.560 148.049  64
  -4   2  -9 727.092 148.720  68
   4  -2   9 534.114 233.064  67
  -4   2  -9 795.545 156.361  61
   4  -2   9 797.663 123.966  80
   4  -2   9 862.587 259.805  73
  -4   2 -10 945.176 138.644  68
  -4   2 -10 934.475 134.336  61
   4  -2  10 706.127 109.548  80
   4  -2  10 742.111 215.098  73
  -4   1  11 5.16017 73.2198  66
   4  -1 -11 184.941 125.352  75
   4  -1 -10 15.5275 134.408  79
  -4   1  10 21.5412 88.9611  58
   4  -1  -9 137.655 154.727  74
   4  -1  -9-104.714 174.632  79
  -4   1   9-9.32382 109.483  58
   4  -1  -9 200.259 250.101  31
   4  -1  -9 232.203 152.500  36
   4  -1  -8 12549.2 903.028  75
   4  -1  -8 11033.5 901.383  79
   4  -1  -8 12775.7 915.870  74
  -4   1   8 11621.6 877.483  85
   4  -1  -8 13979.3 994.381  36
  -4   1   8 11934.5 979.215  30
   4  -1  -8 10567.7 1006.56  31
  -4   1   8 12771.7 890.685  58
   4  -1  -7 3408.76 340.498  75
   4  -1  -7 2723.63 335.334  79
   4  -1  -7 3814.45 360.547  74
  -4   1   7 3748.29 307.938  58
  -4   1   7 3141.02 287.366  85
  -4   1   7 3528.40 401.256  30
   4  -1  -7 3082.78 376.334  36
  -4   1   6 395.116 122.728  84
  -4   1   6 430.307 117.569  85
   4  -1  -6 439.629 191.923  79
   4  -1  -6 176.748 305.049  26
  -4   1   6 338.211 132.492  65
  -4   1   6 144.971 122.316  58
   4  -1  -6 346.193 185.609  36
  -4   1   6 84.6189 188.606  30
   4  -1  -5 2175.40 299.632  14
  -4   1   5 1872.84 203.823  84
  -4   1   5 1792.97 182.486  85
   4  -1  -5 1773.39 237.953  79
   4  -1  -5 1468.62 374.875  26
  -4   1   5 1794.82 197.719  65
  -4   1   5 1813.64 187.489  59
  -4   1   5 1493.51 176.876  40
   4  -1  -5 1893.68 269.612  36
  -4   1   5 1822.31 287.779  30
   4  -1  -5 1449.76 311.933  31
   4  -1  -4 3849.50 400.641  14
   4  -1  -4 4164.91 385.618   4
  -4   1   4 3925.27 315.387  84
   4  -1  -4 3467.41 324.710  71
   4  -1  -4 3769.79 485.560  26
   4  -1  -4 3324.48 379.647  18
  -4   1   4 3802.77 307.661  65
  -4   1   4 3448.19 293.099  59
  -4   1   4 3574.83 301.150  55
  -4   1   4 3052.07 289.316  40
   4  -1  -4 4173.98 387.386  36
   4  -1  -4 3489.69 414.690  31
  -4   1   3 896.828 184.224  15
   4  -1  -3 984.269 205.434   9
   4  -1  -3 661.077 206.031   4
  -4   1   3 1084.04 152.057  84
   4  -1  -3 1062.80 182.543  79
   4  -1  -3 739.124 323.107  26
   4  -1  -3 1086.94 238.941  18
  -4   1   3 864.011 135.335  65
  -4   1   3 694.111 128.339  59
  -4   1   3 945.485 121.946  40
  -4   1   3 1098.57 131.622  55
   4  -1  -3 679.243 170.814  36
   4  -1  -3 886.574 242.860  31
  -4   1   2 16291.5 1100.83  15
   4  -1  -2 15335.2 1050.19   9
   4  -1  -2 15518.1 1094.92   4
  -4   1   2 13546.5 1033.11  84
   4  -1  -2 13672.2 1029.87  71
   4  -1  -2 15343.0 1038.13  79
   4  -1  -2 12508.6 1126.64  27
  -4   1   2 14877.0 1030.56  64
  -4   1   2 13975.2 1027.30  57
  -4   1   2 13304.7 1022.46  55
  -4   1   2 13578.4 1016.91  40
   4  -1  -2 15550.9 1095.96  36
  -4   1   2 14448.4 1094.60  30
   4  -1  -2 16128.1 1100.41  31
   4  -1  -2 15078.2 1072.27  29
  -4   1   1 39.8425 139.078  15
   4  -1  -1-87.9141 170.028   9
   4  -1  -1 22.4812 151.555  14
   4  -1  -1 38.4959 158.536   4
  -4   1   1-9.37031 96.1931  84
   4  -1  -1 95.4550 130.830  71
  -4   1   1-17.2242 95.3222  64
  -4   1   1-117.583 144.897  30
   4  -1  -1-90.5841 116.702  29
   4  -1  -1 19.1745 121.539  36
   4  -1  -1-183.186 187.760  31
  -4   1   1 47.6939 80.0579  57
  -4   1   1 30.7926 88.3551  39
   4  -1  -1 140.258 302.356  27
   4  -1  -1-199.808 257.972  26
   4  -1   0 19.4330 171.137   9
  -4   1   0 20.1929 142.867  15
   4  -1   0-21.8878 154.858  14
  -4   1   0 27.5295 98.8008  84
   4  -1   0-23.5119 299.281  27
   4  -1   0 206.001 261.685  26
  -4   1   0-34.9109 99.9205  64
  -4   1   0 102.160 86.4314  39
  -4   1   0-9.55478 88.4138  51
  -4   1   0-111.616 156.169  30
   4  -1   0-116.823 132.206  29
   4  -1   0 126.049 150.792  31
  -4   1  -1 3522.05 329.453  15
   4  -1   1 2463.47 296.945  88
  -4   1  -1 2856.76 253.580  84
   4  -1   1 3207.97 430.814  27
   4  -1   1 2937.03 365.706  26
   4  -1   1 3151.55 321.283   4
  -4   1  -1 2610.93 254.611  64
  -4   1  -1 2815.79 256.337  61
   4  -1   1 2937.83 327.158  54
  -4   1  -1 2768.11 239.660  39
  -4   1  -1 2658.48 300.375  30
   4  -1   1 2799.30 306.485  29
  -4   1  -2 41278.6 2621.49  15
   4  -1   2 38911.6 2555.22   9
   4  -1   2 36992.4 2598.47   4
   4  -1   2 32758.8 2544.16  88
   4  -1   2 40471.1 2610.08  26
  -4   1  -2 38106.5 2547.95  64
  -4   1  -2 38078.2 2551.70  61
   4  -1   2 35586.4 2547.13  54
  -4   1  -2 33328.1 2530.09  39
  -4   1  -2 40317.0 2552.65  51
  -4   1  -2 32112.2 2579.92  30
   4  -1   2 36562.0 2611.59  29
  -4   1  -3 2558.82 289.190  15
   4  -1   3 1781.43 251.418   9
   4  -1   3 2073.11 273.121   4
   4  -1   3 2005.60 266.529  88
   4  -1   3 1887.81 184.608  80
  -4   1  -3 1920.60 209.674  64
  -4   1  -3 2057.59 216.900  61
   4  -1   3 1767.96 258.474  67
  -4   1  -3 2038.18 250.710  30
   4  -1   3 2210.21 452.211  34
   4  -1   3 1946.66 259.497  29
  -4   1  -3 2303.52 214.006  43
  -4   1  -3 2383.60 211.939  51
   4  -1   3 2251.83 400.967  27
   4  -1   3 2079.05 305.800  26
   4  -1   4 33101.7 2258.04   3
   4  -1   4 28599.7 2226.21   4
  -4   1  -4 30036.4 2220.25  30
   4  -1   4 34384.5 2317.81  34
   4  -1   4 33973.1 2290.43  27
   4  -1   4 22159.8 2214.93  18
  -4   1  -4 32837.0 2191.57  64
  -4   1  -4 32248.8 2197.07  61
   4  -1   4 28946.5 2180.52  67
  -4   1  -4 33138.0 2194.26  43
  -4   1  -4 32832.5 2201.72  45
  -4   1  -4 32441.1 2188.14  51
   4  -1   4 32578.2 2188.08   9
  -4   1  -5 36051.7 2297.17  15
   4  -1   5 30537.6 2199.31  88
   4  -1   5 29734.8 2191.73  73
   4  -1   5 32470.1 2298.37  27
  -4   1  -5 31891.1 2198.58  64
  -4   1  -5 30653.0 2201.90  68
  -4   1  -5 31814.9 2208.52  61
   4  -1   5 29584.6 2192.88  67
  -4   1  -5 31195.9 2199.33  43
   4  -1   5 31200.0 2201.14  54
  -4   1  -5 30676.8 2209.17  45
  -4   1  -5 32081.1 2196.09  51
   4  -1   5 35549.0 2337.72  34
   4  -1   5 31565.6 2285.32  29
   4  -1   6 1296.09 271.945  88
   4  -1   6 1533.24 298.955  73
   4  -1   6 1526.97 387.243  27
  -4   1  -6 1870.35 205.375  64
  -4   1  -6 1604.65 208.572  68
   4  -1   6 1190.41 278.336  67
  -4   1  -6 1585.38 218.617  61
  -4   1  -6 1730.52 196.870  43
   4  -1   6 1184.65 304.538  54
  -4   1  -6 1226.83 174.753  51
  -4   1  -6 1839.58 216.150  45
   4  -1   6 1744.52 278.994  29
   4  -1   6 2345.63 527.693  34
   4  -1   7 95456.4 6359.72  88
   4  -1   7 92659.5 6356.95  91
   4  -1   7 92174.1 6345.80  81
   4  -1   7 93827.4 6354.69  73
   4  -1   7 98643.5 6449.81  27
  -4   1  -7 94766.1 6361.25  64
  -4   1  -7 92182.2 6376.03  68
   4  -1   7 92092.2 6357.14  67
  -4   1  -7 84244.3 6355.85  43
   4  -1   7 97487.7 6356.28  54
  -4   1  -7 85617.0 6349.96  51
   4  -1   7 89679.9 6458.96  29
   4  -1   8 404.155 229.191  88
  -4   1  -8 386.372 133.092  64
  -4   1  -8 245.261 150.005  68
   4  -1   8 176.252 261.116  67
  -4   1  -8 86.7514 141.574  61
   4  -1   8 221.259 203.302  81
   4  -1   8 57.9558 279.971  73
   4  -1   8 35.8623 264.864  54
   4  -1   8 126.119 164.504  29
   4  -1   9 3486.62 343.009  88
  -4   1  -9 3297.12 303.299  64
  -4   1  -9 3410.00 325.628  61
   4  -1   9 4334.44 386.041  67
  -4   1  -9 3350.41 332.599  68
   4  -1   9 3481.12 335.951  81
   4  -1   9 3495.92 388.067  73
   4  -1   9 3295.13 358.191  54
   4  -1   9 3808.57 570.905  34
  -4   1 -10 6375.73 520.149  68
  -4   1 -10 6029.19 505.759  61
   4  -1  10 7151.97 535.005  67
   4  -1  10 6616.49 546.559  73
  -4   1 -11 572.710 108.066  61
  -4   1 -11 264.991 123.907  68
   4  -1  11 591.154 191.199  67
   4  -1  11 607.585 210.589  73
  -4   0  11-33.3343 79.2929  66
   4   0 -11 213.644 128.013  75
   4   0 -10 91.0844 167.599  75
  -4   0  10-23.8058 99.1427  58
   4   0  -9 974.517 163.652  77
   4   0  -9 892.936 212.088  75
   4   0  -9 537.142 173.846  79
   4   0  -9 643.402 270.447  31
  -4   0   9 954.507 226.157  30
  -4   0   9 572.863 138.691  58
   4   0  -8 73.9905 130.099  77
   4   0  -8 33.7579 163.518  79
  -4   0   8 187.083 126.507  58
   4   0  -8 92.8386 258.672  31
  -4   0   8 86.7590 204.733  30
  -4   0   7 3441.58 294.616  84
  -4   0   7 3037.87 273.829  85
   4   0  -7 2793.92 325.890  74
   4   0  -7 3250.86 314.345  77
   4   0  -7 3227.32 288.700  82
   4   0  -7 3290.93 322.325  79
  -4   0   7 3485.78 298.799  58
   4   0  -7 3113.02 290.628  56
  -4   0   7 3102.36 380.510  30
   4   0  -7 2503.45 415.235  31
  -4   0   6 71.4086 95.3046  85
  -4   0   6-79.4546 113.582  84
   4   0  -6-186.600 172.985  79
   4   0  -6 55.3560 121.495  77
   4   0  -6-51.8448 282.256  26
   4   0  -6 133.179 97.8531  56
  -4   0   6 87.1011 115.219  58
  -4   0   6-139.113 187.569  30
   4   0  -6-28.8560 252.231  31
  -4   0   5 5587.52 468.883  84
   4   0  -5 7010.46 489.353  77
   4   0  -5 5254.69 467.600  71
   4   0  -5 6244.60 487.996  79
   4   0  -5 5380.63 597.169  26
  -4   0   5 5742.69 463.348  65
   4   0  -5 5444.00 453.368  47
   4   0  -5 6332.62 465.285  56
   4   0  -5 7145.06 555.114  16
   4   0  -5 6566.41 556.138  14
   4   0  -4 15905.9 1101.24  16
   4   0  -4 15607.4 1114.96  14
   4   0  -4 15137.7 1077.79   4
  -4   0   4 14267.0 1033.09  84
   4   0  -4 12979.3 1026.64  71
   4   0  -4 14677.2 1037.39  79
   4   0  -4 13593.9 1128.50  26
  -4   0   4 14217.0 1024.41  65
  -4   0   4 13145.5 1009.16  59
   4   0  -4 14035.8 1018.25  47
   4   0  -4 16157.7 1030.29  56
   4   0  -4 14920.6 1117.63  31
   4   0  -3 516.754 156.371  16
   4   0  -3 681.730 191.436  14
  -4   0   3 632.004 126.599  84
   4   0  -3 492.564 152.821  71
  -4   0   3 446.968 111.946  64
  -4   0   3 520.159 100.046  59
  -4   0   3 571.009 177.262  30
   4   0  -3 529.937 137.679  29
   4   0  -3 496.921 218.169  31
   4   0  -3 534.995 94.8221  47
  -4   0   3 563.434 94.4232  40
  -4   0   3 641.639 103.157  55
   4   0  -3 352.982 93.9605  46
   4   0  -3 556.092 286.548  26
   4   0  -2 3675.47 475.815  27
   4   0  -2 5114.02 490.285  26
   4   0  -2 4890.48 410.605  29
  -4   0   2 4662.59 427.595  30
   4   0  -2 5300.68 419.098  36
   4   0  -2 5488.54 457.120  31
  -4   0   2 4156.30 345.132  59
  -4   0   2 4383.78 357.067  57
  -4   0   2 4573.31 354.660  55
   4   0  -2 4855.77 358.634  46
  -4   0   2 4595.20 398.967  15
   4   0  -2 5804.41 454.398  14
   4   0  -1 7555.67 714.793  27
  -4   0   1 8555.92 611.430  57
  -4   0   1 7478.45 602.664  55
   4   0  -1 8542.26 607.141  46
   4   0  -1 9459.33 692.511  14
  -4   0   1 8551.69 656.917  15
   4   0  -1 8301.60 662.179  29
  -4   0   1 9381.47 674.694  30
   4   0  -1 8287.87 652.730  36
   4   0  -1 9560.50 680.947  31
   4   0   0-192.949 278.363  27
   4   0   0 129.349 238.533  26
  -4   0   0 23.2752 77.3087  39
   4   0   0-35.1547 205.846  54
  -4   0   0-30.2388 116.408  15
   4   0   0-13.9057 104.657  36
  -4   0   0 30.4376 134.167  30
   4   0   0 53.5532 124.625  29
   4   0   0-43.5387 161.065  31
   4   0   1 27968.3 1842.89  27
   4   0   1 28096.6 1829.79  26
   4   0   1 23991.3 1760.92  54
  -4   0  -1 25542.2 1761.57  51
   4   0   1 25172.7 1752.08  50
  -4   0  -1 22350.2 1743.75  39
  -4   0  -1 28509.6 1810.69  15
   4   0   1 26765.4 1819.30  29
  -4   0  -1 23420.8 1787.08  30
   4   0   1 24374.9 1820.08  34
   4   0   1 29499.7 1797.57  31
   4   0   2 18656.2 1276.65  27
   4   0   2 19239.4 1251.50  26
  -4   0  -2 15216.2 1199.73  30
   4   0   2 16465.2 1262.75  34
   4   0   2 18028.1 1244.75  29
   4   0   2 16377.3 1188.27  54
  -4   0  -2 14797.9 1159.90  39
  -4   0  -2 17137.6 1179.46  51
   4   0   2 17083.3 1171.09  50
  -4   0  -2 19504.2 1239.80  15
   4   0   3 2281.54 322.069  26
  -4   0  -3 1919.16 238.222  30
   4   0   3 2004.14 421.883  34
  -4   0  -3 2856.11 230.967  64
  -4   0  -3 2469.89 234.011  61
   4   0   3 2199.73 262.667  63
   4   0   3 2652.16 306.128  54
  -4   0  -3 2476.81 215.371  51
   4   0   3 2037.52 211.440  50
  -4   0  -3 2853.48 286.828  15
  -4   0  -4 736.501 191.343  15
   4   0   4 579.369 315.358  27
   4   0   4 862.687 233.670  26
   4   0   4 763.814 201.119  88
  -4   0  -4 1275.13 145.690  64
   4   0   4 369.143 199.034  63
  -4   0  -4 713.628 142.579  61
  -4   0  -4 792.226 121.461  51
   4   0   4 1173.36 413.644  34
   4   0   4 965.530 201.225  29
   4   0   5-248.662 414.074  34
   4   0   5 51.3436 144.351  29
   4   0   5 180.537 154.193  17
   4   0   5 173.051 308.872  27
  -4   0  -5 76.8466 114.050  64
  -4   0  -5 12.1602 120.875  68
   4   0   5 38.9179 200.061  67
   4   0   5-90.0660 196.637  63
  -4   0  -5-26.2851 80.1438  51
  -4   0  -5-24.1934 168.908  15
   4   0   6 31642.3 2108.27  88
   4   0   6 27918.4 2096.28  73
   4   0   6 34487.3 2214.66  27
  -4   0  -6 30596.7 2100.17  64
  -4   0  -6 30868.9 2119.57  68
  -4   0  -6 30621.0 2114.66  61
   4   0   6 28398.2 2098.22  67
  -4   0  -6 29026.2 2090.62  51
   4   0   6 29889.3 2186.05  29
   4   0   7 64870.1 4640.61  73
   4   0   7 79884.2 4756.68  27
  -4   0  -7 67062.5 4643.69  64
  -4   0  -7 65210.6 4665.88  68
  -4   0  -7 66595.3 4660.36  61
   4   0   7 66821.7 4643.98  67
  -4   0  -7 67478.3 4668.84  70
   4   0   7 71028.7 4650.64  88
   4   0   7 58600.6 4719.96  29
   4   0   8 4346.07 408.707  88
   4   0   8 3922.27 421.785  73
   4   0   8 4850.17 511.436  27
  -4   0  -8 4803.56 392.745  70
  -4   0  -8 4171.66 351.418  64
  -4   0  -8 4553.33 402.148  68
  -4   0  -8 4172.79 374.725  61
   4   0   8 4250.75 416.612  67
   4   0   8 3888.67 431.384  54
   4   0   8 2942.32 408.745  29
   4   0   8 4742.24 634.123  34
  -4   0  -9 1037.47 194.875  70
  -4   0  -9 1124.51 207.922  68
   4   0   9 583.438 277.107  67
  -4   0  -9 938.074 172.695  61
   4   0   9 936.770 251.699  88
   4   0   9 1305.30 285.488  54
   4   0   9 1162.45 297.223  73
   4   0  10 21041.9 1386.85  73
   4   0  10 20568.3 1374.97  88
  -4   0 -10 17424.0 1370.14  61
  -4   0 -10 17001.0 1383.46  70
   4   0  10 21079.8 1384.45  67
  -4   0 -10 18587.8 1390.82  68
   4   0  10 18149.3 1367.08  54
   4   0  10 22601.2 1540.91  34
   4   0  11 9721.64 670.352  67
  -4   0 -11 8679.75 667.174  68
   4   0  11 9717.74 676.147  73
  -4   0 -12 287.310 99.2943  70
  -4   0 -12 649.584 123.452  68
   4   0  12 701.239 171.424  67
   4   0  12 554.498 182.086  73
   4   1 -11 426.466 119.220  75
  -4  -1  11 97.6746 64.9539  96
  -4  -1  10 882.094 126.275  58
   4   1 -10 870.085 179.297  75
   4   1  -9 33.3887 118.821  82
   4   1  -9-162.570 138.859  77
  -4  -1   9-23.8662 104.126  96
   4   1  -9 48.7851 115.449  70
  -4  -1   9 196.332 128.108  66
  -4  -1   9 39.6239 111.126  58
   4   1  -9 62.1826 98.4686  52
   4   1  -9 50.2469 227.056  31
  -4  -1   9 53.6356 184.689  30
   4   1  -8 5250.33 445.631  77
   4   1  -8 5605.41 424.901  82
  -4  -1   8 5192.84 415.911  84
  -4  -1   8 5386.00 419.623  58
   4   1  -8 4587.33 416.082  56
   4   1  -8 4563.01 406.815  52
  -4  -1   8 5122.71 517.960  30
   4   1  -8 4550.13 527.606  31
   4   1  -7 183.046 116.347  56
   4   1  -7 72.3154 109.039  52
  -4  -1   7 238.110 205.026  30
   4   1  -7-201.268 241.428  31
  -4  -1   7 58.6009 120.421  84
   4   1  -7 148.127 136.352  82
   4   1  -7 73.9059 152.882  79
   4   1  -7-114.496 149.681  77
   4   1  -6 198.636 172.184  16
  -4  -1   6-58.7501 113.257  84
   4   1  -6-69.9375 118.554  82
   4   1  -6-62.0695 129.678  77
   4   1  -6-127.529 152.606  79
   4   1  -6 24.5872 115.085  56
   4   1  -6-21.1416 94.0059  47
   4   1  -6-92.7184 114.837  52
   4   1  -6-8.74010 90.5894  37
   4   1  -6-27.5510 247.989  31
   4   1  -5 6817.95 546.365  16
   4   1  -5 5646.53 528.453  14
  -4  -1   5 6033.85 476.752  84
  -4  -1   5 5913.74 454.809  76
   4   1  -5 5043.37 466.492  71
   4   1  -5 5892.29 479.478  79
   4   1  -5 5189.34 571.937  26
  -4  -1   5 6245.28 470.111  58
   4   1  -5 5783.26 464.313  47
   4   1  -5 7056.63 485.751  56
   4   1  -5 6293.33 458.662  37
   4   1  -5 6729.60 596.869  31
   4   1  -4 14192.9 978.889  16
   4   1  -4 12226.6 967.567  14
  -4  -1   4 11575.3 910.019  84
   4   1  -4 10836.3 901.567  71
   4   1  -4 13165.4 916.029  79
   4   1  -4 12912.1 997.186  26
  -4  -1   4 12233.4 905.514  58
   4   1  -4 13693.0 907.623  47
   4   1  -4 11489.2 904.131  46
   4   1  -4 13419.9 897.786  37
   4   1  -4 13806.9 959.141  29
  -4  -1   4 14618.8 996.937  30
   4   1  -4 11268.6 980.621  31
   4   1  -3 213.541 150.551  14
   4   1  -3 338.287 141.254  16
  -4  -1   3 229.973 168.395   2
  -4  -1   3 315.106 172.734   1
  -4  -1   3 388.638 113.456  84
   4   1  -3 301.042 135.840  79
   4   1  -3 303.134 253.134  26
  -4  -1   3 348.892 117.110  64
  -4  -1   3 192.975 96.0967  58
   4   1  -3 208.099 95.3333  46
   4   1  -3 230.922 126.147  33
  -4  -1   3 329.744 162.313  30
   4   1  -3 165.394 117.640  29
   4   1  -2 4284.39 372.055  29
  -4  -1   2 3870.00 376.139  30
   4   1  -2 4262.61 367.032  33
   4   1  -2 4437.81 411.289  31
  -4  -1   2 3802.12 385.183   1
   4   1  -2 4236.81 432.904  26
   4   1  -2 3729.91 313.637  46
   4   1  -2 3695.03 326.454  50
   4   1  -2 4185.24 367.587  16
   4   1  -2 4212.03 381.602  14
   4   1  -1 58562.9 3994.79  29
  -4  -1   1 53710.9 3978.34  30
   4   1  -1 57616.0 3978.06  33
   4   1  -1 62242.8 4001.82  31
  -4  -1   1 59305.4 3992.43   1
   4   1  -1 60592.6 3942.57  46
   4   1  -1 55820.4 3941.34  50
   4   1  -1 53924.4 3991.91  14
   4   1  -1 52622.8 3979.38  16
   4   1  -1 52189.9 3983.24  27
   4   1  -1 61872.6 4010.18  26
  -4  -1   0 376.775 135.559  30
   4   1   0 625.242 140.554  29
   4   1   0 886.438 193.237  31
  -4  -1   0 361.960 109.230  15
   4   1   0 751.115 256.507  27
   4   1   0 359.117 118.569  20
   4   1   1 46892.4 3545.58  29
   4   1   1 52793.5 3550.29  31
  -4  -1  -1 43272.9 3516.41  30
   4   1   1 52819.2 3499.47  50
  -4  -1  -1 52043.4 3529.53  15
   4   1   1 52486.6 3562.39  27
   4   1   1 57464.2 3565.13  26
   4   1   1 50463.0 3520.07  20
   4   1   2 750.128 321.103  34
   4   1   2 1404.38 200.286  29
   4   1   2 1033.62 193.451  31
   4   1   2 703.691 278.855  27
   4   1   2 1333.96 257.010  26
   4   1   2 1097.98 156.208  20
   4   1   2 1023.08 147.697  50
  -4  -1  -2 1083.45 169.437  15
   4   1   3 5559.37 511.278  29
   4   1   3 5934.53 496.479  31
   4   1   3 7135.47 576.612  27
   4   1   3 7098.16 551.106  26
   4   1   3 5244.24 480.115  20
  -4  -1  -3 5857.02 506.999   1
   4   1   3 6301.21 455.387  50
   4   1   3 5677.14 456.586  44
  -4  -1  -3 6869.00 510.993  15
   4   1   4 11227.8 875.850  29
   4   1   4 13181.9 923.646  27
   4   1   4 8421.80 829.548  20
   4   1   4 13031.9 885.672  26
  -4  -1  -4 11173.1 864.188   1
   4   1   4 11864.4 825.335  63
  -4  -1  -4 10252.5 803.270  51
   4   1   4 11495.3 804.590  50
   4   1   4 11883.0 813.325  44
  -4  -1  -4 13022.6 877.323  15
  -4  -1  -5 3983.05 357.659  15
   4   1   5 3240.77 320.459  88
   4   1   5 2211.60 301.219  20
   4   1   5 2948.02 338.527  17
   4   1   5 3695.05 371.780  26
  -4  -1  -5 3500.61 357.542   1
  -4  -1  -5 3397.60 343.315   2
  -4  -1  -5 2813.62 277.888  64
  -4  -1  -5 3110.86 302.544  70
  -4  -1  -5 2861.15 295.425  68
   4   1   5 3759.70 345.787  63
  -4  -1  -5 3603.52 295.781  61
   4   1   5 3797.40 279.540  44
   4   1   5 3521.91 345.429  29
   4   1   6 4793.82 456.878  17
   4   1   6 5861.48 554.401  27
   4   1   6 3530.20 417.713  20
   4   1   6 4303.84 448.256  29
  -4  -1  -6 5518.72 426.805  70
  -4  -1  -6 4271.38 386.238  64
  -4  -1  -6 5054.36 416.005  68
  -4  -1  -6 4956.27 404.394  61
   4   1   6 4473.48 415.595  67
   4   1   6 5033.95 423.275  63
   4   1   6 5650.46 388.254  44
  -4  -1  -6 5674.73 479.800  15
   4   1   7 21091.8 1393.75  27
   4   1   7 11854.9 1290.39  20
   4   1   7 17772.6 1325.29  17
   4   1   7 16477.4 1331.63  29
  -4  -1  -7 16638.1 1291.99  70
  -4  -1  -7 18047.7 1291.47  68
  -4  -1  -7 17364.7 1277.27  61
   4   1   7 17509.4 1271.23  67
   4   1   7 20358.9 1260.33  44
  -4  -1  -7 22386.4 1380.96  15
   4   1   8 1885.64 388.034  27
   4   1   8 1057.39 225.997  20
   4   1   8 1901.41 275.230  88
   4   1   8 1296.36 233.744  29
  -4  -1  -8 1712.62 241.603  70
  -4  -1  -8 2053.63 246.183  68
   4   1   8 1919.00 282.557  67
  -4  -1  -8 1846.77 212.509  61
  -4  -1  -9 3049.14 322.986  70
  -4  -1  -9 2930.16 317.859  68
  -4  -1  -9 2568.77 286.306  61
   4   1   9 3152.92 351.860  67
   4   1   9 3186.65 344.931  88
  -4  -1 -10 641.794 139.422  61
   4   1  10 688.496 265.699  67
  -4  -1 -10 765.470 200.892  70
   4   1  10 968.208 242.343  88
   4   1  10 767.934 281.256  73
  -4  -1 -11 76.1095 149.892  70
   4   1  11 43.0285 232.130  67
   4   1  11 86.4411 195.929  88
   4   1  11 155.567 251.070  73
  -4  -1 -12 105.854 126.869  70
  -4  -1 -12 86.7649 119.646  68
   4   1  12 140.033 188.872  67
   4   1  12 176.721 205.938  73
  -4  -2  11 186.828 68.1286  66
  -4  -2  11 6.93906 54.9990  96
   4   2 -10 1607.92 172.369  70
  -4  -2  10 1441.10 153.266  66
  -4  -2  10 973.040 141.514  96
  -4  -2  10 1636.97 164.056  58
   4   2 -10 1075.21 178.770  75
  -4  -2   9 60.8543 109.582  66
  -4  -2   9 103.086 104.621  96
  -4  -2   9-37.9177 108.853  58
   4   2  -9 56.1918 108.357  52
  -4  -2   9 108.241 100.431  84
   4   2  -9 67.5694 127.345  82
   4   2  -9-43.8301 133.666  77
  -4  -2   8 312.597 130.116  84
   4   2  -8 548.537 171.394  77
  -4  -2   8 492.409 90.8177  76
   4   2  -8 768.826 164.362  82
  -4  -2   8 508.097 127.868  96
  -4  -2   8 470.342 137.158  66
   4   2  -8 634.069 144.695  56
   4   2  -8 415.834 136.492  52
  -4  -2   8 496.001 233.309  30
   4   2  -7 2102.59 231.860  82
  -4  -2   7 2141.67 188.481  76
   4   2  -7 2315.63 260.300  77
  -4  -2   7 1229.45 192.897  96
  -4  -2   7 1910.35 227.016  84
   4   2  -7 2339.86 232.337  56
   4   2  -7 1882.67 221.321  52
  -4  -2   7 1905.11 220.253  58
   4   2  -7 2008.07 201.379  37
   4   2  -7 2218.36 335.620  31
  -4  -2   6 2580.01 231.262  76
  -4  -2   6 1976.57 234.329  96
  -4  -2   6 2715.35 272.186  84
  -4  -2   6 2841.09 260.644  58
   4   2  -6 2905.27 263.479  56
   4   2  -6 2899.39 245.909  37
   4   2  -6 2558.16 303.863  29
  -4  -2   6 2690.00 354.837  30
   4   2  -6 2507.85 361.113  31
   4   2  -5 22.2214 136.199  16
  -4  -2   5-58.2881 120.096  84
  -4  -2   5 90.4861 80.4643  76
   4   2  -5-168.100 139.178  79
  -4  -2   5-38.9425 106.648  58
   4   2  -5 82.8129 94.7385  47
   4   2  -5 106.891 100.480  46
   4   2  -5 137.340 92.2780  37
  -4  -2   5 233.841 183.860  30
   4   2  -5-24.8269 218.898  31
   4   2  -5 102.298 123.190  29
   4   2  -4 1021.45 187.249  16
  -4  -2   4 688.888 137.804  84
  -4  -2   4 565.985 110.166  76
   4   2  -4 700.454 158.959  79
   4   2  -4 346.843 254.241  26
  -4  -2   4 729.262 138.936  62
  -4  -2   4 824.267 130.400  58
   4   2  -4 666.769 123.787  46
   4   2  -4 648.112 174.841  33
  -4  -2   4 784.941 206.515  30
   4   2  -4 642.755 244.729  31
   4   2  -4 751.558 174.242  29
  -4  -2   3 4311.64 427.149   1
  -4  -2   3 3705.33 426.029   5
  -4  -2   3 3929.38 416.807   2
  -4  -2   3 5021.05 436.715  30
   4   2  -3 5128.46 419.479  29
   4   2  -3 3942.17 406.449  33
   4   2  -3 4562.71 447.792  31
   4   2  -3 4837.80 375.898  79
   4   2  -3 3699.19 454.761  26
  -4  -2   3 4850.58 362.806  58
  -4  -2   3 5175.09 371.142  62
   4   2  -3 4092.38 361.766  50
   4   2  -3 4732.00 409.600  16
   4   2  -3 4340.06 400.916  14
  -4  -2   2 2410.67 272.574  30
   4   2  -2 2670.07 264.745  29
   4   2  -2 2158.30 253.511  33
   4   2  -2 2161.47 291.001  31
   4   2  -2 2008.71 324.552  26
  -4  -2   2 2308.33 273.553   1
  -4  -2   2 2020.96 261.206   2
  -4  -2   2 2019.84 274.906   5
  -4  -2   2 2416.03 218.202  64
  -4  -2   2 2103.60 198.171  58
   4   2  -2 2228.68 204.061  46
   4   2  -2 2289.33 218.006  50
   4   2  -2 2293.24 241.433  16
   4   2  -2 1592.11 236.428  14
  -4  -2   1 758.363 170.044  30
   4   2  -1 900.085 167.913  29
  -4  -2   1 767.042 172.537   2
  -4  -2   1 1296.16 201.599   1
   4   2  -1 888.733 255.074  26
   4   2  -1 992.029 152.174  50
   4   2  -1 1102.06 162.579  16
   4   2  -1 965.163 175.372  14
  -4  -2   0 2393.09 239.640  30
   4   2   0 2440.37 285.736  31
  -4  -2   0 2185.39 261.009   1
  -4  -2   0 2598.90 255.653   2
   4   2   0 2216.79 311.624  27
   4   2   0 2337.63 320.790  26
   4   2   0 2048.03 206.174  49
   4   2   0 2178.92 216.618  50
   4   2   0 2427.95 231.787  16
   4   2   1 157131. 9340.98  29
   4   2   1 146006. 9327.37  31
  -4  -2  -1 138128. 9316.71   1
  -4  -2  -1 140054. 9316.71   2
   4   2   1 139504. 9319.07  27
   4   2   1 144579. 9331.86  26
   4   2   1 130372. 9326.42  20
   4   2   1 131745. 9270.04  49
   4   2   1 134605. 9272.38  44
  -4  -2  -1 118755. 9277.22  15
   4   2   2 17747.2 1244.95  29
  -4  -2  -2 17065.7 1234.70   1
   4   2   2 17489.9 1256.42  27
   4   2   2 19263.6 1237.65  20
   4   2   2 16743.2 1186.44  44
   4   2   2 15762.2 1186.44  49
  -4  -2  -2 15936.7 1206.82  15
   4   2   3 37.4000 132.305  29
   4   2   3 21.7067 143.389  19
   4   2   3-55.1768 260.682  27
   4   2   3-17.3162 233.048  26
   4   2   3-169.422 128.086  20
  -4  -2  -3-91.8444 133.801   2
  -4  -2  -3 31.3668 152.207   1
   4   2   3 14.2208 111.301  49
   4   2   3 127.728 90.6932  44
  -4  -2  -3-41.5772 115.255  15
   4   2   4 37847.7 2922.31  29
   4   2   4 41950.1 2889.84  19
   4   2   4 48399.2 2956.88  27
   4   2   4 45568.7 2933.82  26
   4   2   4 35960.1 2908.46  20
  -4  -2  -4 48340.6 2926.72   1
  -4  -2  -4 36944.1 2933.04   5
  -4  -2  -4 43963.0 2916.59   2
  -4  -2  -4 36489.7 2875.61  61
   4   2   4 36500.4 2865.04  53
   4   2   4 45499.2 2872.94  44
   4   2   4 44190.5 2872.26  49
  -4  -2  -4 43975.7 2918.41  15
  -4  -2  -5 5305.67 432.563  15
   4   2   5 4523.68 392.537  88
   4   2   5 6670.39 565.811  27
   4   2   5 4515.65 447.513  17
   4   2   5 5129.73 464.719  26
   4   2   5 3485.14 397.057  20
  -4  -2  -5 5494.21 438.534   1
  -4  -2  -5 3807.69 431.181   5
  -4  -2  -5 4536.96 418.100   2
  -4  -2  -5 4425.23 395.205  70
  -4  -2  -5 4416.09 383.108  68
  -4  -2  -5 4304.14 373.298  61
   4   2   5 3769.58 360.018  53
   4   2   5 5166.61 365.325  44
   4   2   5 5112.45 373.793  49
   4   2   5 4603.58 420.492  29
  -4  -2  -6 47091.2 3020.13  15
   4   2   6 44247.9 2944.33  88
  -4  -2  -6 41764.6 2967.10  70
   4   2   6 38362.9 2930.02  67
  -4  -2  -6 39337.4 2944.90  61
  -4  -2  -6 39775.4 2957.05  68
   4   2   6 46304.5 3016.21  17
   4   2   6 41787.7 2996.62  26
   4   2   6 31541.4 2973.22  20
   4   2   6 43608.4 2942.37  53
   4   2   6 48140.0 2941.46  44
   4   2   6 48744.3 2941.33  49
   4   2   6 37934.2 2992.48  29
   4   2   7 2635.00 312.519  88
   4   2   7 3414.47 444.565  27
   4   2   7 3002.06 355.305  17
   4   2   7 2023.50 304.439  20
   4   2   7 3159.64 256.636  44
   4   2   7 3136.25 270.693  49
   4   2   7 2326.61 300.007  29
  -4  -2  -7 2844.23 302.566  70
  -4  -2  -7 2685.89 268.227  61
   4   2   7 3251.90 331.132  63
   4   2   7 2540.53 308.952  67
  -4  -2  -8 507.049 142.534  61
  -4  -2  -8 577.628 183.307  70
   4   2   8 543.813 237.794  67
   4   2   8 966.590 245.706  63
   4   2   8 863.766 134.192  44
   4   2   8 644.240 143.324  49
   4   2   8 1094.34 349.376  27
   4   2   8 745.390 202.510  20
   4   2   9 5968.37 516.023  72
   4   2   9 7149.93 688.523  27
   4   2   9 7335.21 516.347  44
   4   2   9 7327.84 571.677  88
  -4  -2  -9 6901.02 560.627  68
   4   2   9 7013.75 567.458  67
  -4  -2  -9 6639.34 526.661  61
  -4  -2  -9 6070.75 566.100  70
  -4  -2 -10 3089.09 330.281  70
  -4  -2 -10 3489.85 334.098  68
   4   2  10 3198.12 361.513  67
   4   2  10 3908.38 362.696  88
  -4  -2 -10 2735.72 302.554  90
   4   2  10 3609.20 454.255  27
  -4  -2 -11 334.473 161.831  70
  -4  -2 -11 202.120 151.219  68
   4   2  11 256.347 233.256  67
   4   2  11 123.585 213.269  88
  -4  -2 -11 169.561 132.488  90
  -4  -2 -12-40.2574 131.165  70
   4   2  12 206.604 199.972  67
   4   2  12 12.9010 166.639  88
   4   2  12 91.7054 204.532  73
  -4  -2 -13 510.610 115.205  70
   4   2  13 617.827 149.824  67
  -4  -2 -13 430.489 132.997  87
   4   3 -10-18.1073 94.9545  70
  -4  -3  10 124.391 78.3959  66
  -4  -3  10-35.1076 73.8314  96
   4   3 -10-46.8900 99.2357  77
  -4  -3   9 515.504 116.679  66
  -4  -3   9 453.169 112.197  96
   4   3  -9 342.483 116.475  52
   4   3  -9 545.633 149.366  77
  -4  -3   8 1077.93 153.696  66
  -4  -3   8 791.434 145.288  96
  -4  -3   8 1121.49 158.715  58
   4   3  -8 846.613 152.272  56
   4   3  -8 1260.31 169.730  52
  -4  -3   8 966.334 161.900  84
   4   3  -8 1430.10 199.562  77
  -4  -3   8 1048.40 123.883  76
  -4  -3   7 12.2633 122.741  84
  -4  -3   7-8.85028 84.1269  76
   4   3  -7 17.1999 160.405  77
   4   3  -7 176.174 146.354  82
  -4  -3   7-19.1829 120.127  96
  -4  -3   7 124.247 117.674  66
  -4  -3   7-53.4046 116.338  58
   4   3  -7 95.1271 120.855  56
   4   3  -7 101.453 104.754  47
   4   3  -7 156.974 128.481  52
   4   3  -7 42.3704 102.126  37
  -4  -3   7-29.5324 200.551  30
  -4  -3   6 63.2314 125.307  84
  -4  -3   6 18.5128 83.3550  76
  -4  -3   6-28.8982 111.962  96
  -4  -3   6 141.492 115.876  66
  -4  -3   6 10.5617 113.421  58
   4   3  -6 68.6477 129.009  56
   4   3  -6 34.2634 113.173  47
   4   3  -6-64.0360 102.518  37
  -4  -3   6 175.828 221.846  30
   4   3  -6 339.607 215.673  31
   4   3  -6 70.6165 132.378  29
   4   3  -5 1566.22 236.238  16
  -4  -3   5 1985.17 180.452  76
  -4  -3   5 1267.76 180.466  96
  -4  -3   5 1791.43 211.747  84
  -4  -3   5 1503.78 186.811  66
   4   3  -5 1747.70 189.584  47
   4   3  -5 1842.29 194.534  46
  -4  -3   5 1704.38 198.314  58
   4   3  -5 1453.71 247.753  29
   4   3  -5 1915.57 195.384  37
   4   3  -5 1968.97 269.285  33
  -4  -3   5 1539.59 280.566  30
   4   3  -5 1969.01 304.792  31
   4   3  -4 115.410 135.651  29
   4   3  -4 318.513 166.826  33
  -4  -3   4 320.921 180.737  30
   4   3  -4-69.3721 215.970  31
  -4  -3   4 181.220 88.6264  76
  -4  -3   4 61.9608 97.3567  66
  -4  -3   4 257.018 104.968  58
   4   3  -4 215.789 111.640  46
   4   3  -4 255.209 135.758  16
   4   3  -3 33.9930 112.067  16
  -4  -3   3 52.4518 105.314  84
  -4  -3   3-44.1188 173.577   5
  -4  -3   3 9.06698 121.810  62
  -4  -3   3 15.4817 87.9585  58
   4   3  -3 57.2022 92.8541  46
   4   3  -3-7.20619 121.420  50
   4   3  -3-65.6046 126.748  29
  -4  -3   3-64.9828 151.227  30
   4   3  -3 218.347 208.923  31
   4   3  -2 25412.5 1875.19  16
  -4  -3   2 26336.9 1923.71   5
  -4  -3   2 27436.0 1896.95   1
  -4  -3   2 23628.0 1883.47   2
   4   3  -2 24274.5 1902.17  26
  -4  -3   2 29265.6 1857.38  84
  -4  -3   2 25337.4 1836.32  58
  -4  -3   2 28291.7 1851.45  62
   4   3  -2 25300.1 1840.52  50
  -4  -3   2 25996.9 1901.66  30
   4   3  -2 28653.4 1920.43  29
   4   3  -2 26722.1 1914.24  31
  -4  -3   1-108.812 137.619  30
   4   3  -1-115.877 194.506  31
  -4  -3   1 40.7565 116.099  62
   4   3  -1-17.9432 234.808  26
   4   3  -1-14.1837 122.634  50
  -4  -3   1-16.3160 149.224   2
  -4  -3   1 219.453 171.662   1
  -4  -3   1 160.853 177.901   5
   4   3   0-128.925 189.074  31
   4   3   0 55.0310 123.667  29
  -4  -3   0 94.6915 114.744  62
   4   3   0-37.7910 102.749  49
   4   3   0 50.8037 82.4693  44
  -4  -3   0 168.382 155.813   1
  -4  -3   0-16.3209 140.182   2
  -4  -3   0-91.8997 150.331   5
   4   3   0-107.749 231.362  26
   4   3   1 15314.3 1001.83  29
   4   3   1 12731.7 932.687  44
   4   3   1 12992.2 935.189  49
  -4  -3  -1 12802.3 985.078   1
  -4  -3  -1 12785.6 984.062   2
   4   3   1 12170.6 987.722  27
   4   3   1 13541.7 1013.58  26
   4   3   1 14286.3 1008.90  20
   4   3   2 1277.83 185.563  29
   4   3   2 1468.80 301.871  27
   4   3   2 1223.64 277.295  26
   4   3   2 1176.03 199.674  20
   4   3   2 1103.64 131.190  44
   4   3   2 989.983 149.676  49
  -4  -3  -2 928.508 207.529   5
   4   3   3 8680.28 678.319  29
  -4  -3  -3 8763.86 628.569  62
   4   3   3 8134.04 665.926  19
   4   3   3 8207.08 705.628  27
   4   3   3 9172.03 688.788  20
   4   3   3 8132.23 615.520  53
   4   3   3 8570.88 622.236  44
   4   3   3 8075.25 623.075  49
  -4  -3  -3 8520.29 674.971   1
  -4  -3  -3 9091.14 714.831   5
  -4  -3  -3 8510.13 671.886   2
   4   3   4 193.998 127.529  29
   4   3   4 14.6427 162.536  19
   4   3   4 437.487 288.677  27
   4   3   4-59.7858 243.987  26
   4   3   4 179.650 144.511  20
  -4  -3  -4 262.902 132.013  70
  -4  -3  -4 188.607 126.695  69
   4   3   4 300.624 107.179  44
   4   3   4 265.762 127.163  49
   4   3   4 153.852 98.8851  53
  -4  -3  -4 17.2483 180.773   1
  -4  -3  -4 16.9305 151.642   2
  -4  -3  -4 213.863 175.065   5
  -4  -3  -5 628.645 190.584   2
  -4  -3  -5 496.081 201.657   5
  -4  -3  -5 585.620 213.761   1
   4   3   5 670.102 195.365  88
  -4  -3  -5 370.909 225.463  83
   4   3   5 534.359 177.714  19
   4   3   5 347.039 298.536  27
   4   3   5 686.266 273.546  26
   4   3   5 304.997 150.314  20
  -4  -3  -5 620.590 154.643  70
   4   3   5 801.195 145.717  49
   4   3   5 555.042 126.104  53
   4   3   5 338.830 138.311  29
  -4  -3  -6 593.857 198.530   2
   4   3   6 966.562 235.588  88
  -4  -3  -6 585.771 247.838  83
   4   3   6 633.859 196.609  19
   4   3   6 637.665 331.675  27
   4   3   6 302.055 272.507  26
   4   3   6 407.858 182.873  20
  -4  -3  -6 702.578 166.716  70
   4   3   6 485.079 144.974  49
   4   3   6 691.945 145.738  53
   4   3   6 491.828 147.610  29
  -4  -3  -7 1456.40 273.056  83
   4   3   7 1529.77 314.911  26
   4   3   7 1425.17 277.020  17
   4   3   7 924.132 224.469  20
  -4  -3  -7 1059.45 202.613  68
   4   3   7 1592.07 246.380  67
  -4  -3  -7 1404.94 218.546  70
   4   3   7 1613.24 194.081  49
   4   3   7 1635.61 192.141  53
   4   3   7 1724.07 256.317  88
  -4  -3  -8 867.039 274.491  83
   4   3   8 1398.29 377.937  27
   4   3   8 626.053 215.307  20
  -4  -3  -8 963.224 197.102  68
   4   3   8 846.307 241.931  67
   4   3   8 928.811 149.712  44
   4   3   8 1108.80 173.140  49
   4   3   8 1084.72 258.219  88
  -4  -3  -9 125.290 255.350  83
   4   3   9 468.028 350.101  27
  -4  -3  -9 294.793 157.014  68
   4   3   9 240.777 237.139  63
   4   3   9 207.615 241.790  67
   4   3   9 266.017 118.138  44
   4   3   9 251.139 134.454  49
   4   3   9 289.470 142.546  53
  -4  -3  -9 109.001 149.277  90
  -4  -3 -10 359.556 266.455  83
   4   3  10 899.972 153.928  72
   4   3  10 1415.47 362.477  27
   4   3  10 743.721 258.051  67
   4   3  10 1067.87 145.777  44
   4   3  10 1092.02 255.643  88
  -4  -3 -10 857.772 183.927  90
   4   3  11 1931.07 288.323  67
   4   3  11 2165.98 281.876  88
  -4  -3 -11 2448.97 268.331  87
  -4  -3 -11 1740.12 229.671  90
  -4  -3 -11 1742.32 291.374  83
  -4  -3 -12 233.186 123.516  69
   4   3  12 613.960 204.424  67
   4   3  12 562.300 188.772  88
  -4  -3 -12 414.184 170.683  87
   4   3  13 67.1539 146.537  67
  -4  -3 -13 120.469 101.049  70
  -4  -3 -13 33.6022 117.718  87
  -4  -4   9 247.995 87.0958  66
  -4  -4   9 199.871 86.7336  96
   4   4  -9 204.948 82.9265  86
   4   4  -9 323.093 116.645  77
   4   4  -9 321.920 106.057  82
  -4  -4   8 21.8627 100.087  66
  -4  -4   8 92.2483 103.692  96
  -4  -4   8 33.5251 98.8146  58
   4   4  -8 290.713 113.576  56
   4   4  -8 31.9315 91.6816  42
   4   4  -8 222.973 133.557  77
   4   4  -8 160.078 121.761  82
   4   4  -7 1223.23 180.972  82
   4   4  -7 1262.98 185.859  77
  -4  -4   7 875.098 124.055  76
  -4  -4   7 707.380 144.463  96
  -4  -4   7 862.637 139.559  66
  -4  -4   7 724.242 139.539  58
   4   4  -7 772.312 148.744  56
   4   4  -7 829.780 138.503  47
   4   4  -7 724.402 138.273  37
   4   4  -7 745.401 180.119  29
  -4  -4   6 87.8249 124.290  84
  -4  -4   6-18.8408 86.4969  76
  -4  -4   6 126.902 118.834  96
  -4  -4   6 71.1641 115.735  66
  -4  -4   6 80.9195 110.135  58
   4   4  -6-172.371 119.828  56
   4   4  -6-21.8753 98.8464  47
   4   4  -6-99.9412 139.014  29
   4   4  -6-10.7336 109.496  37
  -4  -4   5 1935.64 181.741  76
  -4  -4   5 1462.08 193.432  96
  -4  -4   5 1516.69 182.090  94
  -4  -4   5 1533.64 181.109  66
  -4  -4   5 1731.85 189.629  58
   4   4  -5 1786.97 194.794  47
   4   4  -5 1561.63 185.953  46
   4   4  -5 1305.94 251.389  29
   4   4  -5 1854.82 190.868  37
   4   4  -5 1616.08 231.733  35
   4   4  -5 1871.31 264.249  33
  -4  -4   4-28.1495 86.1842  76
  -4  -4   4 60.9767 127.154  84
  -4  -4   4-54.6721 98.9642  58
   4   4  -4-10.4910 97.1021  46
   4   4  -4-77.8715 142.894  29
   4   4  -4-26.1366 157.326  33
   4   4  -4-22.7948 197.533  31
  -4  -4   4-37.6342 109.350  96
  -4  -4   4-81.3493 108.084  94
  -4  -4   3 68.0535 113.949  84
  -4  -4   3 87.6425 102.435  96
  -4  -4   3 90.3021 108.795  94
  -4  -4   3 16.1894 91.8483  58
   4   4  -3 70.9337 96.3649  46
   4   4  -3 324.867 153.184  29
   4   4  -3 74.6230 151.135  33
   4   4  -3-224.913 208.966  31
  -4  -4   2 351.341 134.729   6
  -4  -4   2 477.235 224.855   1
  -4  -4   2 370.113 149.730   8
  -4  -4   2 418.373 186.629   2
  -4  -4   2 430.145 194.748   5
  -4  -4   2 238.584 119.941  94
  -4  -4   2 413.085 113.890  84
  -4  -4   2 157.600 79.8686  76
  -4  -4   2 314.906 136.760  62
   4   4  -2 260.022 129.865  50
   4   4  -2 236.809 146.460  29
   4   4  -2 235.018 157.388  33
   4   4  -2 461.465 220.771  31
  -4  -4   1 232.595 101.422  84
   4   4  -1 44.7994 127.794  29
   4   4  -1 191.522 190.338  31
  -4  -4   1 161.582 128.411   6
  -4  -4   1 115.363 139.586   8
  -4  -4   1 204.952 171.479   2
  -4  -4   1 77.5127 175.832   5
  -4  -4   1 406.633 199.744   1
   4   4  -1 208.740 244.759  26
   4   4   0 722.084 255.628  26
  -4  -4   0 181.492 169.369  87
  -4  -4   0 301.174 126.798  62
   4   4   0 353.069 198.148  31
   4   4   0 378.734 148.025  29
  -4  -4   0 361.617 132.712   6
  -4  -4   0 455.195 145.204   8
  -4  -4   0 407.816 195.276   1
  -4  -4   0 355.855 163.502   2
  -4  -4   0 366.512 185.690   5
  -4  -4  -1 21471.4 1575.02   8
  -4  -4  -1 22803.3 1638.62   1
  -4  -4  -1 23018.1 1633.62   2
  -4  -4  -1 21467.6 1573.06   6
   4   4   1 23165.9 1651.02  26
   4   4   1 27306.6 1674.77  20
  -4  -4  -1 21144.6 1576.92  87
  -4  -4  -1 23603.6 1583.38  62
   4   4   1 21674.0 1569.24  44
   4   4   1 22023.6 1572.52  49
   4   4   1 27898.2 1661.21  29
   4   4   2 43947.2 2641.17  29
  -4  -4  -2 37590.4 2566.11  62
   4   4   2 35528.2 2616.14  27
   4   4   2 35770.7 2632.99  26
   4   4   2 34811.1 2557.18  44
  -4  -4  -2 37736.2 2659.82   5
   4   4   3 5372.70 437.853  29
  -4  -4  -3 4925.50 382.807  62
   4   4   3 4332.35 436.317  19
   4   4   3 4373.03 486.875  27
   4   4   3 5368.83 508.865  26
   4   4   3 4619.94 369.378  53
  -4  -4  -3 4779.34 384.121   8
  -4  -4  -3 5031.69 475.032   5
  -4  -4  -3 4511.27 447.671   1
  -4  -4  -3 4494.21 436.969   2
  -4  -4  -3 4785.06 379.339   6
   4   4   4 18317.4 1417.47  29
   4   4   4 20592.4 1423.00  19
   4   4   4 19903.5 1457.14  27
   4   4   4 20927.8 1440.88  17
  -4  -4  -4 21836.6 1372.59  69
  -4  -4  -4 19080.3 1361.61  62
   4   4   4 17333.0 1350.35  48
   4   4   4 19653.8 1360.63  53
  -4  -4  -4 18595.4 1359.65   8
  -4  -4  -4 19902.6 1458.78   5
  -4  -4  -4 18554.7 1422.92   1
  -4  -4  -4 19412.4 1420.64   2
  -4  -4  -4 19351.2 1358.90   6
  -4  -4  -5 5932.12 486.339  87
  -4  -4  -5 6131.01 515.826  83
   4   4   5 5945.04 540.629  19
   4   4   5 5819.72 552.242  17
   4   4   5 6572.25 607.126  27
   4   4   5 5481.93 590.510  26
   4   4   5 5887.20 530.555  25
  -4  -4  -5 6871.63 488.131  69
  -4  -4  -5 5700.01 469.234  62
   4   4   5 5478.60 465.326  48
   4   4   5 7169.91 482.452  53
  -4  -4  -5 6315.08 478.665   8
  -4  -4  -5 6323.75 577.536   5
  -4  -4  -5 5850.74 549.871   1
  -4  -4  -5 6674.88 548.102   2
  -4  -4  -5 6106.34 472.189   6
  -4  -4  -6 23318.5 1748.70  87
  -4  -4  -6 24950.5 1755.21  83
   4   4   6 23210.2 1804.00  19
   4   4   6 22776.1 1827.00  17
   4   4   6 27706.8 1866.32  27
   4   4   6 27272.2 1849.31  26
   4   4   6 25000.6 1796.13  25
  -4  -4  -6 23732.1 1785.44  70
  -4  -4  -6 28231.7 1759.47  69
   4   4   6 23148.8 1743.04  48
   4   4   6 26481.0 1754.30  53
  -4  -4  -6 24507.7 1808.44   1
  -4  -4  -6 24736.0 1738.39   6
  -4  -4  -6 24024.2 1803.87   2
  -4  -4  -7 7525.47 590.275  83
   4   4   7 7778.97 713.867  27
   4   4   7 6992.02 657.268  26
   4   4   7 6781.79 644.129  17
  -4  -4  -7 6617.49 586.132  70
  -4  -4  -7 6612.09 556.340  69
   4   4   7 7514.07 552.053  48
   4   4   7 7208.89 554.938  53
   4   4   7 7361.65 582.752  88
  -4  -4  -7 7068.42 563.001  87
  -4  -4  -8 277.732 268.372  83
   4   4   8 272.455 280.736  26
  -4  -4  -8-149.672 167.078  70
  -4  -4  -8-64.5336 156.940  69
   4   4   8 255.369 224.750  67
   4   4   8 10.4582 146.339  49
   4   4   8 195.967 142.257  53
   4   4   8 242.576 238.633  88
  -4  -4  -8-18.3428 191.850  87
  -4  -4  -9 3983.30 406.274  83
   4   4   9 4690.10 541.689  27
   4   4   9 3978.63 375.377  67
  -4  -4  -9 3471.63 364.669  70
   4   4   9 3775.64 324.311  49
   4   4   9 4501.89 394.315  88
  -4  -4  -9 3584.93 348.311  87
  -4  -4 -10 1667.39 303.395  83
   4   4  10 1607.57 387.196  27
  -4  -4 -10 1472.92 231.312  70
  -4  -4 -10 872.558 196.874  69
   4   4  10 1734.58 273.165  67
   4   4  10 1455.05 180.826  44
   4   4  10 1623.68 189.015  49
   4   4  10 1917.40 206.821  53
  -4  -4 -10 1723.71 243.341  87
  -4  -4 -11 1023.71 188.312  70
  -4  -4 -11 367.734 145.324  69
   4   4  11 963.782 239.852  67
  -4  -4 -11 886.492 258.978  83
   4   4  11 631.330 125.016  44
   4   4  11 1188.53 234.735  88
  -4  -4 -11 1159.69 169.108  95
  -4  -4 -11 979.275 205.474  87
   4   4  12 804.984 209.196  67
  -4  -4 -12 878.086 163.481  70
  -4  -4 -12 941.257 232.405  83
   4   4  12 1245.36 204.331  88
  -4  -4 -12 1234.83 147.250  95
  -4  -4 -12 1061.21 179.308  87
  -4  -5   9 257.213 58.8973  96
   4   5  -8-8.46404 87.1600  52
   4   5  -8 34.6577 89.5002  77
   4   5  -8-15.1372 91.5205  82
  -4  -5   8 5.70539 81.7879  96
   4   5  -7 318.829 119.138  52
   4   5  -7 233.295 99.0872  56
   4   5  -7 181.397 124.231  82
   4   5  -7 94.9562 117.176  77
  -4  -5   7 158.013 101.980  96
  -4  -5   6-34.0392 83.5099  76
   4   5  -6 167.565 111.296  56
   4   5  -6 135.008 95.2634  47
   4   5  -6 57.5254 100.840  37
  -4  -5   6 267.561 118.295  96
  -4  -5   6 193.743 104.323  94
  -4  -5   5-8.94277 104.923  58
   4   5  -5 110.530 99.2071  47
   4   5  -5-104.543 146.953  29
   4   5  -5-113.998 105.721  37
  -4  -5   5 19.4243 118.231  96
  -4  -5   5 98.2232 111.327  94
  -4  -5   4 208.716 124.975  84
  -4  -5   4 464.595 108.905  76
  -4  -5   4 453.958 114.332  58
   4   5  -4 598.260 121.100  47
   4   5  -4 575.676 118.341  46
   4   5  -4 449.151 122.309  37
   4   5  -4 668.322 191.598  33
  -4  -5   4 406.817 131.286  96
  -4  -5   4 478.406 137.315  94
  -4  -5   3 924.653 161.283  84
  -4  -5   3 1070.25 133.662  76
  -4  -5   3 1301.09 161.827  96
  -4  -5   3 1040.15 161.633  94
   4   5  -3 864.301 139.521  46
   4   5  -3 599.541 199.624  29
   4   5  -3 1036.88 212.951  33
  -4  -5   2 379.336 135.822   6
  -4  -5   2 433.843 158.057   8
  -4  -5   2 398.990 234.695   5
  -4  -5   2 207.062 113.770  96
  -4  -5   2 424.574 136.461  94
  -4  -5   2 362.694 150.982  12
  -4  -5   2 433.764 142.137  13
   4   5  -2 396.812 160.833  29
   4   5  -2 153.072 168.466  33
   4   5  -2 315.558 204.961  31
  -4  -5   2 266.365 90.5578  76
  -4  -5   2 376.070 124.191  84
  -4  -5   1 9333.62 799.346   1
  -4  -5   1 9566.42 715.621   8
  -4  -5   1 10206.5 828.777   5
  -4  -5   1 9564.44 709.970   6
  -4  -5   1 9504.65 783.533   2
  -4  -5   1 9827.45 712.708  96
  -4  -5   1 10183.8 723.071  94
  -4  -5   1 8461.67 713.777  84
  -4  -5   1 9467.68 704.631  76
  -4  -5   1 9325.24 728.392  12
  -4  -5   1 11328.7 750.850  13
   4   5  -1 10012.1 794.217  29
   4   5  -1 10271.1 798.478  31
  -4  -5   0 7000.08 612.780   1
  -4  -5   0 6604.11 628.107   5
  -4  -5   0 6336.65 525.905   8
  -4  -5   0 7027.67 525.332   6
  -4  -5   0 6050.65 590.769   2
  -4  -5   0 6994.16 522.198  96
  -4  -5   0 6709.76 512.543  76
   4   5   0 6677.58 618.098  26
  -4  -5   0 6996.07 538.868  62
  -4  -5   0 6927.22 545.059  12
  -4  -5   0 8690.68 568.919  13
   4   5   0 6146.58 590.305  29
   4   5   0 7557.30 618.811  31
  -4  -5  -1 7387.06 572.033  94
   4   5   1 7028.94 660.204  26
   4   5   1 9048.67 679.499  20
  -4  -5  -1 8053.90 662.612   1
  -4  -5  -1 6962.97 569.222   8
  -4  -5  -1 5726.94 657.860   5
  -4  -5  -1 7269.46 565.720   6
  -4  -5  -1 7666.90 648.462   2
  -4  -5  -1 7493.87 572.913  62
   4   5   1 8490.94 642.513  29
  -4  -5  -1 7142.03 585.561  12
  -4  -5  -1 9017.90 609.890  13
  -4  -5  -2 7789.61 612.194  12
  -4  -5  -2 8392.09 632.630  13
  -4  -5  -2 7533.64 605.438  87
   4   5   2 8039.02 700.924  26
   4   5   2 9602.21 701.573  20
  -4  -5  -2 7999.87 710.003   5
  -4  -5  -2 7775.09 666.916   2
  -4  -5  -2 8755.77 602.971  62
   4   5   2 6850.05 579.841  44
   4   5   2 8849.95 665.424  29
  -4  -5  -3 1614.42 237.214  87
   4   5   3 1708.08 317.119  27
   4   5   3 1567.18 343.568  26
   4   5   3 1367.84 255.700  17
   4   5   3 1347.10 260.255  20
  -4  -5  -3 1571.27 198.387   6
  -4  -5  -3 1768.90 208.123   8
  -4  -5  -3 1599.19 297.638   5
  -4  -5  -3 1683.34 272.592   2
  -4  -5  -3 1714.46 293.086   1
  -4  -5  -3 1717.90 191.537  62
   4   5   3 1708.43 229.434  29
  -4  -5  -3 1493.20 221.267  12
  -4  -5  -3 1911.95 225.322  13
  -4  -5  -4 17495.1 1368.09   1
  -4  -5  -4 17596.0 1278.95   8
  -4  -5  -4 18381.2 1394.85   5
  -4  -5  -4 17735.0 1276.95   6
  -4  -5  -4 19550.1 1359.74   2
   4   5   4 18259.6 1359.60  17
   4   5   4 17741.7 1351.80  19
   4   5   4 19369.0 1383.04  27
   4   5   4 19121.4 1395.30  26
   4   5   4 19963.7 1384.05  20
  -4  -5  -4 17227.2 1284.55  87
  -4  -5  -4 13430.7 1277.12  69
  -4  -5  -4 19499.7 1280.28  62
   4   5   4 17824.1 1275.56  53
  -4  -5  -4 18815.0 1297.54  12
  -4  -5  -4 22016.3 1321.85  13
  -4  -5  -5 5465.90 427.443   8
  -4  -5  -5 4727.34 514.193   1
  -4  -5  -5 5429.29 541.294   5
  -4  -5  -5 5851.29 423.176   6
  -4  -5  -5 5540.45 509.492   2
  -4  -5  -5 5021.68 439.579  87
   4   5   5 4957.42 500.587  19
   4   5   5 5069.37 560.388  27
   4   5   5 4308.94 495.179  20
   4   5   5 5441.63 509.360  25
   4   5   5 5510.75 518.496  17
  -4  -5  -5 5319.42 430.783  69
   4   5   5 4813.66 409.120  48
   4   5   5 4996.73 417.911  53
  -4  -5  -5 5344.68 439.284  12
  -4  -5  -5 5733.34 451.396  13
  -4  -5  -6 28084.9 2071.70   8
  -4  -5  -6 30563.6 2071.75   6
  -4  -5  -6 29772.6 2080.16  87
  -4  -5  -6 29870.0 2089.68  83
   4   5   6 27213.8 2153.91  19
   4   5   6 32697.5 2207.50  27
   4   5   6 30664.1 2190.46  26
   4   5   6 22153.4 2142.41  20
   4   5   6 29519.0 2143.55  25
  -4  -5  -6 31440.5 2086.64  69
   4   5   6 28699.2 2074.89  48
   4   5   6 31436.4 2085.43  53
  -4  -5  -6 31343.3 2089.13  12
  -4  -5  -7 12759.4 915.839  83
   4   5   7 15427.9 1057.60  27
   4   5   7 13324.3 1016.03  26
   4   5   7 8847.34 950.137  20
   4   5   7 11181.4 953.361  25
  -4  -5  -7 10835.7 884.343  69
   4   5   7 12803.7 887.238  48
   4   5   7 13443.4 895.301  53
  -4  -5  -7 11888.2 891.582  87
  -4  -5  -8 10484.7 753.103  83
   4   5   8 10078.7 865.704  27
   4   5   8 8950.08 819.577  26
  -4  -5  -8 8708.87 707.343  69
   4   5   8 9242.37 711.972  48
   4   5   8 9729.23 717.025  53
   4   5   8 10485.1 743.403  88
  -4  -5  -8 9128.86 717.229  87
  -4  -5  -9 34051.3 2762.73  69
   4   5   9 39808.0 2770.10  67
  -4  -5  -9 42860.3 2783.60  83
   4   5   9 42992.6 2781.46  53
   4   5   9 39095.6 2773.02  49
   4   5   9 42133.6 2783.20  88
  -4  -5  -9 40211.5 2770.51  87
   4   5  10 288.618 215.263  67
  -4  -5 -10 244.271 269.275  83
   4   5  10-25.2979 123.655  49
   4   5  10 56.0967 104.695  44
   4   5  10 55.9849 217.952  88
  -4  -5 -10 49.5633 164.554  95
  -4  -5 -10 109.883 177.922  87
   4   5  11 195.266 195.282  67
  -4  -5 -11 387.451 238.428  83
  -4  -5 -11 159.021 146.517  95
   4   5  12 3614.82 335.395  67
  -4  -5 -12 4007.69 313.450  95
   4   5  12 4367.65 341.028  88
   4   6  -7 660.852 104.845  82
  -4  -6   7 648.624 97.2023  96
   4   6  -6 1197.00 144.934  52
   4   6  -6 993.438 146.420  82
   4   6  -6 1295.27 149.349  77
  -4  -6   6 873.636 134.639  96
  -4  -6   5 769.952 116.335  76
   4   6  -5 914.033 130.191  56
   4   6  -5 814.004 120.901  37
  -4  -6   5 667.623 134.385  96
  -4  -6   5 1083.94 139.182  94
  -4  -6   4 787.833 118.227  76
   4   6  -4 1111.67 126.853  47
   4   6  -4 726.141 188.171  29
   4   6  -4 731.676 122.501  37
  -4  -6   4 647.442 142.238  96
  -4  -6   4 875.872 145.539  94
  -4  -6   3 5024.11 395.667  76
  -4  -6   3 5221.97 410.717  96
  -4  -6   3 5125.83 412.979  94
   4   6  -3 5276.29 403.887  47
   4   6  -3 4761.77 489.659  29
   4   6  -3 4764.54 468.005  33
  -4  -6   2 59.0892 120.169  96
  -4  -6   2 20.9463 125.799  94
  -4  -6   2 175.714 131.977   6
  -4  -6   2 71.3088 146.503   8
  -4  -6   2-42.2744 80.0441  76
  -4  -6   2 144.337 147.805  12
  -4  -6   2-65.6220 139.704  13
   4   6  -2 26.7909 145.867  29
   4   6  -2 98.2963 150.583  33
  -4  -6   1 225.628 123.644  96
  -4  -6   1 390.011 92.8232  76
  -4  -6   1 713.922 147.103   6
  -4  -6   1 607.002 166.306   8
  -4  -6   1 499.605 172.236  12
  -4  -6   1 861.351 174.020  13
   4   6  -1 631.032 185.833  33
   4   6  -1 26.3112 172.305  29
  -4  -6   0 947.311 148.499  96
  -4  -6   0 1033.16 167.394  94
  -4  -6   0 594.410 104.250  76
  -4  -6   0 998.333 163.760   6
  -4  -6   0 674.569 168.086   8
   4   6   0 979.319 240.210  31
   4   6   0 577.778 177.739  29
  -4  -6   0 838.125 188.632  12
  -4  -6   0 890.143 175.065  13
   4   6   0 845.894 219.780  20
   4   6   1 2363.82 347.776  26
   4   6   1 2166.46 324.454  20
  -4  -6  -1 1991.07 211.149  89
  -4  -6  -1 2041.92 219.480  96
  -4  -6  -1 2210.95 232.388  94
  -4  -6  -1 2058.62 234.913   8
  -4  -6  -1 2208.82 229.919   6
  -4  -6  -1 2606.36 270.721  12
  -4  -6  -1 2600.55 269.356  13
   4   6   1 1727.87 266.104  29
  -4  -6  -2 1079.71 149.029  89
  -4  -6  -2 738.418 155.358  96
  -4  -6  -2 1298.10 204.755  13
  -4  -6  -2 847.146 167.951   6
  -4  -6  -2 1513.53 191.522   8
   4   6   2 891.222 297.639  26
   4   6   2 1091.15 239.093  20
  -4  -6  -3 519.363 156.738   8
  -4  -6  -3 444.073 123.395  89
  -4  -6  -3 519.451 203.863  87
  -4  -6  -3 692.714 132.457  96
   4   6   3 478.584 111.954  44
  -4  -6  -3 650.816 183.711  12
  -4  -6  -3 530.482 164.026  13
   4   6   3 314.153 286.448  26
   4   6   3 345.745 200.177  20
  -4  -6  -4 2287.51 266.723  87
  -4  -6  -4 1910.19 216.398  89
  -4  -6  -4 2522.39 267.550  12
  -4  -6  -4 2300.41 263.847  13
  -4  -6  -4 2312.74 243.603   8
  -4  -6  -4 2306.52 231.259   6
   4   6   4 2415.90 372.846  27
   4   6   4 1863.08 369.775  26
   4   6   4 2385.31 340.881  25
   4   6   4 1689.30 309.382  20
  -4  -6  -5 1208.79 172.932   6
  -4  -6  -5 928.970 180.553   8
  -4  -6  -5 867.129 214.291  87
  -4  -6  -5 753.164 149.726  89
   4   6   5 974.513 151.836  53
  -4  -6  -5 1115.30 197.559  12
  -4  -6  -5 1252.55 196.772  13
   4   6   5 1011.55 330.276  27
   4   6   5 1017.25 331.233  26
   4   6   5 812.403 267.343  25
  -4  -6  -6-41.3763 152.854   8
  -4  -6  -6-57.1394 131.665   6
  -4  -6  -6 60.0347 182.171  87
   4   6   6 8.96346 106.668  48
   4   6   6-30.6337 120.665  53
  -4  -6  -6 143.211 151.726  12
  -4  -6  -6 150.045 137.825  13
   4   6   6-56.4265 321.375  27
   4   6   6-163.962 238.189  25
  -4  -6  -7 409.545 176.497  95
  -4  -6  -7 213.733 188.350  87
   4   6   7 217.159 130.574  48
   4   6   7 399.844 135.760  53
  -4  -6  -7 370.413 132.929   6
   4   6   7 406.077 333.642  27
   4   6   7 253.573 297.203  26
   4   6   8-28.5067 318.962  27
   4   6   8 236.711 131.035  48
   4   6   8 373.157 134.112  53
  -4  -6  -8 525.992 183.614  95
  -4  -6  -8 491.520 184.347  87
   4   6   9 11677.7 854.721  48
   4   6   9 11341.7 857.428  53
   4   6   9 12342.8 872.864  88
   4   6  10 8.12210 94.2253  44
   4   6  10 90.1935 122.539  49
   4   6  10 319.422 116.622  53
   4   6  10-7.64570 190.394  88
  -4  -6 -10 162.576 146.790  95
   4   6  11 5329.14 402.764  88
  -4  -6 -11 4827.08 381.795  95
   4   6  11 4729.67 393.604  67
  -4  -6 -12 4317.32 322.297  95
  -4  -7   6 194.902 56.9297  96
   4   7  -5 131.570 73.0576  82
  -4  -7   5 184.610 82.2400  96
   4   7  -4 156.310 83.1815  52
  -4  -7   4 6.65283 93.7290  96
  -4  -7   3 340.810 109.020  96
  -4  -7   3 395.559 122.308  94
  -4  -7   2 2459.34 215.287  96
  -4  -7   2 2049.20 219.954   8
  -4  -7   2 1788.09 177.252  76
  -4  -7   2 1950.99 222.608  12
  -4  -7   2 2361.06 231.743  13
   4   7  -2 2410.93 203.344  37
  -4  -7   1 3322.24 287.913  96
  -4  -7   1 3678.70 297.470  94
  -4  -7   1 3309.17 309.440  13
  -4  -7   1 3315.45 304.477  12
   4   7  -1 2872.01 336.870  29
  -4  -7   1 3356.28 294.191   8
  -4  -7   1 2866.14 283.473   6
  -4  -7   0 10781.6 750.895  96
  -4  -7   0 11842.1 783.492  13
  -4  -7   0 9819.52 762.206  12
   4   7   0 8697.53 802.257  33
  -4  -7   0 9959.58 747.023   8
  -4  -7   0 9666.26 742.920   6
  -4  -7  -1 1876.53 247.777  12
  -4  -7  -1 2008.55 250.946  13
  -4  -7  -1 2138.33 230.981   8
  -4  -7  -1 1802.87 215.278   6
  -4  -7  -1 2536.66 228.761  96
  -4  -7  -2 14808.7 1071.30   8
  -4  -7  -2 14690.9 1066.82   6
   4   7   2 14441.3 1141.21  31
  -4  -7  -2 14813.4 1069.16  96
  -4  -7  -2 15219.0 1066.75  89
  -4  -7  -3 10030.0 739.928  89
  -4  -7  -3 10880.4 786.109  13
  -4  -7  -3 10470.9 766.075  12
   4   7   3 8108.69 835.882  26
  -4  -7  -4 701.501 144.325  89
  -4  -7  -4 938.001 152.526   6
  -4  -7  -4 821.096 168.835   8
  -4  -7  -4 880.211 189.907  12
  -4  -7  -4 966.695 185.434  13
   4   7   4 842.995 310.843  26
  -4  -7  -5 7384.14 572.980  95
  -4  -7  -5 8464.84 615.568  13
  -4  -7  -5 8256.55 603.816  12
  -4  -7  -5 9214.00 591.877   8
  -4  -7  -5 8617.11 584.398   6
  -4  -7  -6 356.715 123.160  89
  -4  -7  -6 212.317 152.412  95
   4   7   6-8.48125 105.395  53
  -4  -7  -6 412.511 160.667  12
  -4  -7  -6 449.951 150.471  13
  -4  -7  -6 150.477 134.981   6
  -4  -7  -6 151.787 142.274   8
   4   7   7 3850.22 272.170  48
   4   7   7 2149.00 265.686  53
  -4  -7  -7 4300.66 299.748  95
  -4  -7  -7 2610.12 266.512  89
   4   7   8 699.448 117.580  48
   4   7   8 185.830 113.579  53
  -4  -7  -8 349.243 112.139  89
   4   7   8 966.806 192.815  88
  -4  -7  -8 667.250 154.293  95
   4   7   9 2904.35 233.693  49
   4   7   9 3695.84 263.774  88
  -4  -7  -9 3096.62 237.261  95
  -4  -7  -9 2066.76 207.720  89
  -4  -7 -10 114.969 79.2789  89
   4   7  10 437.604 146.151  88
  -4  -7 -11 784.901 102.953  95
  -4  -8   3 590.542 87.8030  96
  -4  -8   2 43.8055 80.4154  96
  -4  -8   1-43.1894 108.823   6
  -4  -8   1 133.503 123.666   8
  -4  -8   1 68.8770 109.161  12
  -4  -8   1 56.7276 90.2750  96
  -4  -8   0 505.916 126.459   6
  -4  -8   0 595.835 138.379   8
  -4  -8   0 374.859 133.904  12
  -4  -8   0 443.529 112.411  96
  -4  -8  -1 400.850 123.778   6
  -4  -8  -1 409.608 135.690   8
  -4  -8  -1 467.806 144.768  12
  -4  -8  -1 511.046 118.194  96
  -4  -8  -2 1207.49 166.178   8
  -4  -8  -2 979.113 149.386   6
  -4  -8  -3 1724.09 216.000  12
  -4  -8  -3 2005.99 222.564  13
  -4  -8  -4 1321.50 160.247   6
  -4  -8  -4 1086.62 167.971   8
  -4  -8  -4 1042.96 179.881  12
  -4  -8  -4 1127.39 146.172  89
  -4  -8  -5 3529.48 304.634   8
  -4  -8  -5 3978.43 299.808   6
  -4  -8  -5 3958.45 316.679  12
  -4  -8  -5 2992.55 286.192  89
  -4  -8  -6 2311.90 231.857   8
  -4  -8  -6 2711.20 223.930   6
  -4  -8  -6 2009.13 207.825  89
  -4  -8  -6 2744.08 235.413  12
  -4  -8  -7 55.0266 80.7197  89
  -4  -8  -8 2785.72 198.176  95
  -4  -8  -8 1879.73 186.807  89
  -4  -9  -2 532.301 102.498  12
  -4  -9  -3 80.9057 90.7315  12
  -4  -9  -4 319.005 95.5202  12
   5  -5  -3 278.254 81.3115  11
   5  -5  -3 234.395 86.9223  10
  -5   5   3 180.854 71.9808  65
   5  -5  -2 161.045 86.8742  11
   5  -5  -2 15.2109 89.9999  10
   5  -5  -2 155.191 134.394   9
   5  -5  -2 4.52209 109.899   7
  -5   5   2 51.5481 73.3398  65
   5  -5  -1 240.933 136.483   9
   5  -5  -1 134.912 116.869   7
  -5   5   1 407.383 83.0337  65
  -5   5   0 55.9448 70.9872  84
   5  -5   0 58.4514 86.1027  11
   5  -5   0 195.506 97.0317  10
  -5   5   0 58.6343 69.5827  65
   5  -5   1 220.421 132.968   9
   5  -5   1 21.5932 106.775   7
  -5   5  -1-22.6425 71.6214  84
   5  -5   1 13.1973 80.8697  11
   5  -5   1-6.99307 85.5148  10
  -5   5  -2 63.8089 64.0623  84
   5  -5   2 41.9975 69.0120  11
   5  -5   2 5.42783 69.0002  10
   5  -4  -6 671.351 130.175  79
  -5   4   6 747.496 96.4246  85
  -5   4   6 861.476 110.946  65
   5  -4  -5 767.671 156.167  74
  -5   4   5 847.923 124.133  65
  -5   4   5 1026.08 121.164  59
  -5   4   5 798.941 120.156  58
  -5   4   5 736.029 111.592  85
  -5   4   4 1739.26 164.821  65
  -5   4   4 1503.45 155.307  59
   5  -4  -4 1167.07 208.108   9
   5  -4  -4 1058.78 179.212   7
   5  -4  -4 1337.68 193.600  74
   5  -4  -4 1382.15 165.821  11
   5  -4  -4 1287.39 168.444  10
  -5   4   3 2443.10 222.300  84
  -5   4   3 2911.14 222.757  59
  -5   4   3 2674.20 228.638  65
   5  -4  -3 2104.63 266.850   9
   5  -4  -3 1984.46 238.839   7
  -5   4   3 2438.14 223.667  55
   5  -4  -3 2616.34 245.935  10
   5  -4  -3 1950.51 231.535  11
  -5   4   2 9261.73 650.937  84
  -5   4   2 8851.74 645.687  65
  -5   4   2 9488.78 638.254  59
  -5   4   2 9635.41 650.358  57
  -5   4   2 9441.32 649.540  55
   5  -4  -2 8734.58 665.934  10
   5  -4  -2 7506.68 663.687   9
   5  -4  -2 7913.47 655.913  11
   5  -4  -2 7334.08 642.869   7
  -5   4   1 54.6348 101.665  57
  -5   4   1-17.6225 90.2488  55
  -5   4   1 91.5030 93.7235  40
  -5   4   1 134.935 112.058  84
   5  -4  -1 220.029 178.385   9
   5  -4  -1-69.9656 139.709   7
  -5   4   0 39.9383 111.062  84
   5  -4   0 292.995 94.7351  91
  -5   4   0 252.207 98.6725  55
  -5   4   0 68.3306 88.9089  40
   5  -4   0 308.014 133.840  10
   5  -4   0 11.9327 119.512  11
  -5   4  -1 9.99609 113.297  84
   5  -4   1 139.474 217.933  88
   5  -4   1-18.1745 84.1037  91
   5  -4   1 210.740 176.509   9
   5  -4   1 321.211 144.240   7
  -5   4  -1-25.8373 94.0500  39
  -5   4  -1 79.5208 94.3312  57
   5  -4   1-48.9572 113.701  10
   5  -4   1-80.0289 112.889  11
  -5   4  -2 648.458 134.535  84
   5  -4   2 521.380 109.724  91
   5  -4   2 902.773 120.248  80
   5  -4   2 749.350 190.164   9
   5  -4   2 844.768 159.129   7
  -5   4  -2 728.385 127.283  64
  -5   4  -2 742.229 119.412  57
   5  -4   2 642.748 141.693  10
   5  -4   2 395.856 127.282  11
   5  -4   3 1417.22 147.041  91
  -5   4  -3 1036.16 151.168  84
   5  -4   3 1286.02 135.924  80
   5  -4   3 959.953 196.566   9
   5  -4   3 1304.74 171.790   7
  -5   4  -3 1080.48 145.690  64
  -5   4  -3 1237.29 138.782  57
   5  -4   3 942.266 144.986  11
   5  -4   3 1009.79 149.504  10
  -5   4  -4 3015.21 250.469  64
   5  -4   4 3237.68 235.178  80
  -5   4  -4 2705.34 238.484  57
   5  -4   4 2982.86 246.065  91
  -5   4  -4 2924.58 249.478  84
  -5   4  -5 173.352 92.1239  64
   5  -4   5 119.887 143.933  88
  -5   4  -5 110.946 83.5738  84
   5  -4   5 129.861 70.0653  80
   5  -3  -7 155.718 143.835  74
   5  -3  -7-58.2015 141.820  79
  -5   3   7 174.983 89.6009  58
  -5   3   7 47.4922 72.4005  85
  -5   3   6 2151.68 200.937  85
   5  -3  -6 1738.42 243.263  79
  -5   3   6 2452.36 217.187  65
  -5   3   6 2500.74 217.241  58
   5  -3  -5 1854.95 244.537  74
   5  -3  -5 1595.42 232.197  79
  -5   3   5 1657.83 191.482  65
  -5   3   5 1969.98 186.101  59
  -5   3   5 1762.41 196.679  58
  -5   3   5 1714.53 180.717  85
   5  -3  -5 1803.56 193.642  10
   5  -3  -4-87.9806 128.266  10
   5  -3  -4-125.607 118.731  11
  -5   3   4-19.6965 106.693  84
   5  -3  -4-237.307 176.998  74
   5  -3  -4 71.9543 161.155  79
   5  -3  -4-10.5464 188.335   9
   5  -3  -4-67.0592 156.096   7
  -5   3   4-106.022 114.485  65
  -5   3   4-62.9308 112.982  59
  -5   3   4 48.8937 93.8293  40
  -5   3   4 9.90490 101.742  55
  -5   3   4-208.523 192.754  30
  -5   3   3 2924.21 273.276  84
   5  -3  -3 2701.51 282.762  79
   5  -3  -3 3066.78 313.954  74
   5  -3  -3 2667.93 311.942   9
   5  -3  -3 2583.67 279.526   7
  -5   3   3 3074.58 268.378  65
  -5   3   3 3072.13 257.595  59
  -5   3   3 3232.30 270.682  57
  -5   3   3 2770.19 262.931  55
  -5   3   3 2764.89 253.231  40
   5  -3  -3 2480.67 281.435  10
   5  -3  -3 3009.68 282.898  11
   5  -3  -2 181.648 141.768  10
   5  -3  -2-139.232 130.901  11
   5  -3  -2 12.8234 192.245   9
   5  -3  -2 172.762 159.380   7
  -5   3   2 186.804 124.009  84
   5  -3  -2 145.737 165.608  74
  -5   3   2-21.8802 114.429  59
  -5   3   2 121.854 99.2747  40
  -5   3   2 93.0060 107.849  55
  -5   3   2-27.4572 200.614  30
   5  -3  -1 2387.62 250.531  11
   5  -3  -1 1853.57 270.854   9
   5  -3  -1 1918.79 235.227   7
  -5   3   1 2243.41 232.498  84
   5  -3  -1 1729.02 305.949  88
   5  -3  -1 1734.33 240.506  74
   5  -3  -1 2169.73 388.231  26
  -5   3   1 2378.13 217.894  55
  -5   3   1 2063.84 207.882  40
  -5   3   1 2076.44 308.195  30
   5  -3   0 2950.02 284.593  10
   5  -3   0 2444.12 268.932  11
  -5   3   0 2482.69 262.471  84
   5  -3   0 1755.42 334.728  88
   5  -3   0 2495.68 235.089  80
  -5   3   0 2568.01 252.829  64
  -5   3   0 2555.77 248.632  57
  -5   3   0 3022.21 255.536  39
  -5   3   0 2795.49 344.233  30
   5  -3   1 502.945 150.392  10
   5  -3   1 481.885 147.570  11
   5  -3   1 541.740 269.898  88
  -5   3  -1 383.911 139.022  84
   5  -3   1 524.298 116.430  80
   5  -3   1 182.590 189.227   9
   5  -3   1 482.618 162.782   7
  -5   3  -1 401.667 135.229  64
  -5   3  -1 285.441 122.663  39
  -5   3  -1 306.445 117.607  57
  -5   3  -1 313.500 185.621  30
   5  -3   2 101.194 131.234  10
   5  -3   2 108.026 135.171  11
   5  -3   2 136.040 263.332  88
   5  -3   2-68.2477 102.691  80
   5  -3   2 62.0564 186.319   9
   5  -3   2 185.756 153.014   7
  -5   3  -2 11.4490 131.138  64
  -5   3  -2 112.372 105.926  57
  -5   3  -2 218.897 122.381  51
  -5   3  -2 58.1880 104.197  39
  -5   3  -2-174.205 180.693  30
   5  -3   3 840.903 168.209  10
   5  -3   3 1074.33 167.245  11
  -5   3  -3 987.470 166.211  84
   5  -3   3 1205.22 146.981  80
   5  -3   3 1225.77 216.295   9
   5  -3   3 1289.04 189.841   7
  -5   3  -3 1148.43 175.130  64
  -5   3  -3 721.864 136.379  39
  -5   3  -3 994.060 216.237  30
   5  -3   4 264.410 235.622  88
   5  -3   4 319.378 115.249  91
  -5   3  -4 120.647 116.848  84
   5  -3   4 391.501 107.343  80
   5  -3   4 389.506 181.847   9
   5  -3   4 195.580 154.589   7
  -5   3  -4 391.352 121.738  61
  -5   3  -4 155.646 130.816  64
  -5   3  -4 96.5312 90.7059  39
  -5   3  -4 387.325 122.274  51
   5  -3   4 423.776 126.120  10
   5  -3   4 275.649 119.418  11
  -5   3  -5 3417.20 312.243  64
  -5   3  -5 3420.42 309.825  61
   5  -3   5 4069.68 292.735  80
  -5   3  -5 3261.25 307.180  51
   5  -3   5 2717.73 355.662  88
   5  -3   5 3909.72 307.619  91
  -5   3  -5 3515.03 307.826  84
  -5   3  -6 453.573 122.694  61
   5  -3   6 655.005 105.984  80
  -5   3  -6 559.125 117.723  51
   5  -3   6 365.630 202.225  88
   5  -3   6 477.557 108.567  91
  -5   3  -6 460.435 112.242  84
  -5   3  -7 2226.01 213.323  64
  -5   3  -7 2333.24 219.073  61
   5  -3   7 2504.88 205.690  91
   5  -3   7 2680.49 198.426  80
   5  -2  -9 401.881 124.380  79
  -5   2   8 1368.21 143.867  58
   5  -2  -8 1769.23 199.769  74
   5  -2  -8 1397.22 192.516  79
  -5   2   7 1997.77 175.250  58
   5  -2  -7 1904.74 232.203  74
  -5   2   7 1504.75 150.377  85
  -5   2   6 176.534 96.3657  85
   5  -2  -6 340.588 192.335  74
  -5   2   6 164.422 114.196  65
  -5   2   6 181.881 121.199  58
   5  -2  -6 398.388 240.362  31
  -5   2   6 26.0779 187.352  30
   5  -2  -5 2065.14 281.163  79
   5  -2  -5 1616.53 431.726  26
  -5   2   5 2631.92 246.006  65
  -5   2   5 2862.50 236.008  59
  -5   2   5 2673.46 249.459  58
  -5   2   5 2330.46 239.510  84
  -5   2   5 2265.78 221.797  85
   5  -2  -5 2190.23 360.342  31
  -5   2   5 2680.52 336.509  30
   5  -2  -4 355.205 150.798  10
   5  -2  -4 285.061 130.782  11
   5  -2  -4 240.377 197.303   9
   5  -2  -4 349.492 170.621   7
  -5   2   4 490.461 138.257  84
   5  -2  -4 469.372 212.026  74
   5  -2  -4 441.642 186.719  79
   5  -2  -4 97.3544 323.504  26
  -5   2   4 155.093 114.963  65
  -5   2   4 532.263 126.847  59
  -5   2   4 569.784 115.253  40
  -5   2   4 232.211 116.307  55
   5  -2  -4 261.613 229.026  31
   5  -2  -3 6098.18 598.575   9
   5  -2  -3 7525.66 603.495  10
   5  -2  -3 7428.52 594.088  11
  -5   2   3 7704.89 590.441  84
   5  -2  -3 6975.97 592.178  79
   5  -2  -3 8077.88 756.036  26
  -5   2   3 8117.83 581.030  65
  -5   2   3 8462.21 568.394  59
  -5   2   3 7993.68 578.931  55
  -5   2   3 7019.67 562.574  40
  -5   2   3 7867.41 678.491  30
   5  -2  -2 63536.9 4515.75   9
   5  -2  -2 65229.8 4526.28  10
   5  -2  -2 65192.8 4520.61  11
  -5   2   2 69576.7 4516.52  84
   5  -2  -2 58509.7 4501.60  88
   5  -2  -2 64606.8 4503.44  79
   5  -2  -2 59494.9 4618.25  26
  -5   2   2 69146.8 4487.34  59
  -5   2   2 66330.8 4505.77  57
  -5   2   2 66898.0 4502.12  55
  -5   2   2 61835.9 4488.31  40
  -5   2   2 69146.7 4598.21  30
   5  -2  -1-63.7672 140.545  10
   5  -2  -1 13.4883 198.858   9
   5  -2  -1 43.9766 138.741  11
  -5   2   1-12.6512 129.876  84
   5  -2  -1 88.2472 240.718  88
   5  -2  -1-58.8229 144.758  79
   5  -2  -1 29.9649 307.609  26
  -5   2   1 66.0445 120.189  64
  -5   2   1 54.4868 109.755  57
  -5   2   1-120.809 101.725  55
  -5   2   1-41.4828 95.4650  40
  -5   2   1 108.461 184.117  30
   5  -2   0 3416.98 332.094   9
   5  -2   0 2733.69 296.981  10
   5  -2   0 2510.67 352.283  88
  -5   2   0 2881.07 286.652  84
   5  -2   0 2899.93 252.633  80
   5  -2   0 3520.35 452.115  26
  -5   2   0 2673.74 276.989  64
  -5   2   0 3174.51 270.982  39
  -5   2   0 3185.77 271.786  57
  -5   2   0 2820.83 347.858  30
   5  -2   1 13841.7 982.219  10
   5  -2   1 14335.3 978.865  11
   5  -2   1 11813.5 975.904  88
   5  -2   1 13359.0 934.654  80
   5  -2   1 11643.8 1111.83  27
   5  -2   1 11691.5 1047.41  26
  -5   2  -1 13269.7 960.208  64
  -5   2  -1 12670.6 944.983  39
  -5   2  -1 12766.7 948.026  57
  -5   2  -1 13865.9 1036.61  30
   5  -2   1 13168.2 1032.03  29
   5  -2   2 12320.9 1029.42   9
   5  -2   2 13979.3 1037.55  10
   5  -2   2 13947.2 1030.31  11
   5  -2   2 13175.4 1040.10  88
  -5   2  -2 14107.6 1022.81  84
   5  -2   2 14031.3 995.496  80
  -5   2  -2 15582.5 1028.51  64
  -5   2  -2 14793.8 1023.25  61
  -5   2  -2 13099.7 1005.83  57
  -5   2  -2 13854.2 1005.13  39
  -5   2  -2 14987.5 1091.36  30
   5  -2   2 13815.0 1101.80  29
   5  -2   3 218.856 139.101  10
   5  -2   3-13.6427 131.472  11
   5  -2   3 100.126 190.840   9
   5  -2   3 11.8489 251.864  88
  -5   2  -3 86.9782 124.733  84
   5  -2   3-76.4356 98.8637  80
   5  -2   3-166.247 372.928  27
  -5   2  -3-12.6086 141.048  64
  -5   2  -3-12.9738 125.027  61
  -5   2  -3 45.5989 95.6460  39
  -5   2  -3-66.1372 119.539  51
   5  -2   3-153.096 161.043  29
  -5   2  -3-23.4498 163.712  30
   5  -2   4 2009.80 244.889  10
   5  -2   4 2066.68 239.009  11
   5  -2   4 2206.32 279.312   9
   5  -2   4 2364.26 251.657   7
  -5   2  -4 2942.85 249.935  84
   5  -2   4 2126.83 213.590  80
   5  -2   4 2182.02 441.779  27
  -5   2  -4 2211.51 249.475  64
  -5   2  -4 2581.42 255.620  61
   5  -2   4 1829.54 296.520  67
  -5   2  -4 2536.58 244.450  51
   5  -2   4 2083.99 310.646  29
   5  -2   5 4526.69 450.900   9
   5  -2   5 5363.90 445.399   7
   5  -2   5 5321.45 501.299  88
  -5   2  -5 5126.41 447.258  84
   5  -2   5 6379.02 436.137  80
   5  -2   5 6575.77 636.865  27
  -5   2  -5 6075.57 469.419  61
   5  -2   5 5152.58 487.116  67
  -5   2  -5 5981.25 455.439  51
   5  -2   5 6249.17 557.474  29
   5  -2   6 1882.09 300.292  88
   5  -2   6 2273.80 215.418  91
  -5   2  -6 2153.56 217.091  84
  -5   2  -6 1865.84 227.845  64
  -5   2  -6 2349.08 240.408  61
   5  -2   6 1585.82 292.685  67
   5  -2   6 2090.04 200.511  80
  -5   2  -6 2063.94 216.349  51
   5  -2   6 1876.86 288.788  29
  -5   2  -7-101.324 125.664  64
   5  -2   7 168.392 216.702  67
  -5   2  -7-108.163 125.807  61
   5  -2   7 283.876 97.1572  80
  -5   2  -7 108.292 95.1169  51
   5  -2   7 8.75952 208.319  88
   5  -2   7 242.019 97.0477  91
  -5   2  -7 8.05229 88.6063  84
  -5   2  -8 586.801 118.345  64
   5  -2   8 447.896 198.952  67
  -5   2  -8 533.844 128.704  61
   5  -2   8 585.369 97.6237  80
   5  -2   8 387.826 192.053  88
   5  -2   8 520.679 96.2358  91
   5  -2   9 102.968 62.3178  80
   5  -2   9 113.328 157.477  67
   5  -1  -9-141.038 112.385  74
   5  -1  -9 165.401 139.112  75
   5  -1  -9 146.353 133.459  79
  -5   1   9-51.8696 79.9789  58
   5  -1  -8 1031.93 184.804  74
   5  -1  -8 564.905 179.972  75
   5  -1  -8 816.697 185.615  79
  -5   1   8 826.839 136.147  58
   5  -1  -7 27.0662 176.545  75
   5  -1  -7 228.488 178.308  79
   5  -1  -7-27.9229 182.901  74
  -5   1   7 100.373 119.749  58
   5  -1  -7-56.6505 239.050  31
   5  -1  -7 485.056 177.227  36
  -5   1   7 79.0945 180.496  30
   5  -1  -6 4394.47 367.507  79
   5  -1  -6 4320.68 381.995  74
   5  -1  -6 2817.76 479.335  26
  -5   1   6 4049.53 331.727  84
   5  -1  -6 3941.92 473.137  31
   5  -1  -6 4132.82 410.544  36
  -5   1   6 3976.34 422.478  30
  -5   1   6 4527.08 337.498  58
   5  -1  -5 1143.83 367.868  26
  -5   1   5 848.442 151.637  65
  -5   1   5 903.927 161.064  84
   5  -1  -5 946.189 214.502  36
   5  -1  -5 711.070 281.803  31
  -5   1   4 2538.73 264.228  84
   5  -1  -4 2720.99 238.930  92
   5  -1  -4 2840.79 300.409  79
   5  -1  -4 2439.44 452.557  26
  -5   1   4 2916.46 261.178  65
  -5   1   4 2716.25 243.740  59
   5  -1  -4 2807.33 336.257  36
  -5   1   4 2632.06 338.938  30
   5  -1  -4 2762.63 376.861  31
   5  -1  -4 2548.45 274.798  10
   5  -1  -4 2530.52 260.554  11
   5  -1  -3 14622.8 1065.73  10
   5  -1  -3 14214.1 1057.56  11
   5  -1  -3 12532.7 1057.49   9
  -5   1   3 14401.5 1054.99  84
   5  -1  -3 14176.9 1037.99  92
   5  -1  -3 15502.2 1063.36  79
   5  -1  -3 14462.1 1187.97  26
  -5   1   3 15495.1 1029.20  59
  -5   1   3 13835.2 1039.09  65
  -5   1   3 14448.9 1040.12  55
  -5   1   3 14021.5 1124.85  30
   5  -1  -3 15744.1 1131.99  36
   5  -1  -3 14352.3 1134.65  31
   5  -1  -2 1785.83 260.974   9
   5  -1  -2 1887.29 220.101  10
   5  -1  -2 1505.13 204.388  11
   5  -1  -2 1454.72 279.096   4
  -5   1   2 1590.07 194.601  84
   5  -1  -2 1548.29 169.355  92
   5  -1  -2 1616.88 215.940  79
   5  -1  -2 1251.73 214.288  71
  -5   1   2 1352.11 169.885  65
  -5   1   2 1433.40 164.735  59
  -5   1   2 1709.89 195.731  64
  -5   1   2 1525.48 177.037  57
  -5   1   2 1426.47 169.049  55
  -5   1   2 1425.46 261.317  30
   5  -1  -2 1547.63 280.979  31
   5  -1  -1 11057.1 784.134  10
  -5   1   1 10571.8 824.531  15
   5  -1  -1 10735.3 775.449  11
   5  -1  -1 11171.8 863.918  14
   5  -1  -1 10660.6 780.713   9
   5  -1  -1 8086.97 822.512   4
  -5   1   1 9786.50 761.233  84
   5  -1  -1 8538.63 767.246  88
   5  -1  -1 9993.78 756.004  71
   5  -1  -1 10990.8 762.983  79
   5  -1  -1 9625.95 896.897  27
   5  -1  -1 10143.5 893.739  26
   5  -1  -1 9676.22 853.715  18
  -5   1   1 10366.1 761.161  64
  -5   1   1 10241.5 749.727  57
  -5   1   1 9549.34 741.607  55
  -5   1   1 11641.9 843.557  30
   5  -1  -1 11401.9 828.305  29
  -5   1   0 315.153 165.364  15
   5  -1   0 171.767 187.572  14
   5  -1   0 555.779 203.753   9
   5  -1   0 274.249 222.780  88
   5  -1   0 708.512 169.278  71
   5  -1   0 251.369 147.122  79
   5  -1   0 455.917 366.742  27
   5  -1   0 326.559 283.954  26
  -5   1   0 399.322 139.020  64
  -5   1   0 210.921 103.080  57
  -5   1   0 433.193 101.170  55
  -5   1   0 446.968 175.755  30
   5  -1   0 501.878 171.038  29
  -5   1  -1 17568.8 1212.07  15
   5  -1   1 15611.9 1145.43  10
   5  -1   1 17876.1 1236.21  14
   5  -1   1 16414.7 1143.71  11
   5  -1   1 16009.3 1208.46   4
   5  -1   1 13876.2 1135.48  88
  -5   1  -1 15848.7 1130.15  84
   5  -1   1 15764.0 1114.44  71
   5  -1   1 15504.0 1269.88  27
   5  -1   1 17598.2 1233.44  26
   5  -1   1 15756.8 1217.86  18
  -5   1  -1 15780.1 1129.42  64
  -5   1  -1 15868.7 1129.41  61
  -5   1  -1 14543.7 1109.11  39
  -5   1  -1 14599.9 1112.29  57
  -5   1  -1 15293.1 1181.59  30
   5  -1   1 15770.4 1202.94  29
  -5   1  -2 40261.2 2582.38  15
   5  -1   2 35843.0 2507.43  10
   5  -1   2 34094.4 2497.96  11
   5  -1   2 35611.5 2500.20   9
   5  -1   2 33465.7 2492.03  88
  -5   1  -2 36131.1 2492.02  84
   5  -1   2 35587.4 2612.73  27
   5  -1   2 36705.6 2567.84  26
   5  -1   2 34818.7 2570.42  18
  -5   1  -2 37413.0 2495.91  64
  -5   1  -2 36504.6 2496.86  61
  -5   1  -2 34577.6 2537.68  30
   5  -1   2 36748.4 2579.03  29
  -5   1  -2 35090.3 2476.69  57
  -5   1  -2 37496.9 2497.98  51
  -5   1  -2 33068.0 2470.08  39
   5  -1   2 36186.9 2565.39   4
   5  -1   3 3101.23 335.654   9
   5  -1   3 3000.27 315.348  10
   5  -1   3 3376.80 315.997  11
   5  -1   3 3149.64 366.369  88
  -5   1  -3 3330.69 301.594  84
  -5   1  -3 3122.29 307.003  64
  -5   1  -3 3416.00 312.225  61
   5  -1   3 3392.94 394.465  54
  -5   1  -3 3690.36 307.943  51
  -5   1  -3 3193.92 348.600  30
   5  -1   3 3790.35 389.776  29
   5  -1   4 15987.4 1253.27  10
   5  -1   4 17032.9 1251.30  11
   5  -1   4 16513.6 1252.53   9
   5  -1   4 17181.6 1264.22  88
  -5   1  -4 17791.5 1247.38  84
   5  -1   4 17047.1 1222.54  80
   5  -1   4 19808.8 1405.82  27
  -5   1  -4 17937.3 1262.78  61
   5  -1   4 16255.7 1244.17  67
   5  -1   4 18411.7 1274.99  54
  -5   1  -4 18868.9 1255.74  51
   5  -1   4 17748.9 1348.26  29
  -5   1  -5 9753.46 794.946   8
  -5   1  -5 10726.0 801.857  84
   5  -1   5 11351.7 785.256  80
   5  -1   5 10614.7 956.583  27
  -5   1  -5 12343.6 820.059  64
  -5   1  -5 11874.1 828.866  61
[truncated: 133,885 more chars]
