# Supplementary material for: Synthesis and luminescence properties of substituted benzils
Source: Commun Chem. 2023 Nov 9;6:245. doi: 10.1038/s42004-023-01038-6 (PMC10636033; doi:10.1038/s42004-023-01038-6)
Supplement: Supplementary file 7 — Supplementary Data 5 [file 42004_2023_1038_MOESM7_ESM.cif]

data_higashi_220125_auto
_audit_creation_date               2022-01-25
_audit_creation_method
;
Olex2 1.3
(compiled 2020.11.12 svn.r5f609507 for OlexSys, GUI svn.r6408)
;
_shelx_SHELXL_version_number       '2018/3'
_audit_contact_author_address      ?
_audit_contact_author_email        ?
_audit_contact_author_name         ''
_audit_contact_author_phone        ?
_publ_contact_author_id_orcid      ?
_publ_section_references
;
Dolomanov, O.V., Bourhis, L.J., Gildea, R.J, Howard, J.A.K. & Puschmann, H.
 (2009), J. Appl. Cryst. 42, 339-341.

Sheldrick, G.M. (2015). Acta Cryst. A71, 3-8.

Sheldrick, G.M. (2015). Acta Cryst. C71, 3-8.
;
_chemical_name_common              ?
_chemical_name_systematic          ?
_chemical_formula_moiety           'C16 H8 F6 O2'
_chemical_formula_sum              'C16 H8 F6 O2'
_chemical_formula_weight           346.22
_chemical_melting_point            ?
_chemical_oxdiff_formula           'C16 F6 O2 H8'
loop_
  _atom_type_symbol
  _atom_type_description
  _atom_type_scat_dispersion_real
  _atom_type_scat_dispersion_imag
  _atom_type_scat_source
 'C' 'C' 0.0181 0.0091 'International Tables Vol C Tables 4.2.6.8 and 6.1.1.4'
 'H' 'H' 0.0000 0.0000 'International Tables Vol C Tables 4.2.6.8 and 6.1.1.4'
 'F' 'F' 0.0727 0.0534 'International Tables Vol C Tables 4.2.6.8 and 6.1.1.4'
 'O' 'O' 0.0492 0.0322 'International Tables Vol C Tables 4.2.6.8 and 6.1.1.4'

_shelx_space_group_comment
;
The symmetry employed for this shelxl refinement is uniquely defined
by the following loop, which should always be used as a source of
symmetry information in preference to the above space-group names.
They are only intended as comments.
;
_space_group_crystal_system        'monoclinic'
_space_group_IT_number             14
_space_group_name_H-M_alt          'P 1 21/c 1'
_space_group_name_Hall             '-P 2ybc'
loop_
  _space_group_symop_operation_xyz
 'x, y, z'
 '-x, y+1/2, -z+1/2'
 '-x, -y, -z'
 'x, -y-1/2, z-1/2'

_cell_length_a                     7.82524(17)
_cell_length_b                     13.6824(3)
_cell_length_c                     7.24532(14)
_cell_angle_alpha                  90
_cell_angle_beta                   116.520(3)
_cell_angle_gamma                  90
_cell_volume                       694.12(3)
_cell_formula_units_Z              2
_cell_measurement_reflns_used      5707
_cell_measurement_temperature      123.15
_cell_measurement_theta_max        76.2130
_cell_measurement_theta_min        3.2260
_shelx_estimated_absorpt_T_max     0.893
_shelx_estimated_absorpt_T_min     0.821
_exptl_absorpt_coefficient_mu      1.452
_exptl_absorpt_correction_T_max    1.00000
_exptl_absorpt_correction_T_min    0.90589
_exptl_absorpt_correction_type     multi-scan
_exptl_absorpt_process_details
;
CrysAlisPro 1.171.41.121a (Rigaku Oxford Diffraction, 2021)
Empirical absorption correction using spherical harmonics,
implemented in SCALE3 ABSPACK scaling algorithm.
;
_exptl_absorpt_special_details     ?
_exptl_crystal_colour              yellow
_exptl_crystal_colour_primary      yellow
_exptl_crystal_density_diffrn      1.657
_exptl_crystal_density_meas        ?
_exptl_crystal_density_method      ?
_exptl_crystal_description         block
_exptl_crystal_F_000               348
_exptl_crystal_size_max            0.141
_exptl_crystal_size_mid            0.109
_exptl_crystal_size_min            0.08
_exptl_transmission_factor_max     ?
_exptl_transmission_factor_min     ?
_diffrn_reflns_av_R_equivalents    0.0268
_diffrn_reflns_av_unetI/netI       0.0194
_diffrn_reflns_Laue_measured_fraction_full  1.000
_diffrn_reflns_Laue_measured_fraction_max  0.999
_diffrn_reflns_limit_h_max         9
_diffrn_reflns_limit_h_min         -9
_diffrn_reflns_limit_k_max         17
_diffrn_reflns_limit_k_min         -16
_diffrn_reflns_limit_l_max         9
_diffrn_reflns_limit_l_min         -8
_diffrn_reflns_number              7684
_diffrn_reflns_point_group_measured_fraction_full  1.000
_diffrn_reflns_point_group_measured_fraction_max  0.999
_diffrn_reflns_theta_full          67.684
_diffrn_reflns_theta_max           76.340
_diffrn_reflns_theta_min           6.321
_diffrn_ambient_temperature        123.15
_diffrn_detector                   'Rigaku HyPix-6000 area detector'
_diffrn_detector_area_resol_mean   10.0000
_diffrn_detector_type              'HPC area detector'
_diffrn_measured_fraction_theta_full  1.000
_diffrn_measured_fraction_theta_max  0.999
_diffrn_measurement_details
;
List of Runs (angles in degrees, time in seconds):

  # Type    Start    End  Width  t~exp~   \w     \q     \k     \f   Frames
--------------------------------------------------------------------------
  1  \w     83.00 163.00   0.50    0.05    --  104.75  77.00  30.00  160
  2  \w    104.00 138.00   0.50    0.05    --  104.75  61.00  30.00   68
  3  \w     93.00 129.00   0.50    0.05    --  104.75  45.00  30.00   72
  4  \w    134.00 167.00   0.50    0.05    --  104.75  45.00  30.00   66
  5  \w    107.00 138.00   0.50    0.05    --  104.75  30.00 -30.00   62
  6  \w     88.00 118.00   0.50    0.05    --  104.75  61.00 -60.00   60
  7  \w     92.00 127.00   0.50    0.05    --  104.75  30.00 -90.00   70
  8  \w    143.00 169.00   0.50    0.05    --  104.75  30.00 -90.00   52
  9  \w     99.00 177.00   0.50    0.05    --  104.75  15.00-180.00  156
 10  \w     84.00 110.00   0.50    0.05    --  104.75 -87.00 -72.66   52
 11  \w     57.00  83.00   0.50    0.05    --  104.75-125.00-150.00   52
 12  \w     36.00 104.00   0.50    0.05    --  104.75 -94.00-150.00  136
 13  \w     70.00 109.00   0.50    0.05    --  104.75-121.00 -56.00   78
 14  \w     55.00 103.00   0.50    0.05    --  104.75 -94.00   0.00   96
 15  \w     57.00 109.00   0.50    0.05    --  104.75-152.00 143.00  104
 16  \w     58.00 112.00   0.50    0.05    --  104.75-125.00  60.00  108
 17  \w     57.00  83.00   0.50    0.05    --  104.75 -94.00  60.00   52
 18  \w     55.00  81.00   0.50    0.05    --  104.75 -94.00 150.00   52
 19  \w    103.00 128.00   0.50    0.05    --  104.75 -77.00 150.00   50
 20  \w     32.00  81.00   0.50    0.05    --  104.75 -77.00 150.00   98
 21  \w     53.00 119.00   0.50    0.05    --  104.75 -77.00 -60.00  132
 22  \w     32.00  63.00   0.50    0.05    --  104.75 -61.00 -90.00   62
 23  \w     32.00  74.00   0.50    0.05    --  104.75 -61.00 -60.00   84
 24  \w    -21.00  16.00   0.50    0.05    --   47.19 -19.00 -30.00   74
 25  \w     60.00 120.00   0.50    0.05    --   47.19 152.00-173.00  120
 26  \w    113.00 139.00   0.50    0.05    --  104.75 152.00-173.00   52
 27  \w   -119.00 -35.00   0.50    0.05    --  -47.19 -57.00  30.00  168
 28  \w   -120.00 -56.00   0.50    0.05    --  -47.19-152.00 143.00  128
 29  \w   -120.00 -75.00   0.50    0.05    --  -47.19-125.00   0.00   90
 30  \w   -150.00-125.00   0.50    0.05    -- -102.00-121.00 -56.00   50
 31  \w   -107.00 -72.00   0.50    0.05    -- -102.00 107.00  27.12   70
 32  \w    -93.00 -11.00   0.50    0.05    --  -47.19 121.00  26.00  164
 33  \w   -123.00 -98.00   0.50    0.05    -- -102.00 142.00 -40.78   50
 34  \w   -111.00 -28.00   0.50    0.05    --  -47.19 152.00-173.00  166
 35  \w   -130.00 -54.00   0.50    0.05    -- -102.00 152.00-173.00  152
;
_diffrn_measurement_device         'four-circle diffractometer'
_diffrn_measurement_device_type    'XtaLAB Synergy R, DW system, HyPix'
_diffrn_measurement_method         '\w scans'
_diffrn_orient_matrix_type        
 'CrysAlisPro convention (1999,Acta A55,543-557)'
_diffrn_orient_matrix_UB_11        -0.0228691000
_diffrn_orient_matrix_UB_12        0.1081289000
_diffrn_orient_matrix_UB_13        0.0440546000
_diffrn_orient_matrix_UB_21        -0.1521266000
_diffrn_orient_matrix_UB_22        -0.0289204000
_diffrn_orient_matrix_UB_23        0.0702544000
_diffrn_orient_matrix_UB_31        0.1572862000
_diffrn_orient_matrix_UB_32        -0.0122372000
_diffrn_orient_matrix_UB_33        0.2226633000
_diffrn_radiation_monochromator    'multi-layer mirror optics'
_diffrn_radiation_probe            x-ray
_diffrn_radiation_type             'Cu K\a'
_diffrn_radiation_wavelength       1.54184
_diffrn_source                     'Rotating-anode X-ray tube'
_diffrn_source_type                'Rigaku (Cu) X-ray Source'
_diffrn_special_details            ?
_reflns_Friedel_coverage           0.000
_reflns_Friedel_fraction_full      .
_reflns_Friedel_fraction_max       .
_reflns_number_gt                  1365
_reflns_number_total               1452
_reflns_odcompleteness_completeness  95.01
_reflns_odcompleteness_iscentric   1
_reflns_odcompleteness_theta       80.95
_reflns_special_details
;
 Reflections were merged by SHELXL according to the crystal
 class for the calculation of statistics and refinement.
 
 _reflns_Friedel_fraction is defined as the number of unique
 Friedel pairs measured divided by the number that would be
 possible theoretically, ignoring centric projections and
 systematic absences.
;
_reflns_threshold_expression       'I > 2\s(I)'
_computing_cell_refinement         'CrysAlisPro 1.171.41.121a (Rigaku OD, 2021)'
_computing_data_collection         'CrysAlisPro 1.171.41.121a (Rigaku OD, 2021)'
_computing_data_reduction          'CrysAlisPro 1.171.41.121a (Rigaku OD, 2021)'
_computing_molecular_graphics      'Olex2 1.3 (Dolomanov et al., 2009)'
_computing_publication_material    'Olex2 1.3 (Dolomanov et al., 2009)'
_computing_structure_refinement    'SHELXL 2018/3 (Sheldrick, 2015)'
_computing_structure_solution      'SHELXT  (Sheldrick, 2015)'
_refine_diff_density_max           0.222
_refine_diff_density_min           -0.303
_refine_diff_density_rms           0.056
_refine_ls_extinction_coef         .
_refine_ls_extinction_method       none
_refine_ls_goodness_of_fit_ref     1.064
_refine_ls_hydrogen_treatment      constr
_refine_ls_matrix_type             full
_refine_ls_number_parameters       109
_refine_ls_number_reflns           1452
_refine_ls_number_restraints       0
_refine_ls_R_factor_all            0.0376
_refine_ls_R_factor_gt             0.0360
_refine_ls_restrained_S_all        1.064
_refine_ls_shift/su_max            0.001
_refine_ls_shift/su_mean           0.000
_refine_ls_structure_factor_coef   Fsqd
_refine_ls_weighting_details      
 'w=1/[\s^2^(Fo^2^)+(0.0570P)^2^+0.1885P] where P=(Fo^2^+2Fc^2^)/3'
_refine_ls_weighting_scheme        calc
_refine_ls_wR_factor_gt            0.0974
_refine_ls_wR_factor_ref           0.0991
_refine_special_details            ?
_olex2_refinement_description
;
1. Fixed Uiso
 At 1.2 times of:
  All C(H) groups
2.a Aromatic/amide H refined with riding coordinates:
 C6(H6), C5(H5), C3(H3), C4(H4)
;
_atom_sites_solution_hydrogens     geom
_atom_sites_solution_primary       dual
_atom_sites_solution_secondary     ?
loop_
  _atom_site_label
  _atom_site_type_symbol
  _atom_site_fract_x
  _atom_site_fract_y
  _atom_site_fract_z
  _atom_site_U_iso_or_equiv
  _atom_site_adp_type
  _atom_site_occupancy
  _atom_site_site_symmetry_order
  _atom_site_calc_flag
  _atom_site_refinement_flags_posn
  _atom_site_refinement_flags_adp
  _atom_site_refinement_flags_occupancy
  _atom_site_disorder_assembly
  _atom_site_disorder_group
 F1 F 0.81687(10) 0.70094(6) 0.41002(13) 0.0375(2) Uani 1 1 d . . . . .
 F3 F 0.81695(10) 0.54406(6) 0.42095(12) 0.0362(2) Uani 1 1 d . . . . .
 F2 F 0.82042(12) 0.62761(8) 0.67340(12) 0.0485(3) Uani 1 1 d . . . . .
 O1 O 0.61806(14) 0.60563(7) -0.00724(15) 0.0332(2) Uani 1 1 d . . . . .
 C1 C 0.42598(16) 0.58686(8) 0.16941(17) 0.0220(3) Uani 1 1 d . . . . .
 C2 C 0.53096(16) 0.62419(8) 0.36828(18) 0.0223(3) Uani 1 1 d . . . . .
 C7 C 0.51921(16) 0.55331(9) 0.03956(17) 0.0237(3) Uani 1 1 d . . . . .
 C8 C 0.74573(18) 0.62443(9) 0.46804(19) 0.0282(3) Uani 1 1 d . . . . .
 C6 C 0.22698(17) 0.58675(9) 0.08300(19) 0.0274(3) Uani 1 1 d . . . . .
 H6 H 0.154466 0.559582 -0.050195 0.033 Uiso 1 1 calc R U . . .
 C5 C 0.13425(18) 0.62611(9) 0.1905(2) 0.0314(3) Uani 1 1 d . . . . .
 H5 H -0.001332 0.627560 0.129367 0.038 Uiso 1 1 calc R U . . .
 C3 C 0.43801(18) 0.66154(9) 0.47717(19) 0.0285(3) Uani 1 1 d . . . . .
 H3 H 0.509713 0.685914 0.613099 0.034 Uiso 1 1 calc R U . . .
 C4 C 0.23948(19) 0.66316(10) 0.3866(2) 0.0321(3) Uani 1 1 d . . . . .
 H4 H 0.175801 0.689922 0.460057 0.039 Uiso 1 1 calc R U . . .

loop_
  _atom_site_aniso_label
  _atom_site_aniso_U_11
  _atom_site_aniso_U_22
  _atom_site_aniso_U_33
  _atom_site_aniso_U_23
  _atom_site_aniso_U_13
  _atom_site_aniso_U_12
 F1 0.0229(4) 0.0366(5) 0.0503(5) -0.0033(3) 0.0140(3) -0.0062(3)
 F3 0.0244(4) 0.0368(4) 0.0435(5) 0.0022(3) 0.0116(3) 0.0101(3)
 F2 0.0314(5) 0.0778(7) 0.0235(4) -0.0045(4) 0.0010(3) 0.0041(4)
 O1 0.0390(5) 0.0307(5) 0.0385(5) -0.0054(4) 0.0250(4) -0.0084(4)
 C1 0.0213(5) 0.0206(5) 0.0239(5) 0.0009(4) 0.0098(4) 0.0003(4)
 C2 0.0202(6) 0.0225(5) 0.0233(6) 0.0011(4) 0.0090(5) 0.0002(4)
 C7 0.0204(5) 0.0270(6) 0.0215(5) -0.0009(4) 0.0075(4) -0.0009(4)
 C8 0.0222(6) 0.0331(7) 0.0252(6) -0.0015(5) 0.0068(5) 0.0015(4)
 C6 0.0212(6) 0.0283(6) 0.0281(6) -0.0004(5) 0.0068(5) -0.0014(5)
 C5 0.0209(6) 0.0278(6) 0.0467(8) 0.0023(5) 0.0162(5) 0.0012(4)
 C3 0.0316(6) 0.0275(6) 0.0298(6) -0.0051(5) 0.0168(5) -0.0027(5)
 C4 0.0325(7) 0.0278(6) 0.0457(7) -0.0035(5) 0.0262(6) 0.0009(5)

_geom_special_details
;
 All esds (except the esd in the dihedral angle between two l.s. planes)
 are estimated using the full covariance matrix.  The cell esds are taken
 into account individually in the estimation of esds in distances, angles
 and torsion angles; correlations between esds in cell parameters are only
 used when they are defined by crystal symmetry.  An approximate (isotropic)
 treatment of cell esds is used for estimating esds involving l.s. planes.
;
loop_
  _geom_bond_atom_site_label_1
  _geom_bond_atom_site_label_2
  _geom_bond_distance
  _geom_bond_site_symmetry_2
  _geom_bond_publ_flag
 F1 C8 1.3385(15) . ?
 F3 C8 1.3440(15) . ?
 F2 C8 1.3344(15) . ?
 O1 C7 1.2083(15) . ?
 C1 C2 1.3982(16) . ?
 C1 C7 1.4970(16) . ?
 C1 C6 1.3951(16) . ?
 C2 C8 1.5040(17) . ?
 C2 C3 1.3875(17) . ?
 C7 C7 1.547(2) 3_665 ?
 C6 H6 0.9500 . ?
 C6 C5 1.3887(18) . ?
 C5 H5 0.9500 . ?
 C5 C4 1.381(2) . ?
 C3 H3 0.9500 . ?
 C3 C4 1.3908(19) . ?
 C4 H4 0.9500 . ?

loop_
  _geom_angle_atom_site_label_1
  _geom_angle_atom_site_label_2
  _geom_angle_atom_site_label_3
  _geom_angle
  _geom_angle_site_symmetry_1
  _geom_angle_site_symmetry_3
  _geom_angle_publ_flag
 C2 C1 C7 122.19(10) . . ?
 C6 C1 C2 119.17(11) . . ?
 C6 C1 C7 118.50(10) . . ?
 C1 C2 C8 120.82(11) . . ?
 C3 C2 C1 120.30(11) . . ?
 C3 C2 C8 118.88(11) . . ?
 O1 C7 C1 123.19(11) . . ?
 O1 C7 C7 119.83(13) . 3_665 ?
 C1 C7 C7 116.97(12) . 3_665 ?
 F1 C8 F3 106.41(10) . . ?
 F1 C8 C2 112.52(10) . . ?
 F3 C8 C2 112.16(10) . . ?
 F2 C8 F1 106.75(10) . . ?
 F2 C8 F3 106.55(10) . . ?
 F2 C8 C2 112.03(11) . . ?
 C1 C6 H6 119.8 . . ?
 C5 C6 C1 120.40(11) . . ?
 C5 C6 H6 119.8 . . ?
 C6 C5 H5 120.1 . . ?
 C4 C5 C6 119.89(12) . . ?
 C4 C5 H5 120.1 . . ?
 C2 C3 H3 120.1 . . ?
 C2 C3 C4 119.76(11) . . ?
 C4 C3 H3 120.1 . . ?
 C5 C4 C3 120.45(12) . . ?
 C5 C4 H4 119.8 . . ?
 C3 C4 H4 119.8 . . ?

loop_
  _geom_torsion_atom_site_label_1
  _geom_torsion_atom_site_label_2
  _geom_torsion_atom_site_label_3
  _geom_torsion_atom_site_label_4
  _geom_torsion
  _geom_torsion_site_symmetry_1
  _geom_torsion_site_symmetry_2
  _geom_torsion_site_symmetry_3
  _geom_torsion_site_symmetry_4
  _geom_torsion_publ_flag
 C1 C2 C8 F1 82.84(13) . . . . ?
 C1 C2 C8 F3 -37.10(15) . . . . ?
 C1 C2 C8 F2 -156.88(11) . . . . ?
 C1 C2 C3 C4 -0.98(18) . . . . ?
 C1 C6 C5 C4 -1.82(19) . . . . ?
 C2 C1 C7 O1 -58.13(17) . . . . ?
 C2 C1 C7 C7 123.13(13) . . . 3_665 ?
 C2 C1 C6 C5 2.08(18) . . . . ?
 C2 C3 C4 C5 1.3(2) . . . . ?
 C7 C1 C2 C8 -5.20(17) . . . . ?
 C7 C1 C2 C3 174.94(11) . . . . ?
 C7 C1 C6 C5 -173.70(11) . . . . ?
 C8 C2 C3 C4 179.15(11) . . . . ?
 C6 C1 C2 C8 179.19(11) . . . . ?
 C6 C1 C2 C3 -0.67(17) . . . . ?
 C6 C1 C7 O1 117.51(13) . . . . ?
 C6 C1 C7 C7 -61.23(17) . . . 3_665 ?
 C6 C5 C4 C3 0.1(2) . . . . ?
 C3 C2 C8 F1 -97.30(13) . . . . ?
 C3 C2 C8 F3 142.77(11) . . . . ?
 C3 C2 C8 F2 22.99(16) . . . . ?

_shelx_res_file
;
TITL higashi_220125_auto_a.res in P2(1)/c
    higashi_220125_auto.res
    created by SHELXL-2018/3 at 11:39:35 on 25-Jan-2022
REM Old TITL higashi_220125_auto in P2(1)/c
REM SHELXT solution in P2(1)/c
REM R1 0.144, Rweak 0.303, Alpha 0.030, Orientation as input
REM Formula found by SHELXT: C4 O F2
CELL 1.54184 7.82524 13.682361 7.245322 90 116.5196 90
ZERR 2 0.000166 0.00025 0.000142 0 0.0025 0
LATT 1
SYMM -X,0.5+Y,0.5-Z
SFAC C H F O
UNIT 32 16 12 4

L.S. 60
PLAN  5
SIZE 0.08 0.109 0.141
TEMP -150
CONF
fmap 2
ACTA
MORE -1
BOND $H
REM <olex2.extras>
REM <HklSrc "%.\\higashi_220125_auto.hkl">
REM </olex2.extras>

WGHT    0.057000    0.188500
FVAR       9.34511
F1    3    0.816865    0.700941    0.410020    11.00000    0.02291    0.03656 =
         0.05028   -0.00333    0.01397   -0.00622
F3    3    0.816952    0.544058    0.420950    11.00000    0.02439    0.03676 =
         0.04345    0.00222    0.01157    0.01012
F2    3    0.820424    0.627608    0.673401    11.00000    0.03144    0.07778 =
         0.02355   -0.00452    0.00097    0.00405
O1    4    0.618060    0.605627   -0.007244    11.00000    0.03904    0.03074 =
         0.03846   -0.00539    0.02505   -0.00836
C1    1    0.425979    0.586865    0.169405    11.00000    0.02131    0.02061 =
         0.02387    0.00087    0.00985    0.00033
C2    1    0.530962    0.624188    0.368284    11.00000    0.02016    0.02248 =
         0.02335    0.00115    0.00900    0.00025
C7    1    0.519205    0.553314    0.039558    11.00000    0.02044    0.02702 =
         0.02154   -0.00091    0.00753   -0.00089
C8    1    0.745727    0.624431    0.468042    11.00000    0.02218    0.03307 =
         0.02523   -0.00152    0.00677    0.00147
C6    1    0.226976    0.586751    0.083005    11.00000    0.02121    0.02829 =
         0.02805   -0.00041    0.00681   -0.00140
AFIX  43
H6    2    0.154466    0.559582   -0.050195    11.00000   -1.20000
AFIX   0
C5    1    0.134246    0.626111    0.190535    11.00000    0.02090    0.02785 =
         0.04670    0.00234    0.01619    0.00120
AFIX  43
H5    2   -0.001332    0.627560    0.129367    11.00000   -1.20000
AFIX   0
C3    1    0.438009    0.661537    0.477172    11.00000    0.03164    0.02747 =
         0.02985   -0.00508    0.01678   -0.00270
AFIX  43
H3    2    0.509713    0.685914    0.613099    11.00000   -1.20000
AFIX   0
C4    1    0.239477    0.663157    0.386597    11.00000    0.03255    0.02784 =
         0.04568   -0.00353    0.02619    0.00092
AFIX  43
H4    2    0.175801    0.689922    0.460057    11.00000   -1.20000
AFIX   0
HKLF 4


REM  higashi_220125_auto_a.res in P2(1)/c
REM wR2 = 0.0991, GooF = S = 1.064, Restrained GooF = 1.064 for all data
REM R1 = 0.0360 for 1365 Fo > 4sig(Fo) and 0.0376 for all 1452 data
REM 109 parameters refined using 0 restraints

END

WGHT      0.0570      0.1885

REM Highest difference peak  0.222,  deepest hole -0.303,  1-sigma level  0.056
Q1    1   0.6320  0.6238  0.4196  11.00000  0.05    0.22
Q2    1   0.3322  0.5640  0.1595  11.00000  0.05    0.19
Q3    1   0.4821  0.5873  0.2778  11.00000  0.05    0.15
Q4    1   0.5000  0.5000  0.0000  10.50000  0.05    0.15
Q5    1   0.3192  0.7325  0.2677  11.00000  0.05    0.15
;
_shelx_res_checksum                66206
_shelx_hkl_file
;
   0   0   1 17.0028 19.1722  25
   0   0   1 18.7412 17.6826  32
   0   0   1 12.1166 15.8771  34
   0   0   2 381362. 9097.86  34
   0   0   2 389453. 9100.40  25
   0   0   3 21.8067 39.7532  25
   0   0   3-21.3332 35.3867  34
   0   0   4 22538.4 759.986  30
   0   0   4 24010.0 770.827  32
   0   0   4 21905.9 751.360  35
   0   0   5 15.0826 68.4441  13
   0   0   5-13.7293 59.1058  21
   0   0   5 14.8605 56.4214  16
   0   0   5 95.7461 72.1192  10
   0   0  -5-23.2754 39.1660  27
   0   0   5 60.3946 73.4764  15
   0   0   5 15.1690 57.5926  26
   0   0   5 15.2707 60.0138  30
   0   0   5-15.8960 51.0075  32
   0   0   5-45.1244 62.9303  35
   0   0   6 6431.76 364.155  10
   0   0   6 6155.06 354.245  21
   0   0   6 7179.82 391.218  16
   0   0   6 6818.73 394.007  32
   0   0   6 6378.64 381.624  26
   0   0   6 7111.63 396.590  15
   0   0   6 6491.77 379.115  17
   0   0   7 13.4128 52.7125  31
   0   0   7-25.0741 59.6696  17
   0   0   7-13.3622 52.5138  33
   0   0   7-13.9464 66.3776  15
   0   0   7 25.5425 54.9817  16
   0   0   7-21.6082 52.5776  21
   0   0   8 1289.66 96.1048  33
   0   0   8 1294.24 96.0823  31
   0  -1   0 255.166 18.9861  27
   0   1   1 23859.8 610.271  32
   0  -1   1 24610.3 616.699  29
   0  -1   1 24385.7 612.141  25
   0   1   1 23390.0 604.108  24
   0   1   2 37113.5 964.102  32
   0   1   2 34626.8 931.465  24
   0  -1   2 34337.8 957.786  34
   0  -1   2 38488.2 968.057  25
   0  -1   3 26622.5 783.126  25
   0  -1   3 25561.3 776.891  34
   0   1   3 26428.1 785.140  32
   0  -1   4 124624. 3395.37  30
   0   1   4 137860. 3417.92  32
   0   1   4 132656. 3409.46  30
   0  -1  -4 136427. 3358.50  27
   0   1   4 135546. 3407.59  35
   0   1   5 18070.0 703.382  16
   0   1   5 18432.1 705.709  14
   0  -1   5 18730.4 705.300  17
   0   1   5 17149.5 677.865  21
   0  -1   5 19551.0 715.720  15
   0  -1   5 19170.1 680.119  10
   0   1   5 16494.7 683.865  13
   0  -1  -5 18130.5 642.717  27
   0  -1   5 18855.6 701.041  16
   0   1   5 19548.8 722.253  32
   0  -1   5 16929.6 689.105  35
   0  -1   5 17401.9 662.057  21
   0  -1   5 17369.2 694.016  26
   0   1   5 18283.7 687.274  10
   0   1   5 19585.3 716.785  30
   0  -1   5 17045.3 638.057  18
   0  -1   6 1924.71 198.421  15
   0   1   6 1648.74 186.416  14
   0   1   6 1581.94 182.009  10
   0  -1   6 1686.52 184.682  16
   0  -1   6 1611.35 184.397  17
   0   1   6 1614.15 177.554  21
   0  -1   6 1670.95 191.717  26
   0   1   6 1301.14 164.617  17
   0  -1   6 1528.78 181.410  32
   0   1   6 1472.16 175.574  16
   0   1   6 1402.06 175.630  32
   0  -1   6 1378.03 166.186  10
   0  -1   6 1681.18 172.793  21
   0  -1   7-12.7195 44.7103  31
   0  -1   7-12.9357 54.1203  33
   0   1   7-40.4331 62.6716  33
   0   1   7-12.9413 52.5271  16
   0  -1   7 24.7257 57.4875  16
   0   1   7 12.1180 50.6991  17
   0   1   7 40.3705 59.5203  14
   0  -1   7 38.1431 56.2363  17
   0   1   7-11.7071 55.7192  21
   0  -1   7 13.7217 63.8065  15
   0   1   7-13.7279 59.0999  31
   0   1   8 75.9511 35.1663  31
   0   1   8 130.359 34.9728  16
   0   1   8 110.776 35.6382  33
   0  -2   0 40421.7 1020.84  27
   0   2   1 342781. 8461.77  34
   0   2   1 342753. 8463.16  32
   0   2   1 343854. 8462.59  25
   0  -2   1 343439. 8464.09  34
   0  -2   1 356498. 8464.59  32
   0  -2  -1 351018. 8472.82  27
   0  -2   1 352285. 8464.69  25
   0  -2   2 11026.5 367.365  34
   0  -2   2 12807.4 378.991  32
   0  -2   2 12295.2 375.513  25
   0   2   2 11789.3 372.498  32
   0  -2   2 11698.3 382.237  29
   0  -2  -2 11663.2 363.106  27
   0   2   2 11461.3 367.996  34
   0   2   2 11518.8 369.511  25
   0   2   2 11872.2 360.887  24
   0   2   3 252446. 6549.21  25
   0  -2   3 273465. 6564.04  25
   0   2   3 260679. 6559.73  32
   0  -2   3 257248. 6559.94  32
   0   2   3 268187. 6555.39  34
   0  -2  -3 271019. 6533.23  27
   0  -2   4 3033.72 211.297  30
   0  -2   4 2802.74 201.177  35
   0  -2   4 2973.37 207.277  13
   0  -2   4 3167.87 215.098  14
   0   2   4 2829.82 203.259  30
   0   2   4 2812.92 201.173  15
   0  -2   4 3361.92 218.997  26
   0   2   4 2592.87 193.668  32
   0   2   4 2817.27 201.880  26
   0  -2   4 2840.20 203.644  32
   0   2   4 3198.08 214.086  35
   0   2   4 2834.49 203.286  21
   0  -2   4 2820.56 200.728  15
   0   2   4 3146.59 211.956  13
   0  -2  -4 3402.55 195.734  27
   0  -2   5 16632.0 660.988  13
   0  -2   5 16206.0 624.506  18
   0   2   5 17134.0 646.949  23
   0  -2   5 16555.5 622.310  21
   0   2   5 16567.2 657.174  30
   0   2   5 16739.6 663.510  32
   0  -2   5 16691.0 660.400  30
   0  -2   5 17013.1 620.907  10
   0   2   5 15080.9 641.796  13
   0   2   5 16553.5 655.108  21
   0   2   5 16452.5 652.270  10
   0  -2   5 15929.4 650.520  15
   0  -2   5 16086.1 644.539  16
   0   2   5 16402.2 657.024  35
   0  -2   5 17019.2 669.096  32
   0   2   5 16749.1 671.642  14
   0   2   5 16771.4 678.568  16
   0  -2   5 16738.3 663.538  26
   0  -2  -5 16349.9 601.789  27
   0   2   5 17244.0 666.482  26
   0   2   5 17229.5 662.581  15
   0  -2   5 16769.2 662.949  35
   0  -2   6 12.4723 52.1819  21
   0  -2   6 38.4909 66.3850  10
   0  -2   6-16.6942 71.8702  15
   0   2   6 51.3685 75.7354  14
   0   2   6 32.4621 73.6561  10
   0  -2   6 17.1779 52.2923  32
   0   2   6 30.7220 64.2676  17
   0  -2   6-15.6206 69.0911  16
   0   2   6 33.2054 71.4763  15
   0   2   6 32.3115 71.4579  21
   0  -2   6-96.5576 74.8327  33
   0   2   6 34.1363 48.9869  32
   0  -2   6 11.8792 41.7568  18
   0   2   6 50.7977 70.8425  16
   0  -2   7 13.0994 59.4535  15
   0   2   7-12.8430 55.3002  16
   0   2   7 91.7605 63.8008  15
   0   2   7 60.7116 61.6141  21
   0  -2   7 46.8321 50.4149  16
   0  -2   7 97.2948 61.7132  33
   0   2   7 52.9658 58.5770  14
   0  -2   7 12.6708 57.5090  17
   0   2   7 45.8371 53.2962  17
   0  -2   7 46.5030 50.0608  31
   0   2   8 1307.67 91.2510  16
   0   2   8 1206.81 92.7927  33
   0  -3   0 11.7541 24.7702  27
   0  -3  -1 282881. 6890.34  27
   0  -3   1 278939. 6863.83  32
   0  -3   1 281668. 6862.81  34
   0  -3   1 277246. 6891.91  29
   0  -3   1 280501. 6863.17  25
   0   3   1 281202. 6862.55  34
   0   3   1 280530. 6861.93  25
   0   3   1 286149. 6862.94  32
   0   3   2 82620.3 2067.40  34
   0  -3   2 79063.7 2065.19  25
   0  -3   2 80197.1 2067.21  34
   0   3   2 79235.4 2071.79  24
   0  -3  -2 85404.9 2074.75  27
   0  -3   2 83400.2 2072.95  32
   0   3   2 80336.4 2070.23  32
   0   3   2 80458.1 2066.37  25
   0   3   3 4552.91 205.414  24
   0   3   3 4610.85 228.305  32
   0  -3   3 4700.96 226.829  25
   0  -3   3 4543.52 226.825  32
   0   3   3 4565.43 223.200  25
   0  -3  -3 4560.63 211.666  27
   0   3   4 30651.9 944.322  15
   0  -3   4 31829.8 958.800  30
   0  -3   4 29815.8 949.144  17
   0  -3   4 32141.9 961.467  32
   0  -3  -4 29394.0 901.694  27
   0   3   4 28745.4 936.567  30
   0  -3   4 30051.5 950.969  14
   0   3   4 31336.0 950.263  26
   0  -3   4 29557.3 942.534  35
   0  -3   4 29059.8 937.030  15
   0  -3   4 29994.1 941.571  11
   0   3   4 29886.0 937.947  13
   0  -3   4 28391.4 932.741  13
   0  -3   4 30005.3 944.151  16
   0  -3   4 31233.5 952.378  26
   0   3   4 27899.5 927.028  35
   0   3   4 28688.5 942.199  23
   0   3   4 30415.2 949.247  32
   0   3   5 442.631 99.7636  15
   0  -3   5 419.747 101.349  26
   0  -3   5 435.915 99.1123  32
   0  -3  -5 364.715 75.5505  27
   0  -3   5 321.496 89.4772  33
   0  -3   5 378.125 94.9697  16
   0   3   5 409.419 106.385  35
   0  -3   5 360.135 82.1060  10
   0  -3   5 402.860 95.0279  15
   0  -3   5 580.600 113.269  14
   0   3   5 474.014 108.806  26
   0   3   5 326.128 98.3500  16
   0  -3   5 413.310 82.2882  21
   0  -3   5 397.037 99.6733  17
   0   3   5 338.030 97.1152  13
   0  -3   5 421.151 99.1487  11
   0   3   5 256.912 82.0191  14
   0   3   5 446.004 99.1563  32
   0  -3   5 345.646 102.736  35
   0   3   5 489.416 105.771  23
   0  -3   6 1870.04 195.183  15
   0   3   6 1607.06 183.909  21
   0  -3   6 1880.35 189.828  16
   0   3   6 1309.60 167.231  15
   0   3   6 2045.54 206.621  16
   0   3   6 1936.29 201.751  14
   0   3   6 1587.79 181.326  32
   0  -3   6 1476.16 166.078  31
   0  -3   6 1869.40 194.355  32
   0  -3   6 1895.48 195.414  14
   0  -3   6 1786.05 170.817  18
   0  -3   6 1516.18 174.754  33
   0   3   7 2436.27 197.584  14
   0  -3   7 2749.95 194.784  16
   0   3   7 2501.98 186.109  17
   0   3   7 2934.37 209.746  21
   0   3   7 2963.77 219.677  31
   0   3   7 2928.81 215.522  16
   0  -3   7 2158.64 169.736  31
   0  -3   7 2653.93 191.354  33
   0   3   8 111.021 32.2299  14
   0   3   8 109.857 31.3271  16
   0  -4   0 999999. 24325.9  27
   0  -4  -1 9116.65 302.583  27
   0   4   1 9041.65 260.765  32
   0  -4   1 8952.31 261.244  32
   0  -4   1 9112.26 301.748  29
   0   4   2 833.638 82.1780  24
   0  -4   2 784.020 68.0577  32
   0  -4   2 691.058 65.5024  25
   0   4   2 715.677 67.4333  32
   0  -4   2 571.639 72.2974  29
   0  -4  -2 803.300 76.5616  27
   0   4   3 803.105 87.6909  24
   0  -4  -3 942.160 92.7106  27
   0   4   3 936.659 96.2350  32
   0  -4   3 1046.75 101.698  32
   0  -4   4 519.595 92.7313  11
   0  -4   4 238.899 67.5291  35
   0  -4   4 216.217 72.3176  13
   0  -4   4 117.562 54.9360  32
   0   4   4 194.046 63.6720  30
   0   4   4 315.526 72.3347  32
   0   4   4 201.705 72.5670  23
   0  -4   4 305.469 77.2030  15
   0  -4   4 136.664 58.0366  26
   0   4   4 236.622 66.8897  15
   0  -4   4 185.840 62.6017  33
   0  -4  -4 142.932 51.4518  27
   0  -4   4 259.663 65.1768  20
   0   4   4 252.755 78.1930  21
   0   4   4 408.114 82.4267  13
   0  -4   4 193.680 65.6223  30
   0  -4   4 208.393 69.4694  14
   0  -4   4 175.738 59.6896  16
   0  -4   4 272.746 76.7139  17
   0   4   4 260.346 72.8468  26
   0   4   4 295.729 77.1925  35
   0  -4   5 351.583 92.2031  16
   0  -4   5 420.123 100.382  17
   0  -4   5 435.460 108.672  14
   0   4   5 344.630 104.735  10
   0   4   5 564.576 103.861  32
   0   4   5 447.659 104.118  15
   0   4   5 405.469 100.605  23
   0  -4   5 350.380 93.0780  33
   0  -4   5 541.071 106.156  32
   0  -4   5 378.716 97.4604  11
   0   4   5 564.838 109.469  26
   0   4   5 413.230 107.883  14
   0  -4   5 439.914 98.1076  26
   0  -4   5 292.025 71.8502  20
   0   4   5 508.826 112.253  21
   0   4   5 335.420 102.619  16
   0  -4   5 670.750 118.811  15
   0  -4   6 36058.7 1160.14  31
   0  -4   6 37096.6 1224.90  17
   0  -4   6 38284.8 1202.41  16
   0  -4   6 38560.4 1209.31  33
   0  -4   6 38786.6 1229.11  14
   0  -4   6 39721.5 1221.77  15
   0   4   6 39739.3 1261.40  14
   0  -4   6 37308.5 1187.49  18
   0   4   6 37113.8 1239.41  16
   0   4   6 39579.7 1217.60  15
   0   4   7 2606.05 206.433  31
   0  -4   7 2731.27 185.966  33
   0   4   7 2819.87 206.725  16
   0   4   7 2818.01 205.670  14
   0   4   7 2784.85 204.357  21
   0   4   7 2909.09 186.380  17
   0  -5   0 10.6377 34.1353  27
   0  -5   1 269845. 6426.12  29
   0  -5   1 249787. 6337.07  32
   0  -5  -1 266961. 6429.99  27
   0   5   1 266458. 6338.57  32
   0   5   2 27.7618 25.2942  32
   0  -5   2 50.5048 38.0489  29
   0   5   2 7.18369 31.7822  24
   0  -5   2 42.0225 27.2269  32
   0  -5  -2 25.8158 32.7529  27
   0  -5  -3 5993.82 276.925  27
   0  -5   3 6730.88 286.321  32
   0   5   3 6215.39 278.868  32
   0  -5   3 6222.83 301.491  29
   0   5   3 6654.53 295.693  24
   0   5   4 22150.6 747.831  13
   0   5   4 21858.6 747.213  15
   0  -5   4 22730.4 754.636  26
   0  -5   4 22238.8 768.466  16
   0  -5   4 23408.7 764.148  35
   0   5   4 22140.4 746.059  35
   0  -5   4 23235.0 792.175  14
   0  -5   4 21736.9 763.253  33
   0   5   4 23196.5 765.804  32
   0  -5   4 22701.2 785.915  11
   0  -5  -4 22097.5 734.717  27
   0   5   4 22432.6 753.202  26
   0  -5   4 24522.6 775.080  32
   0  -5   4 21793.4 748.230  15
   0   5   4 22987.8 791.907  21
   0  -5   4 22360.0 785.352  17
   0  -5   5 2230.10 208.466  14
   0  -5   5 2014.71 187.349  26
   0  -5   5 2149.38 197.505  16
   0  -5   5 1883.21 177.760  20
   0   5   5 1801.69 190.858  21
   0  -5   5 1750.31 182.826  11
   0   5   5 1738.66 177.004  15
   0  -5   5 2012.21 186.975  32
   0  -5   5 1953.43 186.336  15
   0   5   5 1891.91 201.902  10
   0   5   5 1948.36 183.995  32
   0  -5   5 1719.40 158.352  31
   0   5   5 2125.95 203.215  23
   0  -5   5 2282.51 200.040  33
   0  -5   5 2170.86 205.715  17
   0  -5   6 359.519 91.5021  18
   0   5   6 411.210 104.558  14
   0   5   6 395.434 114.917  10
   0   5   6 303.230 98.8512  21
   0   5   6 397.344 111.741  16
   0   5   6 355.125 88.0436  15
   0  -5   6 343.951 86.4528  15
   0  -5   6 241.958 78.7884  33
   0   5   7 1070.23 123.224  14
   0   5   7 1153.91 129.372  16
   0   5   7 808.747 107.926  31
   0  -6   0 10656.2 382.119  27
   0  -6  -1 16719.9 541.361  27
   0  -6   1 17207.9 536.408  29
   0  -6   2 469.121 51.2082  32
   0  -6   2 432.086 72.9292  29
   0   6   2 449.411 49.7495  32
   0  -6  -2 490.755 73.8691  27
   0   6   2 534.869 78.6304  24
   0  -6   3 41597.3 1161.06  32
   0   6   3 42101.7 1159.49  32
   0   6   3 43010.1 1219.37  24
   0  -6   3 39277.9 1187.84  33
   0   6   3 42182.5 1234.20  23
   0  -6   3 43749.3 1241.88  29
   0  -6  -3 40284.9 1189.14  27
   0   6   4 1078.94 120.993  15
   0   6   4 972.779 116.869  24
   0   6   4 934.792 129.968  21
   0   6   4 1041.78 139.322  23
   0  -6   4 1204.35 139.550  33
   0  -6  -4 896.646 115.212  27
   0   6   4 1253.47 147.349  10
   0  -6   4 1128.91 120.641  32
   0   6   4 1109.57 121.812  32
   0   6   5 5364.83 333.232  10
   0  -6   5 4986.88 305.184  20
   0  -6   5 5461.80 329.166  11
   0  -6   5 5034.91 306.894  33
   0   6   5 5190.15 333.996  21
   0  -6   5 5571.42 306.510  15
   0  -6   5 4906.93 293.854  32
   0   6   5 5470.24 306.646  15
   0   6   6 667.668 123.415  21
   0   6   6 554.057 120.871  10
   0  -6   6 820.681 130.168  18
   0   6   6 732.493 133.370  16
   0   6   6 703.841 124.131  14
   0   6   6 795.394 125.165  31
   0   6   7 343.812 74.2136  16
   0   6   7 290.948 70.5846  21
   0   6   7 192.016 59.7722  31
   0   6   7 295.817 70.1322  14
   0  -7   0-8.32779 39.6362  27
   0  -7  -1 48984.8 1378.36  27
   0  -7   1 49971.5 1361.74  29
   0  -7   2 111766. 2863.51  29
   0  -7  -2 110242. 2857.01  27
   0   7   2 106774. 2868.51  24
   0   7   3 470.779 87.5039  24
   0   7   3 450.812 86.9048  21
   0   7   3 356.302 84.2137  23
   0  -7   3 392.077 86.7013  29
   0   7   3 389.106 74.3626   9
   0  -7  -3 400.517 81.3218  27
   0   7   4 75.1134 47.5426  24
   0  -7  -4 68.8779 45.1272  27
   0   7   4 27.2282 60.2252  10
   0   7   4-14.4299 62.1311  21
   0   7   4 15.3393 62.2691  23
   0  -7   5 5792.13 336.197  20
   0  -7   5 5549.18 341.631  11
   0   7   5 5676.93 355.911  23
   0   7   5 5503.44 336.172  10
   0   7   5 6157.85 357.888  21
   0   7   6 14.3843 54.6179  14
   0   7   6-27.9288 67.9601  21
   0  -7   6 69.3330 59.7009  18
   0   7   6 85.4564 56.7720  31
   0   7   6 13.6378 71.9106  10
   0   7   7 3139.98 169.407  31
   0   7   7 3353.46 195.666  16
   0   7   7 3596.38 196.161  14
   0   7   7 3809.59 202.723  21
   0  -8   0 454.834 77.2400  29
   0  -8   1 1478.03 130.417  29
   0  -8  -1 1645.70 144.951  27
   0  -8  -2 24648.5 812.311   5
   0   8   2 25182.3 816.387   9
   0   8   2 25909.4 846.013  24
   0  -8  -2 24796.7 816.567  27
   0   8   2 24788.7 806.998  23
   0  -8   2 26583.9 826.103  29
   0   8   3 3132.46 208.835  10
   0   8   3 2961.81 221.951  24
   0   8   3 2928.52 221.445  23
   0  -8   3 3259.35 232.243  29
   0   8   3 2870.48 210.980  21
   0   8   3 2833.04 207.328   9
   0  -8  -3 3373.11 221.224  27
   0   8   4 1845.47 179.799  24
   0   8   4 1910.07 186.080  10
   0   8   4 2109.85 195.591  21
   0   8   5 6393.54 337.628  31
   0   8   5 7203.92 398.337  23
   0   8   5 6968.13 379.618  21
   0  -8   5 7034.73 378.311  20
   0   8   5 6867.54 371.762  10
   0  -8   5 6639.31 375.194  11
   0  -8   6 19190.3 691.073  18
   0   8   6 19719.7 685.306  21
   0   8   6 18751.7 683.339  14
   0   8   6 17764.9 623.392  31
   0   8   6 19575.0 676.092  10
   0   8   7 64.2697 31.4261  14
   0   8   7 98.1761 42.2694  21
   0  -9   0 18.3678 42.7077  29
   0  -9   1 16455.3 610.564   5
   0  -9  -1 16266.5 617.526   5
   0  -9   1 16536.9 583.657  29
   0  -9  -1 16745.2 614.866  27
   0   9   1 16687.4 612.800   9
   0  -9   2 3043.49 215.053   5
   0   9   2 3608.53 245.618  24
   0   9   2 2798.36 208.963  23
   0  -9  -2 3107.98 221.941   5
   0  -9  -2 3182.81 225.136  27
   0  -9   2 3129.03 219.943  29
   0   9   2 3274.86 226.621   9
   0   9   3 3940.80 266.292  23
   0   9   3 3542.71 236.223  21
   0   9   3 3875.51 253.326   9
   0  -9  -3 3692.10 245.512  27
   0  -9   3 3838.95 260.813  29
   0  -9  -3 3492.55 235.107   5
   0   9   3 4043.74 275.969  24
   0   9   4 5531.96 324.046  21
   0   9   4 5329.29 307.142  10
   0   9   4 5204.14 317.635  24
   0  -9   5 58.1626 64.3929  20
   0   9   5 191.989 83.2225  10
   0   9   5 207.259 83.0083  21
   0   9   5 184.763 87.0462  23
   0  -9   5 88.3494 68.5451  11
   0   9   6 191.348 66.3298  21
   0  -9   6 145.722 65.4444  18
   0   9   6 106.483 57.2930  14
   0   9   6 182.949 70.6718  16
   0  10   0 638.045 110.084   9
   0 -10   0 760.407 98.8731  29
   0 -10   1 663.963 114.842   5
   0  10   1 406.344 92.1819   9
   0 -10   1 607.473 97.8146  29
   0 -10  -1 643.758 116.023   5
   0  10   2 340.314 81.3425  23
   0 -10   2 259.408 73.7973  29
   0 -10  -2 309.840 89.6727   5
   0 -10   2 420.676 93.7844   5
   0  10   2 407.858 97.2167  24
   0  10   2 499.537 102.877   9
   0 -10  -2 385.365 91.9937  27
   0  10   3 54.1812 59.9326   9
   0  10   3 144.810 68.9397  23
   0 -10  -3 76.7462 58.0668   5
   0  10   3 16.1664 49.2387  24
   0 -10  -3 94.5865 56.5551  27
   0  10   4 264.668 93.5438  23
   0  10   4 150.850 53.7068   9
   0 -10   4 33.8269 80.5944  20
   0  10   4 232.302 77.5739  21
   0  10   5 92.7763 58.8561  21
   0 -10   5 80.4628 60.8730  20
   0  10   5 96.2532 68.3698  23
   0 -10   5-13.3133 55.7186  11
   0  10   6 399.032 66.0075  21
   0  10   6 402.148 70.2149  14
   0 -10   6 331.116 69.7579  18
   0 -10  -6 271.780 59.1513   3
   0  10   6 433.889 77.7740  16
   0  11   0-14.9083 60.5108   9
   0 -11   0 10.6677 39.0293  29
   0  11  -1 24519.4 869.074   9
   0 -11   1 25258.3 886.803   5
   0  11   1 26202.1 907.111  24
   0  11   1 26457.1 892.096   9
   0 -11   1 22579.9 806.761  29
   0 -11  -1 25234.4 893.150   5
   0 -11  -2 4303.19 292.013   5
   0  11   2 3994.54 257.104  23
   0 -11   2 3994.90 264.685  29
   0 -11   2 4175.44 277.569   5
   0  11   2 4344.61 288.938   9
   0  11   2 4658.01 310.559  24
   0  11   3 1689.80 186.664  24
   0  11  -3 1585.22 160.344   9
   0  11   3 1817.96 175.902  23
   0  11   3 1736.07 176.895   9
   0  11   4 7775.14 357.498  21
   0  11   4 8500.54 410.086  23
   0 -11   5 248.009 73.7527  11
   0 -11   5 357.895 88.3902  18
   0  11   5 407.059 71.4837  21
   0 -11   5 430.641 88.0117  20
   0 -11  -6 44.0307 27.1906   3
   0  11   6 18.7115 29.6855  16
   0  11   6-21.0309 29.7046  14
   0  12   0 30290.5 1029.76   9
   0  12   1 263.002 85.4562  24
   0  12   1 354.165 104.704   9
   0  12  -1 171.105 80.6217   9
   0 -12  -1 84.5949 70.9433   5
   0 -12   1 210.062 91.4141   5
   0  12   2 689.023 127.825  24
   0 -12  -2 613.161 120.510   5
   0  12  -2 701.237 124.229   9
   0  12   2 712.008 123.765   9
   0  12   3 75.6823 58.7007  23
   0  12   3 146.636 71.6149   9
   0  12  -3 84.0546 58.4818   9
   0  12   4 187.375 71.4444  23
   0 -12   5 1340.03 128.225  20
   0  12   5 1641.91 139.036  16
   0 -12   5 1465.87 128.925  11
   0  12   5 1420.46 123.613  14
   0 -12   5 1573.85 142.071  18
   0  13   0 33.8576 54.3257  24
   0  13   0 16.1661 76.9450   9
   0  13  -1 5245.44 324.781   9
   0 -13  -1 5102.39 334.540   5
   0  13   1 4936.85 336.172  24
   0  13   1 4811.25 318.025   9
   0  13  -2 1783.89 182.059   9
   0  13   2 2157.66 202.266   9
   0  13  -3 5324.75 275.593   9
   0  13   3 4851.21 261.841  23
   0  13   3 5174.30 287.230   9
   0 -13   3 5667.00 328.168  20
   0 -13   4 1012.65 124.555  11
   0 -13   4 1201.47 130.462  18
   0 -13   4 993.083 129.738  20
   0 -13   5 4145.84 198.555  18
   0 -13   5 5029.71 211.464  20
   0 -13  -5 4476.79 208.863   3
   0  13   5 3362.66 163.397  14
   0 -13   5 3915.70 182.282  11
   0  13   5 4052.54 186.988  16
   0  14   0 3164.25 244.611   9
   0  14  -1 433.878 105.813   9
   0 -14   1 358.362 81.8943  20
   0  14   1 513.735 109.919   9
   0  14  -2 3667.91 238.512   9
   0  14   2 3933.80 257.043   9
   0 -14   2 3590.73 247.348  20
   0  14  -3 2021.38 142.722   9
   0  14   3 2108.61 159.811   9
   0 -14   3 2028.47 154.545  18
   0 -14   3 2395.48 190.161  20
   0 -14   4 755.320 83.6684  18
   0 -14   4 901.537 100.711  20
   0 -14   4 924.816 98.4117  11
   0  15   0 75.4223 66.3042   9
   0 -15   1 871.094 103.864  20
   0  15  -1 1098.34 130.825   9
   0  15  -2 4105.87 225.633   9
   0 -15   2 3710.27 220.690  20
   0  15   2 4462.30 242.465   9
   0 -15   3-7.99908 37.1964  20
   0 -15   4 275.906 42.5240  20
   0  16   0 84.2139 55.4014   9
   0  16  -1 97.9649 51.1202   9
   0  16   1 97.3793 53.9497   9
   0  16  -2 508.714 62.2946   9
   0  16   2 576.987 71.5050   9
   0 -16   3 190.153 36.4663  11
   0  17   0 5.50627 25.6047   9
   0  17   1 53.6151 28.8682   9
  -1   0   8 10862.6 415.161  31
  -1   0   8 11819.6 422.209  17
  -1   0   8 10738.4 384.506  16
  -1   0   8 10400.3 395.442  33
  -1   0   7-27.1339 53.3214  16
  -1   0   7 137.959 72.7431  21
  -1   0   7 15.7563 69.6934  26
  -1   0   7 137.074 75.7143  14
  -1   0   7-15.6836 69.3721  15
  -1   0   6 6023.78 361.943  10
   1   0  -6 6365.48 349.502  27
  -1   0   6 6850.86 395.241  26
  -1   0   6 6590.22 384.786  30
  -1   0   6 6842.61 374.878  16
  -1   0   6 6646.16 385.564  15
  -1   0   6 6510.31 378.325  14
  -1   0   6 7074.35 380.878  21
  -1   0   6 6235.80 381.507  32
  -1   0   5 27.6168 57.7744  14
   1   0  -5-12.2711 43.1382  27
  -1   0   5 12.8536 45.1852  16
  -1   0   5 12.7891 53.5104  10
  -1   0   5 70.4764 70.0713  26
  -1   0   5 27.6921 54.4181  15
  -1   0   5 26.2415 56.4890  21
  -1   0   5 14.0614 53.3904  32
  -1   0   5 83.5812 67.7927  30
  -1   0   5 68.2820 58.7949  25
  -1   0   4 32392.2 947.993  32
  -1   0   4 29600.4 935.515  25
  -1   0   3-6.64737 37.5558  25
  -1   0   3 6.66225 37.0277  32
  -1   0   2 574.281 52.6947  29
  -1   0   2 645.030 62.4170  25
  -1   0   2 591.955 60.8123  32
  -1   0   1 2.71504 13.7752  29
   1   0   0 118561. 3000.44  28
   1   0   0 125591. 3001.75  34
   1   0   1 29.3730 28.6197  32
   1   0   1 24.5962 26.2032  34
   1   0   1-3.58040 28.6093  28
   1   0   2 356137. 8444.89  34
   1   0   2 329741. 8448.64  32
   1   0   3 8.83018 40.0716  34
   1   0   3 9.47261 44.0484  32
   1   0   4 167607. 4410.25  16
   1   0   4 178659. 4428.33  32
   1   0   4 167711. 4353.10  12
   1   0   4 173216. 4406.93  13
   1   0   4 175426. 4416.47  15
   1   0   4 166097. 4400.81  35
   1   0   4 167382. 4356.73  18
   1   0   4 172024. 4408.68  14
   1   0   4 170618. 4403.09  34
   1   0   4 166105. 4371.52  21
  -1   0  -4 170033. 4307.66  27
   1   0   4 170361. 4410.74  26
   1   0   4 173556. 4389.58  17
   1   0   5 16.5791 60.6570  15
   1   0   5 29.3189 64.8400  10
   1   0   5 47.9699 66.8991  14
   1   0   5 50.1328 58.7408  32
   1   0   5 16.4073 78.0901  13
   1   0   5-16.4339 70.7495  35
   1   0   5-14.9778 50.4074  17
   1   0   5 42.2038 57.1004  21
   1   0   5-11.8824 38.1292  12
   1   0   5-16.5566 65.0678  16
   1   0   6 18735.1 719.107  14
   1   0   6 17910.2 686.011  10
   1   0   6 18395.9 675.954  21
   1   0   6 19359.4 707.987  17
   1   0   6 19270.1 734.195  16
   1   0   6 18718.6 729.754  31
   1   0   6 18701.2 727.464  15
   1   0   7-61.0057 57.4493  16
   1   0   7-29.6464 49.1309  14
   1   0   7 10.2459 46.5017  31
  -1   1   8 207.342 59.5582  31
  -1   1   8 241.304 60.5676  17
  -1  -1   8 228.572 57.4013  31
  -1   1   8 170.380 55.5223  33
  -1   1   8 265.773 55.8034  16
  -1   1   8 342.111 71.4388  14
  -1   1   7 2546.89 217.061  14
  -1  -1   7 2756.32 211.451  16
  -1  -1   7 2550.75 225.026  26
  -1  -1   7 2536.59 209.582  33
  -1  -1   7 2639.92 205.736  21
  -1   1   7 2221.67 200.489  16
  -1  -1   7 2484.62 216.929  14
  -1   1   7 2550.41 219.230  21
  -1   1   7 2550.61 219.003  17
  -1  -1   7 2680.17 225.856  15
  -1  -1   6 1289.47 157.125  16
  -1  -1   6 1491.36 173.206  10
  -1  -1   6 1336.55 161.279  21
  -1   1   6 1101.08 157.047  14
  -1  -1   6 1611.90 186.969  26
  -1  -1   6 1331.98 171.922  15
  -1   1   6 1810.10 193.637  30
  -1   1   6 1563.12 179.096  10
  -1  -1   6 1197.86 163.751  14
  -1   1   6 1582.37 186.251  32
   1   1  -6 1357.44 154.850  27
  -1   1   6 1453.83 177.554  21
  -1   1   6 1342.42 165.410  16
   1  -1  -6 1471.73 161.805  27
  -1  -1   6 1486.62 184.483  17
  -1  -1   5 52477.6 1523.03  14
  -1   1   5 50456.4 1505.83  21
  -1   1   5 51117.7 1520.60  32
  -1  -1   5 50475.7 1496.09  21
  -1   1   5 50845.8 1518.37  26
  -1  -1   5 53513.2 1502.36  16
  -1   1   5 54057.6 1525.75  16
  -1   1   5 49227.0 1510.89  14
  -1  -1   5 49353.1 1480.69  10
  -1   1   5 50194.3 1518.39  30
  -1   1   5 48617.4 1491.10  10
  -1  -1   5 49297.1 1513.84  26
  -1  -1   5 53188.1 1529.50  15
   1  -1  -5 51819.7 1490.18  27
  -1  -1   5 53330.7 1522.73  25
  -1  -1   4 6350.24 304.908  25
  -1   1   4 6503.97 304.792  32
  -1   1   3 75587.3 1979.87  32
  -1  -1   3 75821.2 1980.51  25
  -1   1   2 60281.9 1560.69  32
  -1  -1   2 60646.7 1551.39  29
  -1  -1   2 61326.9 1562.94  25
  -1   1   1 3348.62 124.768  24
   1  -1   0 95636.3 2359.37  27
  -1   1   0 96692.5 2356.19  24
   1  -1   0 99068.0 2375.43  28
   1  -1   0 93234.9 2371.80  34
  -1  -1  -1 235581. 5762.65  27
   1  -1   1 245682. 5808.72  34
   1   1   1 231788. 5808.10  32
   1  -1   1 233847. 5808.34  28
   1   1   2 9029.08 326.180  32
   1   1   2 8752.21 253.226  24
   1  -1   2 8736.26 316.304  34
  -1  -1  -3 6796.04 261.070  27
   1   1   3 6861.67 315.199  32
   1  -1   3 6876.53 307.143  34
   1   1   4 5578.79 316.559  15
   1  -1   4 5781.09 304.460  18
   1   1   4 5899.87 320.710  14
   1  -1   4 5028.75 303.794  26
   1  -1   4 6145.14 327.431  15
   1   1   4 5705.04 317.970  32
   1   1   4 5401.21 290.594  23
   1   1   4 5187.43 303.480  13
   1  -1   4 5294.84 285.691  21
   1  -1   4 5624.80 308.923  17
   1   1   4 5564.35 308.138  21
   1   1   4 5874.06 299.206  12
   1  -1   4 5948.60 317.557  34
   1  -1   4 5656.55 312.828  14
   1  -1   4 6432.72 330.100  13
   1  -1   4 6032.13 294.421  12
   1  -1   4 5624.29 317.865  35
   1  -1   4 5905.83 324.071  16
   1  -1   5 5779.15 338.748  14
   1   1   5 5490.45 343.263  13
   1   1   5 5936.81 336.773  21
   1   1   5 4961.65 289.747  12
   1  -1   5 4843.81 300.400  10
   1   1   5 5399.78 341.959  16
   1  -1   5 5147.62 300.390  18
   1  -1   5 5517.53 293.968  12
   1  -1   5 5465.98 340.797  15
   1  -1   5 5585.88 344.468  16
   1  -1   5 5482.87 341.115  35
   1   1   5 5192.03 318.132  17
   1   1   5 5499.47 342.875  14
   1   1   5 4637.19 318.544  32
   1  -1   5 5556.50 309.023  21
   1  -1   5 5573.64 333.735  17
   1   1   5 5060.52 323.422  10
   1  -1   6 410.362 103.096  14
   1   1   6 440.823 111.417  14
   1   1   6 457.710 101.320  21
   1  -1   6 590.596 117.656  31
   1  -1   6 553.634 120.967  33
   1  -1   6 505.265 116.476  15
   1  -1   6 568.573 108.454  17
   1  -1   6 664.360 122.907  16
   1   1   6 517.433 103.265  17
   1  -1   6 545.558 93.1468  21
   1   1   6 436.509 110.788  16
   1   1   6 600.147 119.512  10
   1  -1   6 632.609 108.932  10
   1  -1   7 367.007 77.8262  33
   1   1   7 347.076 75.7254  14
   1   1   7 357.941 83.1343  31
   1   1   7 517.348 90.0928  16
   1  -1   7 297.020 70.7798  16
   1  -1   7 422.246 79.5147  14
   1  -1   7 180.671 59.2370  31
  -1   2   8 69.7379 43.8053  17
  -1   2   8 14.4208 33.5645  16
  -1   2   8 92.4329 47.5690  21
  -1   2   8 121.752 48.0504  33
  -1   2   8 83.0302 46.1731  14
  -1   2   7 29.9532 64.4764  15
  -1   2   7-29.8138 69.3182  14
  -1   2   7-29.3098 61.3140  21
  -1  -2   7-29.8345 70.9987  14
  -1  -2   7-11.2481 47.0610  21
  -1  -2   7 59.6872 60.5666  15
  -1   2   7-43.0058 61.7154  17
  -1   2   7-14.1554 53.7450  16
  -1  -2   7 36.8102 55.6820  16
  -1  -2   7-25.7661 50.6314  33
  -1  -2   7-44.5509 70.6801  17
  -1   2   6 396.214 106.945  21
  -1  -2   6 463.190 112.294  17
  -1   2   6 686.208 127.922  14
   1  -2  -6 694.707 110.527  27
  -1   2   6 606.293 129.617  10
  -1  -2   6 588.072 122.625  30
  -1   2   6 511.507 112.717  32
  -1  -2   6 464.722 102.088  21
  -1  -2   6 584.718 123.108  26
  -1  -2   6 406.647 100.945  32
  -1   2   6 652.148 120.184  16
  -1  -2   6 745.927 133.240  15
  -1  -2   6 648.971 123.786  14
  -1   2   6 847.552 137.770  26
  -1   2   6 763.246 132.302  15
  -1  -2   6 705.324 116.845  16
  -1   2   6 856.447 141.270  30
  -1   2   5 9964.21 450.080  26
  -1   2   5 8757.86 430.548  16
  -1  -2   5 8617.52 411.039  21
  -1  -2   5 9805.49 447.537  14
  -1  -2   5 8543.43 424.759  15
  -1   2   5 9577.21 440.769  32
  -1  -2   5 8595.67 425.478  30
  -1   2   5 8860.24 431.195  30
  -1  -2   5 9378.68 435.126  25
  -1   2   5 9268.16 440.960  14
  -1  -2   5 8611.53 406.800  16
  -1  -2   5 8493.26 425.106  26
  -1  -2   5 9893.08 446.588  32
  -1   2   5 9908.53 440.570  25
   1  -2  -5 9339.84 418.248  27
  -1  -2   5 9042.33 406.642  10
  -1   2   5 9449.09 439.002  15
  -1   2   4 1284.74 126.714  32
  -1  -2   4 1197.20 122.950  32
  -1  -2   4 1272.56 123.866  25
  -1   2   4 1322.95 128.422  25
   1  -2  -4 1249.13 119.188  27
  -1  -2   3 99465.9 2552.18  29
  -1  -2   3 103734. 2561.74  32
  -1  -2   3 95580.0 2548.98  25
  -1   2   3 104765. 2560.62  32
  -1   2   3 96991.1 2549.84  25
   1  -2  -3 96723.8 2546.13  27
  -1  -2   2 18091.9 521.328  32
  -1  -2   2 17976.0 520.769  25
  -1   2   2 17933.4 518.314  25
  -1   2   2 17821.4 518.927  32
   1  -2  -2 18097.4 526.079  27
  -1  -2   2 18096.3 523.660  29
  -1   2   2 17670.2 524.120  24
  -1   2   1 331171. 8093.83  24
  -1  -2   0 25405.8 676.817  27
   1  -2   0 25823.7 679.693  29
  -1   2   0 26403.1 687.605  24
   1   2   0 26385.1 688.165  34
   1   2   0 27909.1 690.486  28
   1  -2   0 27451.1 689.256  34
   1  -2   0 27205.1 697.054  27
   1  -2   0 27331.9 690.514  28
   1  -2   1 48340.4 1291.81  34
  -1  -2  -1 50217.9 1260.68  27
   1   2   1 50636.6 1294.25  28
   1   2   1 48935.9 1291.07  34
   1  -2   1 51684.8 1298.04  32
   1  -2   1 50681.1 1297.03  28
   1   2   1 51387.6 1296.71  32
   1  -2   2 21860.0 672.531  32
   1  -2   2 22867.4 669.239  34
  -1  -2  -2 22615.3 625.209  27
   1   2   2 22765.0 620.130  24
   1   2   2 23000.2 677.603  32
   1   2   2 23549.9 669.310  34
   1   2   3 95725.2 2425.65  32
   1  -2   3 91589.9 2419.38  32
   1  -2   3 90064.4 2402.12  34
   1   2   3 93593.2 2405.58  34
  -1  -2  -3 88309.2 2328.33  27
   1  -2   4 2397.99 194.467  14
   1  -2   4 2006.84 182.355  35
   1   2   4 2204.41 182.954  34
   1  -2   4 2118.35 185.783  26
   1   2   4 1987.94 177.077  13
   1  -2   4 1842.94 174.913  17
   1  -2   4 2392.76 196.564  11
   1   2   4 2024.10 171.632  12
   1  -2   4 1941.37 179.152  13
   1   2   4 1905.10 175.968  21
   1  -2   4 1943.34 179.854  16
   1  -2   4 2220.75 188.190  32
   1  -2   4 1948.38 180.026  15
   1   2   4 2090.21 184.399  32
   1  -2   4 2021.60 160.985  21
   1   2   4 2025.45 174.623  23
   1   2   4 1821.45 174.763  15
   1   2   4 1904.23 179.620  26
   1  -2   4 1944.40 160.029  12
   1  -2   4 2122.08 167.236  20
   1   2   4 2090.34 186.630  35
   1  -2   4 2006.74 178.175  18
   1  -2   5 3219.11 254.018  15
   1  -2   5 3176.62 255.484  35
   1  -2   5 3018.95 220.842  10
   1  -2   5 2596.10 228.353  31
   1  -2   5 3004.53 206.892  12
   1  -2   5 2951.62 242.871  16
   1   2   5 3034.67 231.530  23
   1   2   5 2992.44 255.495  16
   1   2   5 3103.13 253.360  35
   1  -2   5 2478.83 225.796  17
   1   2   5 3328.76 262.081  14
   1   2   5 2880.93 243.110  15
   1   2   5 3263.46 254.898  13
   1  -2   5 3154.28 250.864  32
   1  -2   5 2982.65 229.162  18
   1  -2   5 2853.47 208.220  21
   1  -2   5 2878.01 244.401  33
   1   2   5 2808.18 239.166  10
   1   2   5 3206.68 249.280  32
   1   2   5 3118.59 238.269  17
   1   2   5 3340.94 254.746  21
   1  -2   5 3510.43 257.916  14
   1  -2   5 3089.88 253.492  13
   1  -2   6 932.495 136.044  17
   1   2   6 976.600 143.816  10
   1  -2   6 855.860 133.136  14
   1   2   6 873.453 124.825  17
   1   2   6 727.365 129.152  14
   1  -2   6 1047.22 147.333  16
   1   2   6 731.260 132.632  31
   1  -2   6 856.451 135.399  33
   1  -2   6 864.011 129.621  31
   1   2   6 1024.80 153.927  16
   1   2   6 957.700 135.053  21
   1   2   7 12630.9 482.051  33
   1   2   7 13118.4 480.658  16
   1   2   7 12125.6 440.564  21
   1  -2   7 11993.2 444.052  31
   1   2   7 12957.2 474.922  14
   1  -2   7 12617.9 470.841  33
  -1   3   8 225.074 56.8359  31
  -1   3   8 47.8621 38.7659  17
  -1   3   8 212.171 58.1419  21
  -1   3   8 156.164 51.4503  33
  -1   3   8 166.356 45.6980  16
  -1   3   8 98.1961 45.4613  14
  -1  -3   7 1481.76 149.731  16
  -1  -3   7 1333.40 161.981  17
  -1  -3   7 1445.37 161.894  15
  -1   3   7 1832.62 181.617  16
  -1   3   7 1767.89 174.528  15
  -1   3   7 2002.93 186.615  14
  -1  -3   7 1450.57 149.894  33
  -1   3   7 1650.55 178.708  17
  -1   3   7 1599.73 172.579  21
  -1  -3   7 1529.50 154.997  31
  -1  -3   6 1399.32 168.587  26
  -1  -3   6 1118.50 158.509  17
   1  -3  -6 982.869 132.418  27
  -1  -3   6 1412.16 152.607  21
  -1  -3   6 1328.43 156.266  33
  -1   3   6 1323.40 168.342  14
  -1  -3   6 1516.76 177.342  15
  -1   3   6 1109.11 151.559  15
  -1   3   6 1073.25 151.663  32
  -1   3   6 1173.10 163.175  16
  -1  -3   6 1202.21 147.699  16
  -1   3   6 1239.63 160.677  30
  -1  -3   6 1251.69 163.156  32
  -1  -3   6 1249.54 145.089  18
  -1   3   6 1127.81 157.938  26
  -1  -3   6 1112.15 154.999  30
  -1  -3   6 1618.30 180.833  14
  -1   3   5 4469.80 285.733  10
  -1  -3   5 4657.35 288.382  30
  -1   3   5 4579.46 284.760  30
  -1  -3   5 4163.23 260.436  16
  -1   3   5 4559.04 284.203  32
   1  -3  -5 4605.51 274.040  27
  -1  -3   5 4446.22 283.933  15
  -1  -3   5 4441.33 279.490  25
  -1   3   5 4348.48 282.213  26
  -1  -3   5 3609.19 247.440  21
  -1  -3   5 4291.15 257.914  11
  -1  -3   5 4155.09 279.504  26
  -1   3   5 4203.01 275.619  15
  -1   3   5 4622.00 296.600  21
  -1  -3   5 4566.89 289.703  14
  -1  -3   5 4197.59 276.948  32
  -1   3   5 4682.43 297.918  14
  -1  -3   5 4207.34 278.837  17
  -1   3   4 5416.62 280.566  32
  -1  -3   4 5582.48 283.489  25
  -1  -3   4 5228.30 277.312  32
   1  -3  -4 6341.82 290.552  27
  -1   3   4 5812.61 286.013  25
  -1  -3   4 5372.68 283.050  30
  -1   3   4 5966.42 291.221  30
  -1   3   3 5219.86 232.354  25
   1  -3  -3 5424.30 241.549  27
  -1  -3   3 5534.91 239.516  25
  -1  -3   3 4802.05 227.791  32
  -1  -3   3 5339.72 244.070  29
  -1   3   3 5215.47 233.403  32
  -1   3   3 4663.33 225.572  24
   1  -3  -2 66341.1 1723.46  27
  -1   3   2 66496.9 1701.97  32
  -1   3   2 66059.9 1699.35  25
  -1  -3   2 67860.9 1705.90  25
  -1  -3   2 68424.1 1725.30  29
  -1  -3   2 66260.6 1703.38  32
  -1   3   2 64107.4 1720.44  24
  -1   3   1 263632. 6437.77  24
   1  -3  -1 260439. 6435.16  27
   1   3   0 21276.3 567.003  34
   1  -3   0 21417.7 565.581  34
   1  -3   0 21299.3 594.487  27
   1  -3   0 21639.0 568.998  29
   1  -3   0 22478.9 569.933  28
  -1  -3   0 20594.9 578.046  27
   1   3   0 22456.5 567.889  28
   1  -3   1 7551.31 259.579  34
   1  -3   1 7816.36 262.545  28
   1   3   1 8258.33 261.868  34
   1  -3   1 8020.74 263.431  32
  -1  -3  -1 7837.12 248.326  27
   1   3   1 8290.36 265.672  32
   1  -3   1 8107.44 272.634  29
  -1  -3  -2 6778.57 240.128  27
   1   3   2 6856.62 247.797  24
   1  -3   2 6676.84 265.739  34
   1   3   2 6905.31 267.158  34
   1  -3   2 7070.82 276.068  32
   1   3   2 6966.71 275.248  32
  -1  -3  -3 497.963 63.4372  27
   1   3   3 437.793 73.4671  34
   1  -3   3 547.785 81.0793  34
   1   3   3 404.251 53.1968  24
   1  -3   3 539.527 84.5462  32
   1   3   3 613.946 89.1354  32
   1  -3   4 24701.7 826.102  35
   1  -3   4 23030.2 816.517  17
   1  -3   4 23278.8 811.495  14
   1  -3   4 23684.1 828.157  33
   1   3   4 23699.6 812.295  23
   1   3   4 24159.8 819.307  15
   1  -3   4 23277.1 812.818  15
   1   3   4 23550.1 804.384  12
   1  -3   4 22852.1 769.966  12
   1  -3   4 23734.0 825.309  16
   1   3   4 24390.6 817.117  13
   1   3   4 23488.7 812.363  35
   1   3   4 22857.6 807.350  32
   1  -3   4 25170.9 833.980  18
   1  -3   4 24374.6 790.894  20
   1   3   4 23752.3 823.585  21
   1  -3   4 24600.4 823.496  32
   1  -3   4 24436.2 838.134  11
   1  -3   4 24106.0 820.169  13
   1   3   4 22058.9 828.647  16
   1  -3   5 3157.12 253.052  16
   1  -3   5 3331.99 248.895  18
   1  -3   5 3009.75 237.464  31
   1   3   5 3098.21 249.547  35
   1  -3   5 2580.97 229.506  32
   1  -3   5 2982.79 248.198  33
   1  -3   5 3215.64 256.694  13
   1  -3   5 3501.77 257.490  14
   1   3   5 3270.17 251.753  32
   1   3   5 3581.11 255.097  23
   1  -3   5 2764.69 200.537  12
   1   3   5 2931.71 240.668  13
   1  -3   5 3334.70 260.252  35
   1   3   5 3238.11 238.551  17
   1  -3   5 3159.29 252.565  15
   1  -3   5 2920.88 241.244  17
   1   3   5 3664.54 264.644  15
   1   3   5 3054.61 249.552  21
   1   3   6 14128.3 603.098  16
   1  -3   6 15551.7 608.895  16
   1   3   6 13836.1 551.888  17
   1   3   6 14079.5 590.627  21
   1  -3   6 14952.6 592.755  14
   1   3   6 14110.4 608.026  31
   1  -3   6 15084.3 610.206  33
   1  -3   6 14990.9 582.053  31
   1   3   6 15105.6 610.182  10
   1   3   7 214.471 64.2871  31
   1   3   7 253.099 61.6267  21
   1   3   7 130.829 54.6825  16
   1   3   7 210.821 62.4466  33
  -1   4   8 1870.08 134.332  31
  -1   4   8 1899.14 131.808  21
  -1   4   8 1613.19 124.678  33
  -1   4   8 1806.55 123.116  16
  -1   4   8 1607.12 110.310  17
  -1   4   8 1901.85 126.098  14
  -1  -4   7-13.6259 63.3606  17
  -1   4   7 25.4613 54.8064  17
  -1   4   7 27.4806 60.7742  16
  -1  -4   7-50.9489 63.3178  15
  -1   4   7 25.3561 53.0423  15
  -1   4   7 13.6272 57.0132  14
  -1   4   6 887.495 147.608  16
  -1  -4   6 839.836 123.409  33
  -1   4   6 850.432 148.210  10
  -1  -4   6 916.991 139.798  32
  -1  -4   6 826.998 135.508  17
  -1   4   6 921.838 144.017  21
  -1   4   6 1022.13 144.294  32
  -1  -4   6 900.083 143.242  14
  -1  -4   6 1155.61 142.129  16
  -1  -4   6 809.423 134.004  26
  -1  -4   6 879.354 135.583  15
  -1   4   6 903.993 136.465  15
  -1   4   6 1080.21 153.386  14
  -1   4   6 906.083 136.772  26
  -1  -4   5 7769.02 375.301  16
  -1  -4   5 8408.10 403.835  30
  -1   4   5 8084.80 396.084  32
  -1  -4   5 8005.19 397.139  32
  -1  -4   5 7445.60 397.037  14
  -1   4   5 8354.91 419.814  14
  -1  -4   5 8190.43 403.800  26
  -1   4   5 7842.29 391.431  15
  -1   4   5 7487.38 388.266  26
  -1  -4   5 8107.56 405.738  17
  -1   4   5 8074.82 408.088  21
  -1   4   5 8655.65 415.963  10
  -1  -4   5 7473.92 373.047  33
  -1   4   5 7884.29 392.915  30
  -1  -4   5 7469.42 383.252  15
  -1  -4   5 7425.61 351.946  21
   1  -4  -5 7680.12 378.687  27
  -1  -4   5 7755.48 375.101  11
   1  -4  -4 1378.06 132.800  27
  -1  -4   4 1429.55 132.158  25
  -1   4   4 1596.26 139.359  32
  -1  -4   4 970.714 121.132  14
  -1  -4   4 1211.37 123.045  32
  -1   4   4 1174.25 133.189  23
  -1   4   4 1266.39 127.783  30
  -1   4   4 1066.60 125.577  10
  -1   4   4 1206.76 130.413  21
  -1   4   4 979.992 112.104  25
  -1  -4   4 1500.17 142.415  17
  -1  -4   4 1327.40 131.210  30
  -1  -4   3 198.625 59.7649  29
  -1  -4   3 277.881 51.1349  32
  -1   4   3 412.731 62.0176  25
   1  -4  -3 271.990 61.4537  27
  -1   4   3 227.895 56.2262  24
  -1  -4   3 250.028 53.5420  25
  -1   4   3 321.950 52.5084  32
  -1   4   2 155408. 3848.03  32
  -1  -4   2 148491. 3849.04  32
  -1  -4   2 156654. 3848.97  25
  -1   4   2 156424. 3844.44  25
  -1  -4   2 161978. 3891.20  29
   1  -4  -2 151682. 3880.23  27
  -1  -4   1 110667. 2704.77  25
   1  -4  -1 109454. 2758.96  27
  -1   4   1 108493. 2698.39  25
   1  -4   0 64700.5 1615.09  34
  -1  -4   0 67105.2 1659.31  27
   1  -4   0 64785.0 1617.76  28
   1   4   0 64483.3 1615.00  28
   1  -4   0 65370.6 1637.72  29
   1   4   0 65005.3 1619.02  34
  -1  -4  -1 3138.94 135.666  27
   1   4   1 3064.57 129.955  34
   1  -4   1 2788.43 125.898  34
   1  -4   1 2960.75 130.606  32
   1   4   1 2948.82 130.029  32
   1  -4   1 2991.09 146.219  29
   1   4   2 9488.39 333.570  34
  -1  -4  -2 9405.65 317.764  27
   1  -4   2 9122.14 333.550  34
   1  -4   2 9668.65 341.611  32
   1   4   2 9363.27 338.252  32
   1   4   2 9236.24 332.783  24
   1   4   3 4844.28 223.111  24
   1  -4   3 5419.98 264.369  34
   1  -4   3 5274.88 277.256  33
   1   4   3 5286.25 265.219  32
  -1  -4  -3 5180.54 226.446  27
   1  -4   3 5222.85 264.308  32
   1   4   3 5134.35 254.999  34
   1  -4   4 3476.33 231.924  31
   1  -4   4 3657.72 247.403  15
   1   4   4 3414.60 234.926  13
   1   4   4 3448.22 237.115  32
   1  -4   4 3764.63 257.608  16
   1  -4   4 3531.02 226.242  12
   1  -4   4 3479.19 254.549  11
   1  -4   4 3705.59 248.205  35
   1   4   4 3240.84 242.812  23
   1  -4   4 3448.95 240.738  13
   1   4   4 3712.58 249.615  15
   1  -4   4 3576.76 254.122  33
   1  -4   4 3590.28 240.567  20
   1  -4   4 3369.70 235.287  32
   1  -4   4 3812.85 253.197  14
   1   4   4 3714.45 246.088  35
   1  -4   5 1306.95 160.842  15
   1  -4   5 1411.31 169.358  13
   1  -4   5 1293.55 162.016  33
   1   4   5 1378.49 171.306  21
   1   4   5 1170.00 155.327  15
   1   4   5 1207.70 151.929  32
   1  -4   5 1085.77 139.754  31
   1  -4   5 1249.62 140.919  20
   1  -4   5 1101.02 152.409  18
   1  -4   5 1385.42 169.966  35
   1   4   5 1112.95 150.742  13
   1  -4   5 1246.56 159.691  11
   1   4   5 1532.20 171.422  23
   1   4   5 1350.99 172.429  10
   1  -4   5 1252.56 155.205  32
   1  -4   5 1308.88 160.771  14
   1  -4   5 1355.08 168.948  16
   1   4   5 1258.06 161.305  35
   1  -4   5 1314.70 166.727  17
   1  -4   6 4454.81 281.148  16
   1  -4   6 3925.07 241.789  31
   1  -4   6 3594.51 246.522  18
   1   4   6 4058.52 279.035  31
   1  -4   6 4435.38 280.543  33
   1   4   6 4204.83 280.843  21
   1   4   7 2774.59 171.784  21
   1   4   7 3135.01 188.073  31
   1   4   7 2766.57 178.812  33
  -1   5   8 2162.16 132.553  31
  -1   5   8 2404.87 130.130  14
  -1   5   8 2320.60 132.688  16
  -1   5   7 1036.49 138.794  16
  -1  -5   7 1121.20 125.846  15
  -1   5   7 1292.05 146.942  21
  -1   5   7 1244.28 131.241  15
  -1   5   7 1281.00 145.364  14
  -1  -5   6 26845.5 942.233  17
  -1   5   6 27735.1 971.611  16
  -1   5   6 26848.7 913.465  15
  -1   5   6 27900.2 962.084  14
  -1   5   6 26978.9 926.023  32
  -1  -5   6 27274.5 919.295  15
  -1  -5   6 27037.9 918.268  26
  -1   5   6 29067.7 933.510  26
  -1   5   6 26018.8 946.982  21
  -1  -5   6 27508.2 890.754  33
  -1  -5   6 26020.6 919.868  32
  -1   5   6 25870.6 945.455  10
  -1  -5   5 31477.6 984.090  33
  -1  -5   5 32278.6 1013.59  30
   1  -5  -5 30157.0 999.937  27
  -1  -5   5 29705.3 990.858  11
  -1   5   5 31272.9 1004.53  26
  -1   5   5 32031.8 1016.95  32
  -1   5   5 31547.1 1036.97  10
  -1  -5   5 29599.0 977.100  16
  -1   5   5 32733.1 1016.39  30
  -1   5   5 31275.9 1004.43  15
  -1  -5   5 30395.6 995.812  15
  -1   5   5 29953.2 1028.95  21
  -1  -5   5 31048.9 1002.20  26
  -1  -5   5 32066.7 1037.52  17
  -1  -5   5 31967.9 1017.50  32
  -1  -5   5 29075.9 981.787  20
  -1  -5   4 10161.9 406.850  30
  -1   5   4 9417.12 415.691  10
  -1  -5   4 9538.24 397.349  32
  -1   5   4 9452.75 392.957  25
  -1  -5   4 9431.20 396.400  25
  -1   5   4 10283.4 407.502  30
  -1   5   4 9206.96 415.321  21
  -1   5   4 9648.73 410.944  24
  -1  -5   4 8835.83 380.204  33
  -1  -5   4 9957.62 422.724  17
   1  -5  -4 9363.46 409.761  27
  -1   5   4 10041.9 402.285  32
  -1   5   4 10014.0 436.799  23
  -1  -5   3 1377.15 129.644  29
   1  -5  -3 1636.17 134.037  27
  -1   5   3 1585.77 115.526  32
  -1   5   3 1478.03 130.772  24
  -1  -5   3 1618.73 115.337  32
  -1   5   3 1550.55 113.500  25
  -1  -5   3 1392.30 108.255  25
  -1   5   2 62718.4 1614.86  25
  -1   5   2 62263.8 1617.21  32
  -1  -5   2 65468.1 1618.08  32
  -1  -5   2 61837.3 1621.15  25
   1  -5  -2 64673.1 1685.27  27
  -1  -5   1 62452.6 1546.99  25
  -1   5   1 62343.2 1542.69  32
  -1   5   1 60307.7 1536.60  25
  -1  -5   1 62991.0 1542.80  32
   1  -5  -1 65265.8 1644.19  27
  -1  -5   0 12241.5 355.548  27
   1  -5   0 11698.6 324.562  29
  -1  -5  -1 124284. 3202.23  27
   1   5   1 128004. 3165.71  34
   1  -5   1 127978. 3166.60  34
   1  -5   1 130554. 3216.70  29
   1   5   2 137629. 3486.94  32
   1  -5   2 138685. 3488.56  34
   1  -5   2 137611. 3486.20  32
  -1  -5  -2 136999. 3481.58  27
   1   5   2 141794. 3484.98  34
   1  -5   3 33219.7 1041.64  16
   1  -5   3 35264.7 1013.22  32
   1   5   3 35456.8 1005.22  34
   1  -5   3 35341.3 1052.18  33
   1   5   3 35670.3 1013.00  32
   1  -5   3 34355.5 1051.39  20
   1   5   3 32789.4 981.927  24
   1  -5   3 32445.5 1021.79  14
  -1  -5  -3 33097.9 965.190  27
   1  -5   3 33689.3 1010.34  35
   1   5   3 33263.8 1001.75  35
   1  -5   4-12.6240 36.2328  32
   1  -5   4 12.8408 52.1201  35
   1  -5   4-14.5506 59.0598  16
   1   5   4-12.8043 46.8469  15
   1   5   4 12.5023 43.9479  13
   1   5   4 25.2265 40.4748  32
   1   5   4-12.4397 52.0458  35
   1  -5   4 63.9759 53.5333  15
   1  -5   4 100.316 65.0336  33
   1  -5   4-12.7615 50.1534  13
   1  -5   4-15.3128 60.1797  11
   1  -5   4-13.6751 50.0330  14
   1  -5   4 32.3677 39.4749  31
   1  -5   4 41.3614 54.1841  20
   1   5   4 15.0303 52.8338  21
   1   5   4 59.2159 60.0882  23
   1  -5   4 11.5059 40.4455  12
   1   5   5 7176.49 410.623  14
   1   5   5 7439.02 381.542  35
   1   5   5 6817.89 388.339  31
   1  -5   5 7504.31 398.541  33
   1   5   5 6596.63 363.449  32
   1   5   5 8032.16 420.918  10
   1  -5   5 6956.04 361.792  20
   1  -5   5 7253.97 348.641  31
   1  -5   5 7086.39 397.261  11
   1   5   5 7648.40 426.528  16
   1   5   5 7010.15 392.441  23
   1  -5   5 7566.19 402.292  16
   1  -5   5 6937.78 397.253  18
   1  -5   5 6814.28 367.715  32
   1   5   6 412.318 96.1643  31
   1   5   6 464.229 108.262  10
   1  -5   6 466.600 95.4587  18
   1   5   6 362.456 98.1284  14
   1   5   7 888.726 94.1390  33
   1   5   7 856.889 91.9298  31
   1   5   7 873.129 92.7174  21
  -1   6   8 145.491 35.8120  21
  -1   6   7 255.356 80.4025  16
  -1   6   7 457.833 91.0346  31
  -1   6   7 312.181 75.5112  14
  -1   6   7 297.035 68.6549  17
  -1   6   7 513.985 99.6339  21
  -1   6   6 3015.17 250.734  14
  -1  -6   6 3551.11 236.421  11
  -1   6   6 3544.02 276.729  16
  -1  -6   6 3388.42 233.367  15
  -1   6   6 3465.88 235.292  15
  -1   6   6 3445.32 269.251  10
  -1   6   6 3849.25 275.274  21
  -1  -6   5 7872.90 365.537  33
   1  -6  -5 7908.18 392.643  27
  -1   6   5 7830.01 378.228  26
  -1  -6   5 8211.95 414.867  17
  -1   6   5 7546.89 370.816  15
  -1  -6   5 7326.57 369.119  26
  -1  -6   5 7726.37 378.656  32
  -1  -6   5 7859.79 374.849  15
  -1   6   5 8465.71 424.102  21
  -1   6   5 7998.71 422.354  23
  -1  -6   5 8184.03 398.168  11
  -1   6   5 7869.74 409.244  10
  -1   6   4 2559.44 190.893   9
  -1  -6   4 2888.92 191.059  32
  -1   6   4 3285.69 226.064  21
  -1   6   4 3149.88 219.193  24
   1  -6  -4 3184.93 216.932  27
  -1  -6   4 2983.91 215.423  17
  -1   6   4 2686.18 215.392  23
  -1  -6   4 2750.92 196.181   8
  -1  -6   4 3140.80 230.584  29
  -1   6   4 3232.71 224.011  10
  -1   6   4 3165.62 199.082  32
  -1   6   3 2757.32 155.121  32
  -1  -6   3 2654.37 152.471  32
  -1   6   3 3033.20 199.355  24
   1  -6  -3 2772.38 186.107  27
  -1   6   3 2840.95 153.206  25
  -1  -6   3 2807.25 155.897  25
  -1  -6   2 51896.8 1326.57  32
  -1   6   2 51884.4 1325.56  32
   1  -6  -2 53944.9 1432.16  27
  -1   6   2 51093.0 1321.24  25
  -1  -6   2 54039.0 1436.34  29
  -1  -6   2 50129.2 1327.29  25
   1  -6  -1 1530.27 121.309  27
   1  -6   0 18633.4 542.922  29
   1   6   1 72149.1 1820.19  34
   1  -6   1 71789.4 1894.03  29
  -1  -6  -1 74187.6 1896.30  27
   1   6   2 20903.5 614.717  32
  -1  -6  -2 20503.4 639.838  27
   1   6   2 21627.0 619.812  34
   1  -6   2 20454.9 613.798  32
   1   6   3 53458.4 1522.83  23
   1  -6   3 52889.1 1506.95  33
   1   6   3 51689.3 1435.60  32
   1   6   3 51851.2 1456.98  24
   1  -6   3 50933.3 1433.63  32
   1  -6   3 49655.0 1479.90  12
   1   6   3 53282.1 1513.34  22
   1  -6   3 52045.0 1522.58  20
   1   6   4 342.712 81.4976  35
   1  -6   4 150.898 60.2836  32
   1   6   4 166.908 64.2254  13
   1  -6   4 365.924 90.4935  33
   1   6   4 116.045 50.2291  32
   1  -6   4 279.805 76.2745  35
   1  -6   4 278.218 74.8440  13
   1  -6   4 225.753 65.1355  12
   1   6   4 249.404 86.7906  21
   1  -6   4 257.201 89.4942  11
   1  -6   4 194.976 79.2509  20
   1   6   5 44301.0 1475.38  16
   1   6   5 47667.2 1443.40  31
   1  -6   5 46443.0 1464.65  18
   1   6   5 47786.8 1463.10  21
   1  -6   5 46538.7 1455.48  11
   1   6   5 46640.4 1450.22  23
   1  -6   5 47157.2 1411.38  20
   1   6   5 49262.4 1465.61  10
   1  -6   6 696.288 108.296  18
   1   6   6 791.943 125.022  10
   1   6   6 878.091 122.911  31
   1   6   6 794.348 119.818  14
   1   6   6 728.410 122.421  16
   1   6   6 825.284 127.517  21
   1   6   7 5827.25 233.776  16
   1   6   7 5681.44 233.071  21
   1   6   7 5533.19 232.574  14
  -1   7   7 453.977 90.8635  21
  -1   7   7 593.832 87.9661  14
  -1   7   7 474.687 78.6884  31
  -1   7   7 465.717 90.7596  16
  -1  -7   6 15617.2 593.068  11
  -1   7   6 16099.6 644.036  14
  -1   7   6 16493.3 644.710  21
  -1   7   6 16783.0 649.756  10
  -1  -7   5 157.779 71.5323  11
  -1   7   5 197.930 91.8504  23
  -1   7   5 418.389 106.291  10
   1  -7  -5 349.720 84.1716  27
  -1   7   5 168.414 73.0931  21
  -1   7   4 34334.5 1057.87  10
  -1   7   4 33586.4 1041.50   9
  -1   7   4 33104.9 1054.74  21
  -1   7   4 33369.6 1081.91  23
   1  -7  -4 32459.1 1055.16  27
  -1   7   4 34382.2 1076.15  24
  -1  -7   3 4443.16 259.102   8
   1  -7  -3 4413.63 256.654  27
  -1   7   3 4106.19 247.399   9
  -1   7   3 4859.39 264.603  23
  -1  -7   3 4959.28 276.913  29
  -1   7   3 4357.80 263.612  24
  -1  -7   2 57446.7 1633.42  29
   1  -7  -2 61895.8 1653.82  27
   1  -7  -1 185069. 4660.10  29
   1  -7  -1 192354. 4745.79  27
   1  -7   0 119.914 37.6245  29
  -1  -7  -1 4582.97 227.802  27
   1  -7   1 4647.14 223.384  29
  -1  -7  -2 19506.8 637.671  27
   1   7   2 20041.6 678.592  22
   1   7   3 3475.94 225.123  24
   1  -7   3 3587.21 257.531  20
   1   7   3 3298.82 245.110  23
   1   7   3 3278.72 237.453  21
   1   7   4 1894.91 179.948  31
   1  -7   4 1970.84 199.483  20
   1  -7   4 1927.52 201.092  11
   1  -7   4 1889.89 171.188  12
   1   7   4 2178.60 207.061  21
   1   7   5 1620.45 181.857  10
   1   7   5 1734.83 174.956  31
   1  -7   5 1772.19 197.273  18
   1   7   5 1732.63 191.065  23
   1   7   5 1893.79 200.111  16
   1   7   5 1810.96 191.332  21
   1  -7   5 1950.82 195.730  11
   1  -7   5 1552.41 169.279  20
   1  -7   6 9760.31 419.134  18
   1   7   6 9834.12 430.202  16
   1   7   6 9457.33 395.352  31
   1   7   6 10131.8 429.386  10
   1   7   6 10266.7 432.715  21
   1   7   6 10099.0 433.858  14
   1   7   7 300.386 44.1354  14
   1   7   7 370.769 49.4296  21
  -1  -8   7 789.774 87.6142  18
  -1   8   7 720.292 93.0372  21
  -1   8   7 760.618 96.9902  16
  -1   8   7 719.429 83.5853  14
  -1  -8   6 5914.90 303.030  20
  -1   8   6 5781.62 306.239  31
  -1   8   6 6581.93 343.716  14
  -1  -8   6 5974.90 305.658  11
  -1  -8   5 21056.6 761.514  11
  -1   8   5 22226.2 803.889  23
  -1   8   5 20812.9 755.335  10
  -1   8   5 21597.7 769.100  21
  -1   8   4 2058.81 196.788  23
   1  -8  -4 2372.63 200.467  27
  -1   8   4 2539.84 212.271  24
  -1   8   4 2285.23 192.707  21
  -1   8   4 1699.34 169.397   9
  -1   8   4 2376.20 194.723  10
  -1  -8   4 2226.61 206.903  29
  -1   8   3 17238.6 656.523   9
  -1   8   3 18297.7 659.760  23
  -1  -8   3 19605.0 692.970  29
   1  -8  -3 18496.7 674.751  27
  -1   8   3 19039.0 693.642  24
  -1  -8   3 18412.5 678.916   8
  -1  -8   2 44567.3 1304.23  29
  -1   8   2 43782.3 1300.94   9
  -1   8   2 46326.4 1328.55  24
   1  -8  -2 45406.0 1317.77  27
   1  -8  -2 43069.6 1295.67   5
   1  -8  -1 11300.1 458.743  27
   1  -8  -1 11131.4 383.664  29
   1  -8   0 45.1862 32.1079  29
   1  -8   1 620.012 85.4636  29
  -1  -8  -1 742.589 94.6660  27
  -1  -8  -2 992.861 112.440  27
   1   8   2 1020.97 130.704  23
   1   8   2 1046.04 127.068  22
  -1  -8  -2 1151.24 128.633   5
   1   8   2 1230.27 135.407  24
   1   8   2 1274.29 130.270   9
   1   8   3 801.197 114.983  24
   1   8   3 746.774 126.269  23
   1   8   3 682.435 117.075  21
   1  -8   4 2361.02 227.475  11
   1   8   4 2444.77 211.819  10
   1  -8   4 2412.04 197.907  12
   1   8   4 2903.59 247.322  23
   1   8   4 2498.49 225.130  21
   1  -8   4 2866.08 243.490  20
   1   8   5 41.5865 67.4706  10
   1   8   5 89.4512 55.5977  31
   1  -8   5-13.7170 55.6897  20
   1   8   5 88.2995 65.1042  21
   1   8   5 138.072 79.3867  16
   1  -8   5 29.9822 68.0404  11
   1   8   6 168.587 62.1600  16
   1   8   6 113.389 57.4297  14
   1   8   6 168.418 64.5169  10
   1  -8   6 168.860 59.7627  18
   1   8   6 218.761 65.5129  21
  -1  -9   7 5.81572 27.6805  18
  -1   9   7 7.13828 33.1939  16
  -1   9   7 14.2062 20.3875  14
  -1   9   7 5.63280 30.7808  21
  -1   9   6-11.2604 48.4780  14
  -1  -9   6 19.9627 39.2276  20
  -1   9   6 27.3460 70.7457  16
  -1   9   6 22.1992 51.6141  21
  -1   9   5 4922.10 315.350  23
  -1   9   5 5126.52 298.280  21
  -1  -9   5 4567.24 294.370  11
  -1  -9   5 5140.20 321.963  20
   1  -9  -4 10400.4 482.940  27
  -1   9   4 10584.0 500.684  24
  -1   9   4 11026.6 468.841  21
  -1   9   4 11157.2 503.177  23
  -1   9   4 11541.2 492.838   9
  -1   9   3 13924.3 586.939  24
  -1  -9   3 14154.8 578.343  29
   1  -9  -3 13596.4 566.888  27
  -1   9   3 14777.2 577.809   9
  -1   9   3 13994.2 552.733  23
  -1  -9   3 13605.5 523.834   5
   1  -9  -2 29390.5 940.757  27
  -1  -9   2 26884.8 909.038  29
   1  -9  -2 27395.8 920.074   5
  -1  -9   2 27600.9 906.961   5
  -1   9   2 27409.6 920.111   9
  -1  -9   1 1444.87 151.686   8
  -1  -9   1 1410.12 144.205  29
   1  -9  -1 1548.21 158.935  27
  -1   9   1 1692.01 162.189  24
  -1  -9   1 1498.44 160.781   6
  -1   9   1 1569.34 153.168   9
   1  -9  -1 1529.75 155.944   5
  -1  -9   1 1958.53 171.942   5
  -1   9   0 10117.9 441.969   9
   1  -9   0 10424.1 387.639  29
  -1  -9   0 11285.2 465.622   6
  -1  -9   0 10967.1 467.205   5
   1  -9   0 11265.4 468.327   5
  -1   9  -1 2327.10 185.151   9
   1  -9   1 2188.37 161.148  29
  -1  -9  -1 1937.52 183.626   5
   1   9   1 2375.65 187.669   9
  -1  -9  -1 2465.34 192.252   6
   1  -9   1 2238.79 186.419   5
  -1   9  -2 16871.7 617.636   9
   1   9   2 17969.4 663.573  23
  -1  -9  -2 16795.2 615.394  27
   1   9   2 18389.2 674.797  24
   1   9   2 17653.0 635.094   9
  -1  -9  -2 16855.0 641.763   5
   1   9   3 1427.31 169.121  23
   1   9   3 1424.88 161.373  21
   1   9   3 1450.29 161.294  24
   1   9   3 1512.63 155.653  10
   1   9   4 2125.01 207.504  23
   1   9   4 1875.21 178.542  10
   1  -9   4 1675.31 192.585  11
   1  -9   4 1503.13 148.917  12
   1   9   4 1799.09 186.157  21
   1  -9   4 1471.92 177.947  20
   1   9   5 3402.81 237.098  21
   1   9   5 3251.76 224.791  10
   1   9   5 3519.03 246.948  23
   1   9   5 3117.33 234.640  16
   1  -9   5 3220.40 237.089  11
   1  -9   5 3326.86 230.332  20
   1   9   6 345.279 68.3435  14
   1   9   6 320.870 62.6437  16
   1  -9   6 399.615 73.1520  18
   1   9   6 408.682 70.9722  21
  -1  10   7 1674.92 102.253  16
  -1 -10   6 1790.37 162.589  18
  -1  10   6 1791.75 163.143  16
  -1  10   6 1683.93 137.838  14
   1 -10  -6 1709.77 148.639   3
  -1  10   6 1620.66 133.713  21
  -1 -10   5 189.590 81.1682  20
  -1  10   5 124.253 60.8030  21
  -1 -10   5 254.471 78.1886  11
  -1  10   4 2405.85 206.187   9
   1 -10  -4 2046.16 193.249  27
  -1  10   4 2501.58 212.290  23
  -1  10   4 1878.47 199.066  24
  -1  10   3 1450.15 171.252   9
  -1  10   3 1378.26 170.865  24
   1 -10  -3 1518.11 171.809  27
  -1  10   3 1665.71 166.559  23
  -1 -10   3 1749.59 183.375  29
  -1 -10   3 1452.22 149.276   5
  -1 -10   2 24381.6 847.977   5
  -1  10   2 25487.6 870.161   9
   1 -10  -2 25112.6 865.434   5
  -1 -10   2 24253.8 845.471  29
   1 -10  -2 24338.4 868.357  27
  -1  10   2 24750.0 879.235  24
   1 -10  -1 12317.8 532.069  27
   1 -10  -1 11538.7 516.048   5
  -1  10   1 11568.3 508.204   9
  -1 -10   1 12489.1 502.805  29
  -1  10   1 12132.9 522.450  24
  -1 -10   1 11966.5 518.696   5
  -1 -10   0 159.263 75.1286   5
  -1  10   0 225.068 70.0374  24
  -1  10   0 198.008 68.5372   9
  -1 -10   0 193.646 77.0855   6
   1 -10   1 16587.6 597.669  29
   1  10   1 18586.5 674.505   9
  -1  10  -1 18655.2 667.374   9
  -1 -10  -1 17343.3 658.047   6
  -1 -10  -1 17256.4 675.312   5
   1  10   2 2585.27 209.244   9
  -1 -10  -2 2511.10 214.575   5
   1  10   2 2565.62 201.038  21
   1  10   2 2934.80 236.055  24
   1  10   2 2679.38 222.618  23
  -1  10  -2 2910.10 212.128   9
   1  10   3 2897.45 211.185   9
   1  10   3 3350.20 239.361  21
   1  10   3 3101.27 249.966  23
   1  10   3 3284.39 248.158  24
   1 -10   3 3127.09 266.708  20
   1  10   4 46.5096 72.0904  23
   1 -10   4 82.5647 80.3589  18
   1  10   4-11.3596 55.2805  10
   1  10   4-13.5088 53.0896  21
   1 -10   4 16.0429 60.9107  11
   1 -10   4-16.0595 79.8331  20
   1  10   5 5506.45 294.809  23
   1 -10   5 5669.64 306.281  18
   1  10   5 4932.78 275.797  16
   1 -10   5 4823.45 276.703  11
   1  10   5 4936.94 250.460  10
   1  10   5 4968.08 268.936  21
   1 -10   5 5014.30 275.966  20
   1  10   6 204.044 39.6851  16
   1  10   6 236.854 47.1039  14
   1  10   6 134.063 35.9753  21
  -1  11   6 74.6703 32.4797  14
   1 -11  -6 24.0200 42.2382   3
  -1 -11   5 658.677 115.340  20
  -1 -11   5 668.290 103.599  11
  -1  11   4 4794.90 286.810  23
  -1  11   4 4332.86 274.665   9
  -1  11   3 45678.5 1412.48   9
  -1  11   3 46698.5 1448.04  24
   1 -11  -3 45317.5 1410.68  27
  -1 -11   3 46567.2 1416.29  29
  -1  11   3 46105.7 1358.43  23
  -1 -11   3 44652.9 1350.21   5
   1 -11  -2 31923.3 1097.97  27
  -1  11   2 34061.8 1106.88   9
  -1 -11   2 32883.3 1077.81  29
  -1 -11   2 34203.4 1088.51   5
  -1  11   2 32597.8 1115.68  24
  -1 -11   1 1151.88 156.537   5
  -1  11   1 1324.38 161.539   9
  -1 -11   1 1122.37 142.112  29
  -1  11   1 1129.54 152.363  24
   1 -11  -1 1141.77 155.676   5
   1 -11   0 65835.8 1911.73   5
  -1 -11   0 66204.1 1858.82  29
  -1  11   0 64394.2 1888.82   9
  -1  11   0 63372.2 1882.71  24
  -1 -11   0 68765.9 1927.36   5
  -1  11  -1 1678.91 177.612   9
  -1  11  -1 1462.95 156.718  24
   1  11   1 1298.21 147.594  23
  -1 -11  -1 1490.62 176.672   5
   1  11   1 1696.45 182.330   9
  -1  11  -2 3876.30 255.093   9
  -1 -11  -2 3815.43 273.108   5
   1  11   2 4098.95 272.933   9
   1  11   2 3552.62 275.108  24
   1  11   2 4119.81 277.394  23
   1 -11   3 2739.95 241.686  20
   1  11   3 2457.71 187.731   9
  -1 -11  -3 2539.72 197.746   5
   1  11   3 2499.52 196.347  21
   1  11   3 2492.91 218.966  23
   1  11   4 315.050 85.9433  23
   1 -11   4 379.956 92.8475  18
   1  11   4 263.264 71.5858  21
   1 -11   4 187.694 77.8120  11
   1 -11   5 5762.46 274.226  20
   1  11   5 5627.49 252.296  21
   1  11   5 5357.34 273.881  14
   1 -11   5 5889.74 289.827  18
   1  11   5 5605.60 264.757  16
   1 -11   5 5683.45 275.753  11
  -1  12   6 1417.33 106.665  16
   1 -12  -6 1514.05 103.637   3
  -1 -12   5 6803.10 303.293  11
  -1 -12   5 6977.95 326.732  20
  -1  12   4 11063.1 459.964   9
   1  12  -4 10809.3 436.223   9
  -1  12   3 5010.54 317.961   9
  -1  12   2 7370.53 400.874   9
  -1 -12   2 6410.63 364.534  29
  -1  12   2 7649.90 419.774  24
  -1 -12   2 7253.96 387.415   5
  -1 -12   1 229.628 89.6826   5
  -1  12   1 134.853 66.3211  24
  -1  12   1 145.278 85.1687   9
  -1 -12   1 82.5113 55.9056  29
  -1  12   0 8876.28 436.717   9
  -1  12   0 8226.37 422.426  24
  -1 -12   0 8658.18 447.592   5
  -1 -12  -1 233.152 95.6537   5
   1  12   1 155.300 80.4245   9
   1  12   1 106.516 55.1374  23
  -1  12  -1 148.279 72.2380   9
   1  12   1 124.139 69.7766  24
   1  12   2 14117.2 578.116   9
  -1  12  -2 14261.5 565.721   9
   1  12   2 14613.9 579.512  23
   1 -12   2 15261.0 633.343  20
  -1 -12  -2 14730.4 599.910   5
   1 -12   3 183.818 78.6224  18
   1 -12   3 156.964 78.0639  20
   1  12   3 133.225 66.2695  23
   1 -12   3 34.3388 45.0458  12
   1 -12   4 4023.08 251.811  18
   1  12   4 4264.85 250.466  23
   1 -12   4 4225.50 260.284  11
   1 -12   5 7.12724 33.9222  18
   1  12   5 33.2836 35.0988  14
   1 -12   5-6.60327 29.9658  11
   1 -12   5-32.7553 31.1799  20
  -1 -13   5 3081.52 183.874  18
   1 -13  -5 2700.89 178.253   3
  -1 -13   5 2567.37 170.106  20
   1  13  -4 27747.8 843.131   9
  -1  13   4 28558.8 877.944   9
  -1 -13   4 29956.2 945.903  20
  -1  13   3 63861.9 1846.72   9
   1  13  -3 65475.2 1826.55   9
   1  13  -2 4697.39 304.110   9
  -1  13   2 5059.00 319.635   9
  -1 -13   2 5158.54 310.371   5
  -1  13   1 17307.0 698.524   9
   1  13  -1 18166.8 709.282   9
  -1 -13   1 17805.0 703.999   5
  -1  13   0 21956.4 796.338   9
   1 -13   0 20201.6 718.951  20
  -1 -13   0 20898.9 798.731   5
  -1 -13  -1-32.3211 75.1469   5
   1 -13   1 14.2403 54.0664  20
  -1  13  -1-14.3504 60.0390   9
   1  13   1 30.1268 63.0222   9
   1  13   2 642.772 101.222  23
  -1 -13  -2 478.758 101.686   5
   1 -13   2 411.843 104.027  20
  -1  13  -2 516.454 93.1309   9
   1  13   2 455.959 95.9880   9
   1 -13   2 356.061 82.3723  18
   1 -13   3 585.569 98.3513  18
   1  13   3 761.383 103.263  23
   1 -13   3 595.188 110.157  20
   1 -13   4 1333.12 119.437  18
   1 -13   4 1318.02 128.793  11
   1 -13   4 1500.02 135.895  20
  -1  14   5 60.7632 26.8443  16
   1 -14  -5 32.1380 31.2351   3
  -1 -14   5 19.8040 23.5806  20
  -1 -14   4 41.9553 44.2925  11
   1 -14  -4 115.447 55.2630   3
  -1 -14   4 135.891 60.7517  20
   1  14  -3 194.193 64.8314   9
  -1  14   3 57.2539 58.1676   9
   1  14  -2 1105.32 136.690   9
  -1  14   2 1160.11 147.892   9
   1  14  -1 9141.56 439.477   9
  -1  14   1 8835.89 436.845   9
  -1 -14   1 8497.30 427.403   5
  -1  14   0 784.725 129.319   9
  -1 -14   0 813.473 137.146   5
  -1  14  -1 19390.3 689.640   9
  -1 -14  -1 19888.8 724.856   5
   1  14   1 19846.8 708.611   9
   1 -14   1 17696.8 661.639  20
  -1  14  -2 694.467 93.0238   9
   1  14   2 615.518 97.6183   9
   1 -14   2 544.877 100.977  20
   1  14   3 341.676 56.4528  23
   1 -14   3 342.424 79.1354  11
   1 -14   3 229.656 49.9753  18
   1 -14   3 378.281 79.2353  20
   1  14   4 572.745 61.9379  14
   1 -14   4 623.727 71.5318  11
   1 -14   4 703.225 76.7331  20
   1 -15  -4 5223.59 209.322   3
  -1 -15   4 4795.97 209.132  20
  -1  15   3 11460.0 419.921   9
   1 -15  -3 11353.1 410.961   3
   1  15  -3 11454.3 401.478   9
  -1 -15   3 10759.0 422.133  20
  -1  15   2 10276.0 425.649   9
   1  15  -2 10663.7 417.649   9
  -1  15   1 147.251 69.4369   9
  -1 -15   1 150.199 56.8354  20
   1  15  -1 192.169 70.1195   9
  -1  15   0 14455.2 553.694   9
   1  15   1 598.968 97.3915   9
  -1  15  -1 651.895 95.4967   9
   1 -15   1 467.543 74.8261  20
   1 -15   2 885.326 98.8249  20
   1 -15   3 483.689 69.1844  11
   1 -15   3 577.375 69.4756  20
  -1 -16   3 418.766 53.1284  11
  -1 -16   3 401.088 51.3527  20
   1  16  -2 6.91036 32.8917   9
  -1  16   2-7.71903 36.7403   9
  -1 -16   2 38.3378 29.4096  20
  -1  16   1 4544.35 239.302   9
   1  16  -1 4886.27 245.261   9
  -1  16   0 479.690 79.1243   9
   1  16   1 3040.91 172.107   9
  -1  16  -1 2494.97 149.647   9
   1 -16   2 421.861 60.6955  11
   1  17  -1 77.9716 29.7020   9
  -1  17   1 39.6849 27.1422   9
   1  17   0 9.97708 22.0678   9
  -1  17   0 21.7955 23.8229   9
  -2   0   8 373.448 86.4978  15
  -2   0   8 557.457 94.6305  17
  -2   0   8 364.432 61.1456  16
  -2   0   7 33.6354 68.2628  30
  -2   0   7 79.9035 88.8197  17
  -2   0   7 38.4750 55.2151  16
  -2   0   7-16.5602 73.2484  15
  -2   0   7 30.8635 62.6376  14
  -2   0   7 16.6765 71.7957  26
  -2   0   7-15.4552 66.5377  21
  -2   0   6 37718.2 1220.35  21
  -2   0   6 38954.2 1189.35  16
   2   0  -6 36688.2 1203.73  27
  -2   0   6 38383.9 1240.25  32
  -2   0   6 39230.6 1223.98  14
  -2   0   6 37157.7 1240.03  26
  -2   0   6 34949.6 1204.21  25
  -2   0   6 40454.2 1254.68  30
  -2   0   6 37791.7 1237.20  15
  -2   0   5-13.0819 44.0264  32
  -2   0   5 25.8194 58.5837  21
  -2   0   5 13.2071 51.9037  25
  -2   0   5-26.9302 56.3351  15
  -2   0   5-21.8431 42.9216  16
  -2   0   5 37.4066 64.5147  10
  -2   0   5 61.9074 53.3033  14
  -2   0   4 254315. 6467.55  32
  -2   0   4 261447. 6464.64  25
  -2   0   3 96.2880 46.3028  25
  -2   0   3 22.8689 25.0112  29
  -2   0   2 165.047 28.5484  29
   2   0  -1 31.0409 20.7562  27
   2   0   0 203382. 5123.97  28
   2   0   0 212278. 5128.01  34
   2   0   1 28.9227 32.6810  34
   2   0   1-17.3593 33.7298  28
   2   0   1-11.1226 31.9225  32
   2   0   2 24429.3 728.441  32
   2   0   2 21858.9 713.070  34
   2   0   3 22.5504 42.8181  34
   2   0   3 46.5009 51.4266  16
   2   0   3 92.7765 55.2028  32
   2   0   3 32.5606 45.4175  12
   2   0   3 142.335 61.3771  15
   2   0   3 11.5464 45.3859  35
   2   0   3 11.4406 47.8735  13
   2   0   3 35.4012 50.8094  31
   2   0   4 12221.1 500.658  21
   2   0   4 10610.5 482.682  17
   2   0   4 11864.5 527.231  32
   2   0   4 12825.6 529.786  14
   2   0   4 12097.3 536.873  15
   2   0   4 11298.0 514.452  34
   2   0   4 10795.1 510.575  13
   2   0   4 11996.5 507.453  12
   2   0   4 12137.8 535.412  16
   2   0   4 11906.0 525.502  35
   2   0   4 12837.8 545.486  31
   2   0   5-14.7061 66.7357  10
   2   0   5 34.0222 84.5637  35
   2   0   5-17.0328 64.6690  31
   2   0   5-34.5731 72.3234  33
   2   0   5 46.3534 60.7229  14
   2   0   5 33.2893 50.6691  32
   2   0   5-26.8766 52.8125  12
   2   0   5-13.6769 57.2216  17
   2   0   5-16.9173 80.5171  13
   2   0   5 65.7359 56.5999  21
   2   0   6 3273.08 236.952  31
   2   0   6 3273.76 221.827  14
   2   0   6 3099.61 236.409  33
   2   0   6 3429.73 219.168  10
   2   0   7 11.1990 26.0392  31
  -2   1   8 2915.14 188.923  33
  -2   1   8 3308.13 205.033  14
  -2   1   8 3050.48 177.882  16
  -2  -1   8 3090.92 207.758  17
  -2  -1   8 2858.65 203.284  15
  -2   1   7-16.6704 77.5223  30
  -2  -1   7 77.8079 80.5208  14
  -2  -1   7 12.0571 48.9450  16
  -2   1   7 134.166 74.5720  16
  -2  -1   7 49.0391 81.2633  15
  -2  -1   7 14.7650 67.0078  21
  -2  -1   7 98.8257 85.2258  26
  -2   1   7 15.1903 61.6608  14
  -2  -1   7 31.7550 73.8354  17
  -2   1   7 15.8457 73.6873  21
  -2  -1   6 361.541 101.864  15
  -2  -1   6 321.520 82.0334  16
  -2   1   6 447.803 101.975  14
  -2   1   6 597.553 127.506  30
  -2   1   6 258.643 93.2608  21
  -2  -1   6 408.953 106.283  14
   2   1  -6 394.079 95.0904  27
  -2  -1   6 607.485 116.996  25
  -2  -1   6 452.290 109.242  26
  -2   1   6 705.781 124.986  25
  -2   1   6 253.945 91.3825  32
   2  -1  -6 325.737 86.7159  27
  -2  -1   6 263.669 93.5778  21
  -2   1   6 395.160 91.0536  16
  -2   1   5 3090.90 222.044  14
   2  -1  -5 3342.73 230.306  27
  -2   1   5 2886.95 220.322  32
  -2   1   5 3482.29 228.976  16
  -2  -1   5 2968.34 229.444  15
  -2  -1   5 3229.73 210.450  16
  -2  -1   5 3434.40 236.571  25
  -2   1   5 3391.43 234.794  10
  -2  -1   5 3130.02 228.826  21
  -2  -1   5 3119.63 223.566  14
   2  -1  -4 1657.17 140.953  27
  -2  -1   4 1587.23 142.428  25
  -2   1   4 1613.12 144.925  32
  -2  -1   3 41376.1 1177.98  25
  -2  -1   3 43825.1 1151.97  29
  -2  -1   2 17169.7 477.456  29
  -2   1   2 16350.6 441.286  29
   2  -1  -2 16340.9 488.236  27
   2  -1  -1 173516. 4266.01  27
   2  -1   0 29332.0 822.822  34
   2  -1   0 29896.1 776.193  27
   2  -1   1 72782.4 1918.36  28
   2   1   1 72634.0 1914.00  32
   2  -1   1 77244.2 1926.76  34
   2   1   2 13979.3 487.314  32
   2  -1   2 13599.1 482.582  34
   2  -1   3 19069.6 646.450  18
   2   1   3 18409.6 644.217  16
   2   1   3 16211.8 622.518  32
   2   1   3 16925.2 633.576  15
   2  -1   3 16926.6 631.312  31
   2   1   3 17913.5 646.164  31
   2  -1   3 19014.8 656.435  11
   2  -1   3 15984.6 621.319  13
   2  -1   3 18476.6 643.250  35
   2   1   3 18805.3 644.409  13
   2   1   3 18116.9 631.192  12
   2  -1   3 18905.5 647.895  16
   2  -1   3 16999.3 623.886  34
   2  -1   3 16148.4 625.423  15
   2  -1   3 18742.2 634.358  12
   2   1   4 41156.8 1249.77  16
   2   1   4 38591.6 1200.31  21
   2  -1   4 37526.8 1224.76  15
   2  -1   4 38380.5 1201.78  14
   2   1   4 38600.8 1175.92  17
   2  -1   4 41529.8 1243.78  31
   2   1   4 36802.2 1210.11  32
   2  -1   4 38215.7 1203.99  18
   2   1   4 37836.7 1196.54  12
   2   1   4 40662.6 1234.92  14
   2  -1   4 36984.8 1213.38  34
   2  -1   4 39268.8 1232.88  35
   2   1   4 40912.0 1238.49  13
   2  -1   4 39005.0 1164.54  21
   2  -1   4 40338.2 1200.55  12
   2   1   4 35699.0 1141.72  23
   2  -1   4 37494.3 1149.87  20
   2  -1   4 37148.5 1190.86  17
   2  -1   5 12473.9 503.956  12
   2  -1   5 11243.7 539.063  35
   2  -1   5 11244.6 492.906  10
   2  -1   5 11313.5 530.739  32
   2   1   5 11217.6 485.903  17
   2  -1   5 11833.9 553.022  33
   2  -1   5 11349.5 467.680  21
   2   1   5 12295.8 543.198  32
   2   1   5 11890.4 530.587  14
   2   1   5 12077.4 547.814  13
   2  -1   5 10843.8 497.857  17
   2  -1   5 11226.7 532.508  31
   2   1   5 11332.2 500.013  12
   2   1   5 11918.4 547.583  16
   2   1   5 12359.6 517.946  21
   2  -1   5 12201.7 524.143  14
   2  -1   6 179.392 74.8594  31
   2   1   6 109.040 62.8857  14
   2  -1   6 186.074 77.6358  16
   2   1   6 415.796 76.0070  21
   2   1   6 162.477 71.5644  33
   2  -1   6 183.989 69.2126  14
   2  -1   6 217.584 76.9927  33
   2   1   6 243.553 73.6635  10
   2   1   7 544.724 66.7345  31
   2   1   7 494.027 64.8621  33
  -2  -2   8 205.984 66.9981  17
  -2  -2   8 104.470 54.1530  15
  -2   2   8 165.268 51.2387  16
  -2  -2   8 113.351 47.7587  31
  -2   2   8 136.171 61.1459  15
  -2   2   8 103.346 58.0819  14
  -2   2   8 144.176 63.6486  21
  -2  -2   7 11855.8 532.205  14
  -2  -2   7 11868.6 476.188  16
  -2  -2   7 11150.4 481.846  33
  -2   2   7 12274.0 546.301  15
  -2  -2   7 12733.3 550.186  15
  -2   2   7 13592.5 568.568  30
  -2   2   7 12383.4 520.500  16
  -2   2   7 12510.8 548.689  26
  -2  -2   7 12106.3 541.644  30
  -2   2   7 11899.6 524.324  14
  -2   2   7 11672.4 539.496  21
  -2  -2   7 12431.5 543.743  17
  -2  -2   7 12201.8 545.654  26
  -2  -2   6 1347.45 167.621  17
   2  -2  -6 1355.72 164.481  27
  -2  -2   6 1262.75 165.822  15
  -2   2   6 1249.93 159.515  16
  -2   2   6 1354.92 168.584  32
  -2   2   6 1376.18 169.373  30
  -2  -2   6 1193.10 158.049  30
  -2  -2   6 1300.92 165.535  32
  -2  -2   6 1207.95 142.452  16
  -2   2   6 1691.62 184.426  15
  -2  -2   6 1403.39 164.968  21
  -2   2   6 1419.91 183.330  26
  -2  -2   6 1142.13 165.189  26
  -2   2   6 1478.84 172.056  25
  -2  -2   6 1108.55 152.367  25
  -2   2   6 1335.97 166.610  14
  -2  -2   6 1864.77 190.687  14
  -2  -2   5 91944.2 2447.67  15
  -2   2   5 87674.9 2428.19  32
  -2   2   5 92206.3 2424.26  14
  -2  -2   5 90613.0 2429.29  14
   2  -2  -5 89107.7 2418.99  27
  -2  -2   5 90467.9 2432.35  25
  -2   2   5 91254.9 2430.68  25
  -2  -2   5 85971.3 2417.92  32
  -2  -2   5 88658.9 2421.30  21
  -2   2   5 88225.9 2432.57  21
  -2   2   5 82834.4 2427.23  15
  -2  -2   4 727.187 98.3604  32
   2  -2  -4 799.474 101.265  27
  -2   2   4 565.388 90.5544  25
  -2   2   4 737.168 100.927  32
  -2  -2   4 683.457 90.6232  29
  -2  -2   4 626.324 96.1691  25
  -2  -2   3 136001. 3454.96  25
  -2  -2   3 137113. 3438.05  29
   2  -2  -3 136495. 3454.48  27
  -2   2   3 133934. 3452.77  25
  -2  -2   3 135601. 3454.50  32
  -2   2   3 138434. 3459.33  32
  -2  -2   2 1914.46 112.213  29
   2  -2  -1 271539. 6620.99  27
  -2   2   1 268423. 6629.07  24
   2   2   0 9406.11 311.540  28
   2  -2   0 9801.76 314.392  34
   2  -2   0 8988.21 285.198  27
   2   2   0 9704.91 313.837  34
   2  -2   0 10126.0 318.370  28
   2   2   1 283437. 7143.49  32
   2  -2   1 293816. 7146.24  32
   2  -2   1 276462. 7147.63  34
   2   2   1 287107. 7150.95  34
   2  -2   1 276160. 7147.47  28
   2   2   2 167.680 50.7870  34
   2  -2   2 218.137 58.7086  34
   2  -2   2 254.815 59.7254  32
   2   2   2 221.048 59.4877  32
   2   2   2 159.378 24.2573  24
   2   2   3 12223.2 492.857  34
   2  -2   3 12180.3 504.820  33
   2  -2   3 13107.3 496.240  17
   2  -2   3 12892.3 502.535  32
   2  -2   3 13026.0 504.615  31
   2  -2   3 13703.4 516.195  15
   2   2   3 12535.6 503.416  15
   2   2   3 12262.0 505.533  31
   2   2   3 13302.9 513.724  16
   2   2   3 12646.9 500.605  35
   2  -2   3 12582.2 499.426  34
   2  -2   3 13464.0 518.848  18
   2  -2   3 11418.4 484.961  13
   2   2   3 11943.5 489.590  13
   2   2   3 13444.5 508.163  32
   2   2   3 11840.0 492.215  12
   2  -2   3 11829.6 483.536  12
   2   2   3 11303.9 468.247  22
   2  -2   3 13592.5 513.409  35
   2  -2   3 12630.1 514.794  11
   2  -2   4 1971.04 192.069  15
   2   2   4 1720.18 183.823  35
   2   2   4 1754.82 184.464  16
   2  -2   4 1602.52 171.588  32
   2  -2   4 1727.97 168.026  12
   2   2   4 1566.20 170.961  32
   2  -2   4 1793.21 187.218  35
   2   2   4 1551.50 159.461  23
   2  -2   4 1739.84 173.804  14
   2   2   4 1868.09 183.407  34
   2  -2   4 1763.85 181.357  31
   2   2   4 1675.17 179.330  14
   2  -2   4 1665.06 178.079  18
   2   2   4 1472.14 171.863  31
   2   2   4 1746.24 179.383  13
   2   2   4 1503.59 166.426  12
   2  -2   4 1736.36 187.150  33
   2   2   4 1843.01 163.862  17
   2  -2   4 1718.35 174.383  17
   2   2   4 2071.20 197.646  15
   2  -2   4 1684.36 178.279  34
   2   2   4 1740.04 176.558  21
   2  -2   4 1662.27 176.916  13
   2  -2   4 1333.08 146.956  20
   2  -2   5 1085.13 135.595  12
   2  -2   5 1382.49 169.299  31
   2   2   5 1347.10 172.375  16
   2   2   5 1357.90 163.289  32
   2   2   5 1354.00 166.897  14
   2  -2   5 1455.02 180.260  35
   2  -2   5 1938.07 196.619  33
   2   2   5 1315.70 170.968  13
   2   2   5 1426.50 176.669  31
   2  -2   5 1306.25 154.519  14
   2  -2   5 1164.56 160.921  13
   2  -2   5 1469.12 171.350  32
   2  -2   5 1114.24 137.252  10
   2   2   5 1778.00 193.340  35
   2   2   5 1516.24 153.482  17
   2   2   5 1671.86 176.943  21
   2  -2   5 1234.42 163.101  16
   2   2   6 336.275 86.4258  10
   2   2   6 300.123 86.0653  33
   2   2   6 179.847 75.1736  16
   2   2   6 201.452 82.0339  31
   2  -2   6 328.445 79.2310  31
   2  -2   6 358.688 78.2690  14
   2   2   6 168.986 69.6008  14
   2  -2   6 296.929 79.9582  16
   2   2   6 332.114 78.6708  21
   2   2   7 1456.42 102.865  33
  -2   3   8-9.98086 55.4737  21
  -2   3   8 23.4659 35.4983  16
   2  -3  -8 51.6341 37.4267   1
  -2   3   8 28.1117 45.6031  15
  -2   3   8 17.0412 42.3588  14
  -2   3   8 9.72670 47.3361  17
  -2  -3   8-18.7844 46.6913  15
  -2  -3   7 89.8241 69.6567  15
  -2   3   7 85.3235 67.7260  14
  -2  -3   7 152.414 77.3669  30
  -2   3   7 155.787 73.3179  16
  -2   3   7 15.0157 64.6897  15
  -2   3   7 61.1238 67.6324  30
  -2   3   7 105.344 74.8504  26
  -2  -3   7 196.975 85.6388  26
  -2  -3   7 193.878 88.2745  17
  -2  -3   6 12721.2 555.008  30
  -2  -3   6 12209.5 544.547  15
  -2  -3   6 11997.0 546.195  32
   2  -3  -6 12351.2 541.499  27
  -2   3   6 12258.9 541.136  14
  -2   3   6 12444.9 553.638  32
  -2   3   6 12714.4 555.271  30
  -2  -3   6 12399.6 554.511  14
  -2  -3   6 12338.7 550.503  26
  -2   3   6 12330.7 547.068  25
  -2  -3   6 11179.5 529.548  25
  -2   3   6 11923.3 545.236  16
  -2   3   6 12530.9 556.834  26
  -2   3   6 12672.9 554.580  15
  -2  -3   6 12535.8 526.002  21
  -2   3   6 11966.6 552.307  21
  -2   3   6 11967.1 556.919  10
  -2  -3   6 12101.4 543.860  17
  -2   3   5 11801.1 481.386   9
  -2  -3   5 13001.3 541.769  15
  -2   3   5 13623.4 554.345  30
  -2  -3   5 14089.7 546.413  25
  -2   3   5 13471.7 538.716  32
  -2   3   5 13489.0 550.800  21
  -2   3   5 12695.7 527.557  14
   2  -3  -5 12851.0 534.646  27
  -2   3   5 14011.5 544.167  25
  -2   3   5 13709.3 551.328  15
  -2  -3   5 13006.5 526.771  21
  -2  -3   5 13621.4 541.977  32
  -2  -3   5 13649.4 548.212  14
  -2   3   5 13570.8 551.003  10
  -2   3   4 3399.23 212.546  25
  -2  -3   4 3461.26 209.743  29
  -2   3   4 3688.83 222.081  32
  -2  -3   4 3507.22 217.883  32
   2  -3  -4 3433.89 215.353  27
  -2  -3   4 3803.41 220.454  25
  -2  -3   3 42503.5 1174.33  25
  -2  -3   3 41242.3 1169.99  29
  -2  -3   3 42219.3 1174.41  32
  -2   3   3 44160.4 1175.74  25
   2  -3  -3 41980.8 1187.04  27
  -2   3   3 41765.7 1174.53  32
  -2   3   2 125104. 3162.06  24
   2  -3  -1 59761.4 1572.61  27
  -2   3   1 62502.2 1580.23  24
  -2   3   0 17377.6 492.201  24
   2   3   0 17377.7 513.534  34
   2  -3   0 18215.0 517.868  28
   2   3   0 18434.1 518.261  28
   2  -3   0 16859.2 506.675  27
   2  -3   0 17653.6 511.848  34
   2   3   1 20637.8 639.633  34
   2  -3   1 22781.4 654.685  28
   2   3   1 21878.9 647.184  28
   2  -3   1 21984.5 645.784  34
   2   3   2 8009.91 329.339  34
   2   3   2 7446.97 324.446  32
   2  -3   2 8849.41 343.786  32
   2  -3   2 8459.41 335.084  34
   2   3   2 8066.33 272.972  24
   2   3   3 1908.53 166.178  15
   2  -3   3 1869.11 166.428  17
   2  -3   3 1920.07 164.770  34
   2  -3   3 1681.06 166.056  33
   2  -3   3 1606.59 153.029  31
   2  -3   3 1814.50 159.985  32
   2   3   3 1625.20 150.770  32
   2  -3   3 1721.92 162.131  15
   2   3   3 1525.44 154.453  31
   2   3   3 1989.91 165.821  34
   2   3   3 1745.85 157.779  13
   2  -3   3 2033.07 172.368  35
   2  -3   3 1628.83 146.924  14
   2   3   3 1895.79 164.760  23
   2  -3   3 1851.46 163.258  13
   2   3   3 1761.96 159.998  35
   2  -3   3 1754.84 167.550  18
   2  -3   3 1987.61 166.857  12
   2   3   3 1413.79 146.383  22
   2  -3   3 1574.45 162.219  11
   2   3   3 1673.51 162.893  16
   2   3   3 1999.12 172.085  12
   2  -3   3 1616.18 155.422  20
   2  -3   4 18503.5 702.324  13
   2  -3   4 16931.7 678.029  32
   2  -3   4 18069.3 710.206  16
   2   3   4 17623.1 685.976  32
   2  -3   4 19110.7 716.687  18
   2  -3   4 19240.9 709.344  34
   2  -3   4 17953.4 672.144  12
   2  -3   4 19192.8 714.701  35
   2  -3   4 17787.6 670.005  20
   2   3   4 19522.3 728.548  31
   2  -3   4 17897.5 686.927  31
   2   3   4 18577.9 701.481  35
   2  -3   4 18102.8 672.768  14
   2   3   4 18670.0 700.645  13
   2   3   4 17559.2 693.774  12
   2   3   4 17720.7 678.586  23
   2   3   4 19474.3 730.780  16
   2   3   4 16943.9 677.216  34
   2   3   4 16595.2 624.906  17
   2   3   4 18638.6 706.544  21
   2   3   5 4716.43 311.009  35
   2   3   5 4440.62 262.581  17
   2  -3   5 5177.09 325.495  16
   2   3   5 5144.69 331.651  16
   2  -3   5 4882.25 309.278  18
   2   3   5 5488.23 343.280  31
   2  -3   5 5380.50 317.812  31
   2  -3   5 5348.56 310.355  14
   2  -3   5 5113.89 324.783  13
   2   3   5 4398.35 303.788  13
   2  -3   5 5331.59 331.810  35
   2   3   5 4475.60 308.532  14
   2   3   5 4719.29 286.054  23
   2   3   5 5645.66 332.719  21
   2  -3   5 4368.53 259.013  20
   2  -3   5 5053.63 285.382  12
   2   3   6 2649.17 205.321  10
   2   3   6 3299.70 225.651  33
   2  -3   6 2613.37 186.751  31
   2   3   6 3002.83 219.269  31
   2   3   6 2844.11 208.095  14
   2   3   6 3212.08 220.963  16
   2   3   6 2767.24 198.845  21
   2   3   7 194.896 37.3758  16
  -2   4   8 463.245 78.1063  17
  -2   4   8 476.395 71.3149  16
  -2   4   8 505.692 77.3341  15
  -2   4   8 478.086 71.2734  14
  -2  -4   8 376.721 67.5425  15
  -2  -4   7 1377.89 157.703  17
  -2  -4   7 1225.83 150.788  15
  -2   4   7 1114.00 143.285  14
  -2   4   7 1346.41 156.754  26
  -2  -4   7 1284.74 154.092  26
  -2   4   7 1672.41 175.609  16
  -2   4   7 1568.16 166.575  15
  -2   4   7 1279.98 169.670  21
  -2  -4   6 169.986 75.3073  17
  -2   4   6 183.511 77.6906  15
  -2   4   6 241.285 83.9085  14
  -2  -4   6 79.5129 60.5091  32
  -2   4   6 253.226 81.9850  32
  -2   4   6 66.3689 80.8429  21
  -2  -4   6 245.020 89.3544  15
   2  -4  -6 156.333 67.4207  27
  -2   4   6 247.897 91.7585  30
  -2   4   6 153.718 85.5271  26
  -2  -4   6 172.126 77.8885  26
  -2  -4   6 124.258 70.5971  30
  -2  -4   5 787.504 117.931  17
  -2   4   5 1370.78 142.745  25
  -2  -4   5 963.191 125.623  32
  -2   4   5 799.313 109.369   9
  -2   4   5 1122.49 138.557  30
  -2  -4   5 1087.34 138.418  15
  -2  -4   5 1044.96 145.575  14
  -2   4   5 1141.64 149.285  10
  -2   4   5 1056.75 133.060  14
   2  -4  -5 999.002 131.103  27
  -2   4   5 1073.27 138.297  15
  -2  -4   5 1223.91 140.111  25
  -2   4   5 1073.56 132.885  32
  -2  -4   5 920.987 127.630  30
  -2   4   5 883.578 129.643  21
  -2  -4   4 2996.66 201.125  29
  -2  -4   4 3086.23 196.766  32
   2  -4  -4 3232.06 210.653  27
  -2   4   4 3177.46 198.861  25
  -2   4   4 2930.19 204.661  23
  -2   4   4 2775.47 192.869  32
  -2  -4   4 2980.18 195.684  25
  -2  -4   3 9810.81 390.246  29
  -2  -4   3 10342.4 377.819  25
   2  -4  -3 10408.0 399.323  27
  -2   4   3 10338.7 381.778  32
  -2  -4   3 10590.5 380.004  32
  -2   4   3 10385.4 376.354  25
  -2   4   2 58451.2 1572.41  24
  -2  -4   2 60267.6 1542.19  25
  -2   4   2 58205.5 1535.47  25
   2  -4  -1 2836.07 128.634  28
   2   4  -1 2913.90 129.550  28
   2  -4  -1 2656.55 145.666  27
  -2   4   1 2592.64 145.443  24
   2  -4   0 2570.41 126.204  34
   2   4   0 2623.57 127.779  28
   2  -4   0 2606.79 139.632  27
  -2   4   0 2569.72 126.868  24
   2   4   0 2715.16 130.314  34
   2  -4   0 2594.98 129.216  28
   2  -4   1 21481.0 629.520  34
   2   4   1 21145.4 627.153  34
   2   4   1 22228.5 632.713  28
   2  -4   1 21766.1 633.986  28
  -2   4  -1 20220.5 559.996  24
   2   4   2 33119.0 973.785  32
   2  -4   2 34072.4 980.193  34
   2   4   2 34656.2 933.052  24
   2   4   2 32625.5 972.014  34
   2  -4   2 32439.2 970.426  32
   2   4   3 13914.6 531.013  35
   2   4   3 14647.0 535.434  34
   2  -4   3 13868.9 550.591  16
   2  -4   3 13814.2 526.646  34
   2   4   3 14090.5 553.978  16
   2   4   3 12601.9 510.152  32
   2   4   3 14486.9 551.540  31
   2  -4   3 12631.1 510.334  32
   2   4   3 12913.9 515.840  13
   2  -4   3 13271.6 513.654  31
   2  -4   3 13933.8 534.106  13
   2   4   3 13135.5 532.954  23
   2  -4   3 13278.6 509.117  14
   2  -4   3 14130.5 566.045  11
   2  -4   3 13856.9 543.653  20
   2  -4   3 13222.1 529.313  12
   2   4   3 13610.7 536.793  22
   2  -4   3 12514.3 517.571  35
   2   4   3 12281.2 535.135  12
   2  -4   4 4215.62 279.420  35
   2   4   4 3939.72 269.976  35
   2  -4   4 3691.39 276.096  18
   2   4   4 3858.98 268.148  23
   2  -4   4 3582.32 254.736  32
   2   4   4 3384.10 248.528  32
   2   4   4 4574.77 301.332  31
   2  -4   4 3913.39 258.724  31
   2   4   4 3504.22 272.704  16
   2  -4   4 3838.77 257.753  12
   2  -4   4 3821.05 265.766  13
   2   4   4 3972.71 269.209  13
   2  -4   4 3746.85 252.501  14
   2   4   4 4005.12 284.250  21
   2  -4   4 3714.82 274.104  16
   2  -4   4 3990.34 271.458  20
   2  -4   5 1334.14 150.427  31
   2  -4   5 1453.04 171.086  13
   2  -4   5 1917.74 194.593  16
   2   4   5 1351.24 168.791  16
   2  -4   5 1596.94 184.388  33
   2   4   5 1588.77 183.077  14
   2   4   5 1513.83 177.755  31
   2  -4   5 1252.42 138.159  12
   2   4   5 1738.24 185.115  35
   2  -4   5 1871.38 190.412  35
   2   4   5 1372.86 163.596  13
   2   4   5 1487.62 159.983  23
   2  -4   5 1481.02 172.021  18
   2   4   5 1669.25 181.828  21
   2  -4   5 1355.68 143.135  20
   2   4   6 808.937 120.240  10
   2   4   6 911.153 119.678  16
   2   4   6 704.003 109.152  31
   2   4   6 979.792 121.644  33
   2   4   6 968.836 121.682  14
   2   4   6 817.035 114.097  21
  -2   5   8 2309.49 144.720  16
  -2   5   8 2166.22 133.273  14
  -2   5   8 2309.79 156.791  31
  -2   5   8 2457.30 153.769  17
  -2   5   8 2432.33 161.348  21
  -2   5   7 553.256 97.5868  15
  -2   5   7 594.798 111.150  16
  -2   5   7 357.670 85.6990  14
  -2   5   7 442.169 91.5116  26
  -2  -5   7 538.786 100.103  26
  -2  -5   7 481.842 93.8370  15
  -2   5   7 531.020 115.277  21
  -2  -5   6 45.5534 51.1037  32
  -2   5   6 30.2340 57.3962  32
  -2   5   6-14.5462 60.8593  30
  -2  -5   6-14.3662 48.3499  15
  -2   5   6 14.3823 54.6069  15
   2  -5  -6-15.5612 52.3716  27
  -2   5   6 177.174 83.4160  14
  -2  -5   6 58.4564 59.3178  30
  -2  -5   6 58.5067 66.3762  26
  -2   5   6 42.9568 58.1198  26
   2  -5  -6-13.4465 54.5789   3
  -2   5   6-16.3817 83.1146  21
  -2  -5   6-45.3041 59.3493  17
  -2  -5   5 45117.0 1353.93  15
  -2   5   5 45668.9 1357.94  32
  -2   5   5 45086.8 1358.26  15
  -2  -5   5 46004.1 1361.26  30
  -2   5   5 43605.5 1331.51   9
  -2   5   5 43978.1 1365.48  14
   2  -5  -5 45509.3 1386.58  27
  -2   5   5 47754.2 1373.17  26
  -2   5   5 45049.9 1348.92  25
  -2  -5   5 45605.9 1354.35  25
  -2   5   5 46092.9 1361.44  30
  -2  -5   5 45137.4 1354.03  32
  -2  -5   5 47604.6 1379.70  17
  -2   5   5 46911.5 1393.74  21
  -2   5   5 45157.7 1383.98  10
  -2   5   4 3248.99 224.980  23
  -2  -5   4 3659.92 213.619  32
   2  -5  -4 3859.48 241.159  27
  -2   5   4 3838.18 232.297   9
  -2   5   4 3611.01 211.560  32
  -2   5   4 3463.36 209.497  25
  -2  -5   4 3993.29 224.010  25
  -2   5   4 3319.58 219.647  21
  -2   5   4 3724.98 234.253  10
  -2  -5   4 3517.85 230.552  29
  -2  -5   3 29828.0 866.707  32
  -2  -5   3 29676.2 904.401  29
  -2   5   3 31559.6 864.032  25
  -2  -5   3 30498.2 866.059  25
  -2   5   3 28925.4 866.969  32
   2  -5  -3 27475.9 896.638  27
  -2   5   2 24583.7 706.886  25
  -2  -5   2 25737.3 714.629  25
  -2   5   2 25153.3 768.652  24
   2  -5  -1 6326.22 226.281  28
   2  -5  -1 7249.10 280.253  27
   2  -5  -1 6635.97 222.885  34
  -2   5   1 6318.82 266.540  24
   2   5  -1 6804.31 228.991  28
   2  -5   0 14034.4 453.785  27
   2   5   0 13108.5 408.317  34
   2  -5   0 13702.1 408.260  28
   2  -5   0 12871.0 399.908  34
   2   5   0 13754.0 406.445  28
  -2   5   0 12991.3 425.142  24
   2   5   1 74533.3 1901.13  34
   2  -5   1 74661.3 1898.24  34
  -2   5  -1 71713.0 1858.35  24
   2  -5   2 21447.1 714.847  33
   2  -5   2 20675.9 660.544  34
   2  -5   2 20285.0 703.414  16
   2   5   2 21238.0 710.810  12
   2   5   2 20523.8 656.050  34
   2   5   3 2980.97 211.594  35
   2  -5   3 3409.15 244.187  16
   2   5   3 3698.14 230.105  34
   2  -5   3 3462.21 246.131  33
   2   5   3 3270.08 230.559  31
   2  -5   3 3185.67 216.864  34
   2  -5   3 3109.59 215.548  13
   2   5   3 3119.62 214.100  13
   2  -5   3 3452.14 216.352  31
   2  -5   3 3152.16 215.861  35
   2   5   3 2880.84 225.887  23
   2  -5   3 3181.41 229.927  12
   2   5   3 3259.85 234.768  22
   2  -5   3 3495.23 221.050  14
   2  -5   3 3406.70 248.843  11
   2  -5   3 3069.61 234.232  20
   2  -5   4 2351.90 214.707  16
   2   5   4 2078.08 190.798  35
   2  -5   4 2158.86 196.550  35
   2   5   4 2211.05 195.444  13
   2  -5   4 1799.15 194.042  33
   2   5   4 2389.16 212.695  31
   2  -5   4 2272.13 185.312  31
   2  -5   4 2450.98 204.683  13
   2  -5   4 2202.27 193.978  12
   2   5   4 1940.75 203.149  16
   2   5   4 2250.54 210.367  23
   2  -5   4 1888.65 190.709  20
   2  -5   4 2298.33 219.360  18
   2   5   5 21653.4 768.781  16
   2   5   5 19367.6 743.447  31
   2   5   5 19707.1 718.963  35
   2  -5   5 20135.2 755.104  18
   2  -5   5 18534.8 669.056  12
   2   5   5 19616.9 757.652  14
   2   5   5 20141.6 733.682  23
   2  -5   5 20294.9 724.668  35
   2   5   5 21712.6 775.517  21
   2  -5   5 19416.6 697.774  20
   2   5   5 20303.7 761.075  10
   2   5   6 4311.00 246.393  31
   2   5   6 4657.15 255.218  16
   2   5   6 4297.66 243.464  33
   2   5   6 4823.30 260.188  14
   2   5   6 4934.58 259.482  21
  -2   6   8 881.986 81.9413  17
  -2   6   8 899.901 81.5361  16
  -2   6   8 798.288 81.5630  31
   2  -6  -8 1007.29 94.7056   1
  -2   6   7 17177.6 631.539  16
  -2  -6   7 15251.0 554.062  15
  -2   6   7 15797.9 578.987  14
  -2   6   7 16497.1 618.450  21
  -2   6   6-12.9854 52.7092  30
  -2  -6   6 38.9503 55.8977  30
  -2   6   6 38.4255 48.6337  15
   2  -6  -6 15.3452 49.2432  27
  -2   6   6 12.6790 57.5394  26
  -2  -6   6-13.0193 52.8467  26
  -2   6   6 236.964 89.2538  21
  -2  -6   6 116.241 67.5678  17
  -2  -6   6 25.3995 51.5499  15
  -2   6   6-14.2241 50.0021  14
  -2   6   5 124675. 3331.13   9
  -2  -6   5 120995. 3313.37  25
   2  -6  -5 128117. 3387.39  27
  -2   6   5 132170. 3331.25  32
  -2  -6   5 124995. 3322.55  32
  -2   6   5 126597. 3328.81  15
  -2   6   5 131028. 3337.55  30
  -2  -6   5 132136. 3363.94  17
  -2   6   5 123605. 3326.04  26
  -2  -6   5 125130. 3331.25  26
  -2  -6   5 122866. 3303.28   8
  -2  -6   5 128874. 3331.82  30
  -2   6   5 129185. 3382.00  21
  -2  -6   5 125567. 3311.62  11
  -2   6   5 127301. 3379.52  10
  -2  -6   4 3020.12 201.203  17
  -2  -6   4 2930.24 186.732  32
  -2   6   4 3092.15 190.307  32
   2  -6  -4 3178.13 224.755  27
  -2   6   4 3180.50 192.655  25
  -2  -6   4 3042.18 190.440  25
  -2  -6   4 3038.22 209.721   8
  -2  -6   4 2971.97 222.463  29
  -2   6   4 3073.05 220.064  23
  -2   6   4 3362.76 232.146  24
  -2   6   4 2711.57 200.290  21
  -2   6   4 2697.04 204.786   9
  -2   6   4 3136.98 217.334  10
  -2  -6   3 24966.8 744.219  32
   2  -6  -3 26731.1 835.050  27
  -2   6   3 25386.7 744.647  25
  -2  -6   3 26833.8 832.381  29
  -2  -6   3 25630.6 753.694  25
  -2   6   3 24969.4 746.674  32
  -2  -6   2 21923.0 613.259  32
  -2  -6   2 21374.0 702.924  29
  -2   6   2 21552.2 607.422  25
  -2  -6   2 22100.4 619.936  25
  -2   6   2 22513.2 705.900  24
   2  -6  -2 20707.9 690.357  27
  -2   6   2 21345.6 614.684  32
   2  -6  -1 88753.4 2189.31  28
   2   6  -1 89356.2 2187.88  28
   2   6  -1 84035.9 2190.87  34
   2  -6  -1 92059.0 2303.54  27
  -2   6   1 83657.3 2183.15  25
  -2   6   1 93606.2 2294.81  24
   2  -6   0 4123.62 214.877  27
   2   6   0 4038.55 157.823  28
   2  -6   0 3971.19 160.277  28
  -2   6   0 4085.16 197.760  24
   2  -6   0 3868.63 152.964  34
   2   6   0 4036.89 160.858  34
   2   6   1 17901.2 541.017  34
   2  -6   1 18454.4 542.759  34
  -2   6  -1 17743.7 539.201  24
   2   6   2 87.3148 36.1571  34
   2  -6   2 256.412 56.4190  34
   2   6   2 96.6636 47.1449  31
   2   6   2 153.301 56.2128  22
   2  -6   3 1465.90 171.725  18
   2   6   3 992.857 130.771  31
   2  -6   3 1356.63 137.228  13
   2   6   3 1122.60 124.395  34
   2   6   3 1183.55 151.067  23
   2   6   3 1369.06 142.010  35
   2  -6   3 945.310 133.584  12
   2  -6   3 1137.42 147.768  11
   2  -6   3 1385.27 163.554  20
   2   6   4 4007.34 256.099  35
   2   6   4 3772.09 284.814  16
   2   6   4 4846.66 298.195  31
   2  -6   4 4000.87 258.156  35
   2  -6   4 3430.72 241.419  13
   2   6   4 3599.92 246.208  13
   2  -6   4 3738.11 257.319  12
   2   6   4 4005.73 286.348  23
   2   6   4 4066.44 292.041  21
   2  -6   4 3840.91 276.180  20
   2   6   5 2783.53 224.913  16
   2   6   5 3060.99 229.824  31
   2   6   5 2631.90 228.166  10
   2   6   5 2461.37 224.568  14
   2   6   5 3217.04 236.891  23
   2  -6   5 3004.32 240.684  18
   2  -6   5 2743.94 207.125  20
   2   6   6 2143.02 155.541  16
   2   6   6 1879.90 143.132  33
   2   6   6 2047.49 155.825  14
   2   6   6 1961.02 144.875  31
   2   6   6 2250.87 162.732  21
   2   6   6 1939.56 156.726  10
   2  -7  -8 127.027 39.2201   1
  -2  -7   7 49.6135 40.2812  18
  -2   7   7-36.0034 57.1231  16
  -2   7   7 82.1227 48.9994  14
  -2   7   7 68.0412 66.1071  21
  -2   7   6 5649.93 332.761  21
  -2   7   6 5827.68 323.636  14
  -2  -7   6 5300.41 294.102  20
  -2   7   5 5662.77 325.394   9
   2  -7  -5 6004.81 350.536  27
  -2  -7   5 5729.96 313.487   8
  -2   7   5 6665.78 352.773  21
  -2  -7   5 5895.31 316.252  11
  -2  -7   4 23581.5 822.258   8
  -2  -7   4 25472.6 861.420  29
   2  -7  -4 23769.7 842.541  27
  -2   7   4 24865.0 838.519   9
  -2   7   4 25386.3 864.692  24
  -2   7   4 24535.6 837.631  23
  -2   7   4 24080.5 806.892  21
  -2  -7   3 1856.28 166.668   8
  -2   7   3 1874.14 168.833   9
  -2  -7   3 1883.07 170.707  29
   2  -7  -3 2040.85 175.986  27
  -2  -7   3 1994.47 167.428   6
   2  -7  -2 299925. 7458.95  27
  -2   7   2 297109. 7471.65  24
  -2   7   1 33851.1 1005.35  24
  -2   7   0 91967.8 2400.28  24
  -2   7  -1 74969.4 1967.83  24
   2  -7   1 77256.9 2074.74  20
   2   7   1 74289.1 2040.94  22
   2   7   2 1679.84 164.988  22
   2  -7   2 1571.86 168.301  20
   2  -7   3 3089.46 253.813  18
   2   7   3 2942.54 217.706  31
   2  -7   3 2869.56 228.989  12
   2   7   3 2953.25 238.191  22
   2  -7   3 3277.94 258.450  11
   2  -7   3 3037.78 246.948  20
   2   7   4 469.284 97.5256  31
   2   7   4 789.496 132.522  23
   2   7   4 849.959 138.451  16
   2  -7   4 819.141 123.068  12
   2   7   4 680.718 134.808  21
   2  -7   4 825.921 133.583  20
   2   7   5 4194.97 268.880  16
   2   7   5 4057.76 253.460  31
   2   7   5 4346.09 275.497  23
   2  -7   5 4765.19 295.369  18
   2   7   5 4712.05 291.783  21
   2  -7   5 4560.37 266.395  20
   2   7   5 4416.49 282.218  10
   2   7   6 22.6292 29.2826  33
   2   7   6 27.8234 32.3552  16
   2   7   6 79.3453 43.3654  14
   2   7   6 23.5019 44.9753  10
  -2  -8   7 692.570 93.3006  18
  -2   8   7 892.575 112.786  16
  -2   8   7 875.333 92.1265  31
  -2   8   7 977.319 93.2804  14
  -2   8   7 1027.60 111.832  21
  -2   8   6 7549.71 363.441  14
   2  -8  -6 7668.95 387.866   3
  -2   8   6 7912.01 383.381  21
  -2  -8   6 7314.06 357.768  20
  -2   8   5 4460.14 280.230   9
   2  -8  -5 4357.59 295.783  27
  -2   8   5 4329.49 279.202  21
  -2  -8   5 4453.60 272.715  11
  -2   8   4 66456.7 1923.60   9
   2  -8  -4 69001.5 1952.02  27
  -2  -8   4 66494.8 1922.32   8
  -2   8   4 69547.1 1961.33  24
  -2   8   4 66435.0 1913.89  23
  -2   8   4 67771.7 1875.29  21
  -2   8   3 12829.4 529.585   9
   2  -8  -3 13355.1 540.695  27
  -2   8   3 12697.1 492.380  23
  -2  -8   3 12598.0 525.570   8
  -2   8   2 25893.9 868.802   9
  -2  -8   2 27262.3 883.999  29
  -2  -8   2 27132.7 874.631   8
   2  -8  -2 26465.5 880.579  27
  -2  -8   2 25939.1 871.245   6
  -2   8   2 27624.2 885.864  24
  -2  -8   1 996.794 119.145   8
  -2   8   1 1089.12 125.987   9
  -2   8   1 960.461 113.828  24
  -2  -8   1 1029.45 126.907   6
  -2   8   0 490.275 79.6710  24
  -2  -8   0 577.809 96.8259   6
   2  -8   1 840.110 120.617  20
   2   8   1 927.796 118.695  22
  -2  -8  -1 841.435 116.286   6
   2   8   2 16034.8 613.736  24
   2   8   2 16807.1 642.740  22
   2  -8   2 16858.5 664.259  20
   2  -8   3 394.847 102.136  18
   2   8   3 294.256 98.7177  23
   2  -8   3 535.060 111.341  12
   2   8   3 458.546 106.964  21
   2  -8   3 600.062 123.479  11
   2   8   4 1262.58 159.541  16
   2  -8   4 1129.93 167.568  18
   2  -8   4 1308.13 145.533  12
   2   8   4 1195.97 159.780  21
   2  -8   4 1333.23 164.176  20
   2   8   5 4955.73 278.340  16
   2   8   5 5283.49 294.768  23
   2   8   5 5099.84 293.751  21
   2  -8   5 5363.35 281.222  20
   2   8   5 5152.31 287.591  10
   2   8   6 2783.31 141.023  16
   2   8   6 4029.68 181.444  21
  -2  -9   7 930.450 96.8944  18
  -2   9   7 879.450 101.058  16
  -2   9   7 928.424 89.0002  21
  -2   9   6 1324.79 131.149  14
   2  -9  -6 1465.90 155.008   3
  -2   9   6 1404.33 140.161  21
  -2  -9   6 1303.22 136.676  20
  -2   9   5 9975.02 447.805   9
  -2   9   5 9981.50 434.955  21
  -2  -9   5 9646.77 435.738  11
  -2   9   4 30144.2 1021.48   9
   2  -9  -4 30686.2 1038.44  27
  -2  -9   4 31138.4 1033.74   8
  -2   9   4 30811.8 1049.53  24
   2  -9  -3 6053.92 347.801  27
  -2  -9   3 7080.46 371.932   8
  -2   9   3 5937.16 343.887   9
  -2   9   3 6485.51 365.161  24
  -2  -9   3 6000.45 321.550   5
  -2  -9   3 5990.82 346.943  29
  -2  -9   2 836.654 120.753  29
  -2   9   2 458.561 99.4140   9
  -2  -9   2 451.919 103.751   8
   2  -9  -2 441.663 93.6701  27
  -2  -9   2 512.895 107.793   6
  -2   9   2 393.650 95.3856  24
  -2  -9   1 1454.45 157.869   8
  -2   9   1 1137.43 141.516   9
  -2  -9   1 1422.91 162.029   6
  -2   9   0 1587.35 158.629   9
  -2  -9   0 1612.76 158.306   8
  -2  -9   0 1628.53 168.195   6
  -2   9   0 1956.30 163.065  24
   2  -9   0 1887.48 169.969  20
   2   9   1 16631.8 625.704   9
   2   9   1 17581.3 643.450  22
  -2  -9  -1 16759.7 643.964   6
  -2   9  -1 17628.4 626.378   9
   2  -9   1 18965.1 690.235  20
   2   9   2 9490.67 447.722  24
  -2  -9  -2 9515.95 425.575   6
   2   9   2 10263.5 482.655  23
   2   9   2 10615.8 474.361  22
  -2  -9  -2 9552.01 443.258   5
   2  -9   2 9928.11 487.652  20
   2   9   3 182.817 95.5406  23
   2  -9   3 377.546 106.051  18
   2  -9   3 207.928 74.0129  12
   2   9   3 155.557 80.6537  21
   2  -9   3 208.162 86.3889  11
   2  -9   4 3605.23 266.777  18
   2   9   4 3144.83 235.335  16
   2   9   4 3333.69 255.447  23
   2  -9   4 3277.15 221.251  12
   2   9   4 3753.44 260.322  21
   2  -9   4 3428.36 262.042  11
   2  -9   4 3761.11 267.723  20
   2   9   4 3378.92 239.690  10
   2   9   5 5696.24 275.817  16
   2   9   5 5966.69 299.514  23
   2   9   5 5879.10 295.415  21
   2  -9   5 5610.74 279.425  20
   2   9   5 6351.78 289.281  10
  -2 -10   7 3777.12 179.637  18
  -2  10   7 4310.17 197.368  16
   2 -10  -7 3702.51 190.655   1
   2 -10  -6 1264.86 136.997   3
  -2  10   6 1097.64 106.835  21
  -2 -10   6 1060.09 117.214  20
  -2  10   5 24480.4 808.130   9
  -2 -10   5 22792.3 787.587  11
  -2  10   4 4288.61 288.901   9
  -2 -10   4 4102.29 293.011  29
   2 -10  -4 3588.78 274.248  27
  -2  10   4 3754.44 285.935  24
  -2  10   3 15232.6 633.270   9
  -2 -10   3 15277.3 636.569   8
   2 -10  -3 16234.7 653.134  27
  -2  10   3 16270.0 656.736  24
  -2 -10   3 14483.6 621.784  29
  -2 -10   3 15236.9 596.609   5
  -2 -10   2 12614.6 542.844   8
   2 -10  -2 11845.7 536.717  27
  -2 -10   2 11878.6 522.527  29
  -2  10   2 11552.2 525.658   9
  -2  10   2 12453.3 542.711  24
  -2 -10   2 11902.8 521.647   5
  -2  10   1 70.2621 63.8604   9
  -2 -10   1 199.645 73.8630   8
  -2 -10   1 89.7395 60.8026  29
  -2  10   1 197.922 65.8271  24
  -2 -10   1 195.065 87.5322   6
  -2  10   0 2537.73 203.293   9
  -2  10   0 2144.44 181.507  24
  -2 -10   0 2358.14 211.571   6
   2 -10   0 1994.74 186.807  20
   2  10   1 10070.6 449.956   9
  -2  10  -1 9455.40 428.677   9
  -2 -10  -1 9375.44 449.610   6
   2  10   1 10345.1 448.481  22
   2 -10   1 9720.16 472.783  20
  -2 -10  -1 9953.89 472.782   5
   2 -10   2 3637.21 272.796  18
   2  10   2 3631.16 233.247   9
   2  10   2 4109.31 286.062  23
  -2 -10  -2 3257.13 230.717   6
   2  10   2 3144.60 248.506  24
  -2 -10  -2 3988.50 266.196   5
   2 -10   2 3515.87 277.098  20
   2  10   3 5369.93 337.164  23
   2 -10   3 5354.52 337.972  18
   2 -10   3 4640.63 304.526  12
   2  10   3 5738.06 327.747  21
   2 -10   3 5244.02 339.361  11
   2 -10   3 5765.26 353.010  20
   2  10   3 5002.00 284.367  10
   2  10   4 1345.63 139.541  16
   2 -10   4 1107.87 148.977  18
   2  10   4 1366.51 160.390  23
   2  10   4 1512.88 157.063  21
   2 -10   4 1275.98 152.158  11
   2 -10   4 1274.87 152.156  20
   2  10   4 1303.23 132.481  10
   2  10   5 397.750 74.3036  14
   2 -10   5 262.062 63.2676  18
   2  10   5 353.152 68.4119  21
   2 -10   5 235.683 57.1376  20
   2  10   5 279.825 55.6355  10
   2 -11  -6 971.507 110.896   3
  -2 -11   6 720.161 87.4163  20
  -2  11   5 4155.34 247.087   9
  -2  11   4 149.734 72.9571   9
  -2  11   3 1866.61 198.793   9
  -2 -11   3 2285.91 215.298  29
   2 -11  -3 1897.16 204.078  27
  -2  11   3 1999.76 207.706  24
  -2 -11   3 1997.55 186.728   5
  -2  11   2 5132.17 326.808   9
  -2 -11   2 3981.36 288.291  29
   2 -11  -2 4699.33 321.564  27
  -2 -11   2 4713.14 309.091   5
  -2  11   2 4831.50 317.504  24
  -2 -11   2 4852.56 321.016   8
  -2  11   1 40211.9 1276.12   9
  -2 -11   1 40064.9 1272.72  29
  -2 -11   1 40245.5 1293.80   5
   2 -11  -1 40925.2 1235.29   3
  -2 -11   1 40174.8 1291.87   6
  -2  11   1 41568.6 1285.00  24
  -2  11   0 3308.36 247.171   9
  -2 -11   0 3248.94 254.398   6
  -2  11   0 2889.48 224.253  24
  -2 -11   0 3508.15 267.406   5
   2 -11   0 2945.88 230.635  20
  -2  11  -1 941.640 130.256   9
   2  11   1 866.068 130.720   9
  -2 -11  -1 804.921 131.881   6
   2  11   1 723.382 123.623  23
  -2 -11  -1 819.112 136.889   5
   2 -11   1 849.847 118.305  18
   2 -11   1 867.246 141.860  20
  -2 -11  -2 112.982 74.5454   5
   2 -11   2 338.785 93.4064  18
   2  11   2 181.995 61.1745   9
   2  11   2 76.6080 53.9695  24
   2  11   2 107.771 76.6137  23
   2  11   2 139.731 64.5432  21
   2 -11   2 168.530 78.4442  20
   2 -11   3 13374.5 561.206  18
   2  11   3 14313.0 577.651  23
   2 -11   3 11982.9 526.651  12
   2  11   3 13905.0 539.160  21
   2 -11   3 14069.9 587.870  11
   2 -11   3 13004.7 572.648  20
   2 -11   4 12898.4 502.041  18
   2  11   4 12049.5 490.189  23
   2  11   4 12423.6 463.514  21
   2 -11   4 11678.9 487.541  11
   2  11   5 1519.36 111.622  14
   2  11   5 1458.61 94.3692  21
   2 -11   5 1359.71 97.9608  20
  -2  12   6 1225.56 110.125  16
   2 -12  -6 1134.11 103.508   3
   2 -12  -5 2048.04 181.716   3
  -2 -12   5 1958.25 172.806  20
  -2  12   4 5427.30 315.123   9
  -2  12   3 9033.25 451.650   9
  -2 -12   3 8651.32 410.616   5
  -2  12   2 3532.46 267.376   9
  -2 -12   2 2857.09 240.806  29
  -2  12   2 3662.02 275.269  24
  -2 -12   2 3130.06 248.807   5
  -2  12   1 3339.53 256.857   9
  -2 -12   1 2543.61 222.174  29
   2 -12  -1 2730.80 210.388   3
  -2  12   1 3223.17 249.386  24
  -2 -12   1 3076.56 258.717   5
  -2  12   0 2534.92 220.369   9
   2  12   0 2438.70 199.758  23
  -2 -12   0 2100.15 202.635  29
   2  12   0 2736.72 228.947   9
  -2 -12   0 2915.91 247.043   5
   2 -12   0 2411.94 202.493  20
  -2 -12  -1 415.300 108.209   5
   2  12   1 492.388 108.289  24
  -2  12  -1 508.638 98.9076   9
   2  12   1 487.948 111.166   9
   2  12   1 531.619 102.379  23
   2 -12   1 607.923 117.075  20
  -2 -12  -2 7184.15 370.227   5
   2 -12   2 7122.81 361.416  18
   2 -12   2 7827.75 409.416  20
   2  12   2 7775.04 386.073  23
   2 -12   3 23.7310 52.4854  18
   2  12   3 49.6841 60.4490  23
   2 -12   3 10.4587 49.7813  12
   2  12   3 9.10761 41.3345  21
   2 -12   3 13.5951 61.6969  11
   2 -12   3 108.929 70.4534  20
   2 -12   4 1869.73 143.121  18
   2  12   4 2089.73 151.195  23
   2  12   4 1744.28 117.620  21
   2 -12   4 1935.67 151.108  11
   2 -13  -5 1138.78 122.014   3
  -2 -13   5 1181.19 120.671  20
  -2  13   4 14597.9 557.235   9
   2 -13  -4 15209.6 585.829   3
   2  13  -4 14945.6 543.442   9
  -2  13   3 756.126 125.565   9
   2 -13  -3 712.656 122.277   3
  -2 -13   3 713.694 109.117   5
   2 -13  -2 4997.60 298.332   3
  -2  13   2 5342.04 330.356   9
  -2 -13   2 4960.57 308.298   5
  -2  13   1 14502.8 607.908   9
  -2 -13   1 14665.6 616.513   5
  -2 -13   0 552.346 120.682   5
  -2  13   0 562.268 112.137   9
   2  13   0 506.926 112.919   9
   2 -13   0 497.550 90.3186  20
  -2  13  -1 4518.23 267.995   9
   2  13   1 4775.94 283.329   9
   2  13   1 4475.83 263.156  23
  -2 -13  -1 4816.01 304.322   5
   2 -13   1 4454.11 280.218  20
   2 -13   2 1663.04 143.762  18
   2  13   2 1710.11 159.852  23
  -2 -13  -2 1917.57 165.824   5
   2 -13   2 2043.70 185.073  20
   2  13   3 18729.7 603.016  23
   2 -13   3 18603.8 632.268  11
   2 -13   3 17932.7 619.594  20
   2  13   4 7850.74 302.318  14
   2 -13   4 8300.00 307.628  11
   2 -13   4 8566.90 311.425  20
  -2 -14   5 687.660 72.0526  18
  -2 -14   5 705.908 76.4398  20
  -2 -14   4 10.0533 45.6223  20
  -2  14   4-8.68409 42.2611   9
   2  14  -4-7.47780 36.3909   9
   2 -14  -4-29.1412 51.2175   3
   2  14  -3 13576.7 520.852   9
   2 -14  -3 13233.7 514.450   3
  -2  14   3 13809.0 536.567   9
  -2  14   2 123.512 72.4164   9
   2  14  -2 119.850 67.6248   9
  -2 -14   2 114.241 66.9899   5
  -2 -14   1 360.112 99.5581   5
  -2  14   1 399.745 105.073   9
  -2 -14   0 57.2304 75.4456   5
  -2  14   0 50.4580 58.6667   9
   2  14   0 26.2121 59.4836   9
  -2  14  -1 4508.10 248.289   9
  -2 -14  -1 4862.88 283.514   5
   2 -14   1 4658.31 258.087  20
   2  14   1 4844.34 264.752   9
   2  14   2 137.040 47.0762  23
   2 -14   2 73.5618 44.8367  12
   2 -14   2 156.549 57.9604  20
   2  14   3 1057.21 86.9686  23
   2 -14   3 1310.11 113.890  11
   2 -14   3 1281.92 109.310  20
  -2  15   4 3573.41 165.750   9
   2 -15  -4 3446.45 168.768   3
  -2 -15   4 3626.52 182.812  20
  -2  15   3 2734.59 179.394   9
   2  15  -3 2499.20 164.466   9
  -2  15   2 108.794 59.5563   9
   2  15  -2 199.603 69.9932   9
  -2  15   1 3864.63 235.015   9
  -2 -15   1 3755.03 241.368   5
   2  15   0 2778.97 192.000   9
  -2  15   0 2787.83 189.313   9
  -2 -15   0 2575.65 195.971   5
   2  15   1 100.026 43.5126   9
  -2  15  -1 50.4947 33.9443   9
   2 -15   1 98.7462 38.6515  20
   2 -15   2 22.2091 32.7514  11
   2 -15   2 34.4185 31.8896  20
  -2  16   3 100.753 35.3454   9
   2  16  -3 76.1137 28.0827   9
  -2  16   2 406.084 66.9333   9
   2  16  -2 420.024 69.2424   9
  -2  16   1 2318.50 153.267   9
   2  16   0 796.616 88.9302   9
  -2  16   0 847.601 83.6862   9
   2 -16   1 757.522 73.6957  12
   2 -16   1 1085.50 86.7462  11
  -3   0   9 23.9670 24.3267  15
  -3   0   8 7929.57 372.150  17
  -3   0   8 8199.88 382.187  15
  -3   0   8 7718.71 376.118  26
  -3   0   7-50.8492 82.4847  30
  -3   0   7 17.0706 71.4200  26
  -3   0   7-16.7455 79.6996  15
  -3   0   7 28.4215 61.1788  14
  -3   0   7 16.2370 75.5026  21
  -3   0   6 3244.38 257.603  21
  -3   0   6 3282.11 259.363  32
  -3   0   6 3603.44 278.017  15
   3   0  -6 3402.82 260.184  27
  -3   0   6 3436.56 245.233  14
  -3   0   6 3168.34 256.862  25
  -3   0   5 55.5322 58.0845  32
  -3   0   5 32.5964 44.1025  14
  -3   0   5-13.5729 53.3420  25
   3   0  -5-25.8928 49.1548  27
  -3   0   4 7070.72 327.943  25
  -3   0   4 6195.81 310.417  32
  -3   0   3-4.13332 25.8547  29
   3   0  -2 44.5296 28.2387  27
   3   0  -1 18.9732 15.9684  27
   3   0  -1 5.95223 34.6986  28
   3   0   0 829386. 19703.1  34
   3   0   0 784348. 19699.9  28
   3   0   1-17.2754 37.2127  34
   3   0   1 321.782 69.5010  28
   3   0   2 5610.98 297.118  34
   3   0   2 5978.08 310.670  35
   3   0   2 6633.63 312.335  33
   3   0   3 42.9188 59.8614  34
   3   0   3 41.3146 64.0445  16
   3   0   3 87.1617 58.9702  35
   3   0   3 35.6731 51.2001  14
   3   0   3 14.1611 49.7858  33
   3   0   3 43.0195 60.0020  13
   3   0   3 70.2179 57.0085  12
   3   0   3 11.7401 42.9624  21
   3   0   4 145337. 3769.62  35
   3   0   4 139744. 3692.62  14
   3   0   4 138533. 3755.81  34
   3   0   4 145845. 3755.96  16
   3   0   4 136741. 3748.27  13
   3   0   4 147433. 3755.61  33
   3   0   4 136938. 3755.87  31
   3   0   4 138213. 3725.46  12
   3   0   4 137213. 3662.09  21
   3   0   5-37.1812 70.0214  10
   3   0   5-30.6920 74.6803  35
   3   0   5 29.8144 62.3690  33
   3   0   5-29.1714 62.7930  16
   3   0   5-15.1493 70.4450  31
   3   0   5-11.9385 51.3967  14
   3   0   5 12.5908 49.4821  12
   3   0   5 45.6382 70.7400  13
   3   0   6 6318.75 284.881  33
   3   0   6 5895.19 278.900  31
  -3   1   9 1235.31 84.6427  17
  -3   1   8 167.098 70.6706  17
  -3  -1   8 72.8673 53.7822  15
  -3  -1   8 110.502 65.9791  26
  -3  -1   8 114.956 59.5390  17
  -3  -1   7 18834.6 723.460  17
  -3  -1   7 18480.1 733.206  15
  -3   1   7 19406.3 748.806  30
  -3  -1   7 18427.3 705.141  14
  -3   1   7 18844.6 696.780  14
  -3  -1   7 19411.5 749.624  26
  -3  -1   6 21512.1 829.390  15
   3  -1  -6 22511.0 823.092  27
  -3   1   6 22564.7 831.097  32
   3   1  -6 22103.6 821.661  27
  -3   1   6 21988.7 823.106  25
  -3  -1   6 22573.6 825.033  25
  -3   1   6 22999.0 787.481  14
  -3  -1   6 21385.5 813.776  21
  -3  -1   6 22237.9 793.673  14
  -3   1   5 333.702 80.2755  32
   3  -1  -5 405.925 88.5565  27
  -3  -1   5 370.869 78.6541  14
  -3   1   5 329.146 71.1724  14
  -3  -1   5 379.601 91.6575  25
  -3  -1   5 355.872 91.1178  21
  -3   1   5 333.630 85.0051  21
  -3  -1   4 27390.9 872.790  25
  -3  -1   4 27814.3 815.524  29
  -3   1   4 28125.7 881.302  32
   3  -1  -3 19473.3 615.657  27
  -3  -1   3 20079.1 587.028  29
   3  -1  -2 21938.2 625.658  27
  -3   1   2 21269.0 561.207  29
   3   1  -1 121123. 2987.45  27
   3  -1  -1 123978. 3074.78  28
   3  -1  -1 120621. 3009.12  27
   3  -1   0 8256.20 321.812  28
   3  -1   0 8491.27 322.722  34
   3  -1   1 45410.8 1259.58  34
   3  -1   1 43407.1 1250.38  28
   3  -1   2 1700.66 152.546  34
   3  -1   2 1826.86 157.703  33
   3   1   2 2005.08 169.693  31
   3  -1   2 1577.85 150.870  31
   3  -1   2 2060.17 171.661  18
   3  -1   2 1713.77 158.715  35
   3   1   3 2607.37 211.331  16
   3  -1   3 2645.21 215.147  34
   3  -1   3 2698.31 219.423  33
   3   1   3 2583.04 223.427  31
   3  -1   3 2428.27 214.016  31
   3  -1   3 2795.23 201.244  14
   3   1   3 2826.97 213.322  14
   3  -1   3 2768.22 224.225  35
   3  -1   3 2491.95 215.037  13
   3   1   3 2806.44 223.519  13
   3   1   3 2425.61 210.570  12
   3  -1   3 2708.01 218.572  12
   3   1   3 2336.21 187.043  22
   3  -1   3 2390.89 183.318  21
   3  -1   3 2621.56 208.413  20
   3  -1   3 2515.43 209.656  16
   3  -1   4 32862.3 1098.78  35
   3  -1   4 33283.8 1091.07  16
   3  -1   4 33344.5 1099.78  34
   3   1   4 31210.4 1072.53  16
   3   1   4 32315.6 1089.87  33
   3  -1   4 31412.4 1087.71  33
   3  -1   4 32677.2 1094.32  31
   3  -1   4 31984.4 1066.17  12
   3  -1   4 31616.9 1025.44  14
   3   1   4 32063.5 1050.40  14
   3   1   4 31761.0 1085.63  13
   3   1   4 31722.5 1037.59  21
   3   1   4 32337.7 1074.04  12
   3  -1   5 2085.11 201.247  35
   3   1   5 2491.85 208.101  16
   3  -1   5 2250.10 200.913  16
   3   1   5 2033.45 193.897  33
   3  -1   5 2124.18 199.206  31
   3  -1   5 1809.11 162.163  14
   3   1   5 1783.16 168.024  14
   3   1   5 2456.34 214.626  13
   3   1   5 1807.60 170.394  12
   3  -1   5 2145.94 179.069  12
   3   1   5 1765.82 159.536  21
   3  -1   5 2475.31 214.792  33
   3  -1   5 1769.89 160.023  10
   3   1   5 1740.73 177.279  10
   3   1   6 32.7804 44.0145  16
   3   1   6 50.2013 41.6049  33
  -3   2   8 4819.89 271.989  15
  -3  -2   8 5274.51 282.066  15
  -3   2   8 4746.18 270.804  26
   3  -2  -8 4089.27 226.705   1
  -3  -2   8 4730.35 272.321  26
  -3   2   8 4720.92 274.228  17
  -3  -2   8 5072.12 271.382  17
  -3   2   7 879.941 120.138  16
  -3   2   7 997.197 153.071  30
  -3   2   7 1035.38 150.631  15
  -3   2   7 1160.10 139.216  14
  -3  -2   7 1065.38 146.483  17
  -3   2   7 948.960 147.701  26
  -3  -2   7 1053.25 156.762  26
  -3  -2   7 1092.05 154.413  30
  -3  -2   7 867.926 146.080  15
  -3  -2   6 1520.21 180.956  15
  -3   2   6 1790.01 192.934  21
  -3  -2   6 1674.47 182.901  32
  -3   2   6 1652.62 181.064  32
  -3   2   6 1647.15 189.766  15
  -3  -2   6 1582.35 175.792  14
  -3   2   6 1332.70 154.063  14
   3  -2  -6 1709.57 183.614  27
  -3   2   6 1376.65 167.002  25
  -3  -2   6 1665.46 183.143  25
  -3   2   6 1648.92 169.578  16
  -3  -2   6 1834.74 195.824  21
   3  -2  -5 946.944 124.768  27
  -3   2   5 1194.24 138.319  25
  -3  -2   5 981.047 129.604  25
  -3  -2   5 881.729 124.887  32
  -3   2   5 1040.34 133.359  32
  -3  -2   5 907.690 120.708  14
  -3  -2   5 943.607 131.716  21
  -3   2   5 888.228 129.510  21
  -3   2   4 10765.5 447.367  32
  -3  -2   4 10554.4 442.863  32
  -3  -2   4 11269.2 413.149  29
  -3   2   4 11098.3 448.060  25
  -3  -2   4 11915.1 453.845  25
  -3  -2   3 27707.4 819.510  29
   3  -2  -3 28041.9 844.687  27
  -3   2   3 30010.4 869.997  25
  -3  -2   3 29348.0 865.757  25
   3  -2  -2 10210.3 349.560  27
   3  -2  -1 27712.1 745.512  27
   3   2  -1 27435.3 784.605  28
   3  -2  -1 26351.9 779.773  28
   3   2   0 2473.36 152.174  34
   3  -2   0 2640.70 157.941  28
   3   2   0 2453.75 151.698  28
   3  -2   0 2485.30 151.581  34
   3  -2   1 144506. 3739.96  34
   3   2   1 144655. 3744.13  34
   3  -2   1 140433. 3735.91  28
   3   2   2 240.195 67.9487  35
   3  -2   2 230.809 65.4841  35
   3   2   2 299.023 73.9433  34
   3  -2   2 322.231 72.4515  34
   3  -2   2 314.930 76.0302  33
   3  -2   2 200.429 62.1852  16
   3   2   2 249.996 68.6044  31
   3  -2   2 158.055 59.8370  31
   3   2   2 266.935 68.9390  12
   3  -2   2 236.156 68.0512  11
   3  -2   2 337.596 77.6993  20
   3   2   3 179662. 4694.67  35
   3   2   3 179598. 4683.04  16
   3   2   3 183330. 4698.44  34
   3  -2   3 186500. 4704.73  34
   3  -2   3 175690. 4702.65  33
   3   2   3 178554. 4710.87  31
   3  -2   3 180655. 4695.13  16
   3  -2   3 185513. 4703.28  31
   3  -2   3 180674. 4621.68  14
   3  -2   3 184928. 4704.10  13
   3   2   3 178754. 4693.96  13
   3  -2   3 188223. 4712.94  35
   3   2   3 183298. 4705.45  12
   3  -2   3 184475. 4699.08  12
   3   2   3 175242. 4628.56  23
   3   2   3 172930. 4644.53  22
   3  -2   3 187169. 4726.94  18
   3  -2   3 180790. 4681.91  20
   3   2   4 776.399 136.127  35
   3  -2   4 985.810 150.607  35
   3   2   4 863.554 136.828  34
   3  -2   4 836.596 136.780  34
   3   2   4 1142.10 156.153  33
   3  -2   4 1013.21 152.175  33
   3  -2   4 1063.30 154.819  16
   3   2   4 950.959 143.955  16
   3   2   4 776.082 140.863  31
   3  -2   4 884.845 143.304  31
   3  -2   4 915.002 121.589  14
   3   2   4 973.015 140.353  14
   3  -2   4 806.053 138.623  13
   3   2   4 1158.51 157.946  13
   3   2   4 1261.06 159.265  12
   3   2   4 968.972 122.485  23
   3  -2   4 1088.93 145.856  12
   3   2   4 1187.32 152.778  21
   3   2   5 13154.8 539.356  13
   3   2   5 11836.5 520.862  35
   3  -2   5 12357.5 529.494  35
   3   2   5 12091.0 513.357  16
   3   2   5 11502.5 507.736  33
   3  -2   5 11605.3 461.208  14
   3  -2   5 12428.9 534.471  33
   3   2   5 11107.9 515.346  31
   3  -2   5 11844.0 508.072  31
   3   2   5 11972.7 495.678  14
   3  -2   5 12450.7 529.297  13
   3  -2   5 11412.5 475.472  12
   3   2   5 11815.8 485.226  21
   3  -2   5 12059.0 523.306  16
   3   2   5 12184.0 514.481  10
   3   2   6 86.9465 48.4117  31
   3   2   6 122.525 44.7339  16
   3   2   6 153.336 48.6717  33
   3   2   6 119.027 52.7704  10
  -3   3   8 434.623 90.8899  17
  -3  -3   8 345.625 80.0122  15
  -3   3   8 397.033 87.2234  15
   3  -3  -8 312.914 70.4336   1
  -3   3   8 346.323 63.5690  14
  -3   3   8 323.180 77.5113  26
  -3  -3   8 394.526 87.6719  26
  -3  -3   8 396.028 78.3121  17
  -3   3   7 31201.0 1039.16  26
  -3   3   7 29266.0 977.692  16
  -3  -3   7 30840.0 1032.52  15
  -3   3   7 31588.1 1038.85  15
  -3  -3   7 30831.7 1038.08  30
  -3   3   7 32632.1 1052.43  30
  -3   3   7 31253.7 987.744  14
  -3  -3   7 31802.6 1044.73  26
  -3  -3   7 29585.7 1007.58  17
  -3   3   7 30825.8 1045.96  21
  -3  -3   6 26215.5 925.326  17
  -3  -3   6 28943.7 965.859  30
  -3  -3   6 26022.1 942.365  32
  -3   3   6 26141.6 946.537  32
  -3   3   6 27895.5 959.625  30
  -3  -3   6 26780.7 947.259  15
  -3   3   6 29591.4 974.920  15
  -3   3   6 28194.8 912.645  14
   3  -3  -6 28709.8 974.343  27
  -3   3   6 28061.7 953.454  25
  -3  -3   6 26966.1 946.117  25
  -3   3   6 26733.3 957.888  21
  -3   3   5 21397.0 737.692   9
  -3   3   5 21847.6 764.591  32
  -3   3   5 22011.9 760.641  25
   3  -3  -5 20806.8 756.808  27
   3  -3  -5 20561.1 726.830   3
  -3  -3   5 22051.8 764.992  25
  -3  -3   5 20643.4 752.840  32
  -3   3   5 20605.8 755.069  21
  -3  -3   4 8107.38 363.477  32
  -3   3   4 7954.78 364.002  32
  -3  -3   4 8083.44 344.294  29
  -3   3   4 7950.03 360.220  25
  -3  -3   4 7807.09 361.388  25
  -3  -3   3 5361.71 249.663  29
   3  -3  -3 5676.15 264.878  27
  -3   3   3 5443.06 259.295  25
  -3  -3   3 5488.46 261.844  25
   3  -3  -2 7022.20 278.381  27
   3  -3  -1 63090.7 1627.09  28
   3   3  -1 62523.9 1626.34  28
   3  -3  -1 59599.5 1594.28  27
   3   3   0 678.419 78.5505  34
   3  -3   0 696.919 84.1701  28
   3   3   0 691.377 79.6995  28
   3  -3   0 790.102 83.4076  34
   3   3   1 68008.6 1867.43  34
   3   3   1 71710.3 1876.47  28
   3  -3   1 69085.3 1872.25  28
   3  -3   1 69595.6 1869.79  34
   3   3   2 51939.8 1515.13  35
   3  -3   2 51089.2 1514.49  16
   3  -3   2 56635.6 1548.58  33
   3   3   2 53910.0 1533.71  31
   3  -3   2 53738.5 1515.47  31
   3   3   2 51583.7 1503.61  34
   3  -3   2 51362.0 1501.30  34
   3   3   2 53731.4 1535.57  12
   3  -3   2 50596.9 1512.80  35
   3  -3   2 54047.7 1540.96  12
   3   3   2 53526.6 1513.81  22
   3  -3   2 54060.1 1547.08  18
   3  -3   2 56152.6 1546.61  11
   3  -3   2 51101.0 1529.14  20
   3  -3   3 1318.59 151.228  34
   3  -3   3 1173.16 150.625  35
   3   3   3 1213.20 150.624  35
   3   3   3 1291.32 149.786  34
   3  -3   3 1569.15 169.191  16
   3   3   3 1205.19 149.699  16
   3   3   3 903.288 137.744  31
   3  -3   3 1004.57 136.791  31
   3  -3   3 1316.27 134.327  14
   3   3   3 1414.29 160.601  13
   3  -3   3 940.161 140.273  13
   3   3   3 1295.43 166.078  12
   3  -3   3 1176.70 154.000  33
   3  -3   3 1232.98 151.112  12
   3   3   3 1342.32 149.706  23
   3  -3   3 1293.91 160.439  18
   3   3   3 1149.97 142.140  22
   3  -3   3 1220.74 159.963  11
   3  -3   3 1369.00 160.237  20
   3  -3   4 1898.34 198.347  35
   3   3   4 2231.12 210.050  35
   3  -3   4 2057.84 202.993  16
   3   3   4 1817.05 191.183  34
   3  -3   4 1992.79 198.756  34
   3  -3   4 1785.68 192.299  33
   3   3   4 1837.43 200.142  31
   3  -3   4 1457.64 173.832  31
   3  -3   4 1840.20 165.708  14
   3  -3   4 1958.22 195.503  13
   3   3   4 1874.57 194.160  14
   3   3   4 1946.73 197.058  13
   3   3   4 2223.13 209.781  12
   3  -3   4 2000.73 194.974  12
   3   3   4 1997.79 180.362  23
   3   3   4 1953.32 195.531  21
   3  -3   4 2092.82 190.746  20
   3   3   4 2227.33 210.172  16
   3   3   5 3339.77 245.654  13
   3   3   5 3714.80 243.466  14
   3   3   5 4003.86 260.544  35
   3  -3   5 3841.96 259.384  35
   3  -3   5 3403.34 234.480  31
   3   3   5 3487.18 242.206  33
   3  -3   5 3858.52 264.403  33
   3   3   5 3600.99 256.237  31
   3  -3   5 3508.39 249.063  13
   3   3   5 3977.92 254.354  16
   3  -3   5 3438.73 222.895  12
   3   3   5 3788.15 247.040  21
   3   3   5 3403.18 247.955  10
   3   3   6 120.113 48.7787  31
   3   3   6 33.0841 32.9316  33
   3   3   6 68.2660 41.0124  16
   3   3   6 77.9158 41.9405  10
  -3   4   8 182.689 45.3199  16
  -3  -4   8 260.655 64.6989  15
  -3   4   8 134.051 53.1302  15
  -3  -4   8 339.629 72.3341  26
   3  -4  -8 252.947 66.0653   1
  -3   4   7 5713.62 322.569  16
  -3   4   7 6752.34 356.571  15
  -3  -4   7 5807.19 327.436  17
  -3  -4   7 6003.96 340.051  30
  -3   4   7 6329.01 349.928  30
  -3   4   7 6253.34 316.982  14
  -3   4   7 6231.99 345.818  26
  -3  -4   7 6058.11 343.398  26
  -3   4   7 5938.10 350.897  21
  -3  -4   7 5769.76 334.825  15
  -3  -4   6 26790.5 953.126  32
  -3   4   6 26905.6 954.508  32
  -3   4   6 29477.3 979.335  30
  -3  -4   6 29262.2 971.774  15
  -3  -4   6 27704.6 951.622  17
  -3   4   6 28733.6 928.601  14
   3  -4  -6 28711.8 991.251  27
   3  -4  -6 27201.0 926.041   3
  -3   4   6 29079.1 968.662  25
  -3  -4   6 29885.8 979.841  25
  -3   4   6 27372.9 961.446  15
  -3   4   6 28863.7 988.003  21
  -3  -4   6 29070.8 974.750  30
  -3  -4   5 18560.3 678.073  17
  -3   4   5 19501.3 707.315  32
  -3  -4   5 20631.8 713.054  29
  -3   4   5 19905.7 707.097   9
   3  -4  -5 19694.6 724.518  27
   3  -4  -5 19060.8 704.258   3
  -3   4   5 20424.1 716.637  25
  -3   4   5 19112.1 714.571  21
  -3  -4   5 19928.6 713.375  25
  -3  -4   5 18788.4 701.330  32
  -3   4   4 789.021 112.091   9
  -3  -4   4 660.368 94.9913  32
  -3   4   4 576.762 92.0043  32
  -3  -4   4 827.490 106.693  29
  -3   4   4 883.728 106.781  25
  -3  -4   4 717.802 98.0077  25
  -3  -4   3 8.55596 44.2693  29
   3  -4  -3-9.05585 45.9459  27
  -3   4   3 15.9541 40.4725  25
  -3  -4   3 16.5513 41.1392  25
   3  -4  -2 263076. 6466.93  27
  -3   4   2 257058. 6478.42  24
   3  -4  -1 4819.98 214.245  28
   3   4  -1 4892.97 215.457  28
   3  -4  -1 4809.09 213.783  27
  -3   4   1 4480.41 209.949  24
   3   4  -1 4856.06 215.333  34
   3  -4  -1 4714.05 210.398  34
   3   4   0 19265.7 618.076  34
   3  -4   0 20469.9 621.161  34
   3   4   0 20228.8 622.424  28
   3  -4   0 19995.1 621.396  28
   3  -4   1 12186.0 445.312  34
   3  -4   1 12675.7 455.428  28
   3   4   1 11870.4 445.285  28
   3   4   1 11491.6 437.106  34
   3   4   2 5523.29 279.476  19
   3  -4   2 5206.24 282.083  34
   3  -4   2 5963.46 317.714  16
   3  -4   2 5384.88 310.751  33
   3   4   2 5172.40 283.392  16
   3  -4   2 5786.90 323.666  18
   3   4   2 5939.87 314.089  31
   3  -4   2 5067.08 283.484  31
   3  -4   2 5731.99 301.006  35
   3   4   2 6058.15 325.445  12
   3   4   2 5695.49 300.723  35
   3  -4   2 6123.26 325.731  12
   3   4   2 5561.89 304.582  22
   3  -4   2 5984.80 321.826  11
   3   4   2 5346.43 285.468  34
   3  -4   2 5921.73 323.527  20
   3  -4   3 6558.62 371.992  33
   3   4   3 6449.39 348.917  35
   3  -4   3 6178.39 335.400  31
   3  -4   3 6302.95 361.796  16
   3   4   3 6312.59 344.551  34
   3  -4   3 6152.36 342.326  34
   3   4   3 5908.38 352.161  31
   3  -4   3 6406.11 348.962  13
   3   4   3 6019.96 337.151  13
   3  -4   3 6180.44 344.824  35
   3  -4   3 6069.89 350.242  12
   3   4   3 5968.01 338.464  23
   3   4   3 6704.19 356.510  22
   3  -4   3 6896.28 379.508  11
   3   4   3 5904.44 339.622  16
   3  -4   3 5724.33 348.495  20
   3  -4   4 28117.1 937.243  31
   3  -4   4 28757.5 966.943  35
   3   4   4 30557.2 980.746  35
   3   4   4 27683.1 960.673  16
   3  -4   4 27273.4 981.391  33
   3   4   4 27043.5 975.393  31
   3   4   4 28504.3 971.765  14
   3   4   4 28323.3 959.117  13
   3  -4   4 27556.5 984.632  18
   3  -4   4 28187.8 957.247  13
   3  -4   4 27353.3 945.630  12
   3   4   4 28430.4 939.689  23
   3   4   4 28447.9 981.102  21
   3  -4   4 27744.0 946.165  20
   3  -4   5 295.881 86.1206  35
   3   4   5 503.164 103.738  35
   3   4   5 212.869 69.3799  33
   3   4   5 378.090 84.3033  16
   3   4   5 323.260 85.7121  31
   3   4   5 354.413 82.6317  14
   3  -4   5 439.559 95.4893  13
   3   4   5 394.175 88.7302  13
   3  -4   5 225.544 62.0417  12
   3   4   5 339.723 83.1137  21
   3   4   6 496.791 61.2334  16
   3   4   6 475.484 72.2465  10
  -3   5   8 3914.28 194.000  16
  -3  -5   8 4167.78 205.476  15
  -3  -5   7 29185.0 931.411  17
  -3   5   7 30266.1 953.598  16
  -3  -5   7 29013.0 934.418  15
  -3  -5   7 27766.4 930.017  30
  -3   5   7 28645.3 937.732  30
  -3   5   7 28996.5 934.086  26
  -3  -5   7 29409.1 942.509  26
  -3   5   7 28091.4 930.131  15
  -3   5   7 28975.4 970.753  21
  -3   5   7 27670.0 887.987  14
  -3  -5   6 3755.77 267.470  26
  -3  -5   6 3341.07 250.431  32
  -3   5   6 3157.88 245.481  32
  -3   5   6 3498.78 256.280  15
  -3  -5   6 3778.56 265.047  30
  -3  -5   6 3541.62 256.180  15
  -3  -5   6 4338.52 268.717  17
   3  -5  -6 3897.38 282.932  27
   3  -5  -6 3622.14 257.793   3
  -3   5   6 3727.82 266.897  26
  -3   5   6 3668.93 257.669  25
  -3   5   6 3862.95 269.133  30
  -3  -5   6 3591.23 261.724  25
  -3   5   6 3772.31 275.993  21
  -3   5   5 11516.8 497.240   9
  -3   5   5 10634.2 471.149  32
  -3  -5   5 11740.8 490.942  15
  -3   5   5 11663.6 491.620  15
  -3  -5   5 10621.8 459.881   8
   3  -5  -5 11618.4 514.747  27
   3  -5  -5 11181.0 499.687   3
  -3   5   5 12411.7 493.284  25
  -3  -5   5 11634.3 489.416  25
  -3  -5   5 10778.6 470.930  32
  -3  -5   5 11025.1 463.697  17
  -3   5   5 11381.9 499.075  21
  -3  -5   5 11910.2 506.780  29
  -3   5   4 11740.3 486.029   9
  -3   5   4 12406.5 465.043  32
  -3  -5   4 11544.2 474.838  29
   3  -5  -4 11703.8 493.636  27
  -3  -5   4 11385.1 456.772  32
  -3   5   4 11345.4 448.136  25
  -3  -5   4 11333.5 453.968  25
  -3   5   4 10820.8 454.295  21
  -3   5   3 11008.3 411.127  25
   3  -5  -3 10932.1 443.635  27
  -3  -5   3 11158.5 416.392  25
  -3  -5   3 12219.2 454.441  29
   3  -5  -2 48456.4 1289.02  28
   3   5  -2 46127.9 1282.11  28
   3  -5  -2 46773.4 1325.86  27
  -3   5   2 49339.7 1338.45  24
   3   5  -1 8194.16 314.548  34
   3  -5  -1 8525.99 309.874  34
   3  -5  -1 9013.61 320.322  28
   3   5  -1 8629.45 315.171  28
   3  -5  -1 8230.95 332.264  27
  -3   5   1 8629.52 330.073  24
   3  -5   0 616.500 72.3682  34
   3   5   0 416.317 65.0433  34
   3  -5   0 703.989 79.2686  28
   3   5   0 541.035 72.1324  28
   3  -5   1 8168.03 336.134  34
   3  -5   1 8667.93 347.484  28
   3   5   1 8210.96 341.603  28
   3   5   1 7508.51 358.065  12
   3   5   1 7975.18 336.698  34
   3  -5   1 8197.78 377.737  20
   3   5   2 849.023 106.609  19
   3   5   2 1029.37 139.587  12
   3  -5   2 903.166 134.314  18
   3  -5   2 812.204 111.613  35
   3   5   2 903.095 112.544  34
   3  -5   2 845.051 109.902  34
   3   5   2 798.480 115.640  31
   3  -5   2 785.192 106.879  31
   3   5   2 813.903 110.108  16
   3   5   2 877.814 113.424  35
   3  -5   2 1051.44 121.672  13
   3   5   2 1084.44 122.889  13
   3  -5   2 1129.15 141.014  12
   3  -5   2 952.476 133.199  11
   3  -5   3 2587.87 207.858  35
   3   5   3 3076.89 226.302  34
   3  -5   3 2396.32 201.721  34
   3   5   3 2814.51 225.432  16
   3   5   3 2822.65 229.645  31
   3  -5   3 2810.00 210.556  31
   3  -5   3 3106.14 224.887  13
   3   5   3 3227.27 232.171  35
   3   5   3 2963.58 221.615  13
   3  -5   3 2876.39 233.206  12
   3   5   3 2864.92 231.742  23
   3   5   3 2839.72 232.045  22
   3  -5   3 2722.13 244.309  18
   3  -5   3 2646.88 234.700  11
   3  -5   3 2583.21 227.530  20
   3  -5   4 22428.2 792.706  35
   3   5   4 21437.8 801.974  16
   3   5   4 23022.9 825.988  31
   3   5   4 23565.5 804.704  35
   3  -5   4 21472.2 829.033  18
   3   5   4 24087.1 807.347  13
   3   5   4 21675.3 815.590  14
   3  -5   4 22452.9 789.345  13
   3  -5   4 21988.9 798.468  12
   3   5   4 22565.4 802.433  23
   3   5   4 22070.7 825.208  21
   3  -5   4 22593.2 811.850  20
   3   5   5 7290.07 338.104  16
   3   5   5 6822.16 322.210  33
   3   5   5 6935.12 344.419  31
   3   5   5 6903.84 339.747  14
   3   5   5 6506.97 319.618  35
   3   5   5 6932.60 345.619  21
   3   5   5 7257.60 358.886  10
   3   5   6 104.461 32.0600  21
  -3   6   8 9067.44 325.685  16
   3  -6  -8 10566.7 382.119   1
  -3   6   7 4595.91 275.972  16
  -3  -6   7 4367.97 249.549  15
  -3  -6   7 4855.88 264.780  26
  -3   6   7 4963.31 292.851  21
  -3   6   6 10087.3 446.359   9
  -3  -6   6 9766.84 436.505  15
  -3   6   6 9585.21 436.787  15
  -3   6   6 9870.69 442.772  30
   3  -6  -6 10111.7 486.017  27
   3  -6  -6 9750.70 463.352   3
  -3   6   6 10202.0 449.123  26
  -3  -6   6 9322.85 438.260  26
  -3  -6   6 9753.30 442.478  30
  -3  -6   6 9934.14 437.419  17
  -3   6   6 10102.3 471.987  21
  -3  -6   5 41865.7 1279.83  32
  -3   6   5 41846.5 1282.42  32
  -3   6   5 43981.2 1293.78  30
  -3   6   5 43207.1 1297.64  15
  -3  -6   5 45093.2 1355.46  29
  -3  -6   5 43018.6 1304.02   8
   3  -6  -5 44617.6 1367.66  27
  -3   6   5 42476.0 1279.23  25
  -3  -6   5 43796.9 1291.03  25
  -3   6   5 44647.0 1342.52   9
  -3   6   5 43886.0 1326.09  21
  -3   6   4 2104.29 164.240  32
  -3  -6   4 1981.31 182.185  29
   3  -6  -4 1984.18 184.117  27
  -3   6   4 2259.70 165.706  25
  -3  -6   4 1835.48 157.295  25
  -3  -6   4 1969.42 157.744  32
  -3   6   4 2147.47 172.856  21
  -3   6   4 2172.77 188.750   9
  -3   6   3 173153. 4579.73  32
  -3  -6   3 181952. 4573.26  32
  -3  -6   3 182099. 4654.58  29
  -3   6   3 180348. 4564.74  25
  -3  -6   3 183593. 4576.95  25
  -3   6   3 193917. 4671.79  24
   3  -6  -2 382.684 56.3379  28
   3  -6  -2 330.710 74.3658  27
  -3   6   2 496.932 84.2182  24
  -3   6   2 252.523 49.9667  25
  -3  -6   2 411.507 62.2135  25
   3   6  -2 377.726 57.3172  28
   3  -6  -1 31525.6 918.564  27
   3   6  -1 29707.9 853.019  34
   3  -6  -1 30104.2 843.774  34
   3  -6  -1 30224.8 852.121  28
   3   6  -1 29706.2 848.635  28
  -3   6   1 31377.0 906.633  24
   3   6   0 3973.90 196.864  34
   3  -6   0 4054.90 192.104  34
   3  -6   0 3761.17 191.085  28
   3   6   0 3814.00 189.844  28
  -3   6   0 3971.01 192.459  24
   3  -6   1 12885.5 509.827  18
   3  -6   1 12344.9 444.934  34
   3   6   1 12548.3 449.398  34
   3   6   1 12213.8 501.991  22
   3  -6   1 12517.6 514.555  20
   3  -6   2 2598.20 219.157  18
   3   6   2 2519.73 183.360  34
   3  -6   2 2778.69 191.169  34
   3   6   2 2862.52 206.078  16
   3   6   2 2475.51 198.166  31
   3  -6   2 2505.12 185.729  13
   3  -6   2 2660.53 221.659  12
   3   6   2 2578.94 214.244  22
   3  -6   2 2657.83 219.210  11
   3   6   2 2793.52 193.327  35
   3  -6   3 1485.35 156.526  35
   3   6   3 1631.50 161.569  35
   3   6   3 1566.97 157.838  34
   3   6   3 1172.28 147.540  16
   3   6   3 1418.77 162.584  31
   3  -6   3 1466.28 152.917  13
   3   6   3 1429.47 154.083  13
   3  -6   3 1766.91 193.778  18
   3  -6   3 1938.27 194.184  12
   3   6   3 1636.51 178.156  23
   3   6   3 1624.74 181.690  22
   3  -6   3 1628.82 186.006  11
   3  -6   3 1725.71 188.203  20
   3   6   4 5559.15 302.808  35
   3  -6   4 5542.75 300.153  35
   3   6   4 5666.11 318.001  16
   3   6   4 5048.50 310.037  31
   3  -6   4 5534.12 298.644  13
   3   6   4 5877.44 308.420  13
   3  -6   4 4992.44 305.102  12
   3   6   4 5314.61 319.240  23
   3  -6   4 5404.38 323.757  20
   3   6   5 22.9778 63.8568  10
   3   6   5 40.8598 38.8994  33
   3   6   5 28.0654 44.5301  16
   3   6   5 40.2355 48.9550  31
   3   6   5 32.3450 47.6923  14
   3   6   5 27.9075 43.2618  23
   3   6   5-11.3422 56.3868  21
   3   6   6 90.2815 31.4785  10
   3  -7  -8 4151.67 199.618   1
  -3   7   8 3827.17 186.463  17
  -3   7   7 9827.08 419.692  16
   3  -7  -7 8844.75 376.838   3
  -3   7   7 10084.3 419.943  21
  -3   7   6 4179.72 268.313   9
   3  -7  -6 4734.40 303.678   3
  -3   7   6 4706.92 291.921  21
  -3  -7   5 33139.3 1124.81  29
  -3   7   5 33796.8 1113.71   9
   3  -7  -5 36029.4 1158.28  27
  -3   7   5 35076.1 1092.53  21
  -3  -7   5 33913.3 1095.07   8
  -3   7   4 217.206 76.5098   9
  -3  -7   4 219.061 82.6570  29
  -3  -7   4 204.505 74.6642   8
   3  -7  -4 179.018 74.3241  27
  -3   7   3 1451.67 154.400   9
  -3  -7   3 1369.59 149.783  29
  -3   7   3 1518.40 157.713  24
  -3  -7   3 1346.26 146.376   6
  -3   7   2 1677.77 156.327   9
  -3   7   2 1828.58 158.802  24
   3   7  -2 1551.76 107.821  34
  -3  -7   2 1600.37 156.770   6
   3  -7  -1 4160.36 243.675  27
  -3   7   1 4220.09 235.564  24
  -3   7   0 2004.32 140.373  24
   3  -7   0 1760.63 159.798  20
   3  -7   1 3636.46 243.796  18
   3   7   1 3393.35 239.519  22
   3  -7   1 3509.38 248.444  20
   3   7   2 62562.4 1852.67  16
   3  -7   2 69611.0 1943.85  18
   3  -7   2 63597.5 1923.13  12
   3   7   2 70349.9 1935.50  22
   3  -7   2 68481.6 1940.15  11
   3  -7   2 66600.0 1938.59  20
   3   7   3 1658.67 189.422  23
   3   7   3 1810.45 176.701  16
   3   7   3 2009.96 182.629  31
   3  -7   3 1619.95 189.470  18
   3  -7   3 1884.61 192.270  12
   3  -7   3 1858.61 202.185  11
   3  -7   3 1563.71 183.505  20
   3  -7   4 1125.29 152.524  18
   3   7   4 1145.86 135.786  16
   3  -7   4 1063.22 135.692  12
   3   7   4 1075.06 142.957  23
   3  -7   4 1415.93 162.597  11
   3   7   4 1212.51 138.672  31
   3   7   4 1092.96 149.509  21
   3  -7   4 1043.58 141.468  20
   3   7   5 2737.07 184.298  14
   3   7   5 2708.43 186.380  10
   3  -8  -8 215.097 39.7164   1
   3  -8  -7-8.47345 44.6783   3
  -3   8   7-10.4104 43.5557  16
  -3   8   7-17.7922 45.1359  21
  -3   8   6 10247.8 435.336   9
   3  -8  -6 9540.15 460.370   3
  -3   8   6 9886.47 432.705  21
  -3  -8   5 984.708 139.583   8
  -3   8   5 794.151 131.504   9
  -3  -8   5 893.346 141.713  29
   3  -8  -5 902.262 140.506  27
  -3   8   5 957.979 125.314  21
  -3   8   4 2335.91 213.512   9
  -3  -8   4 2249.84 209.309  29
   3  -8  -4 2128.74 204.976  27
  -3  -8   4 1930.02 194.069   8
  -3   8   3 2117.89 195.164   9
  -3  -8   3 2154.74 195.731  29
  -3   8   3 2322.98 204.397  24
  -3  -8   3 2269.43 198.013   6
  -3   8   2 120616. 3229.63   9
  -3  -8   2 124113. 3235.15   8
   3  -8  -2 124601. 3240.37  27
   3  -8  -2 121827. 3229.23   3
   3  -8  -2 117682. 3178.64   1
  -3   8   2 123422. 3230.39  24
  -3  -8   2 123526. 3240.39   6
  -3   8   1 1639.78 157.915   9
   3  -8  -1 1606.07 156.777  27
   3  -8  -1 1487.39 145.695   3
  -3   8   1 1602.72 148.231  24
  -3  -8   1 1594.05 154.229   8
  -3  -8   1 1459.26 161.228   6
  -3   8   0 8721.52 387.701   9
  -3  -8   0 8598.46 379.198   8
  -3  -8   0 10092.1 437.056   6
   3   8   0 8674.03 399.467  22
   3  -8   0 9009.26 412.369  20
  -3  -8  -1 2251.58 195.677   6
   3  -8   1 2282.94 197.689  18
   3   8   1 2537.58 210.627  22
   3  -8   1 2586.69 218.651  20
   3  -8   2 15609.4 665.396  18
  -3  -8  -2 16146.2 620.477   6
   3  -8   2 17404.7 695.501  12
   3   8   2 18407.4 698.443  22
   3  -8   2 17655.3 695.716  11
   3  -8   2 17143.4 695.299  20
   3  -8   3 17.0164 59.8144  18
   3   8   3 12.3680 46.9579  16
   3  -8   3-15.4643 60.7746  12
   3  -8   3-17.0156 66.8712  11
   3   8   3 16.3576 77.8531  21
   3  -8   4 1628.17 176.063  18
   3  -8   4 1803.96 159.270  12
   3   8   4 1575.39 165.010  23
   3  -8   4 1727.14 174.873  11
   3   8   4 2152.66 191.298  21
   3  -8   4 1815.10 175.343  20
   3   8   5 7073.37 306.726  14
   3   8   5 7972.50 324.788  21
   3   8   5 7574.33 311.264  10
  -3   9   7 3166.80 192.107  16
   3  -9  -7 2979.68 170.902   3
  -3   9   6 140.113 59.9856   9
   3  -9  -6 166.944 78.6622   3
  -3   9   6 105.335 55.0577  21
  -3   9   5 2572.90 220.158   9
  -3  -9   5 2602.20 221.024   8
   3  -9  -5 2877.71 248.313   3
  -3  -9   4 537.406 113.863  29
  -3  -9   4 553.015 114.193   8
   3  -9  -4 605.953 119.121  27
  -3   9   4 565.710 116.777   9
  -3   9   3 2081.76 203.333   9
  -3  -9   3 1947.05 195.887  29
  -3   9   3 2322.21 212.218  24
  -3  -9   3 2060.90 200.711   6
   3  -9  -2 19168.6 692.639  27
   3  -9  -2 16189.4 650.773   3
  -3   9   2 16194.3 651.902  24
  -3  -9   2 17738.4 679.828   6
  -3   9   2 17032.8 665.271   9
  -3  -9   2 18200.9 679.709   8
  -3   9   1 8421.57 406.859   9
  -3  -9   1 8286.38 399.410   8
   3  -9  -1 8432.72 387.868   3
   3  -9  -1 8710.18 419.063  27
  -3   9   1 8150.03 387.224  24
  -3  -9   1 8514.72 421.464   6
  -3   9   0 3022.26 220.491   9
  -3  -9   0 3255.56 221.701   8
  -3  -9   0 3050.14 242.129   6
   3   9   0 3371.16 230.166  22
   3  -9   0 3331.12 239.857  20
   3   9   1 87.2319 51.9502   9
   3  -9   1 55.2403 54.3243  18
   3   9   1 159.629 77.9547  22
  -3  -9  -1 43.0486 63.5123   6
   3  -9   2 2441.59 219.440  18
  -3  -9  -2 2246.75 193.083   6
   3   9   2 2327.69 222.157  23
   3  -9   2 2331.43 222.063  12
   3   9   2 2468.99 218.467  22
   3  -9   2 2171.79 217.908  11
   3  -9   2 2440.21 231.362  20
  -3  -9  -2 1991.40 183.245   5
   3  -9   3 287.969 89.1221  18
   3  -9   3 232.120 82.1869  12
   3  -9   3 404.723 102.767  11
   3   9   3 152.917 76.2572  21
   3  -9   4 6782.45 349.817  18
   3  -9   4 5976.08 299.484  12
   3   9   4 7305.72 351.775  23
   3  -9   4 7636.05 362.333  11
   3   9   4 7334.08 354.823  21
   3  -9   4 7402.26 352.838  20
   3   9   4 7258.12 333.383  10
   3   9   5 139.120 39.8343  14
   3   9   5 56.9749 34.6588  21
   3   9   5 80.8031 34.8219  10
  -3 -10   7 2598.62 148.835  18
  -3  10   7 2429.94 147.558  16
   3 -10  -7 2056.90 125.937   3
   3 -10  -7 2560.67 155.985   1
   3 -10  -6 8285.73 390.882   3
  -3 -10   6 8719.42 372.822  20
   3 -10  -5 1263.93 168.837   3
  -3  10   5 1388.68 158.187   9
  -3  10   4 3979.33 284.466   9
  -3 -10   4 3802.56 278.210   8
   3 -10  -4 3218.43 265.232  27
  -3 -10   4 3114.24 218.138   5
  -3  10   3 32.7501 66.4726   9
  -3 -10   3 82.0803 74.5029   8
   3 -10  -3 26.0923 49.5441   1
  -3  10   3 16.8262 45.1856  24
  -3 -10   3 128.307 72.3384   5
  -3 -10   2 7274.19 399.825  29
  -3 -10   2 7014.95 387.533   8
   3 -10  -2 7209.35 397.015  27
   3 -10  -2 6737.90 374.228   3
  -3  10   2 7312.26 389.545  24
  -3 -10   2 7067.04 395.312   6
  -3  10   2 7303.03 394.080   9
  -3  10   1 1241.35 153.779   9
  -3 -10   1 941.924 139.135   8
   3 -10  -1 807.757 117.487   3
  -3 -10   1 1129.23 155.800   6
  -3  10   0 8679.40 404.559   9
  -3 -10   0 7647.79 379.758   8
  -3 -10   0 8592.81 433.631   6
   3  10   0 8279.19 389.628  22
   3 -10   0 7683.89 400.799  20
   3 -10   1 3214.18 232.149  18
   3  10   1 3030.08 219.490   9
  -3 -10  -1 3306.04 248.761   6
   3  10   1 3408.69 248.849  22
   3 -10   1 3125.24 253.019  20
   3 -10   2 6120.80 355.787  18
  -3 -10  -2 6207.13 325.676   6
   3  10   2 6558.86 377.657  23
   3 -10   2 6517.32 380.122  12
   3 -10   2 6882.64 382.376  11
  -3 -10  -2 6172.52 333.325   5
   3 -10   2 6663.86 382.435  20
   3  10   3 350.763 80.9390  10
   3 -10   3 127.642 70.7616  18
   3  10   3 231.002 91.6903  23
   3 -10   3 335.359 85.0375  12
   3 -10   3 249.299 83.0719  11
   3  10   3 254.868 83.0168  21
   3 -10   3 239.075 83.2668  20
   3 -10   4 4910.82 265.140  11
   3  10   4 5438.10 268.026  21
   3 -10   4 4827.26 259.984  20
   3  10   4 4925.92 233.680  10
   3 -11  -7 1021.34 79.3779   2
   3 -11  -6 669.167 94.3652   1
   3 -11  -6 631.377 94.6384   3
  -3 -11   6 881.345 98.6818  20
  -3  11   5 340.888 85.1875   9
   3 -11  -5 133.140 75.2898   3
   3 -11  -5 289.270 83.8967   1
  -3  11   4 20794.8 776.532   9
  -3 -11   4 22807.3 798.378   8
   3 -11  -4 21579.5 802.478   3
  -3  11   3 1109.13 157.975   9
  -3 -11   3 1563.62 187.929   8
  -3 -11   3 1149.63 156.574  29
   3 -11  -3 1186.75 163.365  27
   3 -11  -3 1542.94 182.431   3
  -3  11   3 1363.42 170.540  24
  -3 -11   3 1252.20 154.258   5
  -3  11   2 7121.39 400.066   9
  -3 -11   2 7214.10 401.323  29
  -3 -11   2 7859.81 419.545   8
   3 -11  -2 6945.71 407.894  27
   3 -11  -2 8037.38 404.950   3
  -3  11   2 7556.25 403.899  24
  -3 -11   2 7648.94 411.787   5
  -3  11   1 212.115 85.7495   9
  -3 -11   1 252.220 86.6325   8
  -3  11   1 156.262 63.0369  24
   3 -11  -1 200.655 63.5791   3
  -3 -11   1 207.125 84.1498  29
  -3 -11   1 319.952 102.650   6
  -3  11   0 1122.54 139.365   9
   3  11   0 1204.69 134.543  22
  -3 -11   0 1103.08 162.840   6
   3 -11   0 1152.36 144.303  20
   3  11   1 600.332 97.6309   9
  -3 -11  -1 691.509 123.591   5
  -3 -11  -1 630.310 114.407   6
   3 -11   1 452.399 102.339  20
  -3 -11  -2 878.239 118.370   5
   3 -11   2 920.075 125.916  18
   3  11   2 640.914 121.613  23
   3 -11   2 760.829 128.138  12
   3  11   2 836.198 120.509  21
   3 -11   2 800.176 129.644  11
   3 -11   2 774.256 134.742  20
   3  11   3 11040.7 448.795  23
   3 -11   3 8207.90 387.699  12
   3 -11   3 9560.68 415.807  18
   3  11   3 10084.3 413.313  21
   3 -11   3 9334.35 425.978  11
   3 -11   3 9774.95 434.720  20
   3  11   4 132.616 51.4881  14
   3  11   4 234.782 57.9803  23
   3  11   4 163.283 46.6002  21
   3 -11   4 210.858 51.5445  20
   3 -12  -6 344.363 66.3681   3
  -3 -12   6 317.912 53.9993  20
  -3  12   5 501.588 88.2800   9
  -3  12   4 3212.87 238.587   9
   3 -12  -4 2709.63 228.562   3
  -3 -12   3 339.782 89.8348   5
  -3  12   3 363.504 97.9690   9
   3 -12  -3 429.524 103.648   3
   3 -12  -2 1773.36 177.062   3
  -3  12   2 1887.29 195.018   9
  -3 -12   2 1573.50 180.906   5
  -3  12   1 586.684 121.137   9
  -3 -12   1 664.449 130.347   6
  -3  12   0 32685.8 1028.79   9
  -3 -12   0 31829.9 1066.07   6
   3  12   0 32788.8 1044.51   9
   3 -12   0 30701.7 1008.99  20
  -3 -12   0 32337.1 1081.99   5
   3  12   1 1776.54 154.848   9
   3  12   1 1522.71 166.526  23
   3  12   1 1594.57 150.004  21
  -3 -12  -1 1430.91 166.226   5
   3 -12   1 1600.78 171.181  20
  -3 -12  -2 402.648 79.6338   5
   3 -12   2 436.716 80.3367  18
   3  12   2 432.416 96.9958  23
   3 -12   2 257.246 82.0061  12
   3  12   2 324.768 74.6090  21
   3 -12   2 434.422 98.5759  11
   3 -12   2 358.436 92.7917  20
   3  12   3 273.985 71.3667  23
   3 -12   3 430.434 69.5765  12
   3  12   3 339.808 62.3423  21
   3 -12   3 287.387 69.4098  11
   3 -12   3 327.180 73.8043  20
   3  12   4 1658.73 104.646  14
  -3 -13   6 580.064 58.9149  18
  -3  13   5 38.5890 39.1920   9
   3  13  -5 105.037 43.7132   9
  -3  13   4 1501.49 149.943   9
   3 -13  -4 1286.23 145.676   3
  -3  13   3 1321.18 155.119   9
   3 -13  -3 1206.00 145.178   3
  -3 -13   3 1557.76 155.449   5
  -3 -13   2 43.6103 70.7467   5
  -3  13   2 58.2285 76.7586   9
   3 -13  -2 22.4911 42.7040   3
  -3  13   1 11229.5 489.643   9
   3  13  -1 10903.8 490.397   9
  -3  13   0 2632.83 196.019   9
   3  13   0 2333.29 193.892   9
   3  13   0 2299.95 183.499  23
  -3 -13   0 2600.11 218.718   5
   3 -13   0 1993.60 164.616  20
   3  13   1 4923.53 269.068  23
  -3 -13  -1 3971.39 259.195   5
   3 -13   1 4555.06 263.259  20
   3  13   2 2588.27 182.745  23
   3 -13   2 2718.00 191.003  12
  -3 -13  -2 2580.54 161.900   5
   3 -13   2 2947.25 196.303  11
   3 -13   2 2871.62 195.280  20
   3  13   3 3301.66 174.757  23
   3 -13   3 3485.73 182.097  11
   3 -13   3 3590.79 186.734  20
  -3 -14   5 450.649 59.3872  20
   3 -14  -5 339.309 55.5443   3
  -3  14   4 936.637 107.116   9
   3  14  -4 994.110 104.195   9
   3 -14  -4 925.501 107.467   3
  -3  14   3 8395.61 376.143   9
   3  14  -3 8121.52 367.223   9
   3 -14  -3 7873.08 338.213   3
  -3 -14   3 7374.43 329.874   5
  -3 -14   2 206.863 75.2753   5
  -3  14   2 208.573 77.9102   9
  -3  14   1 1384.44 144.035   9
   3  14  -1 1176.21 138.565   9
  -3 -14   0 475.411 97.0535   5
   3  14   0 342.605 77.0776   9
  -3  14   0 368.424 72.9880   9
   3  14   1 3854.32 206.270  23
   3 -14   1 4212.55 246.484  12
  -3 -14  -1 4534.70 241.047   5
   3 -14   1 3899.73 223.925  11
   3 -14   1 3949.69 209.804  20
   3  14   2 35.6895 30.7771  23
   3 -14   2-6.61822 28.4925  12
   3 -14   2-14.1996 33.7915  11
   3 -14   2 26.2874 33.3433  20
  -3 -15   4 331.827 54.9213  20
  -3  15   4 323.017 51.9862   9
   3  15  -4 256.959 44.0492   9
  -3  15   3 1393.58 123.188   9
   3  15  -3 1316.75 118.850   9
  -3  15   2 248.498 68.3677   9
  -3 -15   2 348.886 71.8357   5
  -3  15   1 8.51823 42.3451   9
   3  15  -1-18.0748 43.9801   9
  -3  15   0 208.877 45.0915   9
   3 -15   0 154.488 43.1982  11
  -3 -15   0 297.199 71.0096   5
   3 -15   1 335.234 60.3049  12
   3 -15   1 353.699 51.7738  11
  -3  16   3 223.325 39.6217   9
  -3  16   2 181.243 41.1883   9
  -3  16   1 371.125 48.9697   9
   3  16  -1 470.669 59.3499   9
   3 -16   0 1556.40 104.650  12
  -4   0   9 4.46583 19.2262  17
  -4   0   9 5.62762 26.7846  15
  -4   0   8 14089.4 540.904  17
  -4   0   8 14474.8 558.882  15
  -4   0   8 14530.5 562.547  26
  -4   0   8 13409.7 550.243  30
   4   0  -7 24.7100 58.8041   1
  -4   0   7 117.702 91.8829  30
  -4   0   7-16.7453 74.0663  15
  -4   0   6 1064.34 150.351  32
   4   0  -6 1020.56 137.000   1
  -4   0   6 855.664 145.154  25
   4   0  -5-39.2228 57.8282   1
  -4   0   5 14.5309 53.1631  32
   4   0  -5 13.4938 41.0772  27
  -4   0   5 20.1501 39.5949   7
  -4   0   5 28.9970 56.9790  25
   4   0  -5-11.1984 44.0094   2
   4   0  -4 138193. 3559.01  27
  -4   0   4 137293. 3601.19  25
  -4   0   3 37.7497 25.9048  29
   4   0  -3 35.9155 34.1994  27
   4   0  -2 30019.5 912.945  28
   4   0  -2 30662.0 837.669  27
   4   0  -1 70.5084 48.1683  34
   4   0  -1 8.96738 40.7022  28
   4   0   0 9545.50 396.804  28
   4   0   0 9387.99 392.567  34
   4   0   1-24.5615 49.8462  35
   4   0   1-24.3776 47.9020  34
   4   0   1 96.2364 41.4307  33
   4   0   1-12.2610 48.1856  28
   4   0   1-23.4096 42.8235  12
   4   0   1-11.3805 44.7254   1
   4   0   2 80658.8 2166.62  34
   4   0   2 76686.6 2123.35  33
   4   0   2 75057.2 2104.15  16
   4   0   2 78657.1 2170.31  35
   4   0   2 76654.5 2152.87  12
   4   0   2 74256.3 2073.79  22
   4   0   3-16.6739 79.3614  35
   4   0   3-33.3021 63.2228  34
   4   0   3-15.1309 61.4178  33
   4   0   3-58.2065 62.6493  16
   4   0   3-16.4799 70.9505  13
   4   0   3-12.1561 47.7775  21
   4   0   4 2710.46 229.134  35
   4   0   4 2394.98 204.661  16
   4   0   4 2581.68 216.383  33
   4   0   4 2401.99 219.178  31
   4   0   4 2224.10 210.295  13
   4   0   4 2501.12 215.017  12
   4   0   5 43.3393 62.1933  35
   4   0   5-21.5861 54.7599  13
  -4   1   9 913.122 74.8392  17
  -4  -1   9 832.423 77.9655  15
  -4   1   9 795.429 76.5871  15
  -4   1   8 81.7419 61.5968  17
  -4   1   8 165.146 72.9417  30
  -4  -1   8 74.8345 66.9932  15
  -4  -1   8 50.5612 58.8050  26
  -4  -1   8 43.4397 49.3145  17
  -4   1   7 37620.8 1227.30  30
  -4  -1   7 39817.1 1240.81  15
   4  -1  -7 36093.0 1170.92   1
  -4   1   6 5980.63 367.541  32
   4   1  -6 6583.56 372.634  27
  -4   1   6 6365.14 375.414  25
  -4  -1   6 6585.65 379.415  25
   4  -1  -6 6070.69 355.737   1
  -4   1   6 5916.33 364.684  21
  -4   1   5 14.5385 48.9410  32
   4  -1  -5 27.2745 53.6057  27
   4   1  -5 26.8012 43.0144  27
  -4  -1   5 73.1655 47.4446   7
  -4  -1   5 28.9427 54.9550  25
   4  -1  -5 33.7366 47.0620   3
   4   1  -5 107.563 55.5856   1
  -4   1   5 84.2850 74.0755  21
  -4  -1   4 72542.4 1950.26  29
   4  -1  -4 77145.9 2031.99  27
  -4  -1   4 76261.9 2064.76  25
  -4  -1   3 44787.0 1227.50  29
   4   1  -3 46874.7 1262.09  27
   4  -1  -3 46704.6 1274.67  27
   4  -1  -2 13234.8 415.582  27
   4  -1  -2 12714.6 469.383  28
   4   1  -2 12753.7 400.490  27
   4  -1  -1 32749.4 974.779  34
   4  -1  -1 33595.4 979.944  28
   4  -1  -1 32669.7 852.628  27
   4  -1   0 42234.9 1239.59  34
   4  -1   0 43610.6 1249.04  28
   4  -1   1 169.008 66.2199  34
   4  -1   1 133.473 53.4370  33
   4  -1   1 282.859 77.1444  35
   4   1   1 220.920 71.7761  31
   4  -1   1 246.296 74.1536  28
   4  -1   1 155.628 65.6719  31
   4   1   1 255.360 69.9200  12
   4  -1   1 193.219 61.5421  12
   4   1   1 295.319 77.8972   1
   4  -1   1 297.776 71.0145   1
   4  -1   2 7436.67 385.975  35
   4  -1   2 7272.83 376.712  34
   4  -1   2 6435.39 341.098  16
   4   1   2 6736.83 336.857  16
   4   1   2 6765.75 344.170  33
   4  -1   2 6652.81 353.555  33
   4   1   2 6544.64 368.661  31
   4  -1   2 7511.45 388.631  31
   4   1   2 7046.34 372.999  12
   4  -1   2 7403.72 383.745  12
   4   1   2 6267.25 330.826  22
   4  -1   3 8647.56 439.469  35
   4  -1   3 8264.06 429.662  34
   4  -1   3 7839.73 405.296  16
   4   1   3 8180.34 402.701  16
   4   1   3 7302.04 392.269  33
   4  -1   3 8378.26 424.888  33
   4  -1   3 6804.68 400.168  31
   4   1   3 8362.17 437.574  31
   4   1   3 7530.87 365.654  14
   4   1   3 8809.14 441.849  13
   4  -1   3 8360.38 430.217  12
   4   1   3 6900.36 357.680  22
   4   1   3 7588.23 382.792  21
   4   1   4 691.184 119.242  33
   4  -1   4 578.384 113.712  33
   4  -1   4 778.387 123.708  16
   4   1   4 675.603 114.157  16
   4   1   4 696.948 130.551  13
   4  -1   4 661.653 120.964  31
   4   1   4 687.857 123.345  12
   4  -1   4 733.862 121.104  12
   4  -1   4 727.003 131.236  35
   4   1   4 463.257 90.9241  21
   4  -1   5 11583.5 461.143  35
   4   1   5 11888.6 464.675  13
   4  -1   5 11703.2 433.354  12
   4   1   5 11627.4 427.959  10
  -4   2   9 164.684 35.7899  17
  -4  -2   9 97.3473 32.7365  15
  -4   2   9 128.355 35.8641  15
  -4  -2   8 1685.59 159.714  15
  -4  -2   8 1725.47 163.728  30
  -4   2   8 1591.26 158.309  30
   4  -2  -8 1496.14 133.088   1
  -4   2   8 1670.37 160.768  15
  -4   2   8 1741.29 163.869  26
  -4  -2   8 1690.19 165.023  26
  -4  -2   8 1580.78 144.014  17
  -4  -2   7 1265.86 167.312  30
  -4   2   7 1197.21 164.367  30
  -4  -2   7 1109.30 159.243  15
  -4   2   7 1128.75 163.022  15
  -4  -2   7 1350.36 155.710  17
   4  -2  -7 1261.34 161.494   1
  -4  -2   6 1608.30 185.095  32
  -4   2   6 1480.21 176.192  32
   4   2  -6 1920.90 193.526  27
  -4   2   6 1670.72 186.440  25
  -4  -2   6 1767.85 190.131  25
  -4   2   6 1847.60 195.046  21
   4  -2  -5 701.538 113.709  27
  -4  -2   5 506.104 102.440  32
  -4  -2   5 471.844 86.4552   7
  -4   2   5 573.777 108.684  25
  -4  -2   5 578.545 111.523  25
   4  -2  -5 430.212 89.0961   3
  -4   2   5 522.274 108.913  32
  -4   2   5 491.596 107.401  21
   4  -2  -4 498.109 89.4919  27
  -4  -2   4 552.575 79.6769  29
  -4   2   4 685.717 109.374  25
  -4  -2   4 646.628 105.992  25
   4  -2  -4 476.283 90.0323   3
   4  -2  -4 503.820 97.3251   1
  -4   2   4 413.821 81.2474  21
  -4  -2   3 18831.4 584.501  29
   4  -2  -3 17982.8 597.183  27
   4   2  -2 1021.80 107.040  28
   4  -2  -2 808.626 98.6867  28
   4   2  -2 851.101 71.3405  27
   4  -2  -2 812.394 78.7441  27
   4   2  -1 94981.5 2447.70  34
   4  -2  -1 91247.5 2439.41  28
   4   2  -1 92648.6 2443.75  28
   4  -2  -1 90858.3 2336.40  27
   4  -2  -1 97894.7 2449.51  34
   4   2   0 293.582 67.5552  34
   4  -2   0 151.037 58.9164  34
   4  -2   0 265.097 71.8622  28
   4   2   0 171.807 59.1324  28
   4   2   1 12638.9 507.940  34
   4  -2   1 12541.4 504.368  34
   4  -2   1 12711.9 479.870  16
   4  -2   1 11480.6 480.685  33
   4   2   1 12001.6 504.927  31
   4  -2   1 12323.6 501.090  31
   4  -2   1 12485.1 483.566   1
   4  -2   1 14613.4 534.207  28
   4   2   1 13097.7 516.596  28
   4  -2   1 11539.2 498.188  35
   4   2   1 12586.0 510.883  35
   4   2   1 12149.2 495.934  12
   4  -2   1 12534.2 513.248  12
   4  -2   1 12742.3 491.948  11
   4   2   2 4794.54 299.810  35
   4  -2   2 4224.36 286.010  35
   4   2   2 4569.47 289.388  34
   4  -2   2 4242.74 277.954  34
   4  -2   2 5058.42 290.805  16
   4   2   2 4325.14 258.467  16
   4   2   2 4265.18 257.296  33
   4  -2   2 4501.34 284.800  33
   4   2   2 4434.53 295.141  31
   4  -2   2 4467.56 293.833  31
   4   2   2 4726.61 300.120  12
   4  -2   2 4274.81 287.126  12
   4   2   2 4326.41 254.054  23
   4   2   2 3781.89 257.646  22
   4  -2   2 4815.33 302.874  20
   4   2   3 123260. 3296.94  19
   4   2   3 124151. 3378.60  35
   4  -2   3 120755. 3372.77  35
   4   2   3 121620. 3370.70  34
   4  -2   3 122003. 3373.59  34
   4  -2   3 129517. 3369.94  16
   4   2   3 123969. 3323.81  16
   4   2   3 124501. 3336.91  33
   4  -2   3 131864. 3396.73  33
   4   2   3 131804. 3413.28  31
   4  -2   3 129198. 3387.76  31
   4   2   3 123654. 3311.72  14
   4  -2   3 128274. 3390.48  13
   4   2   3 130155. 3394.08  13
   4  -2   3 126156. 3384.75  12
   4   2   3 120848. 3316.51  22
   4   2   3 125752. 3345.84  21
   4   2   4 52.0239 56.0742  33
   4   2   4 141.566 69.1688  16
   4   2   4 172.344 91.3789  31
   4  -2   4 233.619 85.1662  31
   4   2   4 91.3922 78.8701  35
   4  -2   4 137.752 77.7149  35
   4   2   4 110.708 50.3307  14
   4  -2   4 195.065 69.8397  13
   4   2   4 224.823 79.0855  13
   4   2   4 118.918 75.4786  12
   4  -2   4 86.1535 63.5830  12
   4   2   4 86.9746 61.8401  21
   4   2   5 4537.94 252.875  35
   4  -2   5 4960.11 262.947  35
   4   2   5 5149.82 241.142  16
   4  -2   5 5276.82 266.814  13
   4   2   5 5086.64 263.953  13
   4  -2   5 4897.30 239.282  12
   4   2   5 4651.42 243.079  10
  -4  -3   8 829.124 99.2481  17
   4  -3  -8 776.382 102.386   1
  -4   3   8 992.288 118.544  15
  -4  -3   8 878.280 115.665  30
  -4   3   8 755.808 109.592  30
  -4  -3   8 866.786 112.813  15
  -4   3   8 751.178 105.771  26
  -4  -3   8 773.853 113.382  26
  -4  -3   7 20653.1 729.252  17
  -4  -3   7 21675.5 776.807  15
  -4  -3   7 19466.1 756.154  30
  -4   3   7 20694.1 768.104  30
  -4   3   7 20884.6 771.157  15
   4  -3  -7 19479.5 762.315   1
  -4   3   7 21411.7 784.753  21
  -4  -3   6 38.2970 51.8338  17
  -4  -3   6 64.5460 65.5115  32
  -4   3   6 16.1430 51.8195  32
  -4   3   6 129.533 69.7212  25
  -4  -3   6 131.551 68.8127  25
   4  -3  -6 26.4159 55.2777   3
  -4   3   6 80.8032 83.6284  21
  -4   3   5 6327.07 342.734   9
  -4  -3   5 5770.65 332.099  32
  -4  -3   5 5406.24 293.150  29
   4  -3  -5 6385.65 346.179  27
  -4  -3   5 5586.63 303.515   7
   4  -3  -5 5506.34 316.823   3
  -4   3   5 5495.31 323.979  25
  -4  -3   5 5872.66 333.440  25
  -4   3   5 6699.70 358.119  32
  -4   3   5 5088.16 315.858  21
  -4  -3   4 19937.6 678.024  29
   4  -3  -4 21232.3 722.956  27
   4  -3  -4 20695.8 725.700   3
  -4  -3   4 19934.4 702.401   7
  -4   3   4 21872.3 728.514  25
  -4  -3   4 22835.5 742.862  25
  -4   3   4 20662.4 714.056  21
  -4  -3   3 1675.81 134.715  29
   4  -3  -3 1611.95 137.483  27
   4   3  -2 3667.40 208.881  28
   4  -3  -2 3701.98 209.060  28
   4  -3  -2 3514.81 184.236  27
   4   3  -1 114797. 3090.40  34
   4  -3  -1 121297. 3091.08  34
   4  -3  -1 118159. 3092.02  28
   4   3  -1 121477. 3098.67  28
   4  -3  -1 121148. 3009.38  27
   4  -3   0 2075.03 162.836  28
   4   3   0 1861.10 155.386  34
   4  -3   0 2067.08 160.503  34
   4   3   0 2118.90 164.810  28
   4  -3   0 2231.15 168.808  35
   4   3   1 7038.99 348.715  19
   4   3   1 8095.45 379.418  35
   4   3   1 7465.19 360.280  34
   4  -3   1 7479.88 360.537  34
   4   3   1 7556.58 370.682  31
   4  -3   1 6712.14 329.426   1
   4  -3   1 7954.53 372.267  28
   4   3   1 8147.96 373.232  28
   4  -3   1 7623.51 368.154  35
   4   3   1 6994.98 355.954  12
   4  -3   1 8016.72 385.264  12
   4  -3   1 7739.28 359.059  11
   4  -3   1 6947.64 366.614  20
   4   3   2 14.1081 45.2822  34
   4   3   2 58.2037 60.8868  35
   4  -3   2 87.4351 66.1376  35
   4  -3   2 98.0383 60.3036  34
   4  -3   2 59.0342 70.2503  33
   4   3   2 45.0757 45.7509  16
   4   3   2 25.3256 54.5244  19
   4  -3   2 14.1266 65.6970  31
   4   3   2 15.0335 55.0114  12
   4   3   2 68.1394 57.0256  22
   4   3   2 45.1637 71.6590  31
   4  -3   2 61.5432 58.4248  20
   4   3   3 15.9146 62.5559  35
   4   3   3 79.9763 66.9319  34
   4  -3   3 112.345 72.8409  34
   4   3   3 118.243 59.6324  33
   4   3   3-13.2226 51.9790  16
   4   3   3 16.7326 63.5406  31
   4  -3   3 291.821 96.0805  31
   4   3   3-13.3799 54.3210  14
   4  -3   3 80.0078 72.6246  35
   4   3   3 34.7241 45.5047  19
   4  -3   3-15.7159 57.5113  13
   4   3   3 78.5569 69.5029  13
   4   3   3 24.7764 47.0502  23
   4   3   3 98.7521 65.6111  22
   4  -3   3 180.152 87.9454  12
   4  -3   3 126.615 78.6859  20
   4   3   4 8057.36 405.020  35
   4  -3   4 7654.03 398.160  35
   4   3   4 8354.27 381.994  16
   4   3   4 7565.76 370.296  33
   4   3   4 8165.99 417.263  31
   4   3   4 7863.12 399.534  13
   4   3   4 8082.69 370.616  14
   4  -3   4 8968.94 416.990  13
   4  -3   4 8517.85 406.859  12
   4   3   4 7980.60 389.161  21
   4   3   5 61.9721 56.8344  10
   4   3   5 133.841 64.6747  35
   4  -3   5 124.675 60.6350  35
   4   3   5 178.515 62.7659  13
   4  -3   5-14.7095 33.4062  12
  -4  -4   8 575.967 88.6697  30
  -4  -4   8 491.840 82.6274  15
  -4   4   8 674.215 92.7822  15
   4  -4  -8 450.876 81.8882   1
  -4   4   8 547.568 86.9016  26
  -4  -4   8 592.948 92.0021  26
  -4  -4   7 1990.16 189.202  15
  -4   4   7 1961.10 189.669  15
  -4  -4   7 1908.69 184.852  30
  -4   4   7 1956.32 185.566  30
  -4   4   7 2282.86 200.611  26
  -4  -4   7 1993.95 193.027  26
  -4   4   7 2472.75 216.244  21
  -4  -4   7 1833.19 165.142  17
   4  -4  -7 1852.06 197.609   1
  -4  -4   6 2944.96 212.048   8
  -4  -4   6 3328.27 231.334  17
  -4  -4   6 3456.28 258.250  32
  -4   4   6 3339.67 253.360  32
  -4  -4   6 3377.14 257.741  15
  -4   4   6 3868.77 277.890  15
   4  -4  -6 3645.91 254.485   3
   4  -4  -6 3813.02 282.272  27
  -4   4   6 3145.58 248.818  25
  -4  -4   6 3507.64 263.328  25
  -4   4   6 3743.42 272.363  21
  -4   4   5 17354.8 676.980   9
  -4   4   5 17872.6 674.974  32
  -4  -4   5 18446.2 679.250  32
  -4  -4   5 17399.4 642.076  29
   4  -4  -5 17091.6 673.891  27
   4  -4  -5 16802.5 662.744   3
  -4   4   5 17195.1 659.156  25
  -4  -4   5 19209.9 688.649  25
  -4   4   5 16594.3 658.630  21
  -4  -4   4 11805.2 468.384  29
   4  -4  -4 11973.6 490.654  27
  -4  -4   4 11547.1 479.427   7
   4  -4  -4 11949.8 502.057   3
  -4   4   4 12666.1 489.834  25
  -4  -4   4 12551.1 494.433  25
  -4   4   4 10634.8 457.783  21
  -4  -4   3 3879.53 229.177  29
   4  -4  -3 4060.44 231.384  27
   4  -4  -3 3897.94 245.499   3
   4  -4  -2 21975.2 697.300  28
   4   4  -2 20947.9 691.772  28
   4  -4  -2 21854.0 680.579  27
   4   4  -1 10599.6 408.538  34
   4  -4  -1 10776.5 412.072  28
   4  -4  -1 9725.64 363.924  27
   4  -4  -1 9728.15 395.091  34
   4   4  -1 11197.9 417.124  28
   4   4   0 77.5504 52.7731  19
   4  -4   0 132.605 52.8225  35
   4  -4   0 81.0871 48.2903  34
   4   4   0 103.208 48.0411  34
   4  -4   0 133.700 53.2576  28
   4   4   0 152.033 55.4275  28
   4   4   0 20.7570 38.0332  35
   4   4   0 77.5854 50.3441   1
   4  -4   0 103.923 52.4451  20
   4   4   1 6326.65 320.956  19
   4  -4   1 5805.48 311.788  35
   4   4   1 6133.68 316.421  28
   4   4   1 5940.30 320.013  35
   4   4   1 6100.20 315.490  34
   4  -4   1 5710.70 307.233  34
   4   4   1 5537.12 313.548  31
   4  -4   1 5786.70 288.614   1
   4  -4   1 5781.63 311.549  28
   4  -4   1 5832.26 327.832  18
   4   4   1 5882.96 323.699  12
   4  -4   1 5580.99 325.876  12
   4  -4   1 6009.42 315.323  11
   4  -4   1 5847.81 330.930  20
   4  -4   2 442.380 106.931  18
   4   4   2 540.968 104.654  35
   4  -4   2 324.409 84.0601  35
   4   4   2 412.355 92.0126  34
   4  -4   2 453.005 96.0253  34
   4   4   2 388.536 98.7864  31
   4   4   2 499.318 94.4770  19
   4   4   2 402.806 103.578  12
   4   4   2 319.380 88.9578  22
   4  -4   2 358.630 94.0113  11
   4  -4   2 527.700 114.030  20
   4   4   3 2940.35 234.257  35
   4   4   3 2101.29 205.541  34
   4  -4   3 2333.56 213.248  34
   4   4   3 2930.77 213.924  16
   4   4   3 2418.23 195.075  33
   4   4   3 2747.32 236.020  31
   4   4   3 2399.63 207.261  14
   4  -4   3 2473.50 214.004  13
   4   4   3 2251.76 207.237  13
   4   4   3 2582.45 235.906  12
   4  -4   3 2850.14 237.005  12
   4   4   3 2394.05 201.526  23
   4   4   3 2381.57 208.834  22
   4  -4   3 2519.42 218.200  35
   4  -4   3 2912.32 238.846  20
   4   4   4 2785.30 217.625  35
   4  -4   4 2788.43 216.528  35
   4   4   4 2901.18 201.064  16
   4   4   4 2694.47 193.209  33
   4   4   4 3167.79 237.508  31
   4   4   4 2831.37 203.745  14
   4  -4   4 2782.53 213.051  13
   4   4   4 3106.85 223.911  13
   4  -4   4 3017.99 221.184  12
   4   4   4 3058.63 225.345  21
   4   4   5 1378.88 110.749  21
   4   4   5 1724.43 137.561  10
  -4  -5   8 375.514 64.0565  15
   4  -5  -8 298.325 70.0284   1
  -4  -5   8 364.748 65.0883  26
  -4   5   7 9686.03 419.931  16
  -4  -5   7 10157.3 415.005  17
  -4  -5   7 10800.2 457.000  15
  -4   5   7 10856.6 459.482  15
  -4  -5   7 10668.7 458.606  30
  -4   5   7 10834.8 459.878  30
   4  -5  -7 9924.05 421.616   3
  -4   5   7 11272.4 464.061  26
  -4  -5   7 10153.2 453.331  26
   4  -5  -7 10638.2 498.257   1
  -4   5   7 11126.9 483.531  21
  -4  -5   6 13021.5 568.452  32
  -4   5   6 13665.2 576.878  32
  -4  -5   6 15420.0 601.987  15
  -4   5   6 14638.0 595.189  15
  -4  -5   6 14156.5 552.227   8
   4  -5  -6 14894.0 602.539   3
   4  -5  -6 15051.7 630.749  27
  -4   5   6 14265.1 580.503  25
  -4  -5   6 14711.0 594.725  25
  -4   5   6 14733.9 604.055  21
  -4   5   5 22097.2 770.182  32
  -4  -5   5 21341.5 761.497  32
  -4  -5   5 20549.1 751.482  29
   4  -5  -5 21448.2 785.829   3
  -4   5   5 20239.1 744.686  25
  -4  -5   5 20749.6 753.376  25
  -4   5   5 22013.5 792.639   9
  -4   5   5 20960.1 758.874  21
  -4   5   4 685.665 102.441  32
  -4  -5   4 662.104 99.6418  32
  -4  -5   4 294.867 76.2578  29
   4  -5  -4 383.542 85.2564  27
  -4   5   4 297.284 70.0757  25
  -4  -5   4 262.799 73.1695  25
   4  -5  -4 271.479 83.6748   3
  -4   5   4 182.113 62.9590  21
  -4  -5   3 47843.3 1346.28  29
   4  -5  -3 45118.6 1320.51  27
  -4   5   3 42395.1 1329.02   9
  -4   5   3 45164.8 1302.23  25
  -4  -5   3 46789.6 1318.68  25
   4  -5  -3 45428.6 1356.90   1
   4  -5  -2 42.5719 40.5276  34
   4  -5  -2-18.1305 37.9313  28
   4   5  -2 26.9220 36.4286  28
   4  -5  -2 64.8081 42.0175  27
  -4  -5   2 21.3786 39.1121   7
   4   5  -1 114752. 3089.47  34
   4  -5  -1 117725. 3083.64  34
   4  -5  -1 123370. 3101.16  28
   4   5  -1 120493. 3095.47  28
   4  -5  -1 122358. 3072.42  27
   4   5   0 7681.14 360.958  19
   4  -5   0 7396.29 351.823  18
   4   5   0 7894.58 356.014  35
   4   5   0 8138.51 350.023  34
   4  -5   0 7459.64 334.539  34
   4  -5   0 7585.49 342.573  28
   4   5   0 7770.47 342.655  28
   4  -5   0 6999.83 330.360  35
   4   5   0 7020.42 339.955  12
   4  -5   0 6993.35 356.065  20
   4   5   1 5156.65 292.565  19
   4   5   1 4936.30 278.595  34
   4   5   1 5187.75 289.215  35
   4  -5   1 4742.47 297.831  18
   4   5   1 5347.03 297.486  31
   4  -5   1 4720.61 270.387  34
   4  -5   1 4906.53 278.240  35
   4   5   1 4890.37 301.744  12
   4  -5   1 5542.01 324.718  12
   4  -5   1 4894.00 290.215  11
   4  -5   1 4732.78 301.160  20
   4   5   2 78222.6 2190.06  19
   4   5   2 77593.4 2211.76  34
   4  -5   2 75456.7 2200.11  34
   4  -5   2 81844.7 2292.88  18
   4   5   2 81645.5 2250.26  31
   4  -5   2 80815.4 2215.53  13
   4   5   2 82179.7 2227.13  13
   4   5   2 79155.1 2275.16  12
   4   5   2 79839.6 2256.62  22
   4   5   2 82448.4 2231.61  35
   4  -5   2 82121.6 2223.08  35
   4  -5   2 83560.8 2269.79  11
   4   5   3 1265.43 152.918  35
   4   5   3 1205.25 134.648  16
   4   5   3 1308.21 163.224  31
   4  -5   3 1010.35 138.319  35
   4  -5   3 1115.43 140.182  13
   4   5   3 1209.74 145.927  13
   4  -5   3 1449.36 168.998  12
   4   5   3 992.346 137.084  23
   4   5   3 1063.34 148.905  22
   4  -5   3 1117.28 154.940  20
   4   5   4 8191.15 370.055  35
   4  -5   4 7999.05 365.947  35
   4   5   4 8689.05 396.392  31
   4   5   4 7616.05 358.822  14
   4  -5   4 8202.35 365.075  13
   4   5   4 8373.99 372.905  13
   4  -5   4 8734.84 390.027  12
   4   5   4 6839.16 333.198  23
   4   5   4 7899.70 387.420  21
   4   5   5 6194.52 256.196  21
   4  -6  -8 6753.14 287.598   1
   4  -6  -8 5625.15 233.322   2
  -4   6   7 1923.69 159.823  16
  -4  -6   7 2007.64 163.514  15
  -4   6   7 1650.38 148.099  30
   4  -6  -7 1693.14 153.732   3
  -4  -6   7 1800.50 155.983  26
   4  -6  -7 1664.52 181.006   1
  -4   6   6 6031.86 345.380   9
  -4  -6   6 5616.26 317.172  30
  -4  -6   6 6169.37 324.756  15
  -4   6   6 6254.69 330.957  30
  -4   6   6 5656.95 316.791  15
   4  -6  -6 6182.05 354.692   3
   4  -6  -6 5446.46 348.901  27
  -4  -6   6 5372.08 304.930   8
  -4   6   6 6117.30 340.649  21
  -4  -6   5 17942.1 656.958  32
  -4  -6   5 17783.5 688.637  29
  -4   6   5 19009.1 721.100   9
   4  -6  -5 18879.5 723.426   3
  -4   6   5 16372.7 638.182  25
  -4  -6   5 18665.9 669.557  25
  -4   6   5 18149.2 669.382  21
  -4   6   4 168.120 55.8332  32
  -4  -6   4 155.924 55.4829  32
  -4  -6   4 192.531 69.8666  29
   4  -6  -4 100.261 61.7675  27
  -4   6   4 151.157 52.6664  25
  -4  -6   4 136.676 55.5445  25
   4  -6  -4 92.3400 74.9814   3
  -4  -6   4 188.612 67.6454   6
  -4   6   3 2561.02 207.900   9
  -4  -6   3 2765.98 213.762  29
   4   6  -3 2768.73 182.436  28
   4  -6  -3 2769.33 182.758  28
   4  -6  -3 3047.17 214.081  27
   4  -6  -3 2484.07 210.506   3
  -4   6   3 2818.85 184.198  25
  -4  -6   3 2905.95 191.118  25
   4  -6  -3 2853.10 220.068   1
  -4  -6   3 2705.54 202.352   6
  -4   6   2 17426.7 633.568   9
   4  -6  -2 17921.1 584.286  34
   4   6  -2 16537.0 584.260  34
   4  -6  -2 17766.0 632.143   1
   4  -6  -2 17311.6 588.838  28
   4   6  -2 18514.7 595.443  28
   4  -6  -2 17992.2 648.541   3
   4  -6  -2 18779.6 635.051  27
   4   6  -1 12755.4 472.210  34
   4  -6  -1 12609.8 460.111  34
   4  -6  -1 12717.8 497.997   3
   4  -6  -1 13152.9 471.422  28
   4   6  -1 13014.8 468.753  28
   4  -6  -1 12130.2 489.879  20
   4  -6  -1 13245.8 499.644   2
   4  -6   0 3061.76 214.977  18
   4   6   0 3558.62 211.140  34
   4  -6   0 2977.43 189.752  34
   4   6   0 3327.19 208.877  35
   4  -6   0 3301.79 204.371  28
   4   6   0 3242.24 201.305  28
   4  -6   0 3403.28 237.309  20
   4  -6   1 13963.7 575.216  18
   4   6   1 13561.3 519.778  34
   4  -6   1 13066.1 507.669  34
   4  -6   1 13998.2 590.508  12
   4   6   1 14198.9 582.024  22
   4   6   1 14091.4 531.485  35
   4  -6   1 14034.1 566.060  11
   4  -6   1 13511.0 579.298  20
   4   6   2 5139.08 291.141  35
   4  -6   2 5153.65 331.135  18
   4   6   2 4418.08 275.810  34
   4  -6   2 4842.94 280.776  35
   4   6   2 4605.17 289.342  31
   4  -6   2 4665.70 275.270  13
   4   6   2 4665.15 278.034  13
   4  -6   2 5257.73 325.327  11
   4   6   3 24322.7 815.207  35
   4  -6   3 23712.7 804.950  35
   4   6   3 23272.0 834.685  31
   4  -6   3 24140.0 802.641  13
   4   6   3 24307.9 812.354  13
   4  -6   3 23565.0 861.584  12
   4   6   3 25956.3 864.241  23
   4   6   3 25091.4 870.318  22
   4  -6   3 24482.3 877.827  20
   4  -6   4 263.403 63.5108  35
   4   6   4 83.1457 51.8529  14
   4   6   4 132.591 52.4857  13
   4   6   4 281.196 69.2556  23
   4  -6   4 242.651 68.2201  12
   4   6   4 184.284 72.8246  21
   4   6   5 4773.04 206.002  21
   4   6   5 4621.21 212.715  10
   4  -7  -8 9178.07 331.412   1
   4  -7  -8 7842.24 281.361   2
  -4   7   7 9.85495 43.5901  16
   4  -7  -7 27.5135 69.7969   1
   4  -7  -7 10.2300 47.5706   3
  -4   7   6 27725.4 921.079   9
  -4  -7   6 26824.5 876.582   8
   4  -7  -6 27069.9 934.282   3
  -4   7   6 25595.8 875.989  21
  -4   7   5 1073.13 155.369   9
  -4  -7   5 1132.60 155.919  29
  -4  -7   5 1143.58 152.359   8
   4  -7  -5 1105.45 161.944   3
  -4  -7   4 1742.90 181.155  29
   4  -7  -4 1464.03 170.255  27
   4  -7  -4 1774.66 193.553   3
  -4  -7   4 1577.81 159.308   6
   4  -7  -4 1775.73 196.188   1
  -4   7   3 11873.9 520.057   9
  -4  -7   3 12364.8 531.604  29
   4  -7  -3 12569.5 518.726  27
   4  -7  -3 11067.4 518.076   3
   4  -7  -3 13064.6 532.338   1
  -4  -7   3 12000.6 510.351   6
   4   7  -2 8.02705 32.5862  34
  -4   7   2 25.5816 48.5669   9
   4  -7  -2 24.4048 47.9590  27
   4  -7  -2 34.7911 45.5801   1
   4  -7  -2 92.3778 65.6053   3
  -4   7   1 58763.3 1692.72   9
   4  -7  -1 61777.5 1703.69   3
   4  -7  -1 60767.3 1700.44  27
   4   7  -1 58495.6 1629.82  34
   4  -7  -1 61559.2 1691.07   2
   4  -7  -1 62388.2 1706.10  20
   4  -7   0 9536.46 422.390  18
   4  -7   0 9646.89 448.549  20
   4  -7   1 5959.15 345.491  18
   4  -7   1 5844.31 359.756  12
   4   7   1 5959.34 351.567  22
   4  -7   1 5969.08 339.217  11
   4  -7   1 6251.84 363.737  20
   4  -7   2 8201.22 433.417  18
   4  -7   2 7942.07 437.025  12
   4   7   2 8292.68 430.309  23
   4   7   2 8021.42 427.788  22
   4  -7   2 8031.42 423.640  11
   4  -7   2 7907.38 436.289  20
   4  -7   3 1430.81 169.408  12
   4   7   3 1832.52 183.239  23
   4  -7   3 1664.50 175.075  11
   4   7   3 1915.17 195.721  21
   4  -7   3 1771.22 186.461  20
   4   7   4 1216.76 123.851  14
   4  -7   4 1574.29 137.212  12
   4   7   4 1616.12 138.773  23
   4   7   5 2466.53 128.016  10
   4  -8  -8 57.3480 29.9581   1
  -4   8   7 427.262 74.2878  16
   4  -8  -7 468.453 80.3653   3
  -4   8   6 393.283 95.9602   9
  -4  -8   6 438.947 92.3243   8
   4  -8  -6 722.294 135.763   1
   4  -8  -6 377.573 99.9148   3
  -4  -8   5 3450.17 270.562  29
  -4  -8   5 3623.99 265.270   8
  -4   8   5 3805.09 281.849   9
   4  -8  -5 3940.14 290.720   3
   4  -8  -5 3824.78 287.468   1
  -4  -8   4 1029.17 151.749  29
   4  -8  -4 1111.73 163.220   1
  -4  -8   4 1313.91 166.923   8
   4  -8  -4 1092.60 152.393  27
  -4  -8   4 1200.27 145.252   6
  -4   8   3 949.727 137.677   9
  -4  -8   3 566.308 113.298  29
   4  -8  -3 840.886 130.135   1
   4  -8  -3 714.294 118.458  27
   4  -8  -3 839.197 137.616   3
  -4  -8   3 841.363 134.605   6
   4  -8  -2 18854.4 687.795   2
   4  -8  -2 17590.3 656.365   1
   4  -8  -2 18329.9 697.393   3
   4  -8  -2 19947.4 711.300  27
  -4   8   2 19998.4 712.088   9
  -4  -8   2 18717.0 713.517   6
  -4   8   1 3831.72 250.918   9
   4  -8  -1 3584.66 239.221   3
  -4  -8   1 4193.27 261.348   8
   4  -8  -1 4160.50 256.723  20
   4   8   0 2039.95 193.519  22
   4  -8   0 2413.83 207.734  20
   4  -8   1 9445.25 459.540  18
   4  -8   1 10383.4 503.740  12
   4   8   1 10126.7 482.449  22
   4  -8   1 9910.58 468.788  11
   4  -8   1 10028.7 488.161  20
   4  -8   2 4353.65 302.251  18
   4  -8   2 5433.32 336.351  12
   4   8   2 4668.58 311.053  23
  -4  -8  -2 4743.17 280.822   6
   4   8   2 4680.26 311.794  22
   4  -8   2 4695.99 304.000  11
   4  -8   2 4859.99 322.819  20
   4   8   3 149.744 74.4589  23
   4  -8   3 122.414 61.8089  12
   4  -8   3 234.394 76.6999  11
   4   8   3 57.0763 67.9909  21
   4   8   4 360.995 74.6457  10
   4   8   4 297.445 61.5681  14
   4   8   4 367.919 69.3957  23
   4  -8   4 265.896 57.7294  12
   4   8   4 429.876 79.7477  21
   4  -9  -7 4000.31 207.236   3
   4  -9  -7 4458.90 236.644   1
  -4   9   6 3482.56 229.405   9
   4  -9  -6 2981.91 230.752   3
   4  -9  -6 3039.14 235.968   1
  -4   9   5 19947.7 754.837   9
  -4  -9   5 20388.4 744.964   8
   4  -9  -5 19487.7 765.173   3
   4  -9  -5 19227.6 751.177   1
   4  -9  -4 250.326 82.8396   1
  -4  -9   4 204.521 81.4704  29
  -4  -9   4 442.228 110.504   8
   4  -9  -4 489.480 108.586  27
  -4  -9   3 11089.9 519.601  29
  -4  -9   3 10783.5 511.451   8
   4  -9  -3 11340.5 489.881   1
   4  -9  -3 10754.6 507.764  27
   4  -9  -3 11048.1 519.113   3
  -4  -9   3 10410.2 497.585   6
  -4   9   3 12144.6 531.659   9
   4  -9  -2 4565.45 282.238   2
  -4  -9   2 4129.75 288.722   8
   4  -9  -2 4254.37 286.924   3
  -4   9   2 4828.72 307.052   9
   4  -9  -2 5474.85 325.534  27
  -4  -9   2 5110.59 323.438   6
  -4   9   1 30597.5 1008.70   9
   4  -9  -1 31224.6 986.331   3
  -4  -9   1 31850.2 1014.57   8
  -4  -9   1 31425.8 1062.59   6
   4   9  -1 31985.5 1009.00  22
   4  -9  -1 30742.9 989.269  20
  -4  -9   0 9480.25 462.235   6
   4   9   0 9913.49 455.580  22
   4  -9   0 8514.03 436.929  20
   4  -9   1 7546.25 391.266  18
  -4  -9  -1 7432.50 395.404   6
   4   9   1 8526.14 424.134  22
   4  -9   1 7916.13 406.727  11
   4  -9   1 8061.61 424.349  20
  -4  -9  -2 14752.5 567.076   6
   4  -9   2 16045.8 645.676  12
   4   9   2 15283.8 624.568  22
   4  -9   2 15170.5 616.984  11
   4  -9   2 15812.3 625.081  18
   4  -9   2 16404.7 653.091  20
   4  -9   3 2788.12 205.998  12
   4   9   3 3012.55 216.442  23
   4  -9   3 2563.78 200.049  11
   4   9   3 3140.24 225.199  21
   4   9   4 4210.63 200.365  23
   4   9   4 4419.74 212.527  21
   4   9   4 4232.17 194.761  10
   4 -10  -7 1696.79 114.104   3
   4 -10  -7 1708.13 122.378   1
   4 -10  -7 1772.37 126.351   2
  -4  10   6 4113.51 234.761   9
   4 -10  -6 3930.73 244.881   1
   4 -10  -6 3496.86 237.287   3
  -4  10   5 58.3472 67.8293   9
  -4 -10   5-28.4267 64.4999   8
   4 -10  -5 47.6600 68.3937   3
   4 -10  -5-14.1239 55.5071   1
  -4  10   4 3997.90 289.240   9
   4 -10  -4 4428.61 308.633   3
   4 -10  -4 4252.58 276.129   1
  -4 -10   4 4158.55 260.581   5
  -4  10   3 180.711 91.3402   9
  -4 -10   3 85.0822 71.2378  29
  -4 -10   3 215.357 96.5975   8
   4 -10  -3 83.8058 63.6873  27
   4 -10  -3 122.671 55.7246   1
   4 -10  -3 49.2658 62.4005   3
  -4 -10   3 79.7116 74.1749   6
   4 -10  -2 26722.1 897.567   2
  -4  10   2 28879.5 962.282   9
  -4 -10   2 27417.0 950.825   8
   4 -10  -2 26705.5 929.633   3
   4 -10  -2 28961.6 977.828  27
  -4  10   1 2279.38 199.831   9
  -4 -10   1 2580.38 212.815   8
  -4 -10   1 2560.16 235.000   6
   4  10  -1 2219.58 186.656  22
  -4 -10   0 7718.07 412.198   6
   4  10   0 7247.84 376.999  22
   4 -10   0 7552.07 389.462  20
  -4 -10  -1 4644.23 294.971   6
   4  10   1 5035.00 304.876  22
   4 -10   1 4859.24 300.024  11
   4 -10   1 4839.36 313.492  20
   4  10   2 85.4247 70.8101  23
   4 -10   2 128.490 79.3784  12
   4 -10   2 92.3600 61.3936  11
   4 -10   2 72.6933 60.8669  20
   4 -10   3 1494.06 137.871  12
   4  10   3 1692.93 150.485  21
   4 -10   3 1638.07 149.797  20
   4  10   3 1496.92 123.340  10
   4  10   4 538.107 59.9172  23
   4  10   4 454.978 57.3050  21
   4 -11  -7 969.848 76.3226   2
   4 -11  -6 1649.88 137.134   1
   4 -11  -6 2132.12 160.748   3
  -4  11   5 2620.82 205.374   9
   4 -11  -5 2388.51 183.845   1
  -4  11   4 2084.77 203.438   9
   4 -11  -4 1813.17 162.730   1
   4 -11  -4 1969.15 201.293   3
  -4 -11   4 1934.57 166.773   5
  -4  11   3 20211.2 764.006   9
   4 -11  -3 19568.2 717.400   2
  -4 -11   3 19617.0 764.993   8
   4 -11  -3 20406.2 760.067   3
  -4 -11   3 20758.3 753.073   5
  -4  11   2 7039.60 381.641   9
  -4 -11   2 6838.90 376.231   8
   4 -11  -2 6527.47 351.398   3
  -4  11   1 3331.46 241.819   9
  -4 -11   1 3737.97 254.491   8
  -4 -11   1 4006.91 293.288   6
   4  11   0 27726.8 885.676   9
  -4 -11   0 27547.5 951.170   6
   4  11   0 28059.0 905.873  22
   4 -11   0 27189.6 912.405  20
  -4 -11  -1 3929.56 252.293   6
   4  11   1 3593.52 257.878  23
   4 -11   1 3631.55 246.619  11
   4 -11   1 3821.63 259.637  20
  -4 -11  -1 3451.98 243.715   5
   4  11   2 61.5128 57.2091  23
   4 -11   2-24.2461 49.2081  12
   4 -11   2 55.3370 50.2255  11
   4  11   2 10.8789 50.5891  21
   4 -11   2 12.3130 53.0105  20
   4 -11   3 2029.23 137.039  12
   4  11   3 2083.89 142.014  21
   4 -11   3 2240.25 155.271  20
   4 -12  -6 3643.72 188.807   2
   4 -12  -6 3825.30 195.638   3
   4 -12  -5 91.3618 53.6015   2
  -4  12   5 156.682 62.7717   9
  -4  12   4 3618.66 250.708   9
   4 -12  -4 4040.98 245.637   2
   4 -12  -4 4270.64 271.058   3
  -4  12   3 145.324 72.3465   9
  -4 -12   3 178.393 86.7433   8
   4 -12  -3 174.256 73.3501   3
  -4 -12   3 147.601 78.3134   5
  -4  12   2 426.899 100.533   9
  -4 -12   2 439.190 104.143   8
  -4 -12   2 277.431 100.636   5
   4 -12  -2 477.051 87.5834   3
  -4  12   1 1028.33 131.914   9
  -4 -12   1 792.817 136.839   5
  -4 -12   1 1149.81 158.653   6
  -4 -12   0 455.465 106.432   5
  -4 -12   0 274.621 90.6497   6
   4 -12   0 340.774 77.6921  11
   4 -12   0 296.366 73.4726  20
   4  12   1 2078.01 178.599  23
   4 -12   1 1803.70 158.988  11
   4  12   1 1846.17 155.197  21
  -4 -12  -1 1752.51 159.112   5
   4 -12   1 2032.53 171.976  20
   4  12   2 6205.43 293.652  23
   4 -12   2 5757.23 284.280  12
   4 -12   2 5929.87 272.929  11
   4  12   2 5685.37 258.091  21
   4 -12   2 6219.76 290.623  20
   4  12   3 172.386 36.6147  14
   4  12   3 184.473 43.0407  23
  -4  13   5 704.748 86.0660   9
   4 -13  -5 668.830 90.3069   3
   4 -13  -4 5139.46 271.501   3
  -4  13   4 5027.97 274.801   9
  -4  13   3 7704.79 369.987   9
   4 -13  -3 7579.61 345.288   3
  -4 -13   3 7799.16 359.419   5
  -4  13   2 2630.83 200.597   9
  -4 -13   2 2383.38 205.026   5
  -4 -13   1 644.773 118.481   5
  -4  13   1 724.327 105.745   9
   4  13  -1 725.102 108.135   9
   4  13   0 23847.4 731.320  23
  -4 -13   0 23752.8 761.555   5
   4  13   1 11287.5 418.925  23
  -4 -13  -1 10896.3 406.880   5
   4 -13   1 10487.7 393.216  20
   4  13   2 223.108 50.1525  23
   4 -13   2 249.604 48.0616  12
   4 -13   2 231.108 48.5346  20
  -4 -14   5 195.447 37.1829  20
  -4  14   4 2778.47 168.759   9
   4  14  -4 2676.02 163.365   9
  -4  14   3 28.3110 50.6737   9
  -4 -14   3 16.2568 45.1794   5
   4  14  -2 2218.95 166.283   9
  -4  14   2 1760.52 148.170   9
  -4 -14   2 1901.11 160.993   5
   4  14  -1 1249.86 117.717   9
  -4  14   1 1073.73 104.957   9
  -4 -14   1 1312.66 135.535   5
  -4 -14   0 668.377 96.1729   5
   4  14   0 568.580 71.9246  23
   4 -14   0 432.809 83.8768  12
   4  14   1 3819.54 179.007  23
  -4 -14  -1 3943.33 180.311   5
  -4  15   3 5517.11 232.430   9
   4  15  -2 1543.39 116.473   9
  -4  15   2 1545.87 111.957   9
  -4 -15   2 1623.99 122.129   5
   4 -15  -1 2177.73 145.627  12
  -4 -15   1 2386.98 152.291   5
  -4 -15   0 10811.2 365.420   5
  -5   0   9-5.44224 25.3069  15
  -5   0   8 486.806 83.5114  17
  -5   0   8 593.351 106.727  30
  -5   0   8 766.518 115.447  15
  -5   0   8 733.056 119.859  26
  -5   0   7-16.5806 78.9147  15
   5   0  -7 24.4333 49.5864   1
  -5   0   6 2207.66 221.617  32
   5   0  -6 1544.43 173.480   1
   5   0  -6 1948.73 200.330  27
  -5   0   6 1883.33 165.376   7
  -5   0   6 2133.00 213.616  25
   5   0  -5 13.0788 49.6598   2
   5   0  -5 177.668 65.0487  27
  -5   0   5 12.7037 49.9284   7
  -5   0   5-16.1893 56.9096  25
   5   0  -5-14.2966 48.1176   1
   5   0  -4 52733.5 1548.27   1
   5   0  -4 53440.2 1501.59  27
  -5   0   4 50457.3 1527.16   7
  -5   0   4 53595.4 1578.40  25
   5   0  -4 55088.3 1547.94   2
   5   0  -3-24.3293 46.1876   1
   5   0  -3 23.9623 48.6315   2
   5   0  -3-11.8686 43.4245   4
   5   0  -3-12.4360 52.0311  28
   5   0  -3-22.0312 29.8099  27
   5   0  -2 13601.9 530.724   4
   5   0  -2 14219.3 548.145  28
   5   0  -2 13435.9 528.734   2
   5   0  -2 13726.1 533.853   1
   5   0  -1 12.3282 43.3348  34
   5   0  -1 23.3226 51.5786   4
   5   0  -1-25.5117 44.8380  28
   5   0   0 147303. 3842.30   4
   5   0   0 144859. 3882.74  34
   5   0   0 149597. 3901.23  35
   5   0   0 147650. 3887.53  28
   5   0   0 153037. 3878.99   1
   5   0   0 146922. 3844.89  12
   5   0   1 15.6722 55.0898  35
   5   0   1 15.4968 47.1754  34
   5   0   1 15.8338 53.2883  28
   5   0   1-14.7669 54.0273  12
   5   0   1 14.6612 55.6651   1
   5   0   2 3240.71 262.128  35
   5   0   2 3280.20 260.257  34
   5   0   2 3402.70 227.764  16
   5   0   2 3666.67 271.546  12
   5   0   2 3163.71 219.749  22
   5   0   3-15.7827 71.6213  35
   5   0   3 15.5335 64.9888  13
   5   0   4 57.0045 56.7077  35
   5   0   4 112.263 63.4547  13
   5   0   4 75.7880 60.2049  12
  -5  -1   9 318.333 49.6817  15
  -5   1   9 321.610 50.2248  15
  -5   1   9 372.832 52.8208  26
  -5  -1   9 245.323 47.1579  26
  -5  -1   8 496.392 80.6557  17
  -5   1   8 370.166 77.3066  17
  -5   1   8 448.384 90.0905  30
  -5  -1   8 371.498 88.2681  15
  -5  -1   8 392.802 93.7557  26
  -5  -1   7 16.4230 74.5276  15
   5  -1  -7 13.5578 61.5258   1
   5  -1  -6 163.985 72.1198   2
  -5   1   6 141.587 76.2562  32
   5   1  -6 79.7270 58.8549   1
   5   1  -6 127.497 62.7095  27
   5  -1  -6 98.4957 64.5892  27
  -5  -1   6 128.073 60.3217   7
   5  -1  -6 125.053 69.2092   1
  -5   1   6 174.711 79.3439  25
  -5  -1   6 158.481 73.7380  25
   5  -1  -5 6441.58 354.176   2
   5   1  -5 6289.53 324.388   4
   5   1  -5 6555.30 348.010   1
   5  -1  -5 6260.64 342.053   3
   5   1  -5 6564.24 348.684  27
   5  -1  -5 7427.23 371.786  27
   5  -1  -5 6575.85 367.841   1
  -5  -1   5 6413.11 341.814   7
  -5   1   5 6344.63 338.685   7
  -5   1   5 6919.99 382.876  25
  -5  -1   5 7175.80 392.645  25
   5   1  -5 6262.66 330.030   2
   5   1  -4 13907.2 553.299   1
   5   1  -4 13605.1 538.087   4
   5  -1  -4 14799.2 567.160   3
   5  -1  -4 13261.8 558.357   1
   5   1  -4 14551.0 522.724  27
   5  -1  -4 14091.4 526.789  27
  -5  -1   4 14068.5 553.220   7
   5   1  -4 12832.3 530.188   2
   5  -1  -4 13427.0 557.116   2
   5   1  -3 25522.1 845.163   4
   5  -1  -3 26667.6 871.819   1
   5   1  -3 25062.1 850.617   1
   5  -1  -3 28016.5 879.480  28
   5   1  -3 25837.5 769.280  27
   5  -1  -3 26226.0 786.006  27
   5   1  -3 26282.6 853.395   2
   5  -1  -3 25129.0 857.772   2
   5   1  -2 21200.6 688.471  19
   5  -1  -2 18422.2 679.117  34
   5   1  -2 18752.8 677.614   4
   5  -1  -2 20596.1 704.272  28
   5   1  -2 21137.0 700.183   2
   5   1  -2 19280.2 686.150   1
   5  -1  -2 18868.8 683.698   2
   5  -1  -2 19139.2 691.146   1
   5  -1  -1 10117.6 435.954  34
   5  -1  -1 9585.71 421.150   4
   5  -1  -1 10114.2 443.831  28
   5   1  -1 10036.2 435.592   1
   5   1  -1 10056.4 430.861   4
   5  -1  -1 9205.04 423.269   1
   5  -1   0 24872.2 808.168   4
   5  -1   0 23622.6 837.577  34
   5  -1   0 24387.7 841.517  28
   5  -1   0 23615.5 819.770   1
   5  -1   0 23025.5 835.363  35
   5   1   0 24780.0 813.440  12
   5  -1   0 25700.9 830.547  12
   5  -1   1 4895.21 316.394  34
   5  -1   1 4816.50 301.249   1
   5  -1   1 5459.67 331.653  28
   5   1   1 5539.20 324.745  12
   5  -1   1 5176.52 318.174  12
   5  -1   1 5737.32 341.308  35
   5  -1   2 552.206 120.300  35
   5  -1   2 619.675 113.690  34
   5   1   2 212.400 62.5823  16
   5   1   2 249.319 87.9586  12
   5  -1   2 317.521 94.7137  12
   5   1   2 263.325 76.7112  22
   5   1   3 1679.15 163.490  19
   5   1   3 1662.04 179.129  13
   5  -1   3 1654.34 179.473  35
   5   1   3 1612.17 177.855  12
   5   1   3 1244.78 131.476  21
   5  -1   4 10646.5 440.460  35
   5   1   4 10003.2 431.603  13
   5  -1   4 11254.8 440.029  12
  -5  -2   9 1405.88 93.2310  26
  -5  -2   8 499.895 72.6183  17
   5  -2  -8 561.241 84.4991   1
  -5  -2   8 558.680 100.377  30
  -5   2   8 607.348 100.212  30
  -5  -2   8 523.579 96.8312  15
  -5   2   8 407.243 86.8950  15
  -5   2   8 560.669 105.316  26
  -5  -2   8 726.636 111.063  26
  -5  -2   7 20518.7 764.673  15
  -5   2   7 21147.7 772.932  15
   5  -2  -7 20090.3 740.772   1
  -5  -2   7 19576.6 681.704  17
   5  -2  -7 18886.3 684.438   2
   5  -2  -6 777.464 125.185   2
  -5  -2   6 934.942 146.396  32
  -5   2   6 1071.53 156.313  32
   5  -2  -6 1253.11 144.624   3
   5   2  -6 1197.45 151.982  27
   5  -2  -6 994.051 143.774  27
  -5   2   6 1250.59 163.073  25
   5  -2  -6 742.731 133.099   1
  -5  -2   6 1131.34 156.917  25
   5  -2  -5 1955.69 192.832   2
   5   2  -5 2166.17 184.813   1
  -5   2   5 2306.61 213.360  32
  -5  -2   5 2303.08 213.831  32
   5  -2  -5 2357.83 201.432   3
   5   2  -5 1945.66 181.812  27
   5  -2  -5 2166.70 194.837  27
  -5  -2   5 1895.90 180.686   7
   5  -2  -5 1830.87 193.617   1
  -5   2   5 2124.02 183.489   7
  -5   2   5 2256.40 211.473  25
  -5  -2   5 2134.38 209.266  25
   5   2  -4 258.784 68.8427   2
   5  -2  -4 152.588 72.0978   2
   5   2  -4 227.354 68.5837   4
   5   2  -4 297.934 67.1005  27
   5  -2  -4 372.661 78.0186  27
  -5  -2   4 337.023 86.5219   7
   5  -2  -4 230.885 70.6034   3
  -5   2   4 330.784 97.0439  25
  -5  -2   4 340.353 90.3536  25
   5  -2  -4 325.578 84.0340   1
   5   2  -4 334.521 79.7895   1
   5   2  -3 2337.76 177.822  19
  -5   2   3 1993.58 174.597   9
   5   2  -3 2295.51 183.503   4
   5  -2  -3 2122.76 189.593   1
  -5  -2   3 2238.05 155.038  29
   5  -2  -3 2144.31 186.435   3
   5  -2  -3 2321.68 189.582  28
   5   2  -3 2424.54 146.618  27
   5  -2  -3 2205.47 155.312  27
  -5  -2   3 2388.32 189.941   7
   5   2  -3 2345.68 189.014  28
   5   2  -3 2655.57 193.914   2
   5   2  -3 2201.53 182.940   1
   5  -2  -3 2279.99 193.692   2
   5  -2  -2 2220.15 184.564   1
   5   2  -2 2077.17 172.332  19
   5   2  -2 2007.98 174.358  34
   5  -2  -2 1852.06 166.224  34
   5   2  -2 2097.07 172.659   4
   5  -2  -2 2143.14 178.761  28
   5   2  -2 2223.11 183.951  28
   5  -2  -2 1814.93 117.395  27
  -5  -2   2 1777.46 161.718   7
   5   2  -2 1965.11 169.989   1
   5   2  -1 334.019 82.8003  19
   5  -2  -1 394.585 83.6592   2
   5  -2  -1 230.666 66.9394  34
   5   2  -1 305.990 78.0747   1
   5  -2  -1 293.025 74.8109   4
   5  -2  -1 479.544 96.2422  28
   5   2  -1 328.681 78.5378  28
   5   2  -1 395.361 86.4120  34
  -5  -2   1 328.982 77.4203   7
   5  -2  -1 379.282 74.6046  12
   5   2   0 109.793 65.3264   1
   5   2   0 69.3824 58.0642  35
   5  -2   0 27.4752 52.1666  35
   5   2   0 27.9624 47.0626  34
   5  -2   0 13.8224 46.5285  34
   5  -2   0 25.3276 51.4097   1
   5  -2   0 45.0006 47.0780   4
   5  -2   0 27.8059 46.7993  28
   5   2   0 13.8535 50.6937  28
   5   2   0 72.2276 53.2531  12
   5  -2   0 78.3185 57.7424  12
   5   2   1 1359.90 160.332  19
   5  -2   1 1236.17 159.826  35
   5   2   1 1521.77 170.110  34
   5  -2   1 1422.36 166.413  34
   5  -2   1 1327.92 152.788   1
   5  -2   1 1432.75 164.298  28
   5   2   1 1046.12 144.187  28
   5   2   1 1133.69 155.095  35
   5   2   1 1163.42 148.157  12
   5  -2   1 1266.29 158.960  12
   5   2   2 3354.73 248.185  19
   5   2   2 3080.43 252.920  35
   5   2   2 3295.17 255.327  34
   5  -2   2 2950.72 244.825  34
   5   2   2 3478.89 265.536  12
   5  -2   2 3570.78 266.910  12
   5   2   2 3241.25 234.904  22
   5  -2   2 2974.21 247.346  35
   5   2   3 12244.8 489.650  19
   5  -2   3 12343.1 541.442  35
   5  -2   3 13186.2 553.682  13
   5   2   3 13165.1 555.656  13
   5   2   3 13097.3 558.142  12
   5   2   3 11739.5 533.640  35
   5   2   3 12660.9 506.078  21
   5  -2   4 31.5665 57.5002  35
   5  -2   4 31.0784 48.1748  13
   5   2   4 62.9573 49.9433  13
   5  -2   4-10.2304 46.4284  12
   5   2   4 10.6000 54.8476  35
  -5  -3   8 127.807 59.2469  30
  -5   3   8 104.024 54.9049  30
  -5  -3   8 103.310 52.4748  15
  -5   3   8 112.858 59.8575  15
   5  -3  -8 120.954 51.7710   1
  -5   3   8 51.2305 49.9241  26
  -5  -3   8 117.535 63.2702  26
   5  -3  -7 1553.54 156.853   2
   5  -3  -7 918.856 143.439   1
  -5  -3   7 1303.04 160.920  15
  -5   3   7 1403.01 170.774  15
   5  -3  -6 6465.10 367.446   2
  -5  -3   6 6791.26 394.632  32
  -5   3   6 6475.18 385.621  32
   5  -3  -6 6729.25 361.684   3
   5   3  -6 7191.11 386.317  27
   5  -3  -6 7155.25 394.778  27
   5  -3  -6 7198.38 402.383   1
  -5   3   6 6719.30 384.713  25
  -5  -3   6 6061.50 372.217  25
  -5   3   5 1189.60 157.184  32
   5  -3  -5 808.452 133.830   2
  -5  -3   5 913.965 134.650  32
   5   3  -5 1012.73 131.140  27
   5  -3  -5 794.055 124.120  27
  -5  -3   5 808.099 123.162   7
   5  -3  -5 851.279 129.594   3
  -5   3   5 1010.32 142.792  25
  -5  -3   5 978.685 143.639  25
   5  -3  -5 891.077 141.827   1
  -5   3   4 6587.25 360.863   9
   5   3  -4 6294.37 320.762   4
  -5  -3   4 6691.27 312.213  29
   5  -3  -4 6706.51 365.290   3
   5  -3  -4 7394.55 350.385  27
   5  -3  -4 6666.98 370.631   1
  -5  -3   4 6403.66 349.200   7
  -5   3   4 7248.39 370.255  25
  -5  -3   4 7749.64 387.552  25
   5  -3  -4 6249.80 360.491   2
   5   3  -4 7104.75 338.550   1
   5  -3  -3 36630.1 1166.62   2
  -5   3   3 37751.1 1154.41   9
   5   3  -3 39251.7 1144.04   4
  -5  -3   3 39214.8 1120.11  29
   5  -3  -3 38649.4 1175.87   3
   5   3  -3 37334.2 1152.42  28
   5  -3  -3 39939.6 1172.63  28
   5   3  -3 34981.3 1048.90  27
   5  -3  -3 38399.0 1102.97  27
  -5  -3   3 38361.1 1163.59   7
   5   3  -3 36428.7 1127.41   1
   5   3  -2 12842.1 512.210  19
  -5   3   2 12574.2 483.330   9
   5   3  -2 12063.2 498.659   4
   5  -3  -2 13171.3 525.704   1
   5   3  -2 12526.3 509.661  34
   5  -3  -2 13474.3 518.325  34
   5  -3  -2 13462.1 519.205  28
   5   3  -2 13614.4 523.142  28
   5  -3  -2 12468.5 431.811  27
  -5  -3   2 12162.3 495.705   7
   5   3  -2 11696.7 489.797   1
   5  -3  -2 12951.9 520.290   2
   5   3  -1 1787.51 169.368  19
   5   3  -1 1496.69 152.954  34
   5  -3  -1 1820.38 164.692  34
   5  -3  -1 1445.70 150.734   4
   5  -3  -1 1874.29 167.835  28
   5   3  -1 1592.69 157.380  28
   5   3  -1 1902.88 172.171   1
  -5  -3   1 1448.07 143.561   7
   5  -3  -1 1505.21 156.507   1
   5  -3  -1 2024.16 168.842  12
   5  -3  -1 1563.92 154.949   2
   5   3   0 2347.88 200.991  19
   5  -3   0 2210.73 198.531  35
   5  -3   0 2227.38 176.390   4
   5   3   0 2144.41 191.653  34
   5  -3   0 2134.89 191.652  34
   5   3   0 1836.05 182.176   1
   5   3   0 2045.98 193.451  35
   5  -3   0 2289.13 195.616  28
   5   3   0 2312.22 195.675  28
   5  -3   0 2181.25 184.781   1
   5   3   0 2275.05 186.730  12
   5  -3   0 2351.98 199.391  12
   5  -3   0 2045.56 190.622  20
   5   3   1 3420.22 252.510  19
   5   3   1 3181.02 252.463  35
   5   3   1 3201.07 244.932  34
   5  -3   1 3522.41 256.265  34
   5  -3   1 3169.12 233.300   1
   5  -3   1 3665.49 263.609  28
   5   3   1 3595.26 261.062  28
   5  -3   1 3580.60 266.274  35
   5   3   1 3731.93 261.485  12
   5  -3   1 4085.95 281.953  12
   5   3   2 5299.91 312.329  19
   5   3   2 4902.89 319.404  35
   5  -3   2 5353.22 328.023  35
   5   3   2 4521.63 305.045  34
   5  -3   2 4946.76 318.944  34
   5   3   2 5505.30 338.188  12
   5  -3   2 5159.59 328.462  12
   5   3   2 5279.59 289.192  23
   5   3   2 4836.82 304.226  22
   5   3   3 972.713 134.791  35
   5  -3   3 896.403 130.948  35
   5  -3   3 950.334 130.236  13
   5   3   3 1056.94 136.639  13
   5   3   3 1009.74 147.486  12
   5   3   3 620.529 103.287  22
   5   3   3 980.193 128.408  21
   5   3   4 5193.88 267.476  35
   5  -3   4 5444.12 271.436  35
   5  -3   4 4758.19 255.739  13
   5   3   4 5533.72 271.467  13
  -5  -4   8 1182.15 115.917  15
  -5   4   8 1449.56 126.323  15
  -5  -4   8 1139.92 117.892  30
  -5   4   8 1182.58 118.469  30
   5  -4  -8 1070.66 117.576   1
  -5   4   8 1224.48 117.442  26
  -5  -4   8 1401.40 130.704  26
   5  -4  -7 2332.85 196.557   2
  -5  -4   7 2505.75 210.449  30
  -5   4   7 2341.03 201.920  30
  -5  -4   7 2570.13 212.010  15
  -5   4   7 2390.35 203.532  15
   5  -4  -7 2406.50 217.144   1
  -5  -4   6 10077.6 494.193  32
  -5   4   6 9806.51 487.908  32
   5  -4  -6 10845.7 491.245   3
   5   4  -6 11158.9 501.391  27
   5  -4  -6 11147.5 517.185  27
  -5   4   6 10349.9 492.732  25
  -5  -4   6 11339.1 517.843  25
   5  -4  -6 10731.7 521.798   1
  -5   4   5 1684.76 181.082  32
  -5  -4   5 1786.63 184.705  32
  -5  -4   5 1642.82 158.022  29
   5  -4  -5 1780.53 187.370   3
  -5  -4   5 1634.10 176.601   7
   5  -4  -5 1959.89 189.370  27
   5  -4  -5 1921.42 206.111   1
  -5   4   5 1868.45 185.391  25
  -5  -4   5 1931.14 193.871  25
   5  -4  -4 11688.9 537.929   2
  -5  -4   4 11164.0 476.646  29
   5  -4  -4 13141.5 555.674   3
   5  -4  -4 13727.7 528.606  27
  -5  -4   4 12913.8 538.870   7
  -5   4   4 12570.7 542.111   9
  -5   4   4 12754.8 531.144  25
  -5  -4   4 13049.7 541.393  25
  -5   4   3 25.8009 48.9805   9
   5   4  -3 34.6990 49.7951   4
  -5  -4   3-11.6780 41.0503  29
   5   4  -3 53.1502 43.1472   1
   5   4  -3-12.4689 45.6200  28
   5  -4  -3 25.2294 46.1535  28
   5  -4  -3 13.8546 54.4493   1
   5  -4  -3 10.4617 46.2739  27
  -5  -4   3 13.1638 49.9804   7
   5   4  -2 19450.9 712.852  19
  -5   4   2 19200.4 680.924   9
   5  -4  -2 19611.8 718.293   1
   5   4  -2 20097.0 707.405  34
   5  -4  -2 20327.3 702.039  34
   5  -4  -2 21369.0 729.940   3
   5  -4  -2 20204.3 708.185  28
   5   4  -2 20494.7 709.976  28
   5   4  -2 19387.8 687.652   1
   5  -4  -2 20098.3 640.090  27
  -5  -4   2 19481.2 698.210   7
   5  -4  -2 21203.1 730.057   2
   5   4  -1 12287.0 507.033  34
   5  -4  -1 13049.0 509.297  34
   5  -4  -1 12171.9 499.344   4
   5   4  -1 12107.9 503.665   1
   5  -4  -1 12599.7 506.623  28
   5   4  -1 12946.4 510.664  28
  -5  -4   1 11767.8 478.006   7
   5  -4  -1 11873.3 497.422  12
   5  -4  -1 11601.0 495.089   1
   5  -4  -1 12499.7 503.254   2
   5  -4  -1 11897.3 498.663  20
   5   4   0 4741.99 298.533  19
   5   4   0 4963.25 300.174  35
   5  -4   0 5334.28 304.734  35
   5  -4   0 4382.96 259.684   4
   5   4   0 4997.01 297.557  34
   5  -4   0 5090.66 296.623  34
   5   4   0 4926.97 304.233   1
   5  -4   0 5085.04 298.504  28
   5   4   0 5243.47 301.632  28
   5  -4   0 4822.14 278.755   1
   5   4   0 4523.72 279.622  12
   5  -4   0 4934.83 305.889  12
   5  -4   0 4930.86 307.261  20
   5   4   1 9977.95 461.849  19
   5   4   1 9443.74 454.580  35
   5  -4   1 9804.55 458.475  35
   5   4   1 10283.0 465.303  34
   5  -4   1 8888.06 439.873  34
   5  -4   1 9151.07 417.746   1
   5   4   1 9832.89 467.904  12
   5  -4   1 10336.2 486.789  12
   5   4   1 9622.82 463.091  22
   5  -4   1 9845.59 483.587  20
   5   4   2 7714.31 385.734  19
   5   4   2 7759.63 406.948  35
   5  -4   2 8052.33 408.433  35
   5   4   2 7471.01 401.142  34
   5  -4   2 7251.94 395.338  34
   5  -4   2 8257.31 409.232  13
   5   4   2 8271.07 412.123  13
   5   4   2 9247.51 446.447  12
   5  -4   2 7669.00 418.624  12
   5   4   2 7839.45 382.494  23
   5   4   2 8608.71 420.273  22
   5   4   3 1917.77 177.460  35
   5  -4   3 2079.88 183.490  35
   5  -4   3 1632.54 161.639  13
   5   4   3 1818.25 175.056  13
   5   4   3 1965.89 179.564  21
   5   4   4 216.664 63.6828  35
   5  -4   4 180.860 56.5188  35
   5  -4   4 100.451 45.8389  13
   5   4   4 88.2905 46.1916  13
   5  -4   4 156.915 55.3416  12
   5  -5  -8 133.447 40.0194   2
  -5   5   8 143.336 42.9280  30
  -5  -5   8 96.7712 40.4423  15
  -5  -5   8 69.0754 39.1164  26
   5  -5  -8 114.150 52.7797   1
   5  -5  -7-13.1252 63.8741   2
  -5  -5   7 12.0447 48.8899  30
  -5   5   7 11.7089 47.5269  30
  -5  -5   7 46.7780 56.9119  15
  -5   5   7 23.5292 47.7529  15
   5  -5  -7 14.8485 69.0474   1
  -5   5   7 11.6335 50.0850  26
   5  -5  -7 44.3483 53.9560   3
   5  -5  -6 300.633 104.818   1
  -5   5   6 302.523 80.3053  25
  -5  -5   6 181.063 70.4358  25
   5  -5  -6 293.197 94.1558   3
  -5   5   5 3898.72 276.739  32
  -5  -5   5 4607.89 293.360  32
  -5  -5   5 4060.24 264.450  29
   5  -5  -5 4355.62 300.543   3
   5  -5  -5 4587.14 299.546  27
  -5   5   5 3889.35 268.123  25
  -5  -5   5 4318.70 286.946  25
   5  -5  -4 1056.05 152.775   1
  -5   5   4 1057.45 145.688   9
  -5  -5   4 934.655 124.590  29
   5   5  -4 992.874 132.784  28
   5  -5  -4 1147.61 140.491  28
   5  -5  -4 1318.19 167.924   3
   5  -5  -4 928.664 126.619  27
  -5  -5   4 881.243 134.143   7
  -5   5   4 1110.29 139.204  25
  -5  -5   4 1351.49 150.987  25
  -5  -5   4 1160.72 132.921   6
   5  -5  -3 14.5981 57.3704   2
  -5   5   3 27.2743 57.0551   9
  -5  -5   3 66.3881 58.7277  29
   5  -5  -3 24.9390 43.8314  28
   5   5  -3 12.3557 43.4315  28
   5  -5  -3 86.0936 66.7229   1
   5  -5  -3-80.9779 43.9217  27
  -5  -5   3 27.6746 52.5366   7
   5  -5  -3 14.6613 57.6188   3
  -5   5   2 6536.70 330.010   9
   5  -5  -2 5818.48 331.906   1
   5   5  -2 6440.96 330.259  34
   5  -5  -2 6328.47 321.328  34
   5  -5  -2 6416.07 345.649   3
   5   5  -2 6103.08 314.776   1
   5  -5  -2 6576.43 331.349  28
   5   5  -2 6352.50 324.856  28
  -5  -5   2 6486.76 335.368   7
   5  -5  -2 6499.76 300.860  27
   5  -5  -2 6977.62 355.825   2
   5   5  -1 19590.6 686.520  34
   5  -5  -1 19150.4 675.329  34
   5  -5  -1 17849.9 670.698   4
   5   5  -1 19600.2 695.977   1
   5  -5  -1 20201.8 690.503  28
   5   5  -1 19055.0 675.779  28
  -5  -5   1 17928.9 658.634   7
   5  -5  -1 18691.4 676.343   1
   5  -5  -1 20033.3 707.367  12
   5  -5  -1 17695.7 668.939   2
   5  -5  -1 19506.2 678.178  35
   5  -5  -1 18789.1 688.590  20
   5   5   0 325.364 99.1116  19
   5   5   0 492.175 95.2181  35
   5  -5   0 604.354 99.2128  35
   5  -5   0 523.589 96.8233  34
   5  -5   0 649.886 101.303   1
   5  -5   0 413.429 87.4506  28
   5   5   0 435.010 88.5026  28
   5   5   0 448.639 90.5904  34
   5  -5   0 484.198 105.920  12
   5  -5   0 545.601 111.523  20
   5   5   1 55320.0 1656.82  19
   5   5   1 58534.8 1662.29  35
   5  -5   1 59839.8 1662.12  35
   5   5   1 54132.2 1638.62  34
   5  -5   1 52914.8 1627.50  34
   5  -5   1 59847.9 1719.04  12
   5   5   1 56804.9 1688.58  22
   5  -5   1 57330.7 1708.53  20
   5   5   2 9102.83 431.367  35
   5  -5   2 8380.89 414.719  35
   5  -5   2 9264.29 424.959  13
   5   5   2 9625.88 437.232  13
   5  -5   2 9807.27 471.574  12
   5   5   2 8435.28 415.712  23
   5   5   2 9245.63 450.692  22
   5   5   3 3685.46 231.646  35
   5  -5   3 3539.15 225.908  35
   5  -5   3 3178.73 214.100  13
   5   5   3 3663.46 230.053  13
   5  -5   3 3720.37 251.234  12
   5   5   3 3959.84 255.163  21
   5  -5   4 2476.12 140.947  35
   5   5   4 2730.92 148.441  13
   5   5   4 2516.88 155.157  21
   5  -6  -8 118.731 35.1916   2
   5  -6  -8 132.175 51.8201   1
   5  -6  -7-12.6457 52.9071   2
   5  -6  -7 55.5741 61.4519   1
  -5   6   7-9.20823 40.7285  30
  -5  -6   7-9.11000 43.3587  15
  -5  -6   7 9.76886 44.3307  26
   5  -6  -7 10.8331 46.6373   3
  -5  -6   6 269.602 75.8594  15
  -5   6   6 199.626 71.8495  15
  -5  -6   6 395.527 90.9195   8
   5  -6  -6 93.5871 69.2314   3
   5  -6  -6 397.950 109.794   1
  -5  -6   5 8262.31 407.326  32
  -5  -6   5 8758.64 425.098  29
   5   6  -5 8088.35 404.450  28
   5  -6  -5 9063.40 460.439   3
   5  -6  -5 9318.66 455.305  27
  -5   6   4 1510.10 174.516   9
  -5   6   4 1404.34 151.687  32
  -5  -6   4 1296.61 143.256  32
  -5  -6   4 1307.73 155.568  29
   5   6  -4 1371.85 147.323  28
   5  -6  -4 1715.91 163.972  28
   5  -6  -4 1628.98 186.017   3
   5  -6  -4 1714.22 172.578  27
   5  -6  -4 1404.72 172.082   1
  -5   6   4 1575.19 154.684  25
  -5  -6   4 1419.55 152.713  25
  -5  -6   4 1830.93 169.839   6
   5  -6  -3 69172.2 2034.09   2
  -5   6   3 74144.8 2034.96   9
   5   6  -3 69205.4 1968.52  34
   5  -6  -3 67684.8 1950.39  34
   5  -6  -3 77399.1 2052.33   1
  -5  -6   3 72515.5 2034.26  29
   5  -6  -3 71412.5 1971.51  28
   5   6  -3 71237.4 1971.22  28
   5  -6  -3 71722.9 2046.15   3
   5  -6  -3 71928.1 1993.33  27
  -5   6   3 69562.4 1965.00  25
  -5  -6   3 73613.4 1994.63  25
   5  -6  -2 15897.1 618.293   1
   5   6  -2 16000.4 593.268  34
   5  -6  -2 16717.1 588.238  34
  -5   6   2 16099.7 611.569   9
   5  -6  -2 16435.5 633.956   3
   5  -6  -2 15816.2 589.057  28
   5   6  -2 16021.8 589.302  28
  -5  -6   2 16212.0 621.834   7
   5  -6  -2 15976.4 580.455  27
   5  -6  -2 16079.1 626.066   2
   5   6  -1 121662. 3139.70  34
   5  -6  -1 114272. 3111.72  34
   5  -6  -1 116209. 3148.98   4
   5  -6  -1 119928. 3129.71  28
   5   6  -1 120975. 3129.48  28
   5  -6  -1 117989. 3132.99   1
   5   6  -1 121349. 3139.52  35
   5  -6  -1 115730. 3138.62   2
   5  -6  -1 123945. 3176.02  20
   5   6   0 799.128 115.556  35
   5   6   0 1003.48 123.957  34
   5   6   0 1004.70 123.893  28
   5  -6   0 880.785 118.235  28
   5  -6   0 1142.66 156.107  12
   5  -6   0 853.578 139.135  20
   5   6   1 38.7656 50.7912  35
   5  -6   1 49.0301 48.1807  35
   5   6   1 50.4772 47.9209  34
   5  -6   1 33.7943 68.5896  12
   5  -6   1 13.2709 52.1625  11
   5  -6   1 33.7818 78.5485  20
   5   6   2 9512.89 420.950  35
   5  -6   2 9118.80 407.693  35
   5  -6   2 9105.84 405.189  13
   5   6   2 8997.94 408.812  13
   5  -6   2 10100.1 478.440  12
   5   6   2 9537.94 442.428  23
   5   6   2 9993.81 463.928  22
   5   6   3 35.3788 40.1766  13
   5   6   3 136.594 58.5981  23
   5  -6   3 111.092 62.6517  12
   5   6   3 61.1186 58.2057  21
   5   6   4 444.944 70.4876  10
   5  -6   4 498.707 64.9292  12
   5   6   4 519.318 67.0377  21
   5  -7  -8 983.804 91.1059   1
   5  -7  -7 1353.32 144.655   2
   5  -7  -7 1360.76 135.357   3
   5  -7  -7 1545.79 160.146   1
  -5  -7   6 1552.43 162.078   8
   5  -7  -6 1479.10 172.754   3
  -5  -7   5 2373.54 211.254  29
   5  -7  -5 2054.38 212.752   3
   5  -7  -5 2289.25 216.713  27
   5  -7  -5 2182.87 219.167   1
  -5   7   4 752.863 134.313   9
  -5  -7   4 817.372 132.404  29
   5  -7  -4 778.201 123.499  27
  -5  -7   4 870.387 128.260   6
   5  -7  -4 853.335 146.499   1
   5  -7  -3 468.608 107.093   2
  -5   7   3 439.257 102.751   9
   5  -7  -3 563.604 114.343   1
  -5  -7   3 541.501 112.694  29
   5  -7  -3 540.654 102.241  27
   5  -7  -3 575.737 117.719   3
  -5  -7   3 601.030 120.606   6
  -5   7   2 62529.8 1796.17   9
   5  -7  -2 63989.6 1819.19   3
   5  -7  -2 61041.1 1765.78  27
   5  -7  -2 64454.0 1813.16   2
   5  -7  -2 62851.8 1790.20   1
   5  -7  -1 7608.51 359.463   1
   5  -7  -1 8279.20 379.633   2
   5  -7  -1 7599.22 385.174  20
   5  -7   0 9272.18 464.997  12
   5   7   0 8812.53 453.152  22
   5  -7   0 9299.24 454.278  20
   5   7   1 22020.2 740.980  35
   5  -7   1 23053.9 845.590  12
   5   7   1 24309.2 847.485  22
   5  -7   1 21788.0 773.431  11
   5  -7   1 21699.2 832.322  20
   5   7   2 13437.1 554.030  23
  -5  -7  -2 13277.3 515.393   6
   5  -7   2 13803.4 580.319  20
   5  -7   3 8498.20 376.874  12
   5   7   3 8343.53 353.102  23
   5   7   3 8784.87 384.824  21
   5   7   4 2968.16 147.964  21
   5   7   4 3112.89 154.997  10
   5  -8  -8 1202.27 84.1137   1
   5  -8  -7 214.694 67.2888   2
   5  -8  -7 70.8995 45.0507   3
  -5  -8   6 4424.54 266.839   8
   5  -8  -6 4426.74 286.855   3
   5  -8  -6 4691.79 296.477   1
  -5  -8   5 2274.10 212.183   8
   5  -8  -5 2490.96 231.762   3
   5  -8  -5 2535.05 227.873   1
  -5   8   4 39662.4 1269.22   9
   5  -8  -4 39678.7 1276.71   2
  -5  -8   4 38253.4 1255.08  29
   5  -8  -4 40026.2 1264.09   1
   5  -8  -4 39632.5 1256.79  27
  -5  -8   4 39139.4 1218.95   6
   5  -8  -3 234.800 84.3157   2
   5  -8  -3 317.959 88.2474   1
  -5   8   3 250.575 82.8460   9
  -5  -8   3 350.055 97.3981  29
   5  -8  -3 222.059 72.3533  27
   5  -8  -3 341.863 97.9560   3
  -5  -8   3 279.972 97.5231   6
  -5   8   2 15372.7 613.230   9
   5  -8  -2 15609.1 621.526   3
   5  -8  -2 16099.1 611.291  27
  -5  -8   2 15523.8 645.304   6
   5  -8  -2 15730.8 611.055   2
   5  -8  -2 14805.5 583.016   1
   5  -8  -1 19469.9 688.198   4
  -5  -8   1 19558.6 699.296   8
   5  -8  -1 19560.8 713.303  20
   5  -8   0 3914.38 283.979  12
   5   8   0 3168.83 251.139  22
   5  -8   0 3465.79 257.850  20
   5  -8   1 29967.4 1021.06  12
  -5  -8  -1 28934.8 975.834   6
   5   8   1 30579.8 1011.39  22
   5  -8   1 29527.3 951.169  11
   5  -8   1 29228.3 1005.65  20
   5   8   2 8212.79 387.793  23
  -5  -8  -2 7169.15 334.250   6
   5   8   2 8217.66 394.978  22
   5  -8   2 8024.72 397.591  20
   5   8   3 189.268 55.0140  23
   5  -8   3 264.475 66.3015  12
   5  -9  -7 704.519 91.2690   2
   5  -9  -7 615.044 79.7720   3
   5  -9  -7 525.985 82.1533   1
   5  -9  -6 445.506 101.758   2
  -5  -9   6 282.322 74.5945   8
   5  -9  -6 427.806 92.6171   1
  -5  -9   5 264.289 92.0231   8
   5  -9  -5 191.339 82.7009   3
   5  -9  -5 263.132 84.1089   1
   5  -9  -4 707.139 129.414   2
  -5   9   4 599.876 123.065   9
   5  -9  -4 686.400 121.464   1
  -5  -9   4 701.254 134.384   8
   5  -9  -4 603.821 127.244   3
  -5  -9   4 689.709 116.542   6
   5  -9  -3 422.257 99.9522   2
  -5   9   3 377.486 101.707   9
  -5  -9   3 508.579 112.177  29
  -5  -9   3 562.663 124.857   8
   5  -9  -3 584.768 106.062   1
   5  -9  -3 616.973 112.466  27
   5  -9  -3 561.436 120.260   3
  -5  -9   3 540.848 119.268   6
   5  -9  -2 501.563 97.1328   2
  -5   9   2 271.017 87.2365   9
  -5  -9   2 428.298 106.291   8
   5  -9  -2 297.052 91.1552   3
   5   9  -2 279.364 77.7523  22
  -5  -9   1 1519.48 160.701   8
  -5  -9   1 1652.39 189.996   6
   5   9  -1 1920.42 183.820  22
   5  -9  -1 1509.43 156.792  20
  -5  -9   0 19052.7 735.720   6
   5  -9   0 19324.4 751.738  12
   5   9   0 20601.0 739.788  22
   5  -9   0 18700.9 715.946  20
  -5  -9  -1 34887.7 1106.40   6
   5  -9   1 36064.2 1152.60  12
   5   9   1 36079.5 1137.59  22
   5  -9   1 35099.8 1072.48  11
   5  -9   1 34913.0 1131.45  20
   5   9   2 681.447 110.722  23
   5   9   2 761.637 115.162  21
   5  -9   2 778.403 117.636  20
   5  -9   3 9750.27 363.950  12
   5   9   3 9837.00 360.323  23
   5   9   3 10557.5 383.418  21
   5   9   3 10102.2 354.662  10
   5 -10  -7 7095.02 275.344   1
   5 -10  -7 8045.69 293.473   2
   5 -10  -6 2617.04 184.604   1
   5 -10  -6 2724.67 194.634   3
   5 -10  -5 5943.72 318.674   1
  -5 -10   5 6362.13 341.302   8
   5 -10  -5 6456.46 345.795   2
   5 -10  -4 5096.00 308.405   2
  -5  10   4 4883.83 309.650   9
   5 -10  -4 4641.73 279.326   1
  -5 -10   4 5170.22 320.863   8
   5 -10  -4 4832.47 312.908   3
  -5  10   3 8886.21 442.757   9
  -5 -10   3 9751.96 461.919   8
   5 -10  -3 9417.24 451.622   3
  -5 -10   3 9539.98 461.044   6
   5 -10  -3 8530.57 419.615   2
   5 -10  -2 14969.7 597.938   3
  -5 -10   2 17086.4 642.699   8
  -5  10   2 16570.9 626.845   9
   5 -10  -2 15555.8 576.760   2
  -5 -10   1 21705.5 787.277   6
   5  10  -1 20515.2 719.514  22
  -5 -10   0 7612.34 395.016   6
   5 -10   0 7661.94 405.491  12
   5  10   0 7490.16 375.878  22
   5 -10   0 7493.10 372.309  20
  -5 -10  -1 459.923 85.5259   5
   5  10   1 492.834 105.309  23
   5  10   1 647.318 111.424  22
  -5 -10  -1 481.050 95.8081   6
   5 -10   1 481.311 105.040  12
   5 -10   1 386.294 73.0696  11
   5 -10   1 456.192 93.4181  20
   5  10   2 418.950 83.5623  23
   5  10   2 480.790 85.7614  21
   5 -10   3 2804.98 135.380  12
   5  10   3 2618.79 134.793  23
   5  10   3 2797.51 143.312  21
   5 -11  -6 231.355 58.9348   2
   5 -11  -6 210.318 62.3782   3
   5 -11  -5 11.1483 47.9951   2
  -5 -11   5 11.5098 57.2170   8
  -5 -11   4 2666.52 217.223   8
   5 -11  -4 2604.47 210.601   3
  -5  11   4 2738.50 214.504   9
  -5 -11   4 2614.16 191.310   5
   5 -11  -4 2515.24 198.169   2
  -5  11   3 1241.67 150.295   9
   5 -11  -3 1295.99 149.537   3
  -5 -11   3 1043.03 145.685   8
  -5 -11   3 1161.17 153.217   6
   5 -11  -3 1216.88 133.116   2
  -5  11   2 100.580 63.8152   9
  -5 -11   2 52.5656 65.3538   8
  -5 -11   1 42538.8 1318.48   6
   5  11  -1 42185.1 1234.40  22
  -5 -11   0 8556.05 404.347   6
   5 -11   0 8624.41 419.196  12
   5  11   0 8892.53 386.246  22
   5 -11   0 8549.71 376.975  20
  -5 -11  -1-8.59456 40.9078   5
   5  11   1-11.2569 54.7826  23
  -5 -11  -1-44.9996 54.0298   6
   5 -11   1-11.5489 53.7044  12
   5 -11   1-10.1608 44.9442  20
   5 -11   2 726.599 87.1758  12
   5  11   2 804.872 87.0741  21
   5 -12  -6 5303.05 219.528   3
   5 -12  -6 5163.77 208.947   2
   5 -12  -5 592.953 80.5247   2
   5 -12  -5 429.495 80.7257   3
  -5  12   4 178.631 69.8458   9
   5 -12  -4-10.6913 48.5323   3
  -5  12   3-11.7191 50.4520   9
  -5 -12   3-12.1750 56.6140   8
   5 -12  -3-10.2513 47.6689   3
  -5 -12   3 36.0375 57.1729   5
  -5  12   2 10.5884 44.3004   9
  -5 -12   1 2065.86 187.161   6
  -5 -12   1 1886.18 177.618   5
  -5 -12   0 320.866 79.4235   5
   5  12   0 460.153 86.5672  23
  -5 -12   0 258.303 75.3075   6
   5 -12   0 323.500 84.1130  12
   5 -12   1 5690.60 269.148  12
   5  12   1 5953.79 267.863  23
   5  12   1 4674.68 223.651  21
  -5 -12  -1 5058.42 220.040   5
   5 -12   2 426.595 51.5362  12
   5  12   2 395.296 53.7006  23
   5 -13  -5 1719.27 115.602   3
  -5  13   4 210.168 59.3773   9
   5 -13  -4 259.721 56.9936   3
  -5 -13   3 175.657 61.7089   5
  -5  13   3 226.877 62.6454   9
  -5 -13   2 31.7677 53.7420   5
  -5  13   2 39.5818 40.9815   9
   5  13  -2 96.1836 48.6159   9
   5  13  -1 8989.73 359.229  23
   5 -13  -1 8705.92 379.680  12
  -5 -13   1 9785.67 394.438   5
   5  13   0 12593.5 451.117  23
   5 -13   0 13344.0 476.797  12
  -5 -13   0 13657.2 465.631   5
   5  13   1 368.105 54.2771  23
  -5  14   4 323.239 51.0702   9
   5  14  -3 2262.76 140.181   9
  -5 -14   3 2138.93 132.174   5
  -5  14   3 2234.66 134.164   9
  -5 -14   2 201.192 52.5052   5
   5 -14  -2 116.208 38.9177  12
   5 -14  -1 1124.68 101.512  12
  -5 -14   1 1562.54 118.654   5
   5 -14   0 413.302 56.0712  12
  -6   0   8 4736.94 261.501  15
  -6   0   8 4405.09 256.031  30
   6   0  -7 92.3063 61.9939   1
   6   0  -6 39.0812 43.8705   2
   6   0  -6 74.3006 63.9938   1
  -6   0   6 90.6955 66.3830  32
   6   0  -6 60.7258 53.7421   4
   6   0  -6 73.5859 47.2515  27
  -6   0   6 78.9143 59.7061   7
   6   0  -5-15.7504 59.8009   1
   6   0  -5-14.7574 57.9971   2
   6   0  -5-28.7279 60.0966   4
   6   0  -5 12.7217 38.7280  27
  -6   0   5 30.1871 63.1489   7
  -6   0   5-53.4618 62.6417  25
   6   0  -4 36002.1 1143.00   1
   6   0  -4 33786.7 1112.29   4
   6   0  -4 33497.1 1134.43  28
  -6   0   4 34806.4 1128.32   7
   6   0  -4 34944.6 1126.19   2
   6   0  -3 14.7654 54.0210   2
   6   0  -3-29.5291 54.0180   4
   6   0  -3-15.8910 48.3748  28
   6   0  -3 37.3423 55.0557  19
   6   0  -3 14.9765 52.6438   1
   6   0  -2 193.340 76.9806  19
   6   0  -2 356.739 90.6044  34
   6   0  -2 158.949 74.1471  28
   6   0  -2 327.851 90.9217   1
   6   0  -1-48.5097 56.8408  34
   6   0  -1-43.5547 58.9299   4
   6   0  -1 97.6601 63.9692  28
   6   0  -1-11.6416 42.5952  12
   6   0   0 11719.6 554.171  34
   6   0   0 13220.8 581.572  35
   6   0   0 12321.0 551.515   1
   6   0   0 12493.8 567.820  28
   6   0   0 12697.5 534.236  12
   6   0   1-16.9400 64.3177  35
   6   0   1-16.9329 51.5475  34
   6   0   1-15.7459 63.9117  12
   6   0   1-12.1022 45.9503  22
   6   0   2 945.753 135.695  19
   6   0   2 813.888 133.403  35
   6   0   2 978.954 145.265  13
   6   0   2 918.143 137.031  12
   6   0   3-76.9073 60.0367  35
   6   0   3 10.7903 50.1758  13
   6   0   3 43.0644 50.0631  12
  -6   1   8 1354.05 110.072  17
  -6  -1   8 1823.13 157.957  15
  -6   1   8 1756.99 157.558  30
   6  -1  -7 825.482 120.481   1
   6   1  -6 12955.4 544.256   1
   6  -1  -6 13467.5 541.455   4
  -6   1   6 13078.6 601.084  32
  -6  -1   6 13629.1 615.576  32
   6  -1  -6 13839.8 583.006   1
   6   1  -6 13666.1 564.153  27
   6  -1  -6 13828.3 571.365  27
  -6  -1   6 13482.1 546.685   7
  -6   1   6 13406.6 537.261   7
  -6   1   6 13433.5 600.224  25
  -6  -1   6 12180.7 583.138  25
   6  -1  -6 13524.9 557.256   2
   6   1  -5 2621.60 222.580   1
   6   1  -5 2245.69 198.406   4
   6  -1  -5 2489.94 227.771   1
   6  -1  -5 2715.20 228.273   4
   6   1  -5 2460.66 196.842  27
   6  -1  -5 2693.58 210.279  27
  -6  -1   5 2794.85 229.737   7
  -6   1   5 2749.37 226.917   7
  -6   1   5 2540.94 237.353  25
  -6  -1   5 3217.65 262.482  25
   6   1  -5 2586.05 211.657   2
   6  -1  -5 2889.04 234.529   2
   6   1  -4 500.598 102.109   2
   6  -1  -4 357.198 98.9470   2
   6   1  -4 503.441 106.752   4
   6  -1  -4 492.293 111.952   4
   6  -1  -4 489.710 109.100  28
   6   1  -4 267.654 84.6326   1
   6  -1  -4 459.866 110.789   1
   6   1  -3 33061.9 1016.07  19
   6  -1  -3 32132.9 988.896  19
   6  -1  -3 29191.5 1026.20  34
   6   1  -3 31129.8 1026.86   4
   6  -1  -3 30792.9 1033.35   4
   6  -1  -3 31611.1 1050.63  28
  -6  -1   3 31029.2 1029.30   7
   6   1  -3 31098.4 1032.53   1
   6  -1  -3 32777.7 1050.14   2
   6  -1  -3 28969.5 1024.66   1
   6  -1  -2 337.883 90.1798  19
   6  -1  -2 369.436 93.9576  34
   6   1  -2 234.472 80.3585   4
   6  -1  -2 234.791 80.4668   4
   6   1  -2 251.565 82.5172   1
   6  -1  -2 316.749 79.0142  28
   6   1  -2 325.993 91.2078  19
  -6  -1   2 192.833 78.1059   7
   6   1  -1 4932.69 312.442  19
   6   1  -1 5209.20 315.470   4
   6  -1  -1 4766.63 300.064   4
   6  -1  -1 5594.60 336.972  34
   6  -1  -1 4762.16 315.343  28
   6   1  -1 4772.99 306.730   1
   6  -1  -1 4944.45 311.361   1
  -6  -1   1 3949.29 264.772   7
   6  -1  -1 4835.50 278.899  12
   6  -1   0 14781.6 626.046  35
   6  -1   0 12928.4 597.167  34
   6  -1   0 13730.4 593.242   1
   6  -1   0 14502.9 622.802  28
   6   1   0 14260.5 618.881  28
   6   1   0 15429.9 592.443  12
   6  -1   0 14565.9 590.629  12
   6   1   1 3190.55 253.722  19
   6  -1   1 3549.83 267.632  35
   6  -1   1 3202.68 257.393  34
   6   1   1 3362.03 250.204  12
   6  -1   1 3007.69 242.684  12
   6  -1   1 2558.26 197.285  22
   6   1   1 2602.78 212.859  22
   6   1   2 309.366 87.6911  19
   6  -1   2 296.740 90.6197  35
   6   1   2 353.105 97.0209  13
   6   1   2 293.458 89.6236  12
   6  -1   2 251.125 82.4167  12
   6  -1   3 4898.62 243.715  19
   6  -1   3 4761.53 264.432  35
   6   1   3 4779.38 265.086  13
   6   1   3 5111.54 270.193  12
   6  -1   3 5362.14 275.969  12
  -6   2   8-7.01873 35.6107  17
  -6  -2   8 61.6214 48.8811  30
  -6   2   8-10.0284 43.1737  30
  -6  -2   8-10.0317 44.3712  15
  -6   2   8-9.94325 48.3884  15
  -6   2   8 20.0156 47.6320  26
  -6  -2   8 20.6908 50.3454  26
   6  -2  -8 22.6678 35.1358   1
   6  -2  -7 200.367 66.1262   2
   6  -2  -7 321.870 88.3912   1
   6  -2  -6 89.6892 64.4786   2
  -6   2   6 228.220 89.1595  32
  -6  -2   6 88.7099 67.4812  32
   6  -2  -6 167.716 73.8017   4
   6  -2  -6 146.803 86.0982   1
  -6  -2   6 216.714 75.3859   7
  -6   2   6 149.381 68.1422   7
  -6   2   6 276.471 91.1966  25
  -6  -2   6 247.680 88.0374  25
   6   2  -5 22633.4 779.145   4
   6  -2  -5 22950.9 846.087   1
   6  -2  -5 23331.3 797.362  27
  -6  -2   5 23269.1 828.135   7
  -6   2   5 22465.0 814.088   7
  -6   2   5 22719.6 850.505  25
  -6  -2   5 23170.3 861.395  25
   6   2  -5 22667.5 797.399   1
   6  -2  -5 21000.5 816.084   2
   6   2  -4 8474.30 409.958   4
   6  -2  -4 7921.87 425.033   1
   6   2  -4 8753.41 440.081  28
   6  -2  -4 8208.61 431.815  28
   6  -2  -4 8214.31 366.782  27
   6   2  -4 8298.51 412.052   1
   6  -2  -4 8649.39 439.368   2
   6   2  -3 601.021 108.951  19
   6  -2  -3 524.122 114.539   2
   6   2  -3 522.274 102.948  34
   6  -2  -3 516.859 101.896  34
   6   2  -3 543.187 104.312   4
   6  -2  -3 676.289 122.431   4
   6  -2  -3 539.767 103.879  28
   6   2  -3 710.554 120.530  28
   6   2  -3 387.616 94.0838   1
  -6  -2   3 528.726 111.205   7
   6  -2  -3 264.014 88.5983   1
   6   2  -2 7842.54 399.768  19
   6   2  -2 7632.71 396.160   4
   6   2  -2 8290.32 421.668  34
   6  -2  -2 7723.19 403.809  34
   6  -2  -2 7158.11 387.448   4
   6  -2  -2 7837.38 410.481  28
   6   2  -2 8405.17 421.291  28
   6   2  -2 7885.96 402.611   1
  -6  -2   2 7610.02 384.575   7
   6  -2  -2 6838.30 387.206   1
   6  -2  -2 7530.47 396.647   2
   6   2  -1 4942.97 316.391  19
   6  -2  -1 4752.91 299.508   4
   6   2  -1 5482.21 337.755  34
   6  -2  -1 4822.67 315.784  34
   6   2  -1 5433.78 326.816   1
   6  -2  -1 5210.12 327.217  28
   6   2  -1 5437.72 332.650  28
   6  -2  -1 5085.49 315.269   1
  -6  -2   1 4688.32 283.385   7
   6  -2  -1 4979.21 290.806  12
   6  -2   0 486.842 106.260   1
   6   2   0 483.397 119.977  35
   6  -2   0 344.443 101.682  35
   6   2   0 202.400 79.0024  34
   6  -2   0 508.887 105.777  34
   6  -2   0 387.224 98.5958  28
   6   2   0 337.120 91.0026  28
   6   2   0 458.115 96.0102  12
   6  -2   0 342.579 87.3403  12
   6   2   0 629.073 120.338   1
   6   2   1 1882.79 193.459  19
   6   2   1 1884.17 201.615  35
   6  -2   1 2036.06 200.898  35
   6   2   1 1517.09 179.871  34
   6  -2   1 1904.39 198.715  34
   6   2   1 2094.88 196.133  12
   6  -2   1 1985.20 194.818  12
   6   2   1 1964.41 185.330  22
   6   2   2 433.261 99.9561  35
   6  -2   2 256.696 85.0418  35
   6   2   2 447.239 93.2031  19
   6  -2   2 463.507 102.333  13
   6   2   2 384.646 100.713  13
   6   2   2 502.754 107.633  12
   6  -2   2 639.682 115.705  12
   6   2   2 532.382 92.1909  22
   6   2   2 405.684 80.9267  21
   6  -2   3 1894.99 146.794  19
   6   2   3 2008.81 163.565  35
   6  -2   3 1995.44 162.067  35
   6  -2   3 2078.64 161.274  13
   6   2   3 2313.59 169.650  13
   6  -2   3 2236.50 168.988  12
   6  -3  -8 914.501 100.028   1
  -6  -3   8 954.094 107.241  15
  -6   3   8 1088.18 112.334  15
  -6  -3   8 941.760 109.276  30
  -6   3   8 962.607 107.958  30
  -6   3   8 945.376 108.551  26
  -6  -3   8 866.665 106.117  26
   6  -3  -7 1807.44 155.468   4
   6  -3  -7 2045.51 189.578   1
  -6  -3   7 2502.51 208.247  15
  -6   3   7 2113.32 193.224  15
   6  -3  -7 1839.30 166.873   2
   6  -3  -6 28486.0 991.873   1
  -6   3   6 28130.8 908.855   7
   6  -3  -6 28508.2 971.327   2
   6   3  -5 4126.74 254.142   4
   6  -3  -5 4536.72 311.748   1
   6   3  -5 3897.42 287.160  28
   6  -3  -5 4529.02 309.284  28
   6  -3  -5 4204.61 274.018  27
  -6  -3   5 4237.95 289.627   7
  -6   3   5 4235.66 301.852  25
  -6  -3   5 4225.76 304.528  25
   6   3  -5 4098.83 259.409   1
   6  -3  -5 4343.60 299.658   2
   6   3  -4 11590.7 492.270   4
   6  -3  -4 11817.4 537.181   1
   6   3  -4 10544.0 506.246  28
   6  -3  -4 11354.2 521.408  28
   6  -3  -4 11306.8 461.410  27
  -6   3   4 11134.2 524.848  25
  -6  -3   4 11516.2 538.891  25
   6   3  -4 11645.7 492.833   1
   6  -3  -4 11155.2 523.393   2
   6   3  -3 10656.3 471.354   4
   6   3  -3 10145.3 483.434  34
   6  -3  -3 10344.6 478.648  34
   6  -3  -3 9840.17 475.122  28
   6   3  -3 9560.85 468.928  28
  -6  -3   3 10159.2 473.946   7
   6   3  -3 10175.3 461.670   1
   6   3  -2 1801.56 183.770  19
   6  -3  -2 1647.35 175.203  34
   6   3  -2 1161.88 155.893  34
   6  -3  -2 1649.18 176.035   4
   6  -3  -2 1721.38 178.041  28
   6   3  -2 1483.25 166.720  28
   6   3  -2 1621.12 175.073   1
  -6  -3   2 1437.23 160.699   7
   6  -3  -2 1656.04 179.571   2
   6  -3  -2 1670.51 179.318   1
   6   3  -1 1146.63 153.332   1
   6  -3  -1 876.721 142.754  35
   6   3  -1 1054.59 147.237  34
   6  -3  -1 1093.69 147.518  34
   6  -3  -1 1029.17 134.811   4
   6  -3  -1 864.857 131.759   1
   6   3  -1 1121.14 148.180  28
   6  -3  -1 995.755 141.208  28
  -6  -3   1 1058.01 132.801   7
   6  -3  -1 1107.63 137.785  12
   6   3  -1 1196.72 156.990  35
   6   3  -1 1162.06 161.110  19
   6  -3   0 1048.60 142.260   1
   6   3   0 633.547 123.727  35
   6  -3   0 828.604 132.737  35
   6   3   0 978.289 140.708  34
   6  -3   0 837.911 130.737  34
   6  -3   0 676.679 123.405  28
   6   3   0 493.493 107.279  28
   6   3   0 637.061 130.855  19
   6   3   0 1017.19 135.857  12
   6  -3   0 1021.93 141.444  12
   6   3   1-30.6825 74.6580  19
   6   3   1-15.8498 57.9897  35
   6  -3   1 15.6063 54.8587  35
   6   3   1-14.9837 69.6754  12
   6  -3   1 15.8607 60.2201  12
   6   3   1-43.7518 59.1955  22
   6   3   2 419.754 94.8783  35
   6   3   2 533.240 97.6062  19
   6  -3   2 454.916 98.5613  35
   6  -3   2 498.159 101.072  13
   6   3   2 440.910 102.090  13
   6   3   2 538.628 110.043  12
   6  -3   2 423.278 98.8079  12
   6   3   2 460.300 89.6519  22
   6  -3   3 1276.92 118.050  19
   6   3   3 1398.96 130.428  35
   6  -3   3 1213.55 123.267  35
   6  -3   3 1343.30 123.200  13
   6   3   3 1336.57 126.150  13
   6  -3   3 1495.29 134.403  12
   6  -4  -8 222.234 54.1047   1
  -6  -4   8 84.2371 41.2213  30
  -6   4   8 152.643 47.3173  30
  -6  -4   8 94.2005 44.8203  15
  -6   4   8 94.1912 41.6917  15
  -6   4   8 141.043 46.4673  26
  -6  -4   8 100.090 44.9739  26
   6  -4  -7 4803.37 262.765   4
   6  -4  -7 4516.98 287.316   1
  -6  -4   7 4733.35 280.290  15
  -6   4   7 4977.62 286.257  15
   6  -4  -7 5168.01 286.639   2
   6  -4  -6 4227.76 300.196   1
  -6   4   6 3916.20 241.620   7
   6  -4  -6 4125.21 287.617   2
  -6   4   5 14169.8 614.238  32
  -6  -4   5 13966.4 612.859  32
   6  -4  -5 14913.8 639.375   1
   6  -4  -5 15216.0 633.235   3
   6   4  -5 13819.7 604.855  28
   6  -4  -5 14369.3 615.295  28
  -6  -4   5 15470.7 624.011   7
   6  -4  -5 15223.1 601.720  27
  -6   4   5 16116.2 635.692  25
  -6  -4   5 14933.1 628.293  25
   6  -4  -5 14729.9 631.672   2
   6  -4  -4 1230.53 165.708   2
   6   4  -4 1266.98 158.175  28
   6  -4  -4 1094.03 149.398  28
   6  -4  -4 1058.67 127.414  27
   6   4  -4 1225.50 140.656   1
   6  -4  -4 1243.11 163.388   3
  -6   4   4 1382.33 166.160  25
  -6  -4   4 1149.43 157.596  25
   6  -4  -3 4053.19 284.849   1
   6   4  -3 3866.35 267.662  34
   6  -4  -3 4086.76 270.623  34
  -6  -4   3 3692.84 242.979  29
   6  -4  -3 3771.14 266.714  28
   6   4  -3 4014.44 273.179  28
   6   4  -3 3536.04 247.314   1
  -6  -4   3 3608.71 264.869   7
   6  -4  -3 3671.08 271.218   2
   6   4  -2 104276. 2921.57  34
   6  -4  -2 104626. 2913.47  34
   6  -4  -2 107775. 2931.11   4
   6   4  -2 113180. 2932.08   1
   6  -4  -2 107879. 2931.29  28
   6   4  -2 107945. 2930.64  28
  -6  -4   2 107809. 2908.08   7
   6  -4  -2 107471. 2933.91   2
   6  -4  -2 111742. 2946.03   1
   6   4  -1 337.149 97.4484  35
   6  -4  -1 432.746 101.896  35
   6   4  -1 390.432 92.7565  34
   6  -4  -1 273.423 80.4987  34
   6  -4  -1 342.966 85.0601   4
   6  -4  -1 362.595 89.8855   1
   6  -4  -1 462.955 101.803  28
   6   4  -1 383.211 93.6735  28
  -6  -4   1 224.238 70.8446   7
   6  -4  -1 362.876 89.9333  12
   6   4  -1 250.732 83.0201   1
   6   4   0 8948.63 441.872  19
   6   4   0 7689.91 410.321  35
   6   4   0 6854.74 390.856  34
   6  -4   0 7868.41 408.745  34
   6  -4   0 7764.88 387.675   1
   6  -4   0 7701.37 410.799  28
   6   4   0 7710.07 409.401  28
   6   4   0 8016.18 390.266  12
   6  -4   0 8438.60 419.048  35
   6  -4   0 8105.03 417.679  12
   6   4   1 146.910 76.0131  19
   6   4   1 29.7014 58.3642  35
   6  -4   1-43.6093 65.9667  35
   6   4   1 29.6810 63.8906  22
   6  -4   1 78.3402 67.4532  12
   6   4   2 49.2691 54.5254  35
   6  -4   2 188.875 69.8810  13
   6   4   2 108.955 60.2216  13
   6  -4   2 27.0031 58.1679  12
   6   4   2 23.4020 49.0050  22
   6  -4   3 480.055 75.4302  19
   6   4   3 383.241 67.1045  35
   6  -4   3 354.271 65.0979  35
   6  -4   3 324.745 61.1022  13
   6   4   3 423.458 70.9414  13
  -6  -5   8 785.747 71.0653  15
  -6  -5   8 988.990 82.4537  26
   6  -5  -8 859.859 74.1733   2
  -6  -5   7 3997.19 242.158  30
  -6   5   7 4123.85 240.615  30
  -6  -5   7 3946.62 238.499  15
  -6   5   7 4553.40 252.654  15
   6  -5  -7 4425.14 261.989   2
   6  -5  -6 6949.26 375.216   3
   6  -5  -6 6782.38 384.909   1
   6  -5  -6 6106.49 362.160   2
   6  -5  -5 276.049 97.5382   2
  -6   5   5 166.571 70.5021  32
  -6  -5   5 151.711 65.4077  32
   6   5  -5 121.318 61.6522  28
   6  -5  -5 182.278 70.7208  28
   6  -5  -5 174.087 67.5507  27
   6  -5  -5 117.955 88.9173   3
  -6   5   5 118.121 67.0959  25
  -6  -5   5 77.3099 62.8567  25
  -6   5   4 19890.6 740.789   9
   6  -5  -4 17490.6 690.797  34
   6  -5  -4 19023.6 746.548   1
   6  -5  -4 20386.6 761.874   3
   6  -5  -4 20221.7 732.278  28
   6   5  -4 17710.8 701.112  28
  -6  -5   4 18901.7 737.732   7
   6  -5  -4 19330.0 686.649  27
  -6   5   4 17139.5 692.245  25
  -6  -5   4 19407.0 728.710  25
  -6  -5   4 18824.7 682.208   6
   6  -5  -3 55456.5 1590.75   1
  -6   5   3 51668.7 1539.33   9
   6   5  -3 50596.3 1538.78  34
   6  -5  -3 51473.2 1532.89  34
  -6  -5   3 47732.3 1511.31  29
   6   5  -3 52076.0 1503.21   1
   6  -5  -3 52175.4 1548.74  28
   6   5  -3 52773.7 1547.41  28
  -6  -5   3 52095.0 1560.58   7
   6  -5  -3 53788.8 1586.98   2
   6   5  -2 30031.6 1014.04  34
   6  -5  -2 31230.9 1013.46  34
   6  -5  -2 32183.3 1037.27   4
   6   5  -2 33429.5 1026.99   1
   6  -5  -2 30114.1 1012.58  28
   6   5  -2 31378.5 1019.31  28
  -6  -5   2 29026.7 999.768   7
   6  -5  -2 30850.7 983.740  12
   6  -5  -2 29789.7 1019.24   1
   6  -5  -2 30415.6 1027.33   2
   6   5  -1 3303.94 249.362  34
   6  -5  -1 3371.86 248.185  34
   6  -5  -1 3515.84 243.411   4
   6  -5  -1 3247.60 243.084  35
   6  -5  -1 3765.27 262.937  28
   6   5  -1 3044.61 240.629  28
   6  -5  -1 3847.38 255.616   1
   6  -5  -1 3398.91 250.555  12
   6   5  -1 3687.72 261.744  35
   6   5   0 702.508 135.618  19
   6  -5   0 796.517 121.482  35
   6   5   0 687.121 113.249  34
   6  -5   0 744.620 115.277  34
   6  -5   0 724.318 120.231  28
   6   5   0 540.839 104.122  28
   6   5   0 624.117 112.452  35
   6  -5   0 880.777 139.229  12
   6  -5   0 657.968 104.468   1
   6   5   1 1607.68 167.609  35
   6  -5   1 1626.17 166.535  35
   6  -5   1 1637.87 161.299  13
   6  -5   1 1762.14 183.897  12
   6   5   1 1832.93 184.558  22
   6   5   2 8414.70 377.147  35
   6  -5   2 9201.61 384.162  35
   6  -5   2 8794.63 376.003  13
   6   5   2 9181.37 386.950  13
   6  -5   2 9225.46 417.494  12
   6   5   2 9245.89 401.386  22
   6   5   3 155.910 40.8944  13
   6   5   3 57.1168 34.7616  21
   6  -6  -8 232.749 48.9384   1
   6  -6  -7 1236.29 143.348   1
  -6  -6   7 1172.80 111.379  26
   6  -6  -7 1147.24 132.006   2
   6  -6  -6 916.605 141.808   2
   6  -6  -6 760.340 128.356   3
   6  -6  -5 8600.03 450.382   1
   6  -6  -5 9196.18 460.388   3
   6  -6  -5 8479.87 449.779   2
  -6   6   4 4065.15 282.340   9
   6   6  -4 2945.66 234.336  34
   6  -6  -4 3792.37 280.693   1
  -6  -6   4 3151.52 241.671  29
   6  -6  -4 3777.21 255.715  27
  -6  -6   4 4198.10 268.728   6
   6  -6  -4 4071.52 292.825   2
  -6   6   3 23594.8 828.921   9
   6   6  -3 22858.2 811.248  34
  -6  -6   3 21709.4 817.348  29
   6   6  -3 23676.7 812.863  28
   6  -6  -3 24560.3 865.681   2
   6  -6  -3 24421.7 856.278   1
   6   6  -2 4419.20 284.591  34
   6  -6  -2 5138.05 316.941   4
   6   6  -2 4724.74 290.605  28
   6  -6  -2 5345.44 295.809  35
   6  -6  -2 4971.84 292.268  12
   6  -6  -2 5171.13 313.522   1
   6  -6  -2 4633.49 302.148   2
   6   6  -1 5787.92 325.882  35
   6   6  -1 5481.54 322.708  34
   6  -6  -1 6239.42 326.863   4
   6  -6  -1 5809.11 317.215  35
   6  -6  -1 5819.35 319.212   1
   6  -6  -1 6175.91 346.851  12
   6   6   0 296.599 81.9679  35
   6  -6   0 254.015 71.8538  35
   6   6   0 321.115 99.3066  22
   6  -6   0 281.517 92.7578  12
   6  -6   0 223.234 62.2934   1
   6   6   1 47311.5 1342.31  35
   6  -6   1 43387.3 1311.83  35
   6   6   1 45643.1 1332.98  13
   6  -6   1 47742.4 1407.55  12
   6   6   2 308.937 61.3863  13
   6   6   2 464.752 88.9031  22
   6  -6   2 384.345 84.9042  12
  -6  -6  -2 412.836 73.5338   6
   6   6   2 404.454 85.0502  21
   6   6   3 5609.89 229.712  21
   6  -7  -8 480.739 56.0800   1
   6  -7  -7 5106.94 268.499   1
   6  -7  -7 4506.43 251.156   2
   6  -7  -6 17178.0 672.629   3
  -6  -7   6 18761.7 664.078   8
   6  -7  -6 18826.3 696.694   2
  -6   7   5 14066.3 596.757   9
   6  -7  -5 13913.7 597.268   1
   6  -7  -5 14698.6 613.957   3
  -6   7   4 15955.9 644.342   9
   6  -7  -4 16055.4 649.849   1
   6  -7  -4 15475.3 652.690   3
  -6  -7   4 16045.4 614.831   6
   6  -7  -4 15162.9 646.161   2
  -6   7   3 1452.01 165.275   9
  -6  -7   3 1158.24 153.292  29
  -6  -7   3 1243.63 164.093   6
   6  -7  -3 1355.72 169.363   2
   6  -7  -3 1520.07 169.713   1
   6   7  -2 81.1683 49.9454  35
   6  -7  -2 42.1377 62.1466   2
   6  -7  -2 158.787 74.7061   4
   6  -7  -2 80.1769 57.5506   1
   6  -7  -2 13.4203 50.9785  12
   6   7  -1 19755.2 673.875  35
   6  -7  -1 18454.6 664.709   4
   6  -7  -1 18451.5 659.913   1
   6  -7  -1 20819.7 740.392  12
   6   7   0 108.151 68.3599  22
   6  -7   0 45.6726 61.8189  12
   6  -7   1 4662.70 286.405  12
   6   7   1 4224.62 264.853  23
   6  -7   2 1333.50 132.359  12
   6   7   2 1166.93 110.307  23
   6   7   3 43.6852 27.8974  10
   6  -7   3 87.9519 30.5963  12
   6   7   3 48.8755 25.9382  21
   6  -8  -7 184.674 60.3962   2
   6  -8  -6 1593.76 160.862   1
   6  -8  -6 1488.24 155.948   3
  -6  -8   6 1734.77 161.430   8
   6  -8  -6 1853.54 173.826   2
  -6   8   5 8479.43 424.341   9
   6  -8  -5 8892.70 427.418   1
   6  -8  -5 8985.94 439.951   3
  -6  -8   5 8626.87 425.720   8
   6  -8  -5 8455.84 427.843   2
  -6   8   4 3910.76 274.645   9
   6  -8  -4 3841.78 269.417   1
   6  -8  -4 3858.94 280.072   3
  -6  -8   4 4087.57 267.076   6
   6  -8  -4 4124.89 283.997   2
  -6   8   3 7546.62 383.767   9
  -6  -8   3 7306.30 395.621   6
   6  -8  -3 7199.47 384.398   2
   6  -8  -3 7607.19 380.868   1
   6  -8  -2 75463.2 2128.44   4
   6  -8  -2 75847.7 2093.85   1
   6  -8  -2 75304.2 2130.60  12
  -6  -8   2 78503.8 2194.57   6
   6  -8  -2 78757.5 2123.35   2
   6  -8  -1 1403.98 165.158  12
   6   8  -1 1300.21 157.786  22
   6  -8   0 1955.59 187.978  12
  -6  -8   0 2401.05 207.709   6
   6   8   0 2198.18 199.210  22
   6  -8   1 4386.21 265.321  12
   6   8   1 3835.11 242.649  23
  -6  -8  -1 3971.33 244.993   6
   6   8   1 4406.40 265.830  22
   6   8   2 41.7842 35.3940  23
   6  -8   2 205.600 57.6989  12
   6  -9  -7 1115.78 97.5303   1
   6  -9  -7 1217.92 95.2229   4
   6  -9  -7 1183.10 100.228   2
   6  -9  -6 131.151 56.1797   1
  -6  -9   6 105.648 57.7629   8
   6  -9  -6 236.213 75.5640   3
   6  -9  -5 97.5064 58.0866   1
   6  -9  -5 106.391 64.7871   2
  -6   9   5 196.452 78.6789   9
   6  -9  -4 154.200 69.7162   2
  -6   9   4 69.7557 61.7412   9
  -6  -9   4 87.4420 72.4763   8
   6  -9  -4 58.8784 71.6615   3
  -6  -9   4 62.5619 60.9255   6
   6  -9  -4 87.5491 56.7939   1
  -6   9   3 1452.24 157.278   9
  -6  -9   3 1910.59 180.043   8
  -6  -9   3 1598.73 181.516   6
   6   9  -3 1244.31 133.648  22
   6  -9  -3 1342.19 141.456   1
   6  -9  -3 1399.99 152.512   2
   6  -9  -2 9600.60 422.149   4
  -6  -9   2 10424.8 448.066   8
   6  -9  -2 9266.37 430.709  12
   6   9  -2 9991.58 436.524  22
   6  -9  -1 3339.76 241.537  12
  -6  -9   1 3461.52 256.985   6
   6   9  -1 3024.30 225.610  22
   6   9   0 88.0594 59.9258  22
   6  -9   0 91.2633 60.6769  12
  -6  -9   0 155.183 83.0299   6
  -6  -9  -1 1718.32 142.787   6
   6  -9   1 1769.56 155.686  12
   6   9   1 1847.51 153.410  23
   6   9   1 1856.40 156.565  22
   6  -9   2 6877.07 277.599  12
   6   9   2 6554.95 259.598  23
   6 -10  -6 2972.02 171.631   1
  -6 -10   6 3145.17 181.687   8
   6 -10  -6 3149.07 188.158   2
   6 -10  -5-32.7041 49.4715   2
  -6  10   5-33.3406 54.0844   9
   6 -10  -5-11.5722 52.5154   3
   6 -10  -5 9.12472 39.2846   1
   6 -10  -4 324.973 81.8419   2
  -6  10   4 281.640 79.8165   9
  -6 -10   4 194.816 82.5484   8
   6 -10  -4 216.326 77.7358   3
  -6 -10   4 299.138 82.0924   6
  -6  10   3 1867.85 166.872   9
  -6 -10   3 2365.40 195.349   8
  -6 -10   3 2012.75 189.774   6
   6 -10  -3 1693.77 146.128  12
   6 -10  -3 2204.09 170.183   2
  -6 -10   2 56.2559 53.5509   8
   6  10  -2 20.3659 41.3332  22
   6 -10  -2-11.7247 47.5909  12
  -6 -10   1 8333.42 404.407   6
   6 -10  -1 8106.73 387.062  12
   6  10  -1 8644.31 378.759  22
  -6 -10   0 1598.32 153.828   6
   6 -10   0 1882.37 163.614  12
   6  10   0 1820.42 156.920  22
   6  10   1-8.34523 40.6129  23
  -6 -10  -1 61.5533 36.9531   6
   6 -10   1-8.51297 38.6332  12
   6  10   1 16.7214 41.5633  21
   6 -11  -6 430.147 57.3008   2
   6 -11  -5 331.174 64.5105   2
  -6  11   4 2078.44 163.865   9
  -6 -11   4 1918.53 167.950   8
  -6 -11   4 2253.61 162.759   5
  -6  11   3 76.6131 49.5531   9
  -6 -11   3-43.0759 48.8721   8
  -6 -11   3 46.4290 58.8929   6
   6 -11  -3 23.4511 38.0447  12
  -6 -11   2 430.509 77.2530   8
   6 -11  -2 346.606 71.6672  12
   6  11  -1 377.623 68.6692  22
  -6 -11   1 353.759 86.5276   6
   6 -11  -1 254.480 70.5010  12
  -6 -11   0 3742.58 211.664   6
   6 -11   0 4091.67 224.094  12
   6  11   0 4154.31 227.620  23
  -6 -11   0 4167.39 215.304   5
   6 -11   1 968.946 86.4573  12
   6  11   1 825.588 77.4424  21
   6 -12  -5 2188.96 131.356   4
  -6  12   4 1672.69 127.316   9
   6 -12  -4 1351.59 111.398   4
  -6  12   3 3131.12 173.755   9
  -6 -12   3 3369.22 200.949   5
   6 -12  -2 82.0823 41.5204  12
  -6 -12   1 1346.46 123.913   6
   6 -12  -1 1194.36 109.199  12
   6  12  -1 1135.08 111.291  23
  -6 -12   1 1249.31 119.751   5
   6 -12   0 20465.6 627.166  12
  -6 -12   0 20083.7 602.986   5
   6  13  -4 5368.99 212.682   9
  -6 -13   3 703.778 75.0892   5
   6  13  -2 1310.12 92.7808  23
   6  13  -1 2240.67 118.162  23
  -6 -13   1 2353.37 129.596   5
  -7   0   8 23801.8 774.356  30
  -7   0   8 27073.3 788.856  15
   7   0  -7 9.61547 40.2298   1
   7   0  -6 5465.04 301.040   4
  -7   0   6 6051.41 327.285   7
   7   0  -6 5642.75 323.618   1
   7   0  -5-30.1145 59.1762   2
   7   0  -5 59.8007 64.3630   4
   7   0  -5 35.9672 57.7075  28
  -7   0   5 64.1813 74.6121   7
   7   0  -5-15.8769 55.8099   1
   7   0  -4 18792.8 771.501  34
   7   0  -4 21523.1 783.161   4
   7   0  -4 18832.9 780.239  28
  -7   0   4 20420.4 782.368   7
   7   0  -4 21661.2 790.334   1
   7   0  -3 14.2655 56.0654  19
   7   0  -3 17.6843 62.1640  34
   7   0  -3-16.4338 72.6893   4
   7   0  -3 54.3438 60.9657  28
   7   0  -3 49.6909 73.2636   1
  -7   0   3-16.3853 87.9803   7
   7   0  -2 233.156 88.0069  19
   7   0  -2 248.889 90.3815  34
   7   0  -2 348.962 97.0355   1
   7   0  -2 161.508 80.4939   4
   7   0  -2 179.396 81.6133  28
  -7   0   2 303.278 88.5801   7
   7   0  -1 32.5358 68.0615  19
   7   0  -1-34.7041 72.5973  35
   7   0  -1-17.7807 47.7359  34
   7   0  -1 17.8291 47.8658  28
  -7   0   1 25.2412 52.8020   7
   7   0   0 792.346 135.576  19
   7   0   0 570.848 122.766  35
   7   0   0 725.307 117.275  12
   7   0   1 66.1613 69.7701  19
   7   0   1-27.5069 57.5432  35
   7   0   1 48.2331 53.3361  12
   7   0   2 10536.9 401.077  19
   7   0   2 10641.1 422.115  35
   7   0   2 10346.3 417.551  13
   7   0   2 11762.3 420.473  12
  -7   1   8 1141.35 114.464  30
  -7  -1   8 1549.73 127.946  15
   7  -1  -7 2515.53 186.952   1
   7   1  -6 13178.6 502.217   4
   7  -1  -6 12311.7 516.880   4
  -7  -1   6 13624.6 545.814   7
  -7   1   6 13292.0 533.899   7
   7  -1  -6 13047.7 532.851   2
   7   1  -6 12591.6 519.859   1
   7  -1  -6 13092.3 551.850   1
   7   1  -5 2396.73 205.967   4
   7  -1  -5 2261.66 208.767   4
  -7  -1   5 2120.85 208.527   7
  -7   1   5 2196.10 209.798   7
  -7   1   5 2131.78 217.009  25
  -7  -1   5 2005.14 214.299  25
   7  -1  -5 2105.93 204.268   2
   7   1  -5 2120.11 199.573   1
   7  -1  -5 2380.57 217.941   1
   7   1  -4 85483.7 2334.36   4
   7  -1  -4 80029.1 2354.75  34
   7  -1  -4 84268.9 2347.71   4
   7  -1  -4 83255.6 2370.23  28
   7   1  -4 79299.0 2354.04  28
  -7  -1   4 83375.1 2351.18   7
   7   1  -4 83492.7 2335.53   1
   7  -1  -4 84576.0 2350.23   2
   7  -1  -4 81156.2 2344.20   1
   7   1  -3 106077. 2860.58  19
   7  -1  -3 104458. 2831.75  19
   7   1  -3 107373. 2891.34   4
   7  -1  -3 101990. 2899.05  34
   7  -1  -3 106269. 2890.65   4
   7  -1  -3 101914. 2910.42  28
   7   1  -3 99317.8 2896.80  28
  -7  -1   3 106854. 2885.39   7
   7   1  -3 106257. 2886.99   1
  -7   1   3 109030. 2899.89   7
   7  -1  -3 106675. 2899.07   1
   7  -1  -2 15.1654 61.5580  19
   7   1  -2 33.0740 69.1904   1
   7  -1  -2-17.6116 61.9098  34
   7  -1  -2-47.6908 66.5127   4
   7  -1  -2-35.6393 67.6595  28
   7   1  -2-89.1675 76.7775  28
  -7  -1   2 14.8561 63.9599   7
   7   1  -2-15.8822 60.3039  19
  -7   1   2-30.7236 62.3551   7
   7   1  -1 10381.3 501.859  19
   7  -1  -1 10500.7 495.764  19
   7  -1  -1 10278.5 507.470  34
   7   1  -1 10824.1 506.816   1
   7  -1  -1 10689.5 500.515   1
   7  -1  -1 10050.0 504.142  28
   7   1  -1 10433.2 513.165  28
  -7  -1   1 9660.78 433.948   7
  -7   1   1 10015.9 449.728   7
   7  -1  -1 10161.0 505.786  35
   7  -1  -1 10688.0 445.040  12
   7  -1   0 22754.7 825.953  19
   7  -1   0 21722.8 821.312  35
   7   1   0 22624.4 772.774  12
   7  -1   0 22600.5 781.972  12
   7   1   1 518.509 106.767  19
   7  -1   1 525.122 104.787  35
   7   1   1 507.581 93.6033  12
   7  -1   1 496.458 95.9763  12
   7   1   2 3755.33 202.731  19
   7  -1   2 3650.56 206.031  19
   7  -1   2 3989.02 222.383  35
   7  -1   2 4236.30 227.523  13
   7   1   2 3867.12 220.269  13
   7  -1   2 4155.95 220.602  12
  -7  -2   8 78.8260 43.8110  30
  -7   2   8-7.60686 35.3730  30
  -7  -2   8-7.62429 37.1039  15
  -7   2   8 15.1102 41.9907  15
   7  -2  -8 5.12918 24.9620   1
   7  -2  -7 1559.19 130.478   4
   7  -2  -7 1728.57 145.242   2
   7  -2  -7 1863.62 164.665   1
   7  -2  -6 234.807 79.4748   2
   7  -2  -6 145.305 69.8671   4
   7   2  -6 208.555 63.2475   1
  -7  -2   6 282.904 86.6317   7
  -7   2   6 227.515 76.0781   7
   7  -2  -6 328.273 87.1536   1
   7   2  -5 1468.33 162.720   4
   7  -2  -5 1965.41 197.825   4
  -7  -2   5 1566.14 182.883   7
  -7   2   5 1724.79 186.520   7
  -7  -2   5 1829.48 202.596  25
   7   2  -5 1577.63 168.658   1
   7  -2  -5 1772.67 188.645   2
   7  -2  -5 1569.54 182.220   1
   7   2  -4 5844.30 340.799   4
   7   2  -4 5372.33 350.952  34
   7  -2  -4 5272.29 346.435  34
   7  -2  -4 5544.72 349.248   4
   7  -2  -4 5369.06 353.951  28
   7   2  -4 5401.70 354.910  28
  -7  -2   4 5897.95 356.455   7
   7   2  -4 5630.53 336.750   1
   7  -2  -4 5490.82 346.622   2
   7  -2  -4 6518.73 376.126   1
   7  -2  -3 1147.11 142.924  19
   7   2  -3 1278.63 167.272  34
   7  -2  -3 1300.21 167.483  34
   7   2  -3 1293.62 165.264   4
   7  -2  -3 1516.90 185.406  28
   7   2  -3 1027.60 155.560  28
   7   2  -3 1333.66 165.535   1
  -7  -2   3 1288.21 168.146   7
   7   2  -2 11635.7 531.328  19
   7  -2  -2 11269.6 506.716  19
   7  -2  -2 11090.7 517.984   4
   7   2  -2 11364.5 541.997  34
   7  -2  -2 12009.1 549.112  34
   7   2  -2 11467.1 529.627   1
   7  -2  -2 11695.8 544.538  28
   7   2  -2 11315.3 539.714  28
  -7  -2   2 11102.1 502.125   7
   7  -2  -2 11604.3 532.779   1
   7   2  -1 3164.17 257.687  19
   7  -2  -1 3501.79 260.673  19
   7   2  -1 3644.60 279.101  35
   7  -2  -1 3007.24 251.820  35
   7   2  -1 3527.05 269.079   1
   7  -2  -1 3310.15 254.730   1
   7  -2  -1 3009.23 253.280  28
  -7  -2   1 2864.98 210.725   7
   7  -2  -1 3110.39 220.424  12
   7   2   0 1056.02 152.549  35
   7  -2   0 1187.26 154.182  35
   7   2   0 1310.57 143.082  12
   7  -2   0 1016.53 132.779  12
   7   2   1 8335.53 391.938  19
   7   2   1 8346.55 401.163  35
   7  -2   1 7814.55 384.355  35
   7  -2   1 8384.23 391.922  13
   7   2   1 8264.66 376.100  12
   7  -2   1 8624.11 389.106  12
   7   2   1 8443.12 362.326  22
   7  -2   2 363.634 69.1640  19
   7   2   2 370.521 69.8563  35
   7  -2   2 318.206 68.6831  35
   7  -2   2 303.235 65.0840  13
   7   2   2 381.357 71.4105  13
   7  -2   2 371.939 71.2385  12
  -7  -3   8 789.738 82.1441  15
  -7   3   8 658.798 76.5243  15
  -7   3   8 761.164 80.2880  30
  -7  -3   8 562.534 73.8314  30
  -7   3   8 797.083 82.8633  26
  -7  -3   8 866.485 90.0459  26
   7  -3  -8 635.109 69.7544   1
   7  -3  -7 6706.49 326.953   1
   7  -3  -7 5955.29 281.270   4
   7  -3  -7 6592.69 306.299   2
   7  -3  -6 1768.75 184.771   1
   7  -3  -6 1841.07 174.724   4
  -7   3   6 1663.21 161.221   7
   7  -3  -6 1253.45 158.137   2
   7  -3  -5 2472.68 219.844   4
  -7  -3   5 2003.55 206.052   7
   7   3  -5 2145.01 182.241   1
  -7   3   5 2520.71 215.018   7
   7  -3  -5 2070.77 209.282   2
   7  -3  -5 1837.43 198.773   1
   7   3  -4 47249.0 1568.27  34
   7  -3  -4 49597.2 1573.21  34
   7  -3  -4 55123.6 1607.02   4
   7  -3  -4 53205.2 1603.66  28
   7   3  -4 51829.4 1591.80  28
  -7  -3   4 53212.9 1593.32   7
   7   3  -4 52788.1 1547.23   1
  -7   3   4 51171.9 1597.03  25
  -7  -3   4 50157.4 1601.00  25
   7  -3  -4 56791.4 1619.23   2
   7  -3  -4 53686.3 1605.26   1
   7  -3  -3 15075.5 565.452  19
   7   3  -3 14492.9 621.611  34
   7  -3  -3 13687.5 606.341  34
   7  -3  -3 14536.9 618.211   4
   7  -3  -3 14481.8 627.999  28
   7   3  -3 13802.2 615.073  28
   7   3  -3 14889.7 608.046   1
  -7  -3   3 15783.1 628.132   7
   7  -3  -3 15137.8 629.284   1
   7   3  -2 1991.94 205.207  19
   7  -3  -2 2291.39 202.899  19
   7  -3  -2 2126.62 202.249   4
   7   3  -2 1991.10 204.807  34
   7  -3  -2 1917.65 199.509  34
   7   3  -2 2315.64 218.133   1
   7  -3  -2 2134.59 209.656  28
   7   3  -2 2037.59 206.361  28
  -7  -3   2 1973.25 190.261   7
   7  -3  -2 2270.13 210.921   1
   7   3  -1 262.141 103.984  19
   7   3  -1 129.946 68.2047  35
   7  -3  -1 221.924 77.3582  35
   7  -3  -1 241.671 81.3083   1
   7  -3  -1 284.217 83.7374   4
   7  -3  -1 323.707 77.0647  12
   7   3  -1 262.277 91.2900   1
   7   3   0 5402.74 328.779  19
   7   3   0 5312.56 325.338  35
   7  -3   0 5592.62 325.550  35
   7  -3   0 5370.67 306.274  12
   7   3   0 5346.63 319.347  22
   7   3   1 34.9144 50.1063  19
   7  -3   1 12.5454 61.0535  19
   7   3   1 12.0213 48.7962  35
   7  -3   1-11.7040 48.9702  35
   7  -3   1 45.8477 50.6997  13
   7   3   1 35.2921 47.7519  13
   7  -3   1 34.7197 53.8186  12
   7   3   1 20.8006 46.0045  22
   7  -3   2 1627.44 128.722  19
   7   3   2 1621.69 129.073  35
   7  -3   2 1539.16 124.755  35
   7  -3   2 1466.42 118.707  13
   7   3   2 1858.41 133.799  13
   7  -3   2 1863.89 135.592  12
  -7  -4   8 3452.01 163.131  26
   7  -4  -8 3523.16 169.333   1
   7  -4  -7 1118.14 130.334   1
   7  -4  -7 1010.81 108.510   4
  -7  -4   7 1165.65 124.006  15
  -7   4   7 1174.87 125.549  15
   7  -4  -7 1057.90 117.676   2
   7  -4  -6 4586.05 295.878   1
   7  -4  -6 4488.27 279.180   4
  -7   4   6 4610.47 261.591   7
   7  -4  -6 4513.25 286.928   2
   7  -4  -5 28063.8 962.721   1
   7  -4  -5 26390.6 939.206   4
  -7   4   5 26693.0 921.006   7
   7  -4  -5 27196.3 950.120   2
   7   4  -4 89.0210 57.7227   1
   7  -4  -4 16.6816 67.7188   4
  -7  -4   4 32.0017 76.1644   7
  -7   4   4 32.5629 52.2577  25
  -7  -4   4 68.8900 65.3999  25
   7   4  -3 8797.45 453.847  34
   7  -4  -3 9083.76 453.326  34
   7  -4  -3 9326.76 462.607   4
   7   4  -3 9845.59 450.942   1
   7  -4  -3 9485.03 467.584  28
   7   4  -3 8451.93 445.242  28
  -7  -4   3 9524.50 459.162   7
   7  -4  -3 9113.00 459.487   1
   7  -4  -3 9419.16 465.113   2
   7  -4  -2 10306.9 463.361  19
   7   4  -2 9837.15 483.944  35
   7  -4  -2 10131.5 482.289  35
   7  -4  -2 10498.6 481.224   4
   7   4  -2 11738.3 507.069   1
  -7  -4   2 10473.3 469.691   7
   7  -4  -2 10153.5 481.429   1
   7   4  -1 2842.05 232.106  35
   7  -4  -1 2951.19 218.862   4
   7  -4  -1 3429.85 249.946  35
   7  -4  -1 3185.36 235.445   1
   7  -4  -1 2812.66 213.497  12
   7   4   0 2826.37 221.486  35
   7  -4   0 2843.04 216.876  35
   7  -4   0 2752.19 209.464  12
   7   4   0 2987.46 228.102  22
   7   4   1 455.280 83.8961  35
   7  -4   1 500.034 84.7923  35
   7  -4   1 391.088 79.5318  13
   7   4   1 458.432 86.5440  13
   7  -4   1 526.729 92.4344  12
   7   4   1 342.138 76.6041  22
   7  -4   2 761.611 87.8084  19
   7   4   2 608.360 71.9197  35
   7  -4   2 653.315 74.0002  35
   7   4   2 516.424 65.7163  13
   7  -4   2 709.146 81.5500  12
   7  -5  -8 113.622 32.6980   1
   7  -5  -7 84.1192 48.3928   2
   7  -5  -7 99.3679 51.1418   4
  -7   5   7 51.9161 37.6711  30
  -7  -5   7 60.2228 41.8767  15
   7  -5  -7 103.281 56.4656   1
   7  -5  -6 1377.91 160.783   1
   7  -5  -6 1373.42 152.458   4
  -7   5   6 1363.07 132.636   7
   7  -5  -6 1413.63 159.896   2
   7  -5  -5 8265.25 429.366   4
   7  -5  -5 9098.79 448.202   2
  -7  -5   4 11913.2 536.601   7
  -7  -5   4 11799.1 495.304   6
   7  -5  -4 12226.0 545.798   1
   7  -5  -3 1021.89 148.569   2
   7  -5  -3 1353.63 165.771   4
   7   5  -3 1068.24 134.794   1
  -7  -5   3 1007.55 145.052   7
   7  -5  -3 1051.01 149.950   1
   7  -5  -2 12416.2 511.031  19
   7   5  -2 12180.4 533.648  35
   7  -5  -2 12292.8 526.107  35
   7  -5  -2 13087.6 540.223   4
   7  -5  -2 12855.3 538.893   1
   7  -5  -1 151.128 63.8976   1
   7   5  -1 13.6942 55.5840  35
   7  -5  -1 39.0663 52.8561  35
   7  -5  -1-11.2288 49.6668   4
   7  -5  -1-12.3553 45.2045  12
   7   5   0 1997.67 173.903  35
   7  -5   0 1862.05 165.379  35
   7  -5   0 2098.30 178.915  12
   7   5   0 2266.05 195.355  22
   7   5   1 3009.81 184.344  35
   7  -5   1 2487.99 165.694  35
   7   5   1 2407.24 165.501  13
   7  -5   1 2906.14 193.747  12
   7   5   1 2872.18 189.851  22
   7  -5   2 13790.9 449.440  12
   7  -6  -7 1462.96 120.825   4
   7  -6  -7 1737.03 137.382   2
   7  -6  -7 1643.35 139.112   1
   7  -6  -6 916.502 126.291   2
   7  -6  -6 984.424 124.240   4
   7  -6  -5 3308.75 247.407   4
   7  -6  -5 3426.64 250.997   1
   7  -6  -4 13442.9 574.226   4
  -7  -6   4 12703.0 525.252   6
   7  -6  -4 13803.2 580.229   2
   7  -6  -4 13673.3 570.693   1
   7  -6  -3 2868.10 211.335  35
   7  -6  -3 3269.48 247.529   4
   7  -6  -3 3671.45 257.006   1
   7  -6  -3 3698.93 261.551   2
   7  -6  -2 21662.3 729.961  19
   7   6  -2 21288.2 748.975  35
   7  -6  -2 21053.3 730.244  35
   7  -6  -2 21822.5 759.342   4
   7  -6  -2 22245.3 763.081   1
   7   6  -1 9214.39 408.140  35
   7  -6  -1 9374.51 397.454  35
   7  -6  -1 8682.72 388.387   1
   7  -6  -1 10009.0 422.810  12
   7   6   0 715.975 94.8338  13
   7  -6   0 763.002 109.859  12
   7  -6   1 36.1491 42.0325  12
   7   6   1 18.3753 43.7367  22
  -7  -6  -1 57.2124 47.6504   6
   7  -6   2 562.253 60.5566  12
   7  -7  -7 215.514 54.3274   2
   7  -7  -7 227.685 52.4138   4
   7  -7  -6 9658.16 410.871   4
  -7  -7   6 9810.65 404.865   8
   7  -7  -6 9492.52 411.646   2
   7  -7  -6 9685.83 412.869   1
   7  -7  -5 2708.32 213.905   4
   7  -7  -5 2537.16 205.633   1
   7  -7  -4 7168.13 375.062   4
  -7  -7   4 7140.89 348.252   6
   7  -7  -4 6518.90 357.634   2
   7  -7  -4 6703.98 355.611   1
   7  -7  -3 5729.73 323.673   4
   7  -7  -3 5607.45 311.682   1
   7  -7  -3 5482.03 315.700   2
  -7  -7   3 5755.95 332.932   6
   7  -7  -2 13300.9 512.001   1
   7  -7  -2 12616.6 491.724  12
   7  -7  -1 3858.98 240.613  12
   7   7  -1 4441.69 274.763  22
   7  -7   0 7663.20 353.117  12
  -7  -7   0 8646.82 381.368   6
   7   7   0 8582.40 381.270  22
   7  -7   1 260.860 57.9908  12
   7   7   1 207.264 59.1375  22
  -7  -7  -1 206.415 51.8223   6
   7  -8  -7 414.380 57.1823   2
   7  -8  -7 291.669 44.3834   4
   7  -8  -7 255.626 47.0989   1
   7  -8  -6 3173.20 196.470   4
  -7  -8   6 2986.92 188.917   8
   7  -8  -6 3085.13 191.485   1
  -7  -8   5 15269.1 577.719   8
   7  -8  -5 15364.0 577.070   2
   7  -8  -5 15431.8 564.499   1
   7  -8  -4 396.196 87.5746   2
   7  -8  -4 396.864 93.2711   4
  -7  -8   4 444.171 99.3825   8
   7  -8  -4 400.827 82.7356   1
  -7  -8   4 363.467 87.1070   6
   7  -8  -3 6143.84 321.972   4
  -7  -8   3 6379.59 327.893   8
   7  -8  -3 5991.51 301.491   1
  -7  -8   3 6450.42 342.896   6
  -7  -8   2 4975.93 257.608   8
   7   8  -2 5327.00 288.354  22
   7   8  -1 570.240 101.165  22
   7  -8  -1 495.697 85.3113  12
  -7  -8   1 751.631 123.295   6
   7  -8   0 1414.93 126.907  12
   7   8   0 1183.41 119.827  23
  -7  -8   0 1778.89 149.367   6
   7   8   0 1582.14 141.164  22
   7  -8   1 383.900 56.2277  12
   7  -9  -6 1351.25 113.603   4
  -7  -9   6 1208.82 107.429   8
   7  -9  -6 1252.72 108.688   2
   7  -9  -6 998.736 92.1806   1
   7  -9  -5 6856.22 318.294   4
  -7  -9   5 7476.13 329.486   8
   7  -9  -5 6209.18 287.851   1
   7  -9  -5 6931.67 313.377   2
   7  -9  -4 189.463 63.3612   2
   7  -9  -4 193.604 62.8690   4
  -7  -9   4 175.734 69.7562   8
  -7  -9   4 208.377 68.1198   6
   7  -9  -3 1821.45 151.337   4
  -7  -9   3 1911.46 160.083   8
  -7  -9   3 1759.19 164.581   6
   7   9  -3 1491.41 133.094  22
   7   9  -2 419.645 79.2622  22
   7  -9  -2 328.363 60.7595  12
   7  -9  -1 2922.19 182.453  12
  -7  -9   1 3313.01 213.711   6
   7   9  -1 3363.35 202.758  22
  -7  -9   0 16.9832 31.4683   5
   7   9   0 96.2720 41.8430  23
   7   9   0 31.0267 38.5632  22
   7  -9   0-6.96503 28.2758  12
  -7  -9   0 30.2227 45.3615   6
   7 -10  -6 375.205 48.6599   2
   7 -10  -5 281.094 56.8373   2
   7 -10  -5 278.795 59.6300   4
  -7 -10   5 301.819 63.8390   8
   7 -10  -4 874.009 98.8154   4
  -7 -10   4 962.116 108.850   8
  -7 -10   3 205.782 58.7564   8
  -7 -10   3 300.764 77.1112   6
   7  10  -2 1482.22 116.363  22
   7 -10  -1 597.119 71.7763  12
   7  10  -1 667.555 78.8931  22
  -7 -10   1 744.369 95.8293   6
   7  10   0 38.1808 29.3207  23
  -7 -10   0 58.2587 30.7973   6
   7 -10   0 84.2140 29.2990  12
   7  10   0 50.5532 31.7659  21
   7 -11  -5 549.689 59.0967   4
  -7 -11   4 781.333 83.8287   8
  -7 -11   4 691.085 72.8119   5
  -7 -11   3 75.0748 43.1322   5
  -7 -11   2 222.635 55.5992   5
  -7 -11   1 106.261 38.2374   5
   7  11  -1 145.798 38.9185  23
  -7 -11   1 114.607 43.2249   6
  -7 -12   3 1347.86 91.1967   5
  -7 -12   2 428.567 51.8199   5
  -8   0   8 5318.39 211.944  15
   8   0  -7 6.20904 27.4633   1
   8   0  -6 11956.1 458.067   4
  -8   0   6 12587.8 488.793   7
   8   0  -6 11518.0 467.976   1
   8   0  -5 13.0734 54.6962   4
   8   0  -5-13.4589 54.6279   1
   8   0  -4 13371.9 561.532   4
  -8   0   4 13439.0 568.317   7
   8   0  -4 12732.5 551.160   1
   8   0  -3 45.1137 66.5312   1
  -8   0   3 86.5469 74.6491   7
   8   0  -2 1286.00 151.874  19
   8   0  -2 1045.51 147.427  35
  -8   0   2 1279.98 144.362   7
   8   0  -2 1059.34 148.995   1
   8   0  -1 77.8685 76.7893  19
   8   0  -1-13.7818 52.3272  35
   8   0   0 2256.40 175.349  19
   8   0   0 1967.72 169.146  35
   8   0   1 12.9271 35.9244  19
   8   0   1-21.0619 37.0182  35
  -8  -1   8 946.149 74.8671  15
  -8   1   8 732.016 68.4706  26
   8  -1  -7 1049.03 101.189   1
   8  -1  -6 133.065 56.9781   4
   8   1  -6 96.5001 49.0638   1
   8  -1  -6 159.197 68.3375   1
  -8  -1   6 113.394 64.1435   7
  -8   1   6 187.131 66.1578   7
   8   1  -5 289.824 78.3025   4
   8  -1  -5 439.661 100.669   4
   8   1  -5 431.147 96.7158   1
   8  -1  -5 318.666 90.4755   1
  -8   1   5 460.483 105.399   7
   8   1  -4 4894.03 309.446   4
   8  -1  -4 5643.01 330.199   4
   8   1  -4 5356.72 320.419   1
  -8  -1   4 5766.45 336.746   7
  -8   1   4 5752.38 339.080   7
   8  -1  -4 5584.04 330.100   1
   8  -1  -3 12.0403 48.8705  19
   8   1  -3-29.5760 68.7650   1
   8  -1  -3 30.0913 61.0689   1
  -8  -1   3 42.2879 63.9673   7
  -8   1   3 29.1458 62.7381   7
   8   1  -2 4266.33 274.416  19
   8  -1  -2 3996.92 260.199  19
   8  -1  -2 3794.23 269.303  35
   8   1  -2 4064.24 274.297   1
  -8  -1   2 3728.08 239.568   7
  -8   1   2 3750.26 246.279   7
   8   1  -1 20185.6 720.031  19
   8  -1  -1 19609.5 709.629  19
   8  -1  -1 20054.0 723.782  35
   8  -1   0 189.693 66.0745  19
   8  -1   0 213.557 66.9440  35
   8  -1   0 172.612 45.6287  12
   8  -1   1 2195.86 137.938  19
   8  -1   1 2012.34 133.643  35
   8  -1   1 2084.74 134.373  13
   8   1   1 1925.82 131.158  13
   8  -2  -7 1208.64 94.6763   4
   8  -2  -7 1410.80 119.104   1
   8  -2  -6 2166.19 170.293   4
  -8   2   6 2246.85 172.795   7
   8  -2  -6 2307.90 184.366   1
   8  -2  -5 5861.38 325.175   4
   8   2  -5 5805.01 306.993   1
  -8   2   5 6475.45 344.154   7
   8  -2  -5 6038.38 336.413   1
   8  -2  -4 1663.94 175.667   4
   8   2  -4 1451.66 160.150   1
  -8  -2   4 1480.61 166.482   7
  -8   2   4 1810.69 187.169   7
   8  -2  -4 1559.29 172.768   1
   8  -2  -3 166.455 68.5949  19
   8   2  -3 100.175 61.7206   1
   8  -2  -3 114.806 74.3447   4
  -8  -2   3 136.056 67.7369   7
  -8   2   3 377.004 100.940   7
   8  -2  -2 1544.41 157.644  19
   8   2  -2 1675.93 178.315  35
   8  -2  -2 1853.80 182.427  35
   8   2  -2 1628.43 171.682   1
   8  -2  -2 1710.93 174.614   1
  -8  -2   2 1501.94 147.160   7
  -8   2   2 1509.77 157.700   7
   8   2  -1 745.387 120.927  19
   8  -2  -1 631.043 106.808  19
   8   2  -1 678.647 113.094  35
   8  -2  -1 921.649 127.931  35
   8  -2  -1 881.782 119.322   1
   8  -2   0 273.066 75.7882  19
   8   2   0 265.609 68.3909  35
   8  -2   0 449.036 81.3530  35
   8  -2   0 302.456 58.0099  12
   8   2   0 302.697 62.9635  22
   8   2   1 1467.71 111.325  35
   8  -2   1 1646.65 114.041  35
   8  -2   1 1766.30 115.435  13
   8   2   1 1596.90 113.130  13
   8  -3  -7 710.925 73.4848   4
  -8  -3   7 773.157 89.5151  15
  -8   3   7 637.844 84.0772  15
   8  -3  -7 873.745 95.8331   1
   8  -3  -6 1735.07 151.815   4
  -8   3   6 1757.37 149.022   7
   8  -3  -6 1451.67 150.726   1
   8  -3  -5 1603.82 165.720   4
   8   3  -5 1400.15 134.665   1
  -8   3   5 1688.48 170.592   7
   8  -3  -5 1812.81 176.987   1
   8   3  -4 3077.49 220.117   1
  -8  -3   4 2759.78 224.907   7
  -8   3   4 3495.69 250.787   7
   8  -3  -3 2278.43 174.412  19
   8   3  -3 2290.61 206.598  35
   8  -3  -3 2697.09 218.013  35
   8  -3  -3 2984.98 225.737   4
   8   3  -3 2626.03 210.565   1
  -8  -3   3 2745.56 212.785   7
   8  -3  -3 2893.06 226.421   1
  -8   3   3 2685.00 217.795   7
   8  -3  -2 23.0982 49.7223  19
   8  -3  -2 92.5207 61.4625   1
   8   3  -2 54.9875 55.7989  35
   8  -3  -2 40.3069 57.8437  35
  -8  -3   2-10.0879 46.9115   7
  -8   3   2-12.2601 58.3536   7
   8  -3  -1 1158.34 132.332  19
   8   3  -1 1082.40 132.701  35
   8  -3  -1 1029.72 128.726  35
  -8   3   1 1161.04 113.087   7
   8   3  -1 1363.61 141.347  22
   8  -3   0 282.880 71.8416  19
   8   3   0 210.339 59.7090  35
   8  -3   0 237.680 62.8030  35
   8  -3   0 266.657 63.2150  13
   8   3   0 240.036 61.4652  13
   8  -3   0 243.365 51.6012  12
   8   3   0 231.166 56.9236  22
   8  -3   1 94.1320 31.6194  13
   8   3   1 121.688 33.2344  13
   8  -4  -7 70.7544 30.7934   4
  -8  -4   7 47.3289 33.9990  15
  -8   4   7 83.4306 36.3196  15
   8  -4  -7 73.0660 39.9603   1
   8  -4  -6 10.0198 47.6930   4
  -8   4   6 17.5381 41.7405   7
   8  -4  -6 76.0172 58.3128   1
   8  -4  -5 164.177 71.4492   4
  -8   4   5 146.535 71.2801   7
   8  -4  -4 68.3957 68.0211   1
  -8  -4   4 65.8463 68.1595   7
  -8   4   4 13.6866 66.6260   7
   8   4  -4 117.386 57.3238   1
   8   4  -3 105.012 62.4747  35
   8  -4  -3-37.9626 52.9425  35
   8  -4  -3-12.9302 55.6655   4
   8  -4  -3 13.3151 50.5537   1
   8   4  -3 12.1772 56.6242   1
   8  -4  -2 1437.27 139.049  19
   8   4  -2 1362.88 149.339  35
   8  -4  -2 1524.79 151.825  35
   8  -4  -2 1494.57 150.069   1
  -8   4   2 1579.09 155.138   7
   8  -4  -1 453.380 85.8602  19
   8   4  -1 243.205 68.2090  35
   8  -4  -1 202.090 64.4002  35
  -8   4   1 262.665 59.7490   7
   8   4  -1 365.309 82.0657  22
   8  -4   0 5320.50 254.199  19
   8   4   0 5394.56 246.065  35
   8  -4   0 4828.54 231.069  35
   8  -4   0 4794.56 227.580  13
   8   4   0 5129.62 238.090  13
   8  -4   0 5321.57 223.301  12
   8   4   0 5047.50 239.881  22
   8  -4   1 177.036 37.8520  19
   8  -5  -7 1421.92 96.6510   4
   8  -5  -7 1663.50 119.108   1
   8  -5  -6 1493.37 134.464   4
  -8   5   6 1391.80 117.766   7
   8  -5  -6 1276.76 130.242   1
   8  -5  -5 58.8096 57.2439   4
  -8   5   5 11.1534 51.8697   7
   8  -5  -4 2554.09 187.659  35
   8  -5  -4 3080.84 220.765   4
   8  -5  -4 3247.18 225.619   1
   8   5  -3 136.264 65.3454  35
   8  -5  -3 200.204 66.0737  35
   8  -5  -3 204.136 70.1495   1
   8  -5  -3 235.919 72.9556   4
   8  -5  -2 2343.69 164.005  19
   8   5  -2 2165.53 172.790  35
   8  -5  -2 2236.45 169.472  35
   8  -5  -2 2486.80 181.401   1
   8  -5  -1 71.5465 45.4183  19
   8   5  -1 120.610 50.2574  35
   8  -5  -1 117.718 46.4767  35
  -8   5   1 43.9609 37.9617   7
   8  -5   0 216.674 55.4502  19
   8   5   0 157.018 38.4697  13
   8  -5   0 117.735 35.0329  12
   8   5   0 150.864 48.4910  22
   8  -6  -7 316.903 49.5291   1
   8  -6  -6 1780.24 140.175   4
  -8  -6   6 1915.37 144.329   8
   8  -6  -5 656.511 98.0823   1
  -8   6   5 591.028 95.4972   7
   8  -6  -4 2232.13 178.698   4
   8  -6  -4 2297.93 178.157   1
   8  -6  -3 13282.5 496.563   4
   8  -6  -3 12407.6 485.935   1
  -8  -6   3 13619.6 512.966   6
   8   6  -2 4046.98 244.545  22
   8  -6  -1 23417.4 708.016  19
  -8   6   1 22387.1 684.997   7
   8   6  -1 24874.7 751.978  22
   8  -6   0 426.526 59.2496  19
   8   6   0 623.569 73.6384  22
  -8  -6   0 448.685 63.7688   6
   8  -7  -6 4860.28 224.029   4
  -8  -7   6 4990.35 226.157   8
   8  -7  -6 4488.39 215.494   1
  -8  -7   5 9437.64 376.546   8
  -8   7   5 9149.88 359.133   7
   8  -7  -5 8787.92 359.775   1
   8  -7  -4 96.3013 54.4339   4
   8  -7  -4 44.3462 42.2468   1
  -8  -7   4 86.7182 54.4634   8
   8  -7  -3 1249.40 117.971   4
  -8  -7   3 1311.28 120.626   8
  -8  -7   3 1420.50 138.602   6
   8   7  -3 1485.77 135.480  22
   8   7  -2 992.651 111.074  22
  -8  -7   2 714.586 103.746   6
   8  -7  -1 334.400 50.4281  19
  -8   7   1 337.691 49.4991   7
   8   7  -1 430.689 71.1744  22
  -8  -7   1 425.850 76.2199   6
   8   7   0 150.490 34.1043  21
   8  -8  -6 806.543 73.8145   4
  -8  -8   6 1002.59 82.9446   8
   8  -8  -5 417.818 67.3042   4
   8  -8  -5 306.092 53.2876   1
  -8  -8   5 479.176 74.3004   8
  -8   8   5 476.850 65.9627   7
   8  -8  -4-7.57805 36.0674   4
  -8  -8   4 31.4836 44.4683   8
   8   8  -4-5.57047 25.9028  22
  -8  -8   3 362.375 57.8938   8
   8   8  -3 260.494 56.4157  22
  -8  -8   3 302.406 68.0671   6
   8   8  -2 270.390 59.6840  22
   8   8  -1 157.192 36.3847  23
   8   8  -1 168.275 43.3010  22
  -8  -8   1 165.378 47.1532   6
   8  -9  -5 2616.85 133.074   4
  -8  -9   5 2296.12 133.643   8
  -8  -9   4 652.487 72.5056   8
  -8   9   4 795.404 82.6220   7
  -8  -9   3 2219.07 139.732   6
   8   9  -2 454.399 53.9683  22
  -8  10   3 2527.05 130.550   7
  -8 -10   3 2827.27 137.495   5
  -9   0   7 4.78301 25.2193  15
   9   0  -6 623.491 71.7653   1
   9   0  -5 17.4133 40.4863   1
  -9   0   5-9.34280 48.3404   7
   9   0  -4 15264.8 560.895  35
   9   0  -4 15040.6 547.613   1
  -9   0   4 15737.0 552.585   7
   9   0  -3 52.3978 47.5569  35
  -9   0   3-41.7280 45.6050   7
   9   0  -3-10.0732 44.5555   1
   9   0  -2 3933.74 221.684  35
   9   0  -1 20.0144 31.7563  35
   9  -1  -6 4950.12 216.345   1
  -9   1   6 5056.97 220.849   7
   9   1  -5 1039.27 105.907   1
   9  -1  -5 853.162 101.111   1
  -9  -1   5 1173.62 121.438   7
   9  -1  -4 7710.85 352.248  35
   9   1  -4 8080.31 348.144   1
   9  -1  -4 7650.75 347.938   1
  -9  -1   4 8093.14 349.059   7
  -9   1   4 8253.81 353.653   7
   9  -1  -3 3870.02 231.912  35
   9   1  -3 4325.77 237.815   1
   9  -1  -3 4231.05 236.463   1
  -9  -1   3 4139.27 215.653   7
  -9   1   3 4068.38 219.817   7
   9  -1  -2 2804.36 180.258  35
   9   1  -2 2844.34 164.923  22
   9  -1  -1 146.876 42.1450  35
  -9   2   6 3961.72 192.017   7
   9  -2  -6 3909.02 195.468   1
   9   2  -5 3668.61 194.998   1
   9  -2  -5 4735.50 237.077   1
   9   2  -4 1460.91 137.128  35
   9  -2  -4 1307.08 130.560  35
   9   2  -4 1483.40 128.705   1
   9  -2  -4 1290.99 128.988   1
  -9  -2   4 1553.48 136.804   7
  -9   2   4 1409.15 133.874   7
   9   2  -3 19.4402 46.2623  35
   9  -2  -3-9.49288 46.1964  35
  -9   2   3 8.42132 41.8631   7
   9   2  -2 1059.50 108.956  35
   9  -2  -2 1079.41 107.440  35
   9   2  -2 1114.90 104.065  22
   9   2  -1 3930.17 187.337  35
   9  -2  -1 3936.67 184.623  35
   9  -2  -1 3904.16 182.381  13
  -9   3   6 3307.56 159.905   7
   9  -3  -6 3533.78 175.242   1
   9   3  -5 16.3916 43.2162  35
   9  -3  -5 23.0165 36.5187  35
   9  -3  -5 100.964 47.5374   1
   9  -3  -5-16.4707 43.4247   4
   9   3  -4 710.893 95.1164  35
   9  -3  -4 675.530 91.7806  35
  -9   3   4 736.118 99.0802   7
   9   3  -3 1971.20 148.290  35
   9  -3  -3 1722.78 138.105  35
   9  -3  -3 2056.54 151.426   1
  -9   3   3 2014.85 145.090   7
   9   3  -2 6902.38 290.320  35
   9  -3  -2 7050.34 286.598  35
   9   3  -2 7271.10 291.568  22
   9   3  -1 107.634 30.6385  13
   9  -4  -6 21.2485 25.8532   4
   9  -4  -6 17.1386 30.1237   1
  -9   4   6 4.49657 24.9934   7
   9   4  -5 2064.96 135.183  35
   9  -4  -5 1887.30 124.304  35
   9   4  -4 858.609 91.5828  35
   9  -4  -4 644.832 78.1819  35
   9  -4  -4 809.004 94.5864   1
  -9   4   4 849.426 97.4268   7
   9   4  -3 513.353 75.2227  35
   9  -4  -3 399.040 63.2546  35
  -9   4   3 548.660 78.8599   7
  -9  -4   3 652.585 79.7853   6
   9  -4  -3 596.904 78.8480   1
   9   4  -2 7247.92 287.547  35
   9   4  -2 9448.26 324.828  22
  -9  -4   1 1264.69 89.0055   6
   9  -5  -6 217.559 37.8335   4
   9  -5  -5 559.886 70.9699   1
  -9   5   5 490.009 65.9219   7
   9  -5  -4 480.668 67.7579   1
  -9   5   4 555.964 75.6327   7
   9  -5  -3 13945.8 460.612   1
  -9   5   3 15031.8 477.850   7
  -9  -5   3 14668.0 468.385   6
   9   5  -3 14776.7 485.343  22
  -9  -5   2 134.068 44.3815   6
   9  -6  -5 1759.77 108.542   4
  -9  -6   5 1951.21 113.190   8
  -9   6   5 1780.14 107.956   7
  -9  -6   4 215.358 39.5841   8
  -9   6   4 324.977 54.2309   7
   9   6  -4 211.359 42.2314  22
   9  -6  -4 225.598 41.7169   1
  -9   6   3 3127.23 152.734   7
  -9  -6   3 2931.59 145.855   6
   9   6  -3 3106.80 156.221  22
   9   6  -2 1057.71 78.0471  22
  -9   7   4 2000.80 109.885   7
   0   0   0    0.00    0.00   0

TITL higashi_220125_auto in P2(1)/c
REM P2(1)/c (#14 in standard setting)
CELL 1.54184   7.825240  13.682361   7.245322  90.0000 116.5196  90.0000
ZERR    2.00   0.000166   0.000250   0.000142   0.0000   0.0025   0.0000
LATT  1
SYMM -x, y+1/2,-z+1/2
SFAC C H O F
UNIT 32.00 16.00 4.00 12.00
TREF
HKLF 4
END
;
_shelx_hkl_checksum                76392
_olex2_submission_special_instructions  'No special instructions were received'
_oxdiff_exptl_absorpt_empirical_details
;
Empirical correction (ABSPACK) includes:
- Absorption correction using spherical harmonics
- Frame scaling
;
_oxdiff_exptl_absorpt_empirical_full_max  1.115
_oxdiff_exptl_absorpt_empirical_full_min  0.934
