# Supplementary material for: Synthesis and luminescence properties of substituted benzils
Source: Commun Chem. 2023 Nov 9;6:245. doi: 10.1038/s42004-023-01038-6 (PMC10636033; doi:10.1038/s42004-023-01038-6)
Supplement: Supplementary file 8 — Supplementary Data 6 [file 42004_2023_1038_MOESM8_ESM.cif]

data_20230320_synergy_syuku_higashibashi1_auto
_audit_creation_date               2023-04-08
_audit_creation_method
;
Olex2 1.5
(compiled 2021.12.09 svn.r5202d8cf for OlexSys, GUI svn.r6439)
;
_shelx_SHELXL_version_number       '2018/3'
_audit_contact_author_address      ?
_audit_contact_author_email        ?
_audit_contact_author_name         ''
_audit_contact_author_phone        ?
_publ_contact_author_id_orcid      ?
_publ_section_references
;
Dolomanov, O.V., Bourhis, L.J., Gildea, R.J, Howard, J.A.K. & Puschmann, H.
 (2009), J. Appl. Cryst. 42, 339-341.

Sheldrick, G.M. (2015). Acta Cryst. A71, 3-8.

Sheldrick, G.M. (2015). Acta Cryst. C71, 3-8.
;
_chemical_name_common              ?
_chemical_name_systematic          ?
_chemical_formula_moiety           '3(C16 H8 F6 O2)'
_chemical_formula_sum              'C48 H24 F18 O6'
_chemical_formula_weight           1038.67
_chemical_absolute_configuration   ?
_chemical_melting_point            ?
_chemical_oxdiff_formula           'C H F O'
loop_
  _atom_type_symbol
  _atom_type_description
  _atom_type_scat_dispersion_real
  _atom_type_scat_dispersion_imag
  _atom_type_scat_source
 'C' 'C' 0.0181 0.0091 'International Tables Vol C Tables 4.2.6.8 and 6.1.1.4'
 'H' 'H' 0.0000 0.0000 'International Tables Vol C Tables 4.2.6.8 and 6.1.1.4'
 'F' 'F' 0.0727 0.0534 'International Tables Vol C Tables 4.2.6.8 and 6.1.1.4'
 'O' 'O' 0.0492 0.0322 'International Tables Vol C Tables 4.2.6.8 and 6.1.1.4'

_shelx_space_group_comment
;
The symmetry employed for this shelxl refinement is uniquely defined
by the following loop, which should always be used as a source of
symmetry information in preference to the above space-group names.
They are only intended as comments.
;
_space_group_crystal_system        'orthorhombic'
_space_group_IT_number             29
_space_group_name_H-M_alt          'P c a 21'
_space_group_name_Hall             'P 2c -2ac'
loop_
  _space_group_symop_operation_xyz
 'x, y, z'
 '-x, -y, z+1/2'
 'x+1/2, -y, z'
 '-x+1/2, y, z+1/2'

_cell_length_a                     21.2933(4)
_cell_length_b                     7.2637(2)
_cell_length_c                     26.9079(5)
_cell_angle_alpha                  90
_cell_angle_beta                   90
_cell_angle_gamma                  90
_cell_volume                       4161.79(16)
_cell_formula_units_Z              4
_cell_measurement_reflns_used      8264
_cell_measurement_temperature      123
_cell_measurement_theta_max        74.8190
_cell_measurement_theta_min        3.2660
_shelx_estimated_absorpt_T_max     0.991
_shelx_estimated_absorpt_T_min     0.969
_exptl_absorpt_coefficient_mu      1.453
_exptl_absorpt_correction_T_max    1.00000
_exptl_absorpt_correction_T_min    0.83074
_exptl_absorpt_correction_type     multi-scan
_exptl_absorpt_process_details
;
CrysAlisPro 1.171.42.72a (Rigaku Oxford Diffraction, 2022)
Empirical absorption correction using spherical harmonics,
implemented in SCALE3 ABSPACK scaling algorithm.
;
_exptl_absorpt_special_details     ?
_exptl_crystal_colour              yellow
_exptl_crystal_colour_primary      yellow
_exptl_crystal_density_diffrn      1.658
_exptl_crystal_density_meas        ?
_exptl_crystal_density_method      ?
_exptl_crystal_description         prism
_exptl_crystal_F_000               2088
_exptl_crystal_preparation         ?
_exptl_crystal_size_max            0.022
_exptl_crystal_size_mid            0.017
_exptl_crystal_size_min            0.006
_exptl_transmission_factor_max     ?
_exptl_transmission_factor_min     ?
_diffrn_reflns_av_R_equivalents    0.0349
_diffrn_reflns_av_unetI/netI       0.0343
_diffrn_reflns_Laue_measured_fraction_full  0.999
_diffrn_reflns_Laue_measured_fraction_max  0.982
_diffrn_reflns_limit_h_max         26
_diffrn_reflns_limit_h_min         -26
_diffrn_reflns_limit_k_max         8
_diffrn_reflns_limit_k_min         -9
_diffrn_reflns_limit_l_max         33
_diffrn_reflns_limit_l_min         -33
_diffrn_reflns_number              22902
_diffrn_reflns_point_group_measured_fraction_full  0.893
_diffrn_reflns_point_group_measured_fraction_max  0.861
_diffrn_reflns_theta_full          67.684
_diffrn_reflns_theta_max           76.066
_diffrn_reflns_theta_min           3.285
_diffrn_ambient_temperature        123
_diffrn_detector                   'Hybrid Pixel Array Detector'
_diffrn_detector_area_resol_mean   10.0000
_diffrn_detector_type              HyPix
_diffrn_measured_fraction_theta_full  0.999
_diffrn_measured_fraction_theta_max  0.982
_diffrn_measurement_details
;
List of Runs (angles in degrees, time in seconds):

  # Type    Start    End  Width  t~exp~   \w     \q     \k     \f   Frames
--------------------------------------------------------------------------
  1  \w   -117.00 -54.00   0.50   17.62    --  -48.42 -37.00  30.00  126
  2  \w    -13.00  13.00   0.50   17.62    --   48.42 -37.00  30.00   52
  3  \w   -108.00 -62.00   0.50   13.00    -- -102.00 126.00  49.00   92
  4  \w     79.00 104.00   0.50   13.00    --  102.75 -84.00-140.00   50
  5  \w    106.00 141.00   0.50   13.00    --  102.75  37.00-174.00   70
  6  \w     -2.00  25.00   0.50   17.62    --  -48.42  19.00 -30.00   54
  7  \w     -6.00  26.00   0.50   17.62    --  -48.42  19.00 -60.00   64
  8  \w     -1.00  26.00   0.50   17.62    --  -48.42  19.00   0.00   54
  9  \w     -5.00  23.00   0.50   17.62    --  -48.42  19.00 150.00   56
 10  \w    -18.00   7.00   0.50   17.62    --   48.42 -19.00  30.00   50
 11  \w    -60.00 -32.00   0.50   13.00    -- -102.00  61.00 150.00   56
 12  \w    -74.00 -36.00   0.50   13.00    -- -102.00  61.00 -60.00   76
 13  \w    145.00 171.00   0.50   13.00    --  102.75  15.00 120.00   52
 14  \w     98.00 174.00   0.50   13.00    --  102.75  77.00-120.00  152
 15  \w    107.00 133.00   0.50   13.00    --  102.75  15.00 120.00   52
 16  \w     92.00 174.00   0.50   13.00    --  102.75  45.00 150.00  164
 17  \w     51.00  76.00   0.50   13.00    --  102.75 -94.00-120.00   50
 18  \w     35.00 106.00   0.50   13.00    --  102.75 -94.00-150.00  142
 19  \w     97.00 153.00   0.50   13.00    --  102.75  61.00 -60.00  112
 20  \w     31.00  78.00   0.50   13.00    --  102.75 -61.00   0.00   94
;
_diffrn_measurement_device         'four-circle diffractometer'
_diffrn_measurement_device_type    'XtaLAB Synergy R, DW system, HyPix'
_diffrn_measurement_method         '\w scans'
_diffrn_orient_matrix_type        
 'CrysAlisPro convention (1999,Acta A55,543-557)'
_diffrn_orient_matrix_UB_11        -0.0310716000
_diffrn_orient_matrix_UB_12        -0.0102413000
_diffrn_orient_matrix_UB_13        0.0560681000
_diffrn_orient_matrix_UB_21        0.0962782000
_diffrn_orient_matrix_UB_22        0.0629238000
_diffrn_orient_matrix_UB_23        0.0111015000
_diffrn_orient_matrix_UB_31        -0.1863447000
_diffrn_orient_matrix_UB_32        0.0342441000
_diffrn_orient_matrix_UB_33        -0.0036751000
_diffrn_radiation_monochromator    mirror
_diffrn_radiation_probe            x-ray
_diffrn_radiation_type             'Cu K\a'
_diffrn_radiation_wavelength       1.54184
_diffrn_source                     'Rotating-anode X-ray tube'
_diffrn_source_type                'Rigaku (Cu) X-ray Source'
_reflns_Friedel_coverage           0.714
_reflns_Friedel_fraction_full      0.781
_reflns_Friedel_fraction_max       0.734
_reflns_number_gt                  5904
_reflns_number_total               7478
_reflns_special_details
;
 Reflections were merged by SHELXL according to the crystal
 class for the calculation of statistics and refinement.
 
 _reflns_Friedel_fraction is defined as the number of unique
 Friedel pairs measured divided by the number that would be
 possible theoretically, ignoring centric projections and
 systematic absences.
;
_reflns_threshold_expression       'I > 2\s(I)'
_computing_cell_refinement         'CrysAlisPro 1.171.42.72a (Rigaku OD, 2022)'
_computing_data_collection         'CrysAlisPro 1.171.42.72a (Rigaku OD, 2022)'
_computing_data_reduction          'CrysAlisPro 1.171.42.72a (Rigaku OD, 2022)'
_computing_molecular_graphics      'Olex2 1.5 (Dolomanov et al., 2009)'
_computing_publication_material    'Olex2 1.5 (Dolomanov et al., 2009)'
_computing_structure_refinement    'SHELXL 2018/3 (Sheldrick, 2015)'
_computing_structure_solution      'SHELXT 2014/5 (Sheldrick, 2014)'
_refine_diff_density_max           0.574
_refine_diff_density_min           -0.267
_refine_diff_density_rms           0.078
_refine_ls_abs_structure_details
;
 Flack x determined using 2086 quotients [(I+)-(I-)]/[(I+)+(I-)]
 (Parsons, Flack and Wagner, Acta Cryst. B69 (2013) 249-259).
;
_refine_ls_abs_structure_Flack     0.02(5)
_refine_ls_extinction_coef         .
_refine_ls_extinction_method       none
_refine_ls_goodness_of_fit_ref     1.073
_refine_ls_hydrogen_treatment      constr
_refine_ls_matrix_type             full
_refine_ls_number_parameters       649
_refine_ls_number_reflns           7478
_refine_ls_number_restraints       1
_refine_ls_R_factor_all            0.0722
_refine_ls_R_factor_gt             0.0565
_refine_ls_restrained_S_all        1.073
_refine_ls_shift/su_max            0.000
_refine_ls_shift/su_mean           0.000
_refine_ls_structure_factor_coef   Fsqd
_refine_ls_weighting_details      
 'w=1/[\s^2^(Fo^2^)+(0.0976P)^2^+0.4738P] where P=(Fo^2^+2Fc^2^)/3'
_refine_ls_weighting_scheme        calc
_refine_ls_wR_factor_gt            0.1392
_refine_ls_wR_factor_ref           0.1527
_refine_special_details            ?
_olex2_refinement_description
;
1. Fixed Uiso
 At 1.2 times of:
  All C(H) groups
2.a Aromatic/amide H refined with riding coordinates:
 C6B(H6B), C10C(H10C), C20C(H20C), C6A(H6A), C17B(H17B), C20B(H20B),
 C16A(H16A), C9A(H9A), C7C(H7C), C20A(H20A), C9B(H9B), C17C(H17C), C19C(H19C),
 C9C(H9C), C7B(H7B), C6C(H6C), C17A(H17A), C16C(H16C), C10A(H10A), C19A(H19A),
 C7A(H7A), C19B(H19B), C16B(H16B), C10B(H10B)
;
_atom_sites_solution_hydrogens     geom
_atom_sites_solution_primary       dual
_atom_sites_solution_secondary     ?
loop_
  _atom_site_label
  _atom_site_type_symbol
  _atom_site_fract_x
  _atom_site_fract_y
  _atom_site_fract_z
  _atom_site_U_iso_or_equiv
  _atom_site_adp_type
  _atom_site_occupancy
  _atom_site_site_symmetry_order
  _atom_site_calc_flag
  _atom_site_refinement_flags_posn
  _atom_site_refinement_flags_adp
  _atom_site_refinement_flags_occupancy
  _atom_site_disorder_assembly
  _atom_site_disorder_group
 F2A F 0.68107(14) 1.2331(5) 0.28522(11) 0.0521(8) Uani 1 1 d . . . . .
 F24C F 0.46883(17) -0.3989(4) 0.67594(12) 0.0560(8) Uani 1 1 d . . . . .
 F1C F 0.33907(16) 0.1869(5) 0.27807(12) 0.0582(8) Uani 1 1 d . . . . .
 F2C F 0.35255(16) 0.4751(5) 0.28507(13) 0.0603(9) Uani 1 1 d . . . . .
 F24B F 0.64513(18) -0.0336(4) 0.67750(11) 0.0574(8) Uani 1 1 d . . . . .
 F22C F 0.44035(15) -0.1781(4) 0.72295(11) 0.0560(8) Uani 1 1 d . . . . .
 F3C F 0.27850(13) 0.3444(5) 0.32538(12) 0.0590(9) Uani 1 1 d . . . . .
 F23B F 0.59454(14) 0.1706(5) 0.71824(11) 0.0536(8) Uani 1 1 d . . . . .
 F23C F 0.53782(14) -0.2342(5) 0.71239(12) 0.0574(9) Uani 1 1 d . . . . .
 F2B F 0.52659(17) 0.8346(5) 0.28268(14) 0.0682(10) Uani 1 1 d . . . . .
 F24A F 0.77359(18) 1.5244(4) 0.72308(12) 0.0633(9) Uani 1 1 d . . . . .
 F3A F 0.61629(13) 1.0773(6) 0.32922(12) 0.0590(9) Uani 1 1 d . . . . .
 F1A F 0.68574(16) 0.9400(5) 0.28500(13) 0.0601(9) Uani 1 1 d . . . . .
 F22B F 0.69440(14) 0.1709(5) 0.71918(12) 0.0560(9) Uani 1 1 d . . . . .
 F1B F 0.50683(17) 0.5498(5) 0.27698(13) 0.0655(9) Uani 1 1 d . . . . .
 F3B F 0.44974(14) 0.7224(6) 0.32232(11) 0.0609(9) Uani 1 1 d . . . . .
 O14B O 0.65741(19) 0.8038(5) 0.52838(14) 0.0481(9) Uani 1 1 d . . . . .
 O14C O 0.49071(19) 0.4433(5) 0.53045(13) 0.0505(9) Uani 1 1 d . . . . .
 O12C O 0.56271(17) 0.1435(5) 0.46569(13) 0.0486(9) Uani 1 1 d . . . . .
 O12B O 0.73014(16) 0.5038(5) 0.46565(13) 0.0467(8) Uani 1 1 d . . . . .
 F22A F 0.7791(2) 1.7402(5) 0.67106(15) 0.0747(11) Uani 1 1 d . . . . .
 O12A O 0.90617(15) 1.1850(5) 0.46881(12) 0.0461(8) Uani 1 1 d . . . . .
 O14A O 0.8311(2) 0.8970(5) 0.53361(14) 0.0510(9) Uani 1 1 d . . . . .
 F23A F 0.86244(17) 1.6358(7) 0.70511(17) 0.0914(15) Uani 1 1 d . . . . .
 C21B C 0.6444(2) 0.1441(7) 0.68918(17) 0.0365(10) Uani 1 1 d . . . . .
 C6B C 0.6114(2) 0.5833(7) 0.34300(17) 0.0392(10) Uani 1 1 d . . . . .
 H6B H 0.624328 0.555265 0.310071 0.047 Uiso 1 1 calc R U . . .
 C15B C 0.6550(2) 0.5073(7) 0.56525(16) 0.0337(9) Uani 1 1 d . . . . .
 C10C C 0.4401(2) 0.2126(7) 0.34463(18) 0.0393(10) Uani 1 1 d . . . . .
 H10C H 0.451247 0.174807 0.312000 0.047 Uiso 1 1 calc R U . . .
 C13B C 0.6614(2) 0.6381(7) 0.52375(18) 0.0361(10) Uani 1 1 d . . . . .
 C4C C 0.3380(2) 0.3227(7) 0.31037(18) 0.0374(10) Uani 1 1 d . . . . .
 C8B C 0.6324(2) 0.5949(6) 0.43048(17) 0.0360(10) Uani 1 1 d . . . . .
 C18B C 0.6459(2) 0.2678(7) 0.64546(16) 0.0352(10) Uani 1 1 d . . . . .
 C18C C 0.4840(2) -0.0990(7) 0.64567(17) 0.0364(10) Uani 1 1 d . . . . .
 C13A C 0.8362(2) 1.0630(7) 0.52763(17) 0.0369(10) Uani 1 1 d . . . . .
 C20C C 0.5003(2) -0.0449(7) 0.55880(17) 0.0370(10) Uani 1 1 d . . . . .
 H20C H 0.508809 -0.090512 0.526401 0.044 Uiso 1 1 calc R U . . .
 C6A C 0.7820(2) 1.1536(7) 0.34813(17) 0.0373(10) Uani 1 1 d . . . . .
 H6A H 0.794287 1.188359 0.315500 0.045 Uiso 1 1 calc R U . . .
 C21A C 0.8077(2) 1.5872(7) 0.68550(19) 0.0415(11) Uani 1 1 d . . . . .
 C17B C 0.6404(2) 0.4574(7) 0.65281(17) 0.0383(10) Uani 1 1 d . . . . .
 H17B H 0.633563 0.504909 0.685258 0.046 Uiso 1 1 calc R U . . .
 C21C C 0.4827(2) -0.2269(7) 0.68874(17) 0.0386(10) Uani 1 1 d . . . . .
 C8A C 0.8062(2) 1.1106(6) 0.43486(16) 0.0337(9) Uani 1 1 d . . . . .
 C8C C 0.4649(2) 0.2420(6) 0.43136(17) 0.0357(10) Uani 1 1 d . . . . .
 C20B C 0.6587(2) 0.3172(7) 0.55768(18) 0.0357(10) Uani 1 1 d . . . . .
 H20B H 0.664031 0.269699 0.525051 0.043 Uiso 1 1 calc R U . . .
 C4B C 0.5086(2) 0.6896(7) 0.30862(18) 0.0375(10) Uani 1 1 d . . . . .
 C4A C 0.6757(2) 1.0857(7) 0.31477(18) 0.0384(10) Uani 1 1 d . . . . .
 C15C C 0.4914(2) 0.1443(7) 0.56615(17) 0.0349(10) Uani 1 1 d . . . . .
 C16A C 0.8294(2) 1.3880(7) 0.55751(18) 0.0369(10) Uani 1 1 d . . . . .
 H16A H 0.834061 1.429354 0.524220 0.044 Uiso 1 1 calc R U . . .
 C13C C 0.4956(2) 0.2770(7) 0.52475(18) 0.0381(10) Uani 1 1 d . . . . .
 C9A C 0.7456(2) 1.0507(6) 0.44348(16) 0.0337(9) Uani 1 1 d . . . . .
 H9A H 0.733326 1.014100 0.475956 0.040 Uiso 1 1 calc R U . . .
 C7C C 0.4063(2) 0.3199(6) 0.44001(16) 0.0365(10) Uani 1 1 d . . . . .
 H7C H 0.394777 0.355661 0.472726 0.044 Uiso 1 1 calc R U . . .
 C15A C 0.83030(19) 1.2007(7) 0.56781(17) 0.0338(10) Uani 1 1 d . . . . .
 C20A C 0.8232(2) 1.1377(7) 0.61679(17) 0.0365(10) Uani 1 1 d . . . . .
 H20A H 0.823177 1.009459 0.623782 0.044 Uiso 1 1 calc R U . . .
 C9B C 0.5725(2) 0.6599(7) 0.43927(17) 0.0369(10) Uani 1 1 d . . . . .
 H9B H 0.559411 0.685500 0.472306 0.044 Uiso 1 1 calc R U . . .
 C18A C 0.8147(2) 1.4508(7) 0.64467(16) 0.0344(10) Uani 1 1 d . . . . .
 C17C C 0.4739(2) 0.0888(7) 0.65302(18) 0.0410(11) Uani 1 1 d . . . . .
 H17C H 0.464889 0.134217 0.685354 0.049 Uiso 1 1 calc R U . . .
 C5C C 0.3819(2) 0.2932(6) 0.35337(16) 0.0347(10) Uani 1 1 d . . . . .
 C11C C 0.5108(2) 0.2108(7) 0.47174(18) 0.0377(10) Uani 1 1 d . . . . .
 C11B C 0.6783(2) 0.5665(7) 0.47154(18) 0.0369(10) Uani 1 1 d . . . . .
 C19C C 0.4968(2) -0.1653(7) 0.59836(18) 0.0381(10) Uani 1 1 d . . . . .
 H19C H 0.503159 -0.293356 0.593225 0.046 Uiso 1 1 calc R U . . .
 C9C C 0.4815(2) 0.1876(7) 0.38327(18) 0.0410(11) Uani 1 1 d . . . . .
 H9C H 0.521355 0.133369 0.377291 0.049 Uiso 1 1 calc R U . . .
 C7B C 0.6518(2) 0.5561(7) 0.38219(17) 0.0388(11) Uani 1 1 d . . . . .
 H7B H 0.693023 0.510755 0.376311 0.047 Uiso 1 1 calc R U . . .
 C5B C 0.5508(2) 0.6528(6) 0.35187(16) 0.0347(10) Uani 1 1 d . . . . .
 C6C C 0.3646(2) 0.3456(7) 0.40108(18) 0.0380(10) Uani 1 1 d . . . . .
 H6C H 0.324523 0.398674 0.406969 0.046 Uiso 1 1 calc R U . . .
 C17A C 0.8218(2) 1.5145(8) 0.59536(17) 0.0407(11) Uani 1 1 d . . . . .
 H17A H 0.821324 1.642671 0.588334 0.049 Uiso 1 1 calc R U . . .
 C11A C 0.8530(2) 1.1292(6) 0.47475(17) 0.0359(10) Uani 1 1 d . . . . .
 C16C C 0.4771(2) 0.2078(8) 0.61360(18) 0.0415(11) Uani 1 1 d . . . . .
 H16C H 0.469492 0.335265 0.618726 0.050 Uiso 1 1 calc R U . . .
 C10A C 0.7019(2) 1.0440(6) 0.40422(17) 0.0365(10) Uani 1 1 d . . . . .
 H10A H 0.659858 1.006138 0.410109 0.044 Uiso 1 1 calc R U . . .
 C19A C 0.8161(2) 1.2642(7) 0.65470(18) 0.0388(10) Uani 1 1 d . . . . .
 H19A H 0.812222 1.222544 0.688026 0.047 Uiso 1 1 calc R U . . .
 C7A C 0.8247(2) 1.1633(7) 0.38655(18) 0.0380(11) Uani 1 1 d . . . . .
 H7A H 0.866255 1.205274 0.380546 0.046 Uiso 1 1 calc R U . . .
 C19B C 0.6547(2) 0.1972(7) 0.59804(18) 0.0360(10) Uani 1 1 d . . . . .
 H19B H 0.657915 0.068027 0.593093 0.043 Uiso 1 1 calc R U . . .
 C16B C 0.6449(2) 0.5752(7) 0.61296(17) 0.0388(11) Uani 1 1 d . . . . .
 H16B H 0.641213 0.704141 0.618056 0.047 Uiso 1 1 calc R U . . .
 C5A C 0.7211(2) 1.0932(7) 0.35701(17) 0.0361(10) Uani 1 1 d . . . . .
 C10B C 0.5314(2) 0.6879(6) 0.40000(17) 0.0363(10) Uani 1 1 d . . . . .
 H10B H 0.490046 0.731014 0.406153 0.044 Uiso 1 1 calc R U . . .

loop_
  _atom_site_aniso_label
  _atom_site_aniso_U_11
  _atom_site_aniso_U_22
  _atom_site_aniso_U_33
  _atom_site_aniso_U_23
  _atom_site_aniso_U_13
  _atom_site_aniso_U_12
 F2A 0.0623(18) 0.0544(18) 0.0395(15) 0.0133(15) -0.0098(14) -0.0049(15)
 F24C 0.089(2) 0.0381(16) 0.0411(16) -0.0009(14) 0.0008(15) -0.0147(15)
 F1C 0.076(2) 0.059(2) 0.0395(17) -0.0167(15) -0.0089(15) 0.0046(16)
 F2C 0.070(2) 0.062(2) 0.0494(17) 0.0235(17) -0.0167(15) -0.0157(16)
 F24B 0.101(3) 0.0355(16) 0.0356(15) 0.0032(14) 0.0074(15) -0.0046(15)
 F22C 0.069(2) 0.0597(19) 0.0396(16) 0.0045(15) 0.0181(15) 0.0063(15)
 F3C 0.0419(15) 0.092(3) 0.0428(17) -0.0046(17) -0.0026(13) 0.0037(15)
 F23B 0.0549(18) 0.065(2) 0.0404(16) 0.0073(15) 0.0142(14) -0.0013(14)
 F23C 0.0504(17) 0.068(2) 0.0535(18) 0.0258(16) -0.0154(14) -0.0128(15)
 F2B 0.078(2) 0.073(2) 0.054(2) 0.0302(19) -0.0233(18) -0.0267(18)
 F24A 0.098(2) 0.0495(18) 0.0424(17) -0.0032(15) 0.0277(17) -0.0089(17)
 F3A 0.0393(14) 0.093(3) 0.0444(17) -0.0023(18) -0.0003(13) -0.0075(15)
 F1A 0.075(2) 0.0553(19) 0.0499(18) -0.0217(17) -0.0140(16) 0.0097(16)
 F22B 0.0528(18) 0.072(2) 0.0430(17) 0.0180(16) -0.0129(14) -0.0150(15)
 F1B 0.085(2) 0.064(2) 0.0478(19) -0.0267(17) -0.0144(17) 0.0120(18)
 F3B 0.0454(16) 0.098(3) 0.0396(17) -0.0063(17) -0.0007(13) 0.0091(16)
 O14B 0.071(2) 0.0349(19) 0.039(2) 0.0002(16) 0.0026(17) 0.0033(16)
 O14C 0.074(2) 0.042(2) 0.0348(19) -0.0006(17) -0.0016(17) 0.0042(18)
 O12C 0.0492(19) 0.060(2) 0.0366(18) 0.0007(17) 0.0029(15) 0.0127(17)
 O12B 0.049(2) 0.054(2) 0.0379(18) 0.0087(17) 0.0040(15) 0.0108(16)
 F22A 0.127(3) 0.0418(18) 0.056(2) 0.0025(16) 0.012(2) 0.023(2)
 O12A 0.0415(18) 0.063(2) 0.0335(17) 0.0027(16) 0.0012(14) -0.0042(17)
 O14A 0.081(3) 0.0333(19) 0.0381(19) 0.0060(16) 0.0019(17) -0.0017(17)
 F23A 0.0517(19) 0.127(4) 0.096(3) -0.072(3) 0.0020(19) -0.013(2)
 C21B 0.038(2) 0.041(3) 0.031(2) -0.004(2) 0.0035(18) -0.0084(19)
 C6B 0.047(2) 0.041(3) 0.030(2) -0.002(2) 0.0082(19) 0.005(2)
 C15B 0.035(2) 0.038(2) 0.028(2) -0.003(2) -0.0011(17) 0.0037(18)
 C10C 0.047(2) 0.041(3) 0.030(2) -0.003(2) 0.003(2) 0.002(2)
 C13B 0.041(2) 0.035(3) 0.032(2) 0.004(2) 0.0019(19) 0.0046(19)
 C4C 0.041(2) 0.034(2) 0.037(3) 0.000(2) 0.000(2) -0.0063(19)
 C8B 0.045(2) 0.033(2) 0.030(2) 0.0019(19) 0.0055(19) -0.001(2)
 C18B 0.033(2) 0.045(3) 0.027(2) 0.002(2) -0.0014(17) -0.0031(19)
 C18C 0.037(2) 0.043(3) 0.029(2) -0.001(2) -0.0020(18) 0.0004(19)
 C13A 0.042(2) 0.041(3) 0.028(2) 0.000(2) 0.0011(18) -0.002(2)
 C20C 0.041(2) 0.040(3) 0.030(2) -0.007(2) -0.0026(18) 0.0024(19)
 C6A 0.041(2) 0.044(3) 0.027(2) -0.003(2) 0.0028(18) -0.005(2)
 C21A 0.041(2) 0.043(3) 0.041(3) 0.002(2) 0.007(2) -0.002(2)
 C17B 0.046(3) 0.039(3) 0.029(2) -0.005(2) -0.0021(19) 0.001(2)
 C21C 0.045(2) 0.043(3) 0.029(2) -0.004(2) -0.0016(19) -0.005(2)
 C8A 0.044(2) 0.031(2) 0.027(2) -0.0002(18) 0.0042(18) 0.0015(19)
 C8C 0.047(2) 0.031(2) 0.028(2) 0.0014(19) 0.0033(18) 0.0015(19)
 C20B 0.041(2) 0.038(3) 0.028(2) -0.001(2) -0.0006(18) -0.0031(19)
 C4B 0.042(2) 0.033(2) 0.037(3) 0.003(2) -0.0008(19) -0.0042(19)
 C4A 0.043(2) 0.037(3) 0.034(2) -0.001(2) 0.001(2) -0.002(2)
 C15C 0.036(2) 0.039(3) 0.029(2) -0.004(2) -0.0049(18) 0.0036(19)
 C16A 0.045(2) 0.035(3) 0.030(2) 0.005(2) -0.0005(19) 0.0007(19)
 C13C 0.042(2) 0.042(3) 0.031(2) -0.003(2) 0.0013(19) 0.004(2)
 C9A 0.045(2) 0.032(2) 0.025(2) 0.0023(18) 0.0038(18) -0.0023(19)
 C7C 0.047(3) 0.037(2) 0.025(2) -0.0007(19) 0.0007(18) 0.005(2)
 C15A 0.031(2) 0.039(3) 0.032(2) 0.0041(19) -0.0015(18) -0.0010(17)
 C20A 0.047(2) 0.036(2) 0.027(2) 0.0023(19) -0.0004(19) -0.003(2)
 C9B 0.045(2) 0.039(2) 0.027(2) 0.0027(19) 0.0045(18) 0.002(2)
 C18A 0.037(2) 0.039(3) 0.028(2) 0.0030(19) 0.0034(17) -0.0006(19)
 C17C 0.047(3) 0.044(3) 0.032(2) -0.009(2) 0.000(2) 0.002(2)
 C5C 0.045(3) 0.031(2) 0.028(2) 0.0025(18) 0.0038(18) -0.0042(18)
 C11C 0.045(2) 0.037(2) 0.032(2) 0.003(2) 0.0040(19) 0.002(2)
 C11B 0.041(2) 0.038(2) 0.033(2) 0.004(2) 0.0060(19) 0.002(2)
 C19C 0.044(2) 0.036(3) 0.035(2) -0.006(2) -0.0019(19) 0.003(2)
 C9C 0.047(3) 0.040(3) 0.036(3) 0.004(2) 0.005(2) 0.005(2)
 C7B 0.043(2) 0.041(3) 0.032(2) 0.001(2) 0.0104(19) 0.003(2)
 C5B 0.045(2) 0.031(2) 0.028(2) 0.0056(19) 0.0033(18) -0.0032(19)
 C6C 0.043(2) 0.038(2) 0.032(2) 0.000(2) 0.0043(19) 0.003(2)
 C17A 0.048(3) 0.042(3) 0.033(2) 0.007(2) 0.000(2) 0.003(2)
 C11A 0.046(3) 0.033(2) 0.029(2) 0.001(2) 0.0009(19) -0.0014(19)
 C16C 0.048(3) 0.043(3) 0.033(3) -0.006(2) -0.001(2) 0.003(2)
 C10A 0.040(2) 0.036(2) 0.034(2) 0.001(2) 0.0080(19) -0.0023(19)
 C19A 0.039(2) 0.044(3) 0.034(2) 0.003(2) 0.0014(19) -0.003(2)
 C7A 0.041(2) 0.039(3) 0.033(2) 0.001(2) 0.0069(19) -0.005(2)
 C19B 0.041(2) 0.034(2) 0.033(2) -0.001(2) 0.0001(18) -0.0014(19)
 C16B 0.046(2) 0.039(3) 0.031(2) -0.004(2) -0.0030(19) 0.002(2)
 C5A 0.043(2) 0.035(2) 0.030(2) -0.005(2) 0.0012(18) 0.0005(19)
 C10B 0.040(2) 0.037(2) 0.032(2) -0.001(2) 0.0048(19) 0.0015(19)

_geom_special_details
;
 All esds (except the esd in the dihedral angle between two l.s. planes)
 are estimated using the full covariance matrix.  The cell esds are taken
 into account individually in the estimation of esds in distances, angles
 and torsion angles; correlations between esds in cell parameters are only
 used when they are defined by crystal symmetry.  An approximate (isotropic)
 treatment of cell esds is used for estimating esds involving l.s. planes.
;
loop_
  _geom_bond_atom_site_label_1
  _geom_bond_atom_site_label_2
  _geom_bond_distance
  _geom_bond_site_symmetry_2
  _geom_bond_publ_flag
 F2A C4A 1.339(6) . ?
 F24C C21C 1.330(6) . ?
 F1C C4C 1.315(6) . ?
 F2C C4C 1.336(6) . ?
 F24B C21B 1.329(6) . ?
 F22C C21C 1.336(6) . ?
 F3C C4C 1.339(6) . ?
 F23B C21B 1.332(5) . ?
 F23C C21C 1.337(6) . ?
 F2B C4B 1.320(6) . ?
 F24A C21A 1.326(6) . ?
 F3A C4A 1.324(5) . ?
 F1A C4A 1.345(6) . ?
 F22B C21B 1.351(6) . ?
 F1B C4B 1.326(6) . ?
 F3B C4B 1.327(6) . ?
 O14B C13B 1.213(6) . ?
 O14C C13C 1.223(6) . ?
 O12C C11C 1.219(6) . ?
 O12B C11B 1.204(6) . ?
 F22A C21A 1.326(6) . ?
 O12A C11A 1.212(6) . ?
 O14A C13A 1.222(6) . ?
 F23A C21A 1.327(6) . ?
 C21B C18B 1.481(7) . ?
 C6B H6B 0.9500 . ?
 C6B C7B 1.376(7) . ?
 C6B C5B 1.405(7) . ?
 C15B C13B 1.472(7) . ?
 C15B C20B 1.399(7) . ?
 C15B C16B 1.392(6) . ?
 C10C H10C 0.9500 . ?
 C10C C5C 1.390(7) . ?
 C10C C9C 1.375(7) . ?
 C13B C11B 1.541(7) . ?
 C4C C5C 1.503(7) . ?
 C8B C9B 1.380(7) . ?
 C8B C11B 1.490(7) . ?
 C8B C7B 1.393(6) . ?
 C18B C17B 1.396(7) . ?
 C18B C19B 1.388(7) . ?
 C18C C21C 1.485(7) . ?
 C18C C17C 1.395(7) . ?
 C18C C19C 1.388(7) . ?
 C13A C15A 1.478(7) . ?
 C13A C11A 1.544(6) . ?
 C20C H20C 0.9500 . ?
 C20C C15C 1.402(7) . ?
 C20C C19C 1.380(7) . ?
 C6A H6A 0.9500 . ?
 C6A C7A 1.378(7) . ?
 C6A C5A 1.390(7) . ?
 C21A C18A 1.487(7) . ?
 C17B H17B 0.9500 . ?
 C17B C16B 1.375(7) . ?
 C8A C9A 1.383(6) . ?
 C8A C11A 1.471(7) . ?
 C8A C7A 1.411(6) . ?
 C8C C7C 1.390(7) . ?
 C8C C11C 1.480(7) . ?
 C8C C9C 1.398(7) . ?
 C20B H20B 0.9500 . ?
 C20B C19B 1.395(7) . ?
 C4B C5B 1.496(7) . ?
 C4A C5A 1.494(7) . ?
 C15C C13C 1.476(7) . ?
 C15C C16C 1.391(7) . ?
 C16A H16A 0.9500 . ?
 C16A C15A 1.388(7) . ?
 C16A C17A 1.381(7) . ?
 C13C C11C 1.540(6) . ?
 C9A H9A 0.9500 . ?
 C9A C10A 1.408(7) . ?
 C7C H7C 0.9500 . ?
 C7C C6C 1.386(7) . ?
 C15A C20A 1.403(7) . ?
 C20A H20A 0.9500 . ?
 C20A C19A 1.381(7) . ?
 C9B H9B 0.9500 . ?
 C9B C10B 1.387(7) . ?
 C18A C17A 1.413(6) . ?
 C18A C19A 1.382(7) . ?
 C17C H17C 0.9500 . ?
 C17C C16C 1.370(7) . ?
 C5C C6C 1.389(6) . ?
 C19C H19C 0.9500 . ?
 C9C H9C 0.9500 . ?
 C7B H7B 0.9500 . ?
 C5B C10B 1.383(6) . ?
 C6C H6C 0.9500 . ?
 C17A H17A 0.9500 . ?
 C16C H16C 0.9500 . ?
 C10A H10A 0.9500 . ?
 C10A C5A 1.382(6) . ?
 C19A H19A 0.9500 . ?
 C7A H7A 0.9500 . ?
 C19B H19B 0.9500 . ?
 C16B H16B 0.9500 . ?
 C10B H10B 0.9500 . ?

loop_
  _geom_angle_atom_site_label_1
  _geom_angle_atom_site_label_2
  _geom_angle_atom_site_label_3
  _geom_angle
  _geom_angle_site_symmetry_1
  _geom_angle_site_symmetry_3
  _geom_angle_publ_flag
 F24B C21B F23B 106.8(4) . . ?
 F24B C21B F22B 105.8(4) . . ?
 F24B C21B C18B 113.7(4) . . ?
 F23B C21B F22B 104.9(4) . . ?
 F23B C21B C18B 113.3(4) . . ?
 F22B C21B C18B 111.7(4) . . ?
 C7B C6B H6B 120.1 . . ?
 C7B C6B C5B 119.7(4) . . ?
 C5B C6B H6B 120.1 . . ?
 C20B C15B C13B 121.4(4) . . ?
 C16B C15B C13B 119.0(4) . . ?
 C16B C15B C20B 119.5(4) . . ?
 C5C C10C H10C 120.0 . . ?
 C9C C10C H10C 120.0 . . ?
 C9C C10C C5C 119.9(4) . . ?
 O14B C13B C15B 123.8(4) . . ?
 O14B C13B C11B 116.4(4) . . ?
 C15B C13B C11B 119.7(4) . . ?
 F1C C4C F2C 106.3(4) . . ?
 F1C C4C F3C 107.7(4) . . ?
 F1C C4C C5C 113.0(4) . . ?
 F2C C4C F3C 106.0(4) . . ?
 F2C C4C C5C 111.5(4) . . ?
 F3C C4C C5C 111.9(4) . . ?
 C9B C8B C11B 121.8(4) . . ?
 C9B C8B C7B 120.3(4) . . ?
 C7B C8B C11B 118.0(4) . . ?
 C17B C18B C21B 119.0(4) . . ?
 C19B C18B C21B 120.6(4) . . ?
 C19B C18B C17B 120.4(4) . . ?
 C17C C18C C21C 119.9(4) . . ?
 C19C C18C C21C 120.2(4) . . ?
 C19C C18C C17C 120.0(5) . . ?
 O14A C13A C15A 124.3(4) . . ?
 O14A C13A C11A 116.7(4) . . ?
 C15A C13A C11A 118.9(4) . . ?
 C15C C20C H20C 119.8 . . ?
 C19C C20C H20C 119.8 . . ?
 C19C C20C C15C 120.4(4) . . ?
 C7A C6A H6A 119.9 . . ?
 C7A C6A C5A 120.1(4) . . ?
 C5A C6A H6A 119.9 . . ?
 F24A C21A F22A 105.1(4) . . ?
 F24A C21A F23A 105.6(5) . . ?
 F24A C21A C18A 112.9(4) . . ?
 F22A C21A F23A 107.2(5) . . ?
 F22A C21A C18A 112.9(4) . . ?
 F23A C21A C18A 112.5(4) . . ?
 C18B C17B H17B 120.1 . . ?
 C16B C17B C18B 119.8(4) . . ?
 C16B C17B H17B 120.1 . . ?
 F24C C21C F22C 106.1(4) . . ?
 F24C C21C F23C 106.3(4) . . ?
 F24C C21C C18C 112.9(4) . . ?
 F22C C21C F23C 106.0(4) . . ?
 F22C C21C C18C 112.6(4) . . ?
 F23C C21C C18C 112.3(4) . . ?
 C9A C8A C11A 122.7(4) . . ?
 C9A C8A C7A 120.0(4) . . ?
 C7A C8A C11A 117.3(4) . . ?
 C7C C8C C11C 122.2(4) . . ?
 C7C C8C C9C 119.8(4) . . ?
 C9C C8C C11C 118.0(4) . . ?
 C15B C20B H20B 120.0 . . ?
 C19B C20B C15B 120.0(4) . . ?
 C19B C20B H20B 120.0 . . ?
 F2B C4B F1B 106.2(4) . . ?
 F2B C4B F3B 106.2(4) . . ?
 F2B C4B C5B 112.3(4) . . ?
 F1B C4B F3B 106.8(4) . . ?
 F1B C4B C5B 112.3(4) . . ?
 F3B C4B C5B 112.6(4) . . ?
 F2A C4A F1A 105.2(4) . . ?
 F2A C4A C5A 111.5(4) . . ?
 F3A C4A F2A 107.1(4) . . ?
 F3A C4A F1A 106.9(4) . . ?
 F3A C4A C5A 113.4(4) . . ?
 F1A C4A C5A 112.2(4) . . ?
 C20C C15C C13C 121.7(4) . . ?
 C16C C15C C20C 119.0(5) . . ?
 C16C C15C C13C 119.3(4) . . ?
 C15A C16A H16A 119.8 . . ?
 C17A C16A H16A 119.8 . . ?
 C17A C16A C15A 120.4(4) . . ?
 O14C C13C C15C 123.1(4) . . ?
 O14C C13C C11C 116.3(4) . . ?
 C15C C13C C11C 120.6(4) . . ?
 C8A C9A H9A 119.9 . . ?
 C8A C9A C10A 120.1(4) . . ?
 C10A C9A H9A 119.9 . . ?
 C8C C7C H7C 119.9 . . ?
 C6C C7C C8C 120.2(4) . . ?
 C6C C7C H7C 119.9 . . ?
 C16A C15A C13A 121.2(4) . . ?
 C16A C15A C20A 120.4(5) . . ?
 C20A C15A C13A 118.4(4) . . ?
 C15A C20A H20A 120.4 . . ?
 C19A C20A C15A 119.2(5) . . ?
 C19A C20A H20A 120.4 . . ?
 C8B C9B H9B 119.9 . . ?
 C8B C9B C10B 120.2(4) . . ?
 C10B C9B H9B 119.9 . . ?
 C17A C18A C21A 119.1(4) . . ?
 C19A C18A C21A 120.7(4) . . ?
 C19A C18A C17A 120.1(4) . . ?
 C18C C17C H17C 120.0 . . ?
 C16C C17C C18C 120.0(5) . . ?
 C16C C17C H17C 120.0 . . ?
 C10C C5C C4C 119.0(4) . . ?
 C6C C5C C10C 120.6(4) . . ?
 C6C C5C C4C 120.5(4) . . ?
 O12C C11C C8C 124.2(4) . . ?
 O12C C11C C13C 116.1(4) . . ?
 C8C C11C C13C 119.6(4) . . ?
 O12B C11B C13B 117.5(4) . . ?
 O12B C11B C8B 123.8(4) . . ?
 C8B C11B C13B 118.4(4) . . ?
 C18C C19C H19C 120.1 . . ?
 C20C C19C C18C 119.9(5) . . ?
 C20C C19C H19C 120.1 . . ?
 C10C C9C C8C 120.1(5) . . ?
 C10C C9C H9C 120.0 . . ?
 C8C C9C H9C 120.0 . . ?
 C6B C7B C8B 120.0(4) . . ?
 C6B C7B H7B 120.0 . . ?
 C8B C7B H7B 120.0 . . ?
 C6B C5B C4B 119.0(4) . . ?
 C10B C5B C6B 120.0(4) . . ?
 C10B C5B C4B 121.1(4) . . ?
 C7C C6C C5C 119.5(4) . . ?
 C7C C6C H6C 120.3 . . ?
 C5C C6C H6C 120.3 . . ?
 C16A C17A C18A 119.1(5) . . ?
 C16A C17A H17A 120.4 . . ?
 C18A C17A H17A 120.4 . . ?
 O12A C11A C13A 116.3(4) . . ?
 O12A C11A C8A 124.5(4) . . ?
 C8A C11A C13A 119.1(4) . . ?
 C15C C16C H16C 119.6 . . ?
 C17C C16C C15C 120.8(5) . . ?
 C17C C16C H16C 119.6 . . ?
 C9A C10A H10A 120.5 . . ?
 C5A C10A C9A 119.0(4) . . ?
 C5A C10A H10A 120.5 . . ?
 C20A C19A C18A 120.7(4) . . ?
 C20A C19A H19A 119.6 . . ?
 C18A C19A H19A 119.6 . . ?
 C6A C7A C8A 119.6(4) . . ?
 C6A C7A H7A 120.2 . . ?
 C8A C7A H7A 120.2 . . ?
 C18B C19B C20B 119.5(4) . . ?
 C18B C19B H19B 120.2 . . ?
 C20B C19B H19B 120.2 . . ?
 C15B C16B H16B 119.7 . . ?
 C17B C16B C15B 120.6(5) . . ?
 C17B C16B H16B 119.7 . . ?
 C6A C5A C4A 119.0(4) . . ?
 C10A C5A C6A 121.1(4) . . ?
 C10A C5A C4A 119.9(4) . . ?
 C9B C10B H10B 120.1 . . ?
 C5B C10B C9B 119.9(4) . . ?
 C5B C10B H10B 120.1 . . ?

loop_
  _geom_torsion_atom_site_label_1
  _geom_torsion_atom_site_label_2
  _geom_torsion_atom_site_label_3
  _geom_torsion_atom_site_label_4
  _geom_torsion
  _geom_torsion_site_symmetry_1
  _geom_torsion_site_symmetry_2
  _geom_torsion_site_symmetry_3
  _geom_torsion_site_symmetry_4
  _geom_torsion_publ_flag
 F2A C4A C5A C6A -41.1(6) . . . . ?
 F2A C4A C5A C10A 137.6(5) . . . . ?
 F1C C4C C5C C10C 38.2(6) . . . . ?
 F1C C4C C5C C6C -141.8(5) . . . . ?
 F2C C4C C5C C10C -81.4(6) . . . . ?
 F2C C4C C5C C6C 98.6(5) . . . . ?
 F24B C21B C18B C17B 175.2(4) . . . . ?
 F24B C21B C18B C19B -7.0(6) . . . . ?
 F3C C4C C5C C10C 160.0(4) . . . . ?
 F3C C4C C5C C6C -20.0(6) . . . . ?
 F23B C21B C18B C17B 53.0(6) . . . . ?
 F23B C21B C18B C19B -129.2(5) . . . . ?
 F2B C4B C5B C6B -71.8(6) . . . . ?
 F2B C4B C5B C10B 107.6(5) . . . . ?
 F24A C21A C18A C17A 150.0(4) . . . . ?
 F24A C21A C18A C19A -31.7(6) . . . . ?
 F3A C4A C5A C6A -162.0(4) . . . . ?
 F3A C4A C5A C10A 16.7(7) . . . . ?
 F1A C4A C5A C6A 76.7(6) . . . . ?
 F1A C4A C5A C10A -104.7(5) . . . . ?
 F22B C21B C18B C17B -65.2(5) . . . . ?
 F22B C21B C18B C19B 112.6(5) . . . . ?
 F1B C4B C5B C6B 47.9(6) . . . . ?
 F1B C4B C5B C10B -132.8(5) . . . . ?
 F3B C4B C5B C6B 168.5(4) . . . . ?
 F3B C4B C5B C10B -12.1(6) . . . . ?
 O14B C13B C11B O12B 108.1(5) . . . . ?
 O14B C13B C11B C8B -66.2(6) . . . . ?
 O14C C13C C11C O12C 111.6(5) . . . . ?
 O14C C13C C11C C8C -64.6(6) . . . . ?
 F22A C21A C18A C17A 31.0(6) . . . . ?
 F22A C21A C18A C19A -150.7(5) . . . . ?
 O14A C13A C15A C16A -172.5(5) . . . . ?
 O14A C13A C15A C20A 5.1(7) . . . . ?
 O14A C13A C11A O12A -106.8(5) . . . . ?
 O14A C13A C11A C8A 69.5(6) . . . . ?
 F23A C21A C18A C17A -90.5(6) . . . . ?
 F23A C21A C18A C19A 87.8(6) . . . . ?
 C21B C18B C17B C16B 176.6(4) . . . . ?
 C21B C18B C19B C20B -177.2(4) . . . . ?
 C6B C5B C10B C9B 2.1(7) . . . . ?
 C15B C13B C11B O12B -68.0(6) . . . . ?
 C15B C13B C11B C8B 117.7(5) . . . . ?
 C15B C20B C19B C18B 1.1(7) . . . . ?
 C10C C5C C6C C7C 1.1(7) . . . . ?
 C13B C15B C20B C19B 177.7(4) . . . . ?
 C13B C15B C16B C17B -178.3(4) . . . . ?
 C4C C5C C6C C7C -178.9(4) . . . . ?
 C8B C9B C10B C5B -0.8(7) . . . . ?
 C18B C17B C16B C15B 0.0(7) . . . . ?
 C18C C17C C16C C15C -1.1(7) . . . . ?
 C13A C15A C20A C19A -178.5(4) . . . . ?
 C20C C15C C13C O14C -176.8(5) . . . . ?
 C20C C15C C13C C11C -0.6(7) . . . . ?
 C20C C15C C16C C17C 2.3(7) . . . . ?
 C21A C18A C17A C16A 178.9(4) . . . . ?
 C21A C18A C19A C20A -179.5(4) . . . . ?
 C17B C18B C19B C20B 0.7(7) . . . . ?
 C21C C18C C17C C16C 177.9(4) . . . . ?
 C21C C18C C19C C20C -177.6(4) . . . . ?
 C8A C9A C10A C5A 1.7(7) . . . . ?
 C8C C7C C6C C5C -0.1(7) . . . . ?
 C20B C15B C13B O14B 178.7(5) . . . . ?
 C20B C15B C13B C11B -5.4(7) . . . . ?
 C20B C15B C16B C17B 1.7(7) . . . . ?
 C4B C5B C10B C9B -177.3(4) . . . . ?
 C15C C20C C19C C18C 0.4(7) . . . . ?
 C15C C13C C11C O12C -64.8(6) . . . . ?
 C15C C13C C11C C8C 119.0(5) . . . . ?
 C16A C15A C20A C19A -0.9(7) . . . . ?
 C13C C15C C16C C17C -178.8(4) . . . . ?
 C9A C8A C11A O12A -178.3(5) . . . . ?
 C9A C8A C11A C13A 5.8(7) . . . . ?
 C9A C8A C7A C6A -0.4(7) . . . . ?
 C9A C10A C5A C6A -1.8(7) . . . . ?
 C9A C10A C5A C4A 179.6(4) . . . . ?
 C7C C8C C11C O12C -179.8(5) . . . . ?
 C7C C8C C11C C13C -3.9(7) . . . . ?
 C7C C8C C9C C10C 0.5(8) . . . . ?
 C15A C13A C11A O12A 70.3(6) . . . . ?
 C15A C13A C11A C8A -113.4(5) . . . . ?
 C15A C16A C17A C18A -0.2(7) . . . . ?
 C15A C20A C19A C18A 1.4(7) . . . . ?
 C9B C8B C11B O12B 177.2(5) . . . . ?
 C9B C8B C11B C13B -8.9(7) . . . . ?
 C9B C8B C7B C6B 0.3(8) . . . . ?
 C17C C18C C21C F24C 155.7(4) . . . . ?
 C17C C18C C21C F22C 35.5(6) . . . . ?
 C17C C18C C21C F23C -84.1(6) . . . . ?
 C17C C18C C19C C20C 0.8(7) . . . . ?
 C5C C10C C9C C8C 0.5(8) . . . . ?
 C11C C8C C7C C6C -179.6(5) . . . . ?
 C11C C8C C9C C10C 179.5(5) . . . . ?
 C11B C8B C9B C10B 178.8(5) . . . . ?
 C11B C8B C7B C6B -178.9(5) . . . . ?
 C19C C18C C21C F24C -26.0(6) . . . . ?
 C19C C18C C21C F22C -146.2(4) . . . . ?
 C19C C18C C21C F23C 94.3(5) . . . . ?
 C19C C18C C17C C16C -0.4(7) . . . . ?
 C19C C20C C15C C13C 179.2(4) . . . . ?
 C19C C20C C15C C16C -1.9(7) . . . . ?
 C9C C10C C5C C4C 178.7(5) . . . . ?
 C9C C10C C5C C6C -1.3(7) . . . . ?
 C9C C8C C7C C6C -0.7(7) . . . . ?
 C9C C8C C11C O12C 1.3(8) . . . . ?
 C9C C8C C11C C13C 177.1(4) . . . . ?
 C7B C6B C5B C4B 177.3(5) . . . . ?
 C7B C6B C5B C10B -2.1(7) . . . . ?
 C7B C8B C9B C10B -0.4(7) . . . . ?
 C7B C8B C11B O12B -3.7(7) . . . . ?
 C7B C8B C11B C13B 170.2(4) . . . . ?
 C5B C6B C7B C8B 0.9(8) . . . . ?
 C17A C16A C15A C13A 177.9(4) . . . . ?
 C17A C16A C15A C20A 0.3(7) . . . . ?
 C17A C18A C19A C20A -1.3(7) . . . . ?
 C11A C13A C15A C16A 10.6(7) . . . . ?
 C11A C13A C15A C20A -171.8(4) . . . . ?
 C11A C8A C9A C10A 177.0(4) . . . . ?
 C11A C8A C7A C6A -178.1(5) . . . . ?
 C16C C15C C13C O14C 4.3(7) . . . . ?
 C16C C15C C13C C11C -179.5(4) . . . . ?
 C19A C18A C17A C16A 0.7(7) . . . . ?
 C7A C6A C5A C4A 179.4(5) . . . . ?
 C7A C6A C5A C10A 0.8(8) . . . . ?
 C7A C8A C9A C10A -0.6(7) . . . . ?
 C7A C8A C11A O12A -0.7(7) . . . . ?
 C7A C8A C11A C13A -176.6(4) . . . . ?
 C19B C18B C17B C16B -1.2(7) . . . . ?
 C16B C15B C13B O14B -1.3(7) . . . . ?
 C16B C15B C13B C11B 174.6(4) . . . . ?
 C16B C15B C20B C19B -2.3(7) . . . . ?
 C5A C6A C7A C8A 0.3(7) . . . . ?

_shelx_res_file
;
TITL 20230320_synergy_syuku_higashibashi1_auto_a.res in Pca2(1)
    20230320_synergy_syuku_higashibashi1_auto.res
    created by SHELXL-2018/3 at 15:24:16 on 08-Apr-2023
REM Old TITL 20230320_synergy_syuku_higashibashi1_auto in Pbcm
REM SHELXT solution in Pca2(1)
REM R1 0.134, Rweak 0.005, Alpha 0.002, Orientation a'=b, b'=a, c'=-c
REM Flack x = 0.104 ( 0.051 ) from Parsons' quotients
REM Formula found by SHELXT: C48 O14A F23A
CELL 1.54184 21.2933 7.2637 26.9079 90 90 90
ZERR 4 0.0004 0.0002 0.0005 0 0 0
LATT -1
SYMM -X,-Y,0.5+Z
SYMM 0.5+X,-Y,+Z
SYMM 0.5-X,+Y,0.5+Z
SFAC C H F O
UNIT 192 96 72 24

L.S. 30
PLAN  5
SIZE 0.006 0.017 0.022
TEMP -150
CONF
LIST 6
MORE -1
BOND $H
fmap 2
acta
REM <olex2.extras>
REM <HklSrc "%.\\20230320_synergy_syuku_higashibashi1_auto.hkl">
REM </olex2.extras>

WGHT    0.097600    0.473800
FVAR       0.17554
F2A   3    0.681071    1.233128    0.285225    11.00000    0.06232    0.05435 =
         0.03951    0.01330   -0.00980   -0.00491
F24C  3    0.468832   -0.398940    0.675941    11.00000    0.08866    0.03806 =
         0.04114   -0.00086    0.00077   -0.01467
F1C   3    0.339072    0.186924    0.278066    11.00000    0.07641    0.05885 =
         0.03947   -0.01670   -0.00893    0.00460
F2C   3    0.352550    0.475085    0.285069    11.00000    0.06992    0.06155 =
         0.04936    0.02355   -0.01668   -0.01573
F24B  3    0.645132   -0.033644    0.677499    11.00000    0.10106    0.03550 =
         0.03560    0.00318    0.00744   -0.00460
F22C  3    0.440353   -0.178125    0.722954    11.00000    0.06860    0.05971 =
         0.03956    0.00445    0.01814    0.00633
F3C   3    0.278501    0.344351    0.325382    11.00000    0.04194    0.09222 =
         0.04277   -0.00462   -0.00257    0.00374
F23B  3    0.594540    0.170598    0.718244    11.00000    0.05491    0.06549 =
         0.04041    0.00726    0.01424   -0.00129
F23C  3    0.537822   -0.234189    0.712391    11.00000    0.05041    0.06843 =
         0.05350    0.02585   -0.01541   -0.01283
F2B   3    0.526588    0.834574    0.282683    11.00000    0.07773    0.07307 =
         0.05394    0.03016   -0.02333   -0.02665
F24A  3    0.773586    1.524379    0.723079    11.00000    0.09789    0.04954 =
         0.04244   -0.00321    0.02767   -0.00890
F3A   3    0.616290    1.077340    0.329216    11.00000    0.03934    0.09329 =
         0.04441   -0.00231   -0.00033   -0.00747
F1A   3    0.685740    0.939980    0.284996    11.00000    0.07511    0.05531 =
         0.04990   -0.02166   -0.01402    0.00975
F22B  3    0.694403    0.170936    0.719179    11.00000    0.05282    0.07218 =
         0.04302    0.01800   -0.01286   -0.01496
F1B   3    0.506834    0.549776    0.276982    11.00000    0.08500    0.06363 =
         0.04776   -0.02675   -0.01440    0.01198
F3B   3    0.449740    0.722372    0.322317    11.00000    0.04543    0.09758 =
         0.03957   -0.00632   -0.00068    0.00909
O14B  4    0.657409    0.803828    0.528379    11.00000    0.07073    0.03492 =
         0.03866    0.00017    0.00259    0.00332
O14C  4    0.490712    0.443333    0.530448    11.00000    0.07433    0.04238 =
         0.03477   -0.00064   -0.00155    0.00421
O12C  4    0.562712    0.143454    0.465690    11.00000    0.04922    0.05984 =
         0.03663    0.00069    0.00287    0.01270
O12B  4    0.730136    0.503810    0.465648    11.00000    0.04861    0.05372 =
         0.03788    0.00870    0.00400    0.01083
F22A  3    0.779143    1.740238    0.671062    11.00000    0.12650    0.04175 =
         0.05588    0.00246    0.01172    0.02346
O12A  4    0.906173    1.185044    0.468810    11.00000    0.04147    0.06332 =
         0.03346    0.00268    0.00120   -0.00423
O14A  4    0.831112    0.897004    0.533611    11.00000    0.08149    0.03329 =
         0.03806    0.00598    0.00188   -0.00168
F23A  3    0.862444    1.635845    0.705113    11.00000    0.05172    0.12681 =
         0.09555   -0.07227    0.00205   -0.01282
C21B  1    0.644365    0.144094    0.689175    11.00000    0.03770    0.04067 =
         0.03104   -0.00395    0.00349   -0.00842
C6B   1    0.611374    0.583326    0.342996    11.00000    0.04702    0.04068 =
         0.03004   -0.00223    0.00825    0.00476
AFIX  43
H6B   2    0.624328    0.555265    0.310071    11.00000   -1.20000
AFIX   0
C15B  1    0.654954    0.507333    0.565251    11.00000    0.03496    0.03819 =
         0.02807   -0.00294   -0.00107    0.00371

C10C  1    0.440097    0.212571    0.344629    11.00000    0.04690    0.04064 =
         0.03026   -0.00334    0.00260    0.00163
AFIX  43
H10C  2    0.451247    0.174807    0.312000    11.00000   -1.20000
AFIX   0

C13B  1    0.661368    0.638073    0.523746    11.00000    0.04114    0.03515 =
         0.03198    0.00362    0.00190    0.00457
C4C   1    0.337978    0.322726    0.310374    11.00000    0.04113    0.03374 =
         0.03737    0.00030   -0.00033   -0.00630
C8B   1    0.632393    0.594912    0.430483    11.00000    0.04473    0.03328 =
         0.02996    0.00192    0.00553   -0.00081
C18B  1    0.645868    0.267804    0.645462    11.00000    0.03348    0.04526 =
         0.02687    0.00217   -0.00138   -0.00306
C18C  1    0.483998   -0.099022    0.645669    11.00000    0.03737    0.04290 =
         0.02899   -0.00112   -0.00195    0.00042
C13A  1    0.836189    1.063048    0.527631    11.00000    0.04199    0.04120 =
         0.02758   -0.00021    0.00106   -0.00150
C20C  1    0.500315   -0.044905    0.558801    11.00000    0.04077    0.04022 =
         0.03006   -0.00717   -0.00261    0.00236
AFIX  43
H20C  2    0.508809   -0.090512    0.526401    11.00000   -1.20000
AFIX   0

C6A   1    0.782041    1.153635    0.348130    11.00000    0.04098    0.04355 =
         0.02745   -0.00259    0.00278   -0.00466
AFIX  43
H6A   2    0.794287    1.188359    0.315500    11.00000   -1.20000
AFIX   0
C21A  1    0.807721    1.587161    0.685502    11.00000    0.04098    0.04279 =
         0.04083    0.00239    0.00667   -0.00178

C17B  1    0.640402    0.457396    0.652813    11.00000    0.04638    0.03905 =
         0.02933   -0.00519   -0.00207    0.00059
AFIX  43
H17B  2    0.633563    0.504909    0.685258    11.00000   -1.20000
AFIX   0

C21C  1    0.482683   -0.226875    0.688740    11.00000    0.04465    0.04254 =
         0.02851   -0.00380   -0.00158   -0.00506
C8A   1    0.806244    1.110586    0.434859    11.00000    0.04361    0.03101 =
         0.02657   -0.00015    0.00420    0.00154
C8C   1    0.464881    0.241993    0.431356    11.00000    0.04747    0.03148 =
         0.02828    0.00137    0.00330    0.00148
C20B  1    0.658717    0.317170    0.557679    11.00000    0.04050    0.03847 =
         0.02817   -0.00110   -0.00057   -0.00305
AFIX  43
H20B  2    0.664031    0.269699    0.525051    11.00000   -1.20000
AFIX   0
C4B   1    0.508553    0.689602    0.308615    11.00000    0.04229    0.03342 =
         0.03678    0.00274   -0.00076   -0.00416

C4A   1    0.675651    1.085674    0.314769    11.00000    0.04346    0.03735 =
         0.03428   -0.00105    0.00148   -0.00202
C15C  1    0.491411    0.144319    0.566151    11.00000    0.03636    0.03922 =
         0.02918   -0.00404   -0.00494    0.00358
C16A  1    0.829410    1.387969    0.557509    11.00000    0.04546    0.03529 =
         0.02992    0.00456   -0.00046    0.00067
AFIX  43
H16A  2    0.834061    1.429354    0.524220    11.00000   -1.20000
AFIX   0

C13C  1    0.495642    0.276973    0.524755    11.00000    0.04180    0.04190 =
         0.03065   -0.00281    0.00134    0.00379
C9A   1    0.745577    1.050734    0.443480    11.00000    0.04484    0.03163 =
         0.02468    0.00231    0.00383   -0.00234
AFIX  43
H9A   2    0.733326    1.014100    0.475956    11.00000   -1.20000
AFIX   0

C7C   1    0.406293    0.319903    0.440012    11.00000    0.04731    0.03723 =
         0.02491   -0.00066    0.00066    0.00473
AFIX  43
H7C   2    0.394777    0.355661    0.472726    11.00000   -1.20000
AFIX   0

C15A  1    0.830299    1.200705    0.567809    11.00000    0.03109    0.03881 =
         0.03159    0.00412   -0.00151   -0.00099
C20A  1    0.823169    1.137653    0.616786    11.00000    0.04674    0.03558 =
         0.02712    0.00225   -0.00041   -0.00259
AFIX  43
H20A  2    0.823177    1.009459    0.623782    11.00000   -1.20000
AFIX   0

C9B   1    0.572520    0.659880    0.439275    11.00000    0.04485    0.03899 =
         0.02675    0.00268    0.00450    0.00192
AFIX  43
H9B   2    0.559411    0.685500    0.472306    11.00000   -1.20000
AFIX   0

C18A  1    0.814748    1.450806    0.644675    11.00000    0.03653    0.03859 =
         0.02820    0.00298    0.00337   -0.00059
C17C  1    0.473941    0.088844    0.653025    11.00000    0.04703    0.04435 =
         0.03152   -0.00936   -0.00020    0.00175
AFIX  43
H17C  2    0.464889    0.134217    0.685354    11.00000   -1.20000
AFIX   0
C5C   1    0.381915    0.293163    0.353375    11.00000    0.04526    0.03089 =
         0.02792    0.00245    0.00381   -0.00422
C11C  1    0.510815    0.210789    0.471745    11.00000    0.04453    0.03689 =
         0.03166    0.00273    0.00402    0.00200

C11B  1    0.678308    0.566509    0.471537    11.00000    0.04064    0.03763 =
         0.03258    0.00439    0.00602    0.00236
C19C  1    0.496812   -0.165303    0.598357    11.00000    0.04390    0.03553 =
         0.03479   -0.00584   -0.00187    0.00300
AFIX  43
H19C  2    0.503159   -0.293356    0.593225    11.00000   -1.20000
AFIX   0
C9C   1    0.481466    0.187610    0.383266    11.00000    0.04747    0.04008 =
         0.03557    0.00382    0.00503    0.00540
AFIX  43
H9C   2    0.521355    0.133369    0.377291    11.00000   -1.20000
AFIX   0

C7B   1    0.651836    0.556065    0.382193    11.00000    0.04305    0.04113 =
         0.03223    0.00117    0.01044    0.00341
AFIX  43
H7B   2    0.693023    0.510755    0.376311    11.00000   -1.20000
AFIX   0
C5B   1    0.550835    0.652823    0.351873    11.00000    0.04539    0.03061 =
         0.02801    0.00563    0.00327   -0.00322

C6C   1    0.364613    0.345603    0.401076    11.00000    0.04350    0.03831 =
         0.03219    0.00038    0.00433    0.00347
AFIX  43
H6C   2    0.324523    0.398674    0.406969    11.00000   -1.20000
AFIX   0

C17A  1    0.821805    1.514508    0.595361    11.00000    0.04750    0.04197 =
         0.03267    0.00718    0.00030    0.00295
AFIX  43
H17A  2    0.821324    1.642671    0.588334    11.00000   -1.20000
AFIX   0
C11A  1    0.853045    1.129243    0.474747    11.00000    0.04603    0.03276 =
         0.02899    0.00066    0.00088   -0.00139

C16C  1    0.477129    0.207816    0.613599    11.00000    0.04812    0.04304 =
         0.03344   -0.00627   -0.00119    0.00348
AFIX  43
H16C  2    0.469492    0.335265    0.618726    11.00000   -1.20000
AFIX   0

C10A  1    0.701913    1.043966    0.404222    11.00000    0.03982    0.03581 =
         0.03375    0.00139    0.00802   -0.00234
AFIX  43
H10A  2    0.659858    1.006138    0.410109    11.00000   -1.20000
AFIX   0
C19A  1    0.816140    1.264201    0.654703    11.00000    0.03856    0.04427 =
         0.03371    0.00281    0.00140   -0.00333
AFIX  43
H19A  2    0.812222    1.222544    0.688026    11.00000   -1.20000
AFIX   0
C7A   1    0.824682    1.163328    0.386547    11.00000    0.04147    0.03931 =
         0.03321    0.00136    0.00691   -0.00452
AFIX  43
H7A   2    0.866255    1.205274    0.380546    11.00000   -1.20000
AFIX   0

C19B  1    0.654670    0.197176    0.598036    11.00000    0.04140    0.03357 =
         0.03312   -0.00052    0.00006   -0.00138
AFIX  43
H19B  2    0.657915    0.068027    0.593093    11.00000   -1.20000
AFIX   0
C16B  1    0.644945    0.575184    0.612963    11.00000    0.04648    0.03924 =
         0.03083   -0.00388   -0.00301    0.00184
AFIX  43
H16B  2    0.641213    0.704141    0.618056    11.00000   -1.20000
AFIX   0

C5A   1    0.721140    1.093156    0.357014    11.00000    0.04320    0.03484 =
         0.03026   -0.00518    0.00115    0.00048
C10B  1    0.531439    0.687858    0.400004    11.00000    0.03967    0.03734 =
         0.03194   -0.00114    0.00482    0.00150
AFIX  43
H10B  2    0.490046    0.731014    0.406153    11.00000   -1.20000
AFIX   0
HKLF 4


REM  20230320_synergy_syuku_higashibashi1_auto_a.res in Pca2(1)
REM wR2 = 0.1527, GooF = S = 1.073, Restrained GooF = 1.073 for all data
REM R1 = 0.0565 for 5904 Fo > 4sig(Fo) and 0.0722 for all 7478 data
REM 649 parameters refined using 1 restraints

END

WGHT      0.0976      0.4738

REM Highest difference peak  0.574,  deepest hole -0.267,  1-sigma level  0.078
Q1    1   0.6809  1.4276  0.2802  11.00000  0.05    0.57
Q2    1   0.7659  1.8053  0.7201  11.00000  0.05    0.52
Q3    1   0.6143  0.3193  0.3225  11.00000  0.05    0.52
Q4    1   0.4483  0.9340  0.3307  11.00000  0.05    0.48
Q5    1   0.3499 -0.0563  0.2809  11.00000  0.05    0.47
;
_shelx_res_checksum                22271
_shelx_hkl_file
;
   0   0   2  469.06   12.72
   0   0   3    0.00    0.21
   0   0   4    8.59    0.39
   0   0   5    0.06    0.35
   0   0   6  659.90   17.91
   0   0   7   -0.29    0.44
   0   0   8 2448.28   66.36
   0   0   9    0.17    0.50
   0   0  10    1.01    0.52
   0   0  11   -0.02    0.51
   0   0  12 1071.66   29.12
   0   0  13   -0.03    0.54
   0   0  14    1.14    0.56
   0   0  15   -0.19    0.55
   0   0  16 1463.60   39.79
   0   0  17    0.12    0.62
   0   0 -17   -0.47    0.61
   0   0  18  280.37    7.70
   0   0  18  288.91    7.73
   0   0 -18  263.60    7.71
   0   0  19   -0.57    0.69
   0   0 -19    0.50    0.65
   0   0 -20  461.25   12.72
   0   0 -21   -0.41    0.73
   0   0 -21    0.67    0.70
   0   0 -22   56.85    1.93
   0   0 -22   58.69    1.95
   0   0 -23    0.61    0.74
   0   0 -23   -0.02    0.75
   0   0 -24  504.66   14.00
   0   0 -24  509.56   14.03
   0   0 -25   -0.09    0.78
   0   0 -25    0.31    0.81
   0   0 -26   18.30    1.05
   0   0 -26   18.06    1.07
   0   0 -27    0.07    0.76
   0   0 -27   -0.52    0.80
   0   0 -28  192.44    5.57
   0   0 -28  199.50    5.60
   0   0 -29   -0.49    0.69
   0   0 -29   -0.52    0.71
   0   0 -30   14.96    0.84
   0   0 -30   16.71    0.89
   0   0 -31   -0.46    0.55
   0   0 -31   -0.06    0.59
   0   0 -32  220.42    6.53
   0   0 -32  264.91    6.60
   1   0   0    0.25    0.08
  -1   0   1    0.08    0.08
  -1   0   2   -0.01    0.18
   1   0   3    0.00    0.24
  -1   0   3    0.00    0.24
  -1   0   4   -0.01    0.30
   1   0   4   -0.14    0.29
   1   0   5   -0.02    0.37
  -1   0   5    0.19    0.36
   1   0   6    0.04    0.39
  -1   0   6    0.26    0.41
  -1   0   7   -0.21    0.42
   1   0   7    0.48    0.43
  -1   0   8    0.01    0.45
   1   0   8    0.10    0.46
  -1   0   9   -0.23    0.48
   1   0   9    0.22    0.49
   1   0  10    0.26    0.49
  -1   0  10    0.07    0.49
  -1   0  11    0.34    0.51
   1   0  11    0.23    0.51
   1   0  12   -0.10    0.53
  -1   0  12    0.08    0.53
   1   0  13    0.22    0.53
  -1   0  13    0.35    0.54
   1   0  14    0.09    0.55
  -1   0  14    0.40    0.55
  -1   0  15   -0.14    0.55
   1   0  15    0.98    0.56
  -1   0  16   -0.03    0.59
  -1   0  17    0.16    0.61
   1   0  17   -0.25    0.65
   1   0 -17    0.10    0.60
  -1   0 -17   -0.26    0.61
  -1   0  18   -0.39    0.62
   1   0  18   -0.11    0.69
  -1   0 -18   -0.65    0.66
   1   0 -18   -0.12    0.64
  -1   0  19    0.35    0.66
   1   0 -19    1.19    0.66
   1   0  19    0.94    0.73
   1   0 -19    0.16    0.66
  -1   0 -19   -0.18    0.66
   1   0 -20    0.10    0.69
   1   0  20    0.99    0.74
   1   0 -20    0.46    0.68
  -1   0 -20    0.13    0.68
   1   0 -21    0.52    0.72
  -1   0 -21   -0.39    0.73
   1   0 -21    0.44    0.70
  -1   0 -22   -0.06    0.77
   1   0 -22    0.34    0.76
   1   0 -22    0.05    0.74
  -1   0 -23    0.76    0.77
   1   0 -23   -0.03    0.77
  -1   0 -23    0.44    0.75
   1   0 -23   -0.90    0.73
  -1   0 -24   -0.26    0.79
   1   0 -24    1.71    0.80
   1   0 -24    1.34    0.77
  -1   0 -24   -0.40    0.76
   1   0 -25    0.84    0.80
  -1   0 -25    0.54    0.79
   1   0 -25   -0.50    0.81
  -1   0 -25    0.24    0.81
   1   0 -26   -0.43    0.80
  -1   0 -26    0.91    0.77
   1   0 -26    0.10    0.81
  -1   0 -26    0.95    0.82
   1   0 -27    0.50    0.77
  -1   0 -27    0.26    0.76
  -1   0 -27    0.15    0.78
   1   0 -27   -0.07    0.79
   1   0 -28   -0.52    0.75
  -1   0 -28   -0.52    0.73
   1   0 -28   -0.12    0.77
  -1   0 -28    0.02    0.75
   1   0 -29    0.06    0.68
  -1   0 -29    0.69    0.69
  -1   0 -29   -0.13    0.69
   1   0 -29   -0.06    0.72
  -1   0 -30    0.56    0.63
   1   0 -30    0.45    0.63
  -1   0 -30    0.12    0.64
   1   0 -30   -0.05    0.65
  -1   0 -31   -0.30    0.54
   1   0 -31   -0.59    0.56
  -1   0 -31   -0.20    0.58
   1   0 -31    0.92    0.57
  -1   0 -32    0.39    0.45
   1   0 -32    0.63    0.50
  -1   0 -32    0.38    0.50
  -1   0 -33    0.51    0.39
   2   0   0    2.04    0.18
  -2   0  -1    2.86    0.15
  -2   0   1    2.95    0.17
   2   0  -1    3.40    0.21
  -2   0   2    4.03    0.22
  -2   0   3    5.22    0.28
  -2   0   4    4.29    0.36
  -2   0   5   10.51    0.50
  -2   0   6    6.25    0.47
  -2   0   7    6.25    0.51
  -2   0   8    3.95    0.51
  -2   0   9    1.68    0.49
   2   0   9    1.60    0.48
  -2   0  10    2.95    0.51
  -2   0  11   10.17    0.62
  -2   0  12    2.95    0.55
  -2   0  13    3.01    0.55
  -2   0  14   12.75    0.71
  -2   0  15    2.61    0.57
   2   0 -16   12.73    0.74
  -2   0  16   12.93    0.75
  -2   0  17    1.79    0.62
   2   0 -17    2.88    0.61
   2   0  17    1.86    0.69
  -2   0 -17    0.95    0.64
   2   0 -17    2.35    0.64
  -2   0  18   10.36    0.75
   2   0 -18   10.10    0.75
   2   0  18   10.24    0.83
  -2   0 -18    9.37    0.77
   2   0 -18    9.34    0.77
  -2   0  19   13.73    0.82
   2   0 -19   12.21    0.83
   2   0  19   13.67    0.90
  -2   0 -19   11.28    0.84
   2   0 -19   11.96    0.82
  -2   0  20    1.48    0.69
   2   0 -20    2.08    0.70
   2   0  20    1.06    0.76
  -2   0 -20    1.79    0.71
   2   0 -20    2.03    0.71
  -2   0  21    9.24    0.81
   2   0 -21    9.20    0.83
   2   0  21    7.95    0.86
  -2   0 -21    8.24    0.83
   2   0 -21    8.10    0.83
  -2   0 -22    4.78    0.80
   2   0 -22    6.33    0.81
   2   0 -22    5.23    0.79
  -2   0 -23   30.45    1.29
   2   0 -23   30.00    1.29
   2   0 -23   29.49    1.31
  -2   0 -24    7.65    0.89
   2   0 -24    9.65    0.91
   2   0 -24    8.62    0.91
  -2   0 -24    8.07    0.91
   2   0 -25    3.69    0.84
  -2   0 -25    3.94    0.80
   2   0 -25    4.83    0.85
  -2   0 -25    5.60    0.88
   2   0 -26    3.18    0.82
  -2   0 -26    4.42    0.81
   2   0 -26    4.96    0.85
  -2   0 -26    5.04    0.86
  -2   0 -27    5.93    0.81
   2   0 -27    6.70    0.84
   2   0 -27    7.10    0.88
  -2   0 -27    6.24    0.82
  -2   0 -28    1.56    0.73
   2   0 -28    0.99    0.75
  -2   0 -28    0.86    0.75
   2   0 -28    1.35    0.76
  -2   0 -29    1.78    0.69
   2   0 -29    1.39    0.68
  -2   0 -29    1.43    0.71
   2   0 -29    2.74    0.74
  -2   0 -30    3.82    0.66
   2   0 -30    4.04    0.68
  -2   0 -30    2.96    0.67
   2   0 -30    2.92    0.67
   2   0 -31    5.31    0.61
  -2   0 -31    5.16    0.59
  -2   0 -31    6.26    0.64
   2   0 -31    6.00    0.63
  -2   0 -32    3.81    0.46
  -2   0 -32    3.94    0.53
  -2   0 -33    0.54    0.38
   3   0   0    0.10    0.25
   3   0  -1   -0.15    0.26
  -3   0  -1    0.05    0.18
  -3   0   1    0.07    0.20
  -3   0   2    0.41    0.25
  -3   0   3    0.03    0.29
  -3   0   4    0.19    0.31
  -3   0   5    0.13    0.42
  -3   0   6   -0.36    0.44
  -3   0   7    0.33    0.47
  -3   0   8    0.17    0.49
  -3   0   9    0.12    0.50
  -3   0  10    0.00    0.51
  -3   0  11    0.47    0.51
  -3   0  12   -0.27    0.52
  -3   0  13   -0.34    0.52
  -3   0  14    0.70    0.56
  -3   0  15   -0.39    0.58
   3   0  16   -0.07    0.69
   3   0 -16   -0.07    0.59
  -3   0 -16    0.02    0.62
  -3   0  16   -0.05    0.59
   3   0 -16   -0.09    0.57
  -3   0 -16   -0.11    0.70
  -3   0  17    0.42    0.63
   3   0 -17    0.35    0.59
   3   0  17    0.32    0.71
   3   0 -17    0.83    0.62
  -3   0 -17   -0.12    0.61
  -3   0  18    0.95    0.64
   3   0 -18    0.53    0.62
   3   0  18   -0.49    0.76
   3   0 -18    0.30    0.65
  -3   0 -18   -0.35    0.67
  -3   0  19    0.77    0.67
   3   0 -19    0.54    0.65
   3   0  19    0.66    0.76
   3   0 -19    0.14    0.69
  -3   0 -19    0.48    0.68
  -3   0  20    0.01    0.67
   3   0 -20    0.37    0.68
   3   0  20    0.36    0.79
  -3   0 -20    0.15    0.71
   3   0 -20    0.21    0.72
  -3   0  21    0.68    0.69
   3   0 -21    0.71    0.70
   3   0  21    0.66    0.82
  -3   0 -21    0.69    0.73
   3   0 -21    0.78    0.75
  -3   0  22    0.82    0.71
   3   0 -22    1.06    0.72
   3   0  22   -0.23    0.84
   3   0 -22    1.21    0.80
  -3   0 -22    0.19    0.76
   3   0 -23    1.92    0.81
  -3   0 -23    0.70    0.78
   3   0 -23    0.59    0.80
  -3   0 -24    0.49    0.78
   3   0 -24    1.00    0.81
   3   0 -24    1.05    0.79
   3   0 -25    0.67    0.80
  -3   0 -25    2.20    0.77
   3   0 -25    0.28    0.80
  -3   0 -25    0.61    0.82
   3   0 -26   -0.59    0.79
  -3   0 -26    1.25    0.77
   3   0 -26   -0.25    0.81
  -3   0 -26   -0.27    0.80
  -3   0 -27   -0.49    0.76
   3   0 -27   -0.25    0.76
   3   0 -27   -1.23    0.79
  -3   0 -27    0.76    0.78
   3   0 -28    0.25    0.72
  -3   0 -28    0.38    0.72
   3   0 -28    0.47    0.75
  -3   0 -28    0.91    0.73
  -3   0 -29    0.09    0.65
   3   0 -29    0.33    0.69
  -3   0 -29    0.50    0.70
   3   0 -29   -0.66    0.69
   3   0 -30   -1.00    0.63
  -3   0 -30   -0.23    0.59
  -3   0 -30    0.54    0.62
   3   0 -30    0.40    0.62
  -3   0 -31    0.85    0.52
  -3   0 -31   -0.19    0.57
  -3   0 -32   -0.22    0.41
  -3   0 -32   -0.38    0.49
  -3   0 -33    0.12    0.35
  -4   0   0    0.75    0.25
   4   0  -1    0.21    0.33
  -4   0  -1    0.27    0.23
  -4   0   1    0.25    0.25
  -4   0  -2   16.19    0.53
   4   0  -2   16.71    0.59
  -4   0   3    7.32    0.37
  -4   0   4   15.50    0.55
  -4   0   5    5.04    0.41
  -4   0   6    7.33    0.53
  -4   0   7   13.33    0.63
  -4   0   8    0.69    0.50
  -4   0   9    8.37    0.58
  -4   0  10   12.90    0.67
  -4   0  11   26.48    0.96
  -4   0  12    6.68    0.58
  -4   0  13   18.94    0.82
  -4   0  14   34.13    1.18
   4   0 -15    0.85    0.56
  -4   0  15    1.32    0.57
   4   0  16    3.03    0.72
   4   0 -16    2.31    0.60
  -4   0 -16    1.64    0.61
  -4   0  16    2.58    0.61
   4   0 -16    2.19    0.60
  -4   0 -16    2.49    0.68
   4   0  17    5.59    0.80
  -4   0 -17    4.60    0.69
   4   0 -17    5.30    0.68
  -4   0  17    5.98    0.67
   4   0 -17    4.30    0.65
  -4   0 -17    5.14    0.76
  -4   0  18    4.20    0.67
   4   0 -18    4.25    0.67
   4   0  18    5.02    0.82
  -4   0 -18    4.08    0.73
   4   0 -18    3.25    0.69
  -4   0  19   31.87    1.19
   4   0 -19   28.60    1.20
   4   0  19   30.50    1.30
   4   0 -19   27.52    1.21
  -4   0 -19   29.05    1.22
  -4   0  20   16.46    0.93
   4   0 -20   15.52    0.93
   4   0  20   17.91    1.05
  -4   0 -20   15.63    0.96
   4   0 -20   15.08    0.96
  -4   0  21    1.04    0.71
   4   0 -21    0.59    0.74
   4   0  21    1.63    0.87
  -4   0 -21    0.91    0.77
   4   0 -21    1.45    0.77
  -4   0  22   28.24    1.20
   4   0 -22   27.05    1.23
   4   0  22   26.78    1.29
  -4   0 -22   26.45    1.23
   4   0 -22   26.56    1.25
  -4   0  23   21.79    1.08
   4   0 -23   21.00    1.13
   4   0  23   20.86    1.19
   4   0 -23   21.65    1.14
  -4   0 -23   21.70    1.11
  -4   0 -24    0.36    0.78
   4   0 -24    0.47    0.80
   4   0 -24    0.36    0.80
  -4   0 -25   15.87    1.00
   4   0 -25   14.20    1.02
   4   0 -25   16.93    1.05
   4   0 -26    0.02    0.81
  -4   0 -26    1.04    0.75
   4   0 -26   -0.25    0.80
  -4   0 -26    1.06    0.81
   4   0 -27    0.55    0.78
  -4   0 -27    1.08    0.72
   4   0 -27    0.67    0.78
  -4   0 -27    0.75    0.79
   4   0 -28    0.45    0.72
  -4   0 -28    0.65    0.70
  -4   0 -28    0.63    0.73
   4   0 -28    0.89    0.74
   4   0 -29   -0.45    0.69
  -4   0 -29    0.65    0.65
   4   0 -29    0.64    0.67
  -4   0 -29    0.99    0.68
  -4   0 -30    0.20    0.58
   4   0 -30   -0.59    0.61
  -4   0 -30    0.36    0.60
  -4   0 -31    1.46    0.52
  -4   0 -31    0.33    0.55
  -4   0 -32    0.48    0.39
  -4   0 -32    1.17    0.46
  -4   0 -33    0.39    0.34
  -5   0   0   -0.01    0.28
   5   0  -1    0.08    0.35
  -5   0   1   -0.01    0.28
   5   0  -2    0.20    0.37
  -5   0  -2    0.21    0.27
   5   0  -3    0.35    0.38
  -5   0   3    0.04    0.32
  -5   0  -3   -0.32    0.32
  -5   0   4    0.14    0.37
  -5   0  -4    0.24    0.35
  -5   0   5    0.07    0.39
  -5   0   6    0.15    0.39
  -5   0   7   -0.53    0.50
  -5   0   8   -0.22    0.52
  -5   0   9    0.05    0.51
  -5   0  10    0.08    0.52
  -5   0  11    0.43    0.53
  -5   0  12    0.34    0.53
  -5   0  13   -0.20    0.54
  -5   0  14    0.44    0.55
  -5   0 -15    0.33    0.60
  -5   0  15   -0.31    0.58
   5   0 -15   -0.68    0.56
   5   0  15    0.18    0.72
   5   0  16    0.33    0.73
  -5   0 -16    0.13    0.65
   5   0 -16    0.28    0.62
  -5   0  16    0.24    0.59
   5   0 -16    0.20    0.58
  -5   0 -16   -0.46    0.68
   5   0  17   -0.03    0.76
  -5   0 -17    0.81    0.69
   5   0 -17   -0.53    0.68
  -5   0  17    0.19    0.60
   5   0 -17    0.74    0.62
  -5   0 -17   -1.12    0.72
   5   0  18   -0.10    0.80
  -5   0 -18   -0.03    0.70
   5   0 -18   -0.32    0.69
  -5   0  18   -0.08    0.65
   5   0 -18    0.28    0.65
  -5   0 -18    0.04    0.75
  -5   0  19    0.27    0.67
   5   0 -19    0.93    0.67
   5   0  19    0.65    0.85
  -5   0 -19    0.44    0.72
   5   0 -19   -0.41    0.71
  -5   0  20   -0.32    0.71
   5   0 -20   -0.20    0.68
   5   0  20    0.96    0.87
  -5   0 -20    0.09    0.73
   5   0 -20   -0.22    0.76
  -5   0  21    0.08    0.72
   5   0 -21   -0.91    0.76
   5   0  21    0.39    0.88
   5   0 -21    1.23    0.80
  -5   0 -21    0.70    0.77
  -5   0  22    0.21    0.71
   5   0 -22    0.76    0.74
   5   0  22   -1.37    0.92
   5   0 -22   -0.49    0.82
  -5   0 -22   -0.32    0.79
  -5   0  23    0.39    0.74
   5   0 -23    0.12    0.73
   5   0  23   -0.32    0.89
   5   0 -23    0.81    0.84
  -5   0 -23   -0.05    0.77
   5   0 -24    0.87    0.82
  -5   0 -24    0.98    0.79
  -5   0  24    0.45    0.74
   5   0 -24    0.68    0.80
   5   0 -25   -0.48    0.81
  -5   0 -25    0.20    0.76
   5   0 -25    1.33    0.83
  -5   0 -26    0.44    0.75
   5   0 -26    0.64    0.81
   5   0 -26   -0.91    0.81
  -5   0 -26    0.12    0.79
   5   0 -27   -0.49    0.75
  -5   0 -27   -0.98    0.72
   5   0 -27    0.23    0.76
  -5   0 -27    0.24    0.76
   5   0 -28    0.34    0.73
  -5   0 -28   -0.37    0.69
  -5   0 -28   -0.71    0.73
   5   0 -28   -0.17    0.70
   5   0 -29   -0.25    0.67
  -5   0 -29   -0.14    0.65
  -5   0 -29    0.04    0.66
  -5   0 -30    0.24    0.57
  -5   0 -30    0.01    0.58
  -5   0 -31    0.15    0.49
  -5   0 -31    0.02    0.53
  -5   0 -32   -0.08    0.45
  -5   0 -33    0.06    0.31
  -6   0   0 9999.00  270.84
  -6   0   1 2029.11   54.89
   6   0  -1 2019.94   54.90
  -6   0  -2 2043.09   55.22
   6   0  -2 2029.08   55.23
  -6   0   3 1754.72   47.96
  -6   0  -3 1768.93   47.96
   6   0  -3 1791.38   47.98
  -6   0  -4 2165.84   57.90
  -6   0   4 2099.59   57.90
   6   0  -4 2147.11   57.92
  -6   0  -5   96.57    2.64
  -6   0   5   92.81    2.64
  -6   0   6   96.95    2.71
  -6   0   8 4021.16  108.98
  -6   0   9 2032.21   55.13
  -6   0  10  884.88   24.07
  -6   0  11  860.99   23.43
  -6   0  12  337.62    9.27
  -6   0  13   38.29    1.27
  -6   0  14   14.10    0.76
   6   0 -14   16.14    0.78
   6   0  14   16.95    0.92
   6   0  15  130.79    3.65
   6   0 -15  122.67    3.59
  -6   0 -15  124.23    3.59
  -6   0  15  123.92    3.55
   6   0 -15  123.60    3.59
  -6   0 -15  121.58    3.57
   6   0  16   21.92    1.08
  -6   0 -16   21.39    0.99
   6   0 -16   20.44    0.96
  -6   0  16   19.16    0.92
   6   0 -16   21.75    0.95
  -6   0 -16   21.34    1.00
   6   0  17  771.63   20.12
  -6   0 -17  722.76   20.08
   6   0 -17  715.24   20.07
  -6   0  17  741.82   20.03
   6   0 -17  733.81   20.08
  -6   0 -17  721.06   20.05
   6   0  18   12.25    0.96
   6   0 -18   10.61    0.87
  -6   0 -18   10.30    0.83
  -6   0  18   10.82    0.78
   6   0 -18   11.36    0.80
  -6   0 -18    9.79    0.87
   6   0  19   96.08    2.76
   6   0 -19   84.03    2.66
  -6   0 -19   83.74    2.66
  -6   0  19   92.65    2.63
   6   0 -19   85.21    2.67
  -6   0 -19   80.13    2.65
  -6   0  20   61.44    1.95
   6   0 -20   60.87    2.00
   6   0  20   58.98    2.09
   6   0 -20   60.24    2.01
  -6   0 -20   59.14    1.99
  -6   0  21   33.63    1.34
   6   0 -21   35.97    1.39
   6   0  21   35.28    1.51
   6   0 -21   34.89    1.43
  -6   0 -21   34.54    1.40
  -6   0  22  176.61    4.97
   6   0 -22  165.07    5.02
   6   0  22  179.44    5.07
  -6   0 -22  169.38    4.99
   6   0 -22  175.84    5.01
  -6   0  23  123.03    3.55
   6   0 -23  116.96    3.60
   6   0  23  121.28    3.65
  -6   0 -23  118.21    3.58
   6   0 -23  119.84    3.60
  -6   0  24  202.22    5.87
   6   0 -24  206.80    5.93
   6   0  24  206.64    5.95
   6   0 -24  211.66    5.92
  -6   0 -24  206.51    5.89
   6   0 -25   76.39    2.40
  -6   0 -25   73.98    2.37
   6   0 -25   71.96    2.40
  -6   0 -26   24.70    1.14
   6   0 -26   25.92    1.21
   6   0 -26   24.85    1.20
   6   0 -27   28.00    1.23
  -6   0 -27   27.99    1.18
   6   0 -27   26.44    1.21
  -6   0 -27   27.11    1.23
  -6   0 -28   74.10    2.36
   6   0 -28   77.13    2.39
  -6   0 -28   79.68    2.43
  -6   0 -29    4.27    0.66
  -6   0 -29    4.39    0.70
  -6   0 -30    9.07    0.66
  -6   0 -30    9.92    0.70
  -6   0 -31   16.74    0.74
  -6   0 -31   18.30    0.79
  -6   0 -32   40.75    1.29
  -6   0 -33    0.05    0.27
  -7   0   0    0.15    0.32
  -7   0  -1   -0.11    0.34
  -7   0   1   -0.06    0.33
   7   0  -2   -0.05    0.43
   7   0   2    0.22    0.45
   7   0  -3    0.10    0.43
  -7   0   3    0.24    0.37
  -7   0  -3    0.16    0.32
   7   0  -4   -0.22    0.44
  -7   0   4    0.13    0.35
  -7   0  -4   -0.34    0.34
   7   0  -5    0.47    0.46
  -7   0  -5    0.06    0.35
  -7   0   5    0.20    0.38
   7   0  -6    0.21    0.45
  -7   0   6   -0.12    0.39
  -7   0  -6    0.55    0.36
  -7   0  -7    0.13    0.38
  -7   0   7   -0.02    0.41
  -7   0   8    0.03    0.51
  -7   0   9   -0.05    0.53
  -7   0  10    0.27    0.54
  -7   0  11    0.06    0.55
  -7   0  12    0.38    0.54
  -7   0  13   -0.16    0.55
   7   0 -14   -0.13    0.64
  -7   0  14    0.21    0.57
   7   0 -14    0.69    0.57
   7   0  14   -0.43    0.75
   7   0  15   -0.53    0.78
  -7   0 -15    0.35    0.67
   7   0 -15   -0.09    0.66
  -7   0  15    0.18    0.60
   7   0 -15   -0.33    0.59
  -7   0 -15    0.05    0.68
   7   0  16   -0.13    0.77
  -7   0 -16   -0.32    0.67
   7   0 -16   -0.30    0.69
  -7   0  16    0.49    0.61
   7   0 -16   -0.19    0.60
  -7   0 -16   -1.05    0.72
   7   0  17   -0.29    0.77
   7   0 -17   -0.12    0.73
  -7   0 -17   -0.48    0.71
  -7   0  17    0.58    0.63
   7   0 -17   -0.57    0.67
  -7   0 -17   -0.01    0.71
   7   0  18   -0.99    0.85
   7   0 -18    0.69    0.76
  -7   0 -18    0.41    0.73
  -7   0  18   -0.19    0.64
   7   0 -18   -0.60    0.68
  -7   0 -18   -0.34    0.75
   7   0  19    1.61    0.90
  -7   0 -19    0.25    0.78
   7   0 -19    0.10    0.76
  -7   0  19    0.25    0.65
   7   0 -19    0.79    0.69
  -7   0 -19   -0.42    0.76
  -7   0  20    0.93    0.69
   7   0 -20   -0.48    0.74
   7   0  20    0.67    0.91
   7   0 -20    0.02    0.78
  -7   0 -20   -0.36    0.77
  -7   0  21   -0.38    0.72
   7   0 -21    0.03    0.74
   7   0  21    1.07    0.93
   7   0 -21    0.23    0.81
  -7   0 -21    0.23    0.77
  -7   0  22    0.42    0.73
   7   0 -22   -0.39    0.75
   7   0  22    1.05    0.97
  -7   0 -22   -0.19    0.79
   7   0 -22   -0.56    0.86
  -7   0  23    1.15    0.73
   7   0 -23    0.19    0.75
   7   0  23   -0.15    0.95
  -7   0 -23   -0.25    0.79
   7   0 -23   -1.03    0.86
  -7   0  24    0.04    0.71
   7   0 -24    0.80    0.78
   7   0  24   -0.82    0.93
   7   0 -24   -0.63    0.83
  -7   0 -24   -0.06    0.79
   7   0 -25    0.25    0.81
   7   0 -25   -0.52    0.76
  -7   0 -25   -0.03    0.76
   7   0 -25    0.43    0.84
   7   0 -26    0.19    0.70
   7   0 -26   -1.64    0.81
  -7   0 -26   -0.38    0.75
  -7   0 -27   -0.41    0.70
  -7   0 -27    0.53    0.72
  -7   0 -28    0.47    0.66
  -7   0 -28   -0.55    0.69
  -7   0 -29   -0.27    0.60
  -7   0 -29    0.52    0.63
  -7   0 -30   -0.49    0.52
  -7   0 -30   -0.40    0.54
  -7   0 -31    0.13    0.42
  -7   0 -31    1.03    0.47
  -7   0 -32    0.06    0.36
   8   0   0   -0.09    0.45
  -8   0   0    0.17    0.34
  -8   0  -1    1.04    0.35
   8   0   1    1.60    0.46
  -8   0   1    1.50    0.36
   8   0  -2   55.41    1.70
   8   0   2   60.00    1.69
   8   0  -3    0.42    0.44
  -8   0   3    0.14    0.37
   8   0  -4   34.50    1.11
  -8   0  -4   34.97    1.05
  -8   0   4   33.73    1.07
   8   0  -5    6.70    0.52
  -8   0   5    6.60    0.47
  -8   0  -5    6.35    0.42
   8   0  -6   42.85    1.32
  -8   0  -6   41.27    1.25
  -8   0   6   41.28    1.26
   8   0  -7    7.50    0.55
  -8   0   7    7.23    0.49
  -8   0  -7    6.73    0.46
   8   0  -8   11.34    0.63
  -8   0  -8   11.72    0.54
  -8   0   9   21.58    0.91
  -8   0  -9   26.01    0.85
  -8   0  10   26.15    1.02
  -8   0 -10   30.21    0.96
  -8   0  11    8.47    0.64
  -8   0  12   52.07    1.64
   8   0 -13    7.36    0.66
   8   0 -13    6.97    0.74
  -8   0  13    7.44    0.64
   8   0 -14   42.74    1.48
  -8   0  14   42.57    1.41
   8   0 -14   41.96    1.44
  -8   0 -14   41.14    1.46
   8   0  15    1.01    0.79
  -8   0 -15    1.44    0.67
   8   0 -15    1.41    0.71
  -8   0  15    1.35    0.60
   8   0 -15    1.70    0.63
  -8   0 -15    0.54    0.70
   8   0  16   15.73    1.00
  -8   0 -16   13.07    0.87
   8   0 -16   13.62    0.90
  -8   0  16   13.67    0.80
   8   0 -16   13.37    0.85
  -8   0 -16   13.64    0.88
   8   0  17    0.63    0.87
   8   0 -17    1.06    0.75
  -8   0 -17    1.51    0.75
  -8   0  17    1.71    0.65
   8   0 -17    0.30    0.68
  -8   0 -17    1.43    0.76
   8   0  18    5.52    0.96
  -8   0 -18    6.75    0.82
   8   0 -18    5.48    0.81
  -8   0  18    5.48    0.70
   8   0 -18    5.56    0.76
  -8   0 -18    6.05    0.82
   8   0  19    4.00    0.97
  -8   0 -19    4.63    0.81
   8   0 -19    4.18    0.84
  -8   0  19    3.60    0.72
   8   0 -19    4.34    0.77
  -8   0 -19    3.39    0.77
   8   0  20    2.88    0.98
   8   0 -20    2.32    0.87
  -8   0 -20    2.98    0.80
  -8   0  20    2.68    0.72
   8   0 -20    2.53    0.78
  -8   0 -20    2.41    0.83
  -8   0  21    0.85    0.73
  -8   0 -21    0.68    0.79
   8   0 -21    0.60    0.86
   8   0  21    0.29    0.99
   8   0 -21    1.93    0.75
  -8   0 -22    6.74    0.70
  -8   0  22    8.76    0.83
   8   0 -22    8.36    0.95
  -8   0 -22    8.67    0.89
   8   0  22    8.63    1.08
   8   0 -22    6.85    0.86
   8   0 -23    8.00    0.96
  -8   0 -23    6.72    0.89
  -8   0  23    7.81    0.82
   8   0 -23    6.95    0.88
   8   0  23    7.81    1.06
  -8   0 -23    6.90    0.70
   8   0 -24    3.24    0.79
   8   0  24    2.31    0.95
  -8   0  24    3.41    0.73
  -8   0 -24    3.52    0.82
   8   0 -24    2.83    0.88
   8   0 -25    6.77    0.80
  -8   0 -25    6.80    0.83
  -8   0 -26    4.24    0.75
  -8   0 -27    3.05    0.70
  -8   0 -28    5.11    0.68
  -8   0 -28    4.67    0.70
  -8   0 -29    0.54    0.57
  -8   0 -29    0.54    0.59
  -8   0 -30    2.71    0.52
  -8   0 -30    4.01    0.56
  -8   0 -31    0.20    0.37
  -8   0 -31   -0.34    0.43
  -8   0 -32    3.26    0.35
   9   0   0    0.46    0.49
  -9   0   0    0.17    0.34
  -9   0  -1    0.11    0.36
   9   0   1    0.49    0.47
   9   0  -1    0.45    0.47
  -9   0   1    0.19    0.38
   9   0   2    0.44    0.47
   9   0  -2    0.87    0.44
  -9   0  -2    0.28    0.35
   9   0   3    0.24    0.50
  -9   0   3    0.07    0.39
   9   0  -3    0.36    0.46
   9   0  -3    0.52    0.46
  -9   0   4    0.61    0.41
   9   0  -4    0.29    0.46
   9   0  -4    0.24    0.47
  -9   0   5    0.16    0.42
  -9   0  -5    0.46    0.35
   9   0  -5   -0.23    0.47
   9   0  -5    0.21    0.47
  -9   0  -6    0.85    0.38
   9   0  -6    1.22    0.48
  -9   0   6    0.23    0.41
   9   0  -6    0.53    0.48
   9   0  -7    0.48    0.47
  -9   0  -7    0.48    0.38
  -9   0   7    0.15    0.41
   9   0  -7    0.10    0.49
  -9   0  -8    0.39    0.39
   9   0  -8    0.22    0.52
  -9   0  -9    0.38    0.39
   9   0  -9    0.28    0.52
  -9   0   9    0.27    0.53
  -9   0 -10    0.37    0.39
  -9   0  10    0.54    0.54
   9   0 -10    0.04    0.49
  -9   0 -11    0.06    0.44
  -9   0  11    0.48    0.56
   9   0 -11    0.73    0.50
   9   0 -12   -0.21    0.67
  -9   0  12    0.76    0.57
  -9   0 -12    0.68    0.42
   9   0  12    0.23    0.76
   9   0 -13   -0.41    0.71
  -9   0  13    0.28    0.59
  -9   0 -13   -0.21    0.46
   9   0 -13    0.63    0.68
  -9   0 -14    0.54    0.51
  -9   0  14    0.84    0.62
   9   0 -14    1.29    0.74
   9   0  14    0.47    0.66
  -9   0 -14    0.27    0.70
  -9   0 -15   -0.17    0.50
  -9   0  15    0.22    0.63
   9   0 -15    0.05    0.74
   9   0  15    0.14    0.67
  -9   0 -15   -0.07    0.68
  -9   0 -16    0.13    0.53
  -9   0  16    0.09    0.64
   9   0 -16   -0.21    0.77
  -9   0 -16    0.26    0.74
   9   0  16   -0.44    0.83
  -9   0 -16   -0.06    0.73
  -9   0 -17   -0.03    0.52
  -9   0  17   -0.44    0.67
  -9   0 -17    0.19    0.71
   9   0 -17   -0.23    0.76
   9   0  17   -0.19    0.91
  -9   0 -17    0.19    0.76
  -9   0 -18   -0.12    0.56
  -9   0  18   -0.19    0.67
  -9   0 -18   -0.06    0.78
   9   0 -18    0.43    0.84
   9   0  18    0.77    0.92
  -9   0 -18   -0.41    0.77
  -9   0 -19   -0.22    0.57
  -9   0  19    0.06    0.67
   9   0 -19    0.08    0.88
  -9   0 -19   -0.09    0.81
   9   0 -19    0.92    0.80
   9   0  19   -0.15    0.95
  -9   0 -19    1.23    0.80
  -9   0 -20    0.30    0.58
  -9   0  20   -0.16    0.72
  -9   0 -20   -0.38    0.80
   9   0 -20    0.59    0.84
   9   0 -20    0.37    0.81
   9   0  20   -0.02    0.96
  -9   0 -20   -0.42    0.81
   9   0 -21   -0.05    0.85
  -9   0 -21    0.72    0.82
  -9   0  21   -1.32    0.75
  -9   0 -21   -0.41    0.58
   9   0  21   -1.11    0.98
   9   0 -21    0.04    0.82
   9   0 -22    0.48    0.86
  -9   0 -22    1.12    0.80
   9   0 -22    0.14    0.67
  -9   0  22    0.88    0.72
  -9   0 -22   -0.20    0.58
   9   0 -22    0.10    0.79
   9   0  22    0.39    0.99
  -9   0 -23    0.85    0.79
   9   0 -23    0.84    0.68
  -9   0  23    0.17    0.71
  -9   0 -23    0.33    0.58
   9   0  23   -0.55    0.97
   9   0 -23   -0.58    0.79
   9   0 -24    0.01    0.76
   9   0  24   -0.18    0.95
  -9   0 -24    0.32    0.78
   9   0 -25    0.53    0.71
  -9   0 -25    0.23    0.74
  -9   0 -26   -0.26    0.71
  -9   0 -27    0.02    0.66
  -9   0 -28    1.04    0.62
  -9   0 -28   -0.53    0.61
  -9   0 -29    1.08    0.57
  -9   0 -29    0.30    0.53
  -9   0 -30   -0.15    0.48
  -9   0 -30    0.41    0.44
  -9   0 -31    0.03    0.38
 -10   0   0  107.51    3.01
  10   0   0  108.00    3.05
  10   0   1   33.15    1.07
 -10   0  -1   31.80    1.00
 -10   0   1   31.56    1.01
  10   0  -1   31.95    1.07
  10   0   2   13.82    0.67
 -10   0  -2   15.32    0.60
  10   0  -3   40.84    1.27
 -10   0  -3   40.15    1.22
 -10   0   3   41.23    1.23
  10   0   3   38.91    1.27
  10   0  -4    5.15    0.53
  10   0  -4    5.18    0.53
 -10   0   4    4.49    0.45
  10   0   4    4.73    0.55
  10   0  -5   58.52    1.75
  10   0  -5   59.00    1.75
 -10   0   5   57.62    1.71
  10   0  -6   19.33    0.78
  10   0  -6   19.59    0.80
 -10   0  -6   19.02    0.70
 -10   0   6   18.93    0.74
  10   0  -7   10.84    0.61
 -10   0  -7    9.53    0.51
 -10   0   7    9.16    0.54
  10   0  -7   10.05    0.61
  10   0  -8   16.20    0.74
 -10   0   8   15.72    0.68
 -10   0  -8   16.42    0.64
  10   0  -8   16.29    0.75
  10   0  -9    0.33    0.52
 -10   0   9    0.21    0.55
  10   0  -9   -0.02    0.51
 -10   0  -9   -0.24    0.41
 -10   0  10    3.50    0.59
  10   0 -10    3.31    0.56
 -10   0 -10    4.17    0.45
 -10   0  11    9.19    0.70
  10   0 -11   10.78    0.69
 -10   0 -11   11.20    0.58
  10   0  11   11.18    0.88
 -10   0  12    8.35    0.68
  10   0 -12    7.71    0.66
 -10   0 -12    7.79    0.55
  10   0  12    9.41    0.77
  10   0  12    8.58    0.84
  10   0 -12    7.44    0.76
 -10   0  13    9.45    0.73
  10   0 -13   10.88    0.71
 -10   0 -13   11.54    0.60
  10   0  13   11.12    0.80
  10   0  13   11.67    0.94
  10   0 -13   10.22    0.82
 -10   0  14   11.26    0.76
  10   0 -14   11.74    0.73
 -10   0 -14   12.21    0.64
  10   0  14   13.18    0.84
  10   0  14   11.91    0.98
  10   0 -14   10.55    0.87
  10   0 -15    0.47    0.75
 -10   0 -15    0.76    0.51
 -10   0  15    0.29    0.65
  10   0 -15    0.23    0.60
  10   0  15    0.82    0.68
 -10   0 -15   -0.05    0.74
 -10   0 -16    6.98    0.59
  10   0 -16    6.69    0.68
 -10   0  16    7.30    0.72
 -10   0 -16    8.07    0.85
  10   0 -16    8.25    0.85
 -10   0 -16    6.99    0.80
 -10   0 -17    4.19    0.57
  10   0 -17    4.32    0.65
 -10   0  17    3.74    0.71
 -10   0 -17    3.98    0.84
  10   0 -17    3.77    0.82
 -10   0 -17    3.47    0.79
 -10   0 -18    0.46    0.54
 -10   0  18    0.43    0.67
  10   0 -18   -0.44    0.65
 -10   0 -18    0.11    0.77
  10   0  18    1.93    0.96
  10   0 -18   -0.10    0.81
 -10   0 -18    0.16    0.78
 -10   0 -19    5.69    0.61
  10   0 -19    5.24    0.72
 -10   0  19    5.87    0.75
 -10   0 -19    5.89    0.87
  10   0 -19    5.64    0.87
  10   0  19    7.15    1.06
 -10   0 -19    6.13    0.85
 -10   0 -20    1.32    0.57
  10   0 -20    0.14    0.69
 -10   0  20    1.54    0.72
 -10   0 -20    1.43    0.84
  10   0 -20    0.27    0.81
  10   0  20    2.35    1.02
 -10   0 -20    1.25    0.80
 -10   0 -21    4.28    0.85
 -10   0  21    5.24    0.78
  10   0 -21    5.04    0.73
  10   0  21    5.40    1.08
  10   0 -21    4.22    0.84
 -10   0 -21    4.94    0.61
 -10   0 -22    0.69    0.80
  10   0 -22    2.29    0.71
 -10   0  22    1.43    0.72
  10   0  22    2.31    1.03
  10   0 -22    0.82    0.80
 -10   0 -22    1.54    0.58
  10   0  23    1.81    0.98
  10   0 -23    1.44    0.79
  10   0 -23    0.87    0.71
 -10   0 -23    0.67    0.81
  10   0 -24    2.30    0.76
  10   0  24    3.13    0.97
 -10   0 -24    2.65    0.78
 -10   0 -25    5.16    0.79
 -10   0 -26    0.92    0.70
 -10   0 -27   -0.22    0.63
 -10   0 -28    3.51    0.64
 -10   0 -28    3.91    0.61
 -10   0 -29    2.28    0.55
 -10   0 -29    2.16    0.50
 -10   0 -30    0.55    0.44
 -10   0 -30    0.93    0.39
 -10   0 -31    4.74    0.38
 -11   0   0   -0.19    0.39
  11   0   0   -0.01    0.50
 -11   0  -1    0.72    0.40
  11   0  -1   -0.13    0.51
  11   0   1    0.13    0.50
 -11   0  -2    0.01    0.39
  11   0   2    0.12    0.49
  11   0  -3    0.03    0.47
  11   0   3    0.27    0.49
 -11   0  -3   -0.35    0.41
 -11   0   3    0.02    0.41
 -11   0  -4   -0.09    0.42
  11   0  -4   -0.32    0.48
  11   0   4   -0.08    0.51
 -11   0   4    0.16    0.40
  11   0  -5    0.60    0.51
 -11   0   5    0.19    0.45
  11   0   5   -0.52    0.51
  11   0  -5    0.22    0.51
  11   0  -6   -0.09    0.48
 -11   0   6   -0.15    0.41
  11   0   6   -0.04    0.50
  11   0  -6    0.54    0.50
  11   0  -7    0.54    0.51
  11   0  -7   -0.10    0.51
 -11   0   7   -0.15    0.42
  11   0  -8    0.38    0.51
 -11   0   8   -0.20    0.45
 -11   0  -8   -0.14    0.39
  11   0  -8    0.16    0.51
 -11   0   9    1.65    0.59
  11   0  -9    0.31    0.53
 -11   0  -9    0.30    0.42
  11   0  -9    0.43    0.52
  11   0   9    0.25    0.67
  11   0   9    0.01    0.71
 -11   0  10    0.43    0.57
  11   0 -10   -0.26    0.54
 -11   0 -10   -0.26    0.42
  11   0 -10    1.33    0.55
 -11   0 -10    0.01    0.72
  11   0  10    0.36    0.68
  11   0 -10    0.01    0.70
  11   0  10   -0.48    0.72
 -11   0  11    0.28    0.60
  11   0 -11    0.30    0.56
  11   0 -11   -0.21    0.56
 -11   0 -11   -0.37    0.43
  11   0  11    0.25    0.70
  11   0  11   -0.51    0.76
  11   0 -11   -0.01    0.70
 -11   0  12    0.24    0.61
  11   0 -12   -0.23    0.58
 -11   0 -12   -0.09    0.45
  11   0 -12    0.47    0.56
  11   0 -12   -0.24    0.58
  11   0  12    0.10    0.70
  11   0  12   -0.37    0.78
  11   0 -12   -0.05    0.72
  11   0 -13    0.24    0.60
 -11   0  13    0.48    0.62
  11   0 -13    0.53    0.58
 -11   0 -13    0.49    0.46
  11   0 -13    0.66    0.58
  11   0  13    0.12    0.69
  11   0  13    0.58    0.82
  11   0 -13   -0.01    0.74
  11   0 -14   -0.25    0.63
 -11   0  14    0.06    0.64
 -11   0 -14   -0.25    0.49
  11   0  14    0.17    0.74
  11   0 -14   -0.17    0.74
  11   0  14    0.86    0.85
  11   0 -15    0.39    0.78
  11   0  15   -1.29    0.92
 -11   0  15    0.46    0.67
  11   0 -15   -0.09    0.67
 -11   0 -15   -0.33    0.48
  11   0  15   -0.11    0.71
 -11   0 -15   -0.13    0.73
  11   0 -16    0.50    0.81
 -11   0 -16    0.48    0.53
  11   0 -16    0.20    0.68
 -11   0  16   -0.68    0.68
  11   0  16   -0.89    0.73
 -11   0 -16    0.20    0.74
 -11   0 -17    0.40    0.53
  11   0 -17   -0.06    0.69
 -11   0  17   -0.13    0.67
 -11   0 -17    0.06    0.78
  11   0 -17   -0.53    0.82
 -11   0 -17    0.32    0.77
 -11   0 -18   -0.78    0.56
 -11   0  18   -0.33    0.69
  11   0 -18    0.04    0.71
 -11   0 -18   -0.08    0.78
  11   0 -18   -0.17    0.82
 -11   0 -18   -0.09    0.77
 -11   0 -19   -0.21    0.53
  11   0 -19    0.25    0.71
 -11   0  19    0.63    0.71
 -11   0 -19   -0.56    0.84
  11   0 -19    0.01    0.83
 -11   0 -19   -0.40    0.79
 -11   0 -20    0.04    0.56
 -11   0  20   -0.11    0.69
  11   0 -20    0.66    0.70
 -11   0 -20    0.43    0.83
  11   0  20    0.26    1.02
  11   0 -20    0.16    0.82
 -11   0 -20    0.91    0.78
 -11   0 -21    0.11    0.79
  11   0 -21   -0.69    0.74
 -11   0  21    0.36    0.72
  11   0 -21    0.65    0.70
 -11   0 -21    0.42    0.55
  11   0 -21    0.98    0.82
  11   0  21   -0.72    1.01
 -11   0 -22   -0.13    0.80
  11   0 -22   -0.16    0.70
 -11   0  22    0.13    0.70
  11   0  22   -0.49    1.02
  11   0 -22    0.08    0.78
  11   0 -22   -0.07    0.69
  11   0 -23    1.21    0.78
  11   0  23   -0.63    0.95
 -11   0 -23   -0.27    0.80
  11   0  24   -0.30    0.97
 -11   0 -24    0.17    0.73
 -11   0 -25   -0.24    0.70
 -11   0 -26    0.02    0.65
 -11   0 -27   -0.04    0.60
 -11   0 -28    0.49    0.56
 -11   0 -28    0.77    0.53
 -11   0 -29    1.35    0.49
 -11   0 -29   -0.41    0.44
 -11   0 -30    0.02    0.38
  12   0   0  198.76    5.55
 -12   0   0  200.74    5.51
 -12   0  -1 1174.99   31.74
  12   0   1 1160.78   31.77
 -12   0   2  984.12   26.53
  12   0   2  988.39   26.55
 -12   0  -2  959.47   26.52
 -12   0   3  178.62    4.84
  12   0   3  171.65    4.87
 -12   0  -3  173.47    4.84
  12   0  -4  724.46   19.61
  12   0   4  708.63   19.60
 -12   0   4  721.19   19.57
 -12   0  -4  721.95   19.58
 -12   0   5 1351.17   36.00
  12   0   5 1306.78   36.02
 -12   0  -5 1325.15   36.00
  12   0   5 1349.07   36.09
  12   0  -5 1291.63   36.07
  12   0  -5 1325.49   36.04
  12   0  -6  197.77    5.32
 -12   0   6  188.73    5.26
  12   0   6  183.98    5.29
  12   0   6  191.80    5.37
  12   0  -6  193.98    5.31
  12   0  -6  184.00    5.36
  12   0  -7  591.63   16.69
  12   0   7  603.68   16.63
 -12   0   7  608.32   16.61
  12   0  -7  607.01   16.65
  12   0   7  623.08   16.71
  12   0  -7  622.91   16.65
  12   0   8  162.62    4.41
  12   0  -8  154.09    4.39
 -12   0   8  154.29    4.28
  12   0   8  149.82    4.31
 -12   0  -8  146.07    4.35
  12   0  -8  150.24    4.33
  12   0  -8  154.51    4.35
  12   0   8  155.57    4.40
  12   0  -8  153.54    4.32
  12   0   9  543.31   14.34
  12   0  -9  502.36   14.32
 -12   0   9  524.88   14.27
  12   0  -9  529.12   14.28
 -12   0  -9  500.80   14.29
  12   0  -9  513.89   14.29
  12   0   9  536.33   14.34
  12   0  -9  523.69   14.27
  12   0  10   67.31    2.10
  12   0 -10   65.48    2.07
 -12   0 -10   63.19    1.90
 -12   0  10   63.70    1.98
  12   0 -10   63.51    1.98
 -12   0 -10   64.28    2.03
  12   0 -10   64.05    2.00
  12   0  10   65.93    2.08
  12   0 -10   62.94    1.97
  12   0 -11    3.99    0.61
 -12   0  11    4.44    0.67
 -12   0 -11    3.49    0.47
  12   0 -11    4.23    0.60
  12   0  11    4.22    0.79
 -12   0 -11    2.91    0.76
  12   0 -11    2.99    0.64
  12   0  11    3.29    0.83
  12   0 -11    2.26    0.78
 -12   0  12  299.41    8.10
  12   0 -12  299.39    8.11
  12   0 -12  289.94    8.10
 -12   0 -12  284.16    8.04
  12   0  12  299.10    8.17
  12   0 -12  286.37    8.10
  12   0  12  308.93    8.21
  12   0 -12  277.54    8.14
  12   0 -13  304.00    8.44
 -12   0  13  300.06    8.43
  12   0 -13  305.83    8.44
 -12   0 -13  295.63    8.38
  12   0 -13  302.29    8.43
  12   0  13  301.35    8.49
  12   0 -13  308.00    8.49
  12   0  13  324.66    8.54
 -12   0  14   78.79    2.34
  12   0 -14   78.31    2.35
  12   0 -14   75.45    2.34
 -12   0 -14   73.08    2.26
  12   0  14   76.71    2.41
  12   0 -14   74.20    2.42
  12   0  14   81.98    2.51
  12   0 -15   60.55    2.02
  12   0 -15   60.24    1.94
 -12   0  15   63.09    1.94
  12   0 -15   58.77    1.93
 -12   0 -15   58.49    1.84
  12   0  15   58.34    2.00
 -12   0 -15   57.80    1.96
  12   0 -16    3.07    0.86
  12   0  16    2.64    0.94
  12   0 -16    2.19    0.68
 -12   0 -16    2.38    0.52
  12   0 -16    3.08    0.66
 -12   0  16    1.36    0.70
  12   0  16    3.04    0.77
 -12   0 -16    1.08    0.77
  12   0 -17    3.86    0.70
 -12   0 -17    3.88    0.55
  12   0 -17    3.70    0.70
 -12   0  17    3.49    0.72
 -12   0 -17    3.99    0.83
  12   0 -17    3.47    0.86
  12   0  17    4.38    1.01
 -12   0 -17    3.02    0.78
  12   0 -18    7.98    0.76
 -12   0 -18    6.91    0.62
  12   0 -18    9.88    0.80
 -12   0  18    9.46    0.80
 -12   0 -18    8.67    0.93
  12   0 -18    8.42    0.92
 -12   0 -18    8.48    0.85
  12   0 -19   40.54    1.48
  12   0 -19   40.20    1.47
 -12   0  19   43.63    1.48
 -12   0 -19   43.64    1.59
  12   0 -19   42.88    1.58
 -12   0 -19   41.50    1.50
  12   0 -20    4.51    0.75
  12   0 -20    4.48    0.73
 -12   0  20    4.62    0.74
 -12   0 -20    5.16    0.89
  12   0 -20    4.56    0.88
 -12   0 -20    5.03    0.80
 -12   0 -21   64.93    2.13
 -12   0  21   65.83    2.05
  12   0 -21   60.97    2.04
  12   0 -21   61.85    2.03
  12   0 -21   62.33    2.09
 -12   0 -22   44.05    1.65
  12   0 -22   43.62    1.61
  12   0  22   48.89    1.82
 -12   0 -23  215.77    6.01
  12   0 -23  204.55    5.95
  12   0  23  216.97    6.10
 -12   0 -24   27.94    1.20
  12   0  24   27.93    1.36
 -12   0 -25   20.60    1.00
 -12   0 -26   25.03    1.04
 -12   0 -27   14.93    0.77
 -12   0 -28   33.30    1.14
 -12   0 -28   35.39    1.19
 -12   0 -29    3.94    0.42
 -12   0 -29    4.18    0.47
 -12   0 -30    0.30    0.31
  13   0   0   -0.34    0.72
 -13   0  -1    0.50    0.41
  13   0  -1    0.01    0.73
  13   0  -1   -0.50    0.65
  13   0  -1    0.43    0.76
  13   0   1   -0.05    0.52
 -13   0  -2   -0.42    0.41
  13   0  -2    0.83    0.73
  13   0   2    0.50    0.71
  13   0  -2    1.03    0.69
  13   0  -2   -0.12    0.78
  13   0   2   -0.06    0.55
 -13   0   2   -0.10    0.43
 -13   0  -3    0.19    0.42
  13   0  -3    0.36    0.72
  13   0  -3    0.93    0.64
  13   0   3    0.46    0.71
  13   0  -3    0.13    0.79
  13   0   3   -0.01    0.55
 -13   0   3    0.43    0.45
 -13   0  -4   -0.61    0.43
  13   0  -4   -0.65    0.73
  13   0   4   -1.70    0.75
  13   0  -4   -0.14    0.66
  13   0  -4    0.84    0.80
  13   0   4    0.26    0.57
 -13   0   4    0.59    0.43
  13   0  -5    0.46    0.73
  13   0  -5   -0.56    0.64
  13   0   5    0.19    0.69
  13   0  -5    0.46    0.83
 -13   0  -5   -0.23    0.45
  13   0   5   -0.06    0.54
 -13   0   5   -0.56    0.45
  13   0  -6    0.12    0.73
  13   0   6    0.51    0.73
  13   0  -6    0.92    0.64
 -13   0  -6   -0.40    0.68
  13   0  -6    0.01    0.82
 -13   0  -6    0.35    0.45
 -13   0   6   -0.05    0.45
  13   0   6   -0.64    0.56
  13   0  -6    1.10    0.55
 -13   0  -7   -0.07    0.47
  13   0   7   -0.45    0.58
  13   0  -7    0.47    0.57
 -13   0   7   -0.13    0.46
  13   0  -7   -0.32    0.66
  13   0   7   -0.08    0.73
 -13   0  -7    0.79    0.67
  13   0   7   -0.39    0.69
  13   0  -7    0.05    0.73
  13   0  -8   -0.04    0.57
  13   0   8   -0.49    0.57
  13   0  -8   -0.49    0.57
  13   0   8    1.41    0.77
  13   0  -8   -0.63    0.64
 -13   0  -8    0.16    0.71
  13   0   8    0.12    0.70
  13   0  -8   -0.14    0.76
 -13   0   9   -0.07    0.64
  13   0  -9   -0.02    0.58
  13   0   9    0.43    0.59
  13   0  -9   -0.53    0.58
  13   0  -9    0.20    0.65
 -13   0  -9   -0.51    0.71
  13   0   9   -0.01    0.76
  13   0  -9    0.43    0.75
  13   0   9    0.86    0.75
  13   0 -10   -0.01    0.58
 -13   0  10    0.22    0.63
  13   0  10   -0.01    0.58
  13   0 -10    0.23    0.57
  13   0 -10    0.42    0.64
  13   0  10    0.54    0.76
 -13   0 -10   -0.76    0.76
  13   0  10   -0.65    0.77
  13   0 -10    0.66    0.79
  13   0 -11    0.44    0.60
 -13   0  11    0.56    0.66
  13   0 -11   -0.53    0.61
  13   0  11   -0.34    0.76
 -13   0 -11    0.80    0.74
  13   0 -11    0.55    0.63
  13   0 -11    0.10    0.78
  13   0  11    0.66    0.81
 -13   0  12   -0.29    0.67
  13   0 -12   -0.10    0.59
  13   0 -12   -0.30    0.60
  13   0 -12   -0.56    0.64
  13   0  12    0.03    0.77
  13   0  12    0.37    0.83
  13   0 -12   -0.30    0.82
  13   0 -13    0.29    0.63
 -13   0  13    0.16    0.68
  13   0 -13   -0.29    0.62
 -13   0 -13   -0.61    0.47
  13   0  13   -0.40    0.78
  13   0 -13    0.71    0.65
  13   0 -13    0.06    0.84
  13   0  13   -0.18    0.88
 -13   0  14   -0.27    0.69
  13   0 -14    0.15    0.65
  13   0 -14    0.42    0.62
 -13   0 -14   -0.28    0.47
  13   0  14   -0.31    0.79
  13   0 -14    0.50    0.62
  13   0 -14   -0.06    0.86
  13   0  14    0.79    0.87
  13   0  15   -0.54    0.93
  13   0 -15   -1.15    0.87
  13   0 -15   -0.21    0.65
 -13   0  15    0.23    0.68
  13   0 -15   -0.32    0.65
 -13   0 -15    0.33    0.49
  13   0  15   -0.08    0.78
 -13   0 -15   -0.01    0.76
  13   0  16    0.11    0.95
  13   0 -16   -0.67    0.85
 -13   0 -16   -0.24    0.49
  13   0 -16   -0.25    0.66
  13   0 -16    0.52    0.67
 -13   0  16    0.53    0.68
  13   0  16   -0.42    0.76
 -13   0 -16   -0.19    0.75
  13   0 -17    0.43    0.67
 -13   0  17   -0.34    0.71
  13   0 -17    0.03    0.67
 -13   0 -17    0.42    0.82
  13   0 -17   -0.08    0.87
  13   0  17    0.76    1.01
 -13   0 -17    0.19    0.76
  13   0 -18   -0.49    0.67
  13   0 -18    0.54    0.68
 -13   0  18   -0.03    0.69
 -13   0 -18   -0.45    0.84
  13   0  18    0.55    1.00
  13   0 -18   -0.14    0.87
 -13   0 -18    1.36    0.77
  13   0 -19    0.16    0.68
  13   0 -19   -0.89    0.69
 -13   0  19   -1.18    0.71
 -13   0 -19    0.92    0.85
  13   0 -19   -0.76    0.85
 -13   0 -19    0.25    0.75
  13   0 -20   -0.15    0.67
 -13   0 -20    0.33    0.85
  13   0 -20   -0.83    0.69
 -13   0  20   -0.80    0.68
  13   0 -20    0.06    0.83
 -13   0 -20    0.12    0.73
  13   0 -21    0.55    0.79
 -13   0 -21    0.05    0.82
  13   0 -22    0.60    0.76
 -13   0 -22    0.31    0.79
  13   0  23   -0.56    0.93
 -13   0 -23    0.21    0.74
 -13   0 -24   -0.54    0.69
 -13   0 -25    0.42    0.65
 -13   0 -26    0.02    0.58
 -13   0 -27    0.61    0.51
 -13   0 -28    0.47    0.41
 -13   0 -28   -0.09    0.46
 -13   0 -29   -0.11    0.34
  14   0   0    4.93    0.85
  14   0  -1   14.01    0.95
  14   0  -1   15.38    0.88
  14   0  -1   12.85    0.97
  14   0   1   13.36    0.75
 -14   0   1   14.25    0.67
  14   0  -2   22.26    1.08
  14   0  -2   22.99    1.05
  14   0   2   22.49    1.08
  14   0  -2   19.37    1.09
  14   0   2   20.82    0.92
 -14   0  -2   22.12    0.82
 -14   0   2   21.06    0.83
  14   0  -3    8.56    0.85
  14   0  -3    8.03    0.78
  14   0   3    7.49    0.81
  14   0  -3    8.12    0.88
 -14   0   3    6.88    0.54
 -14   0  -3    7.72    0.53
  14   0   3    7.69    0.65
 -14   0  -4    1.33    0.45
  14   0  -4    2.16    0.79
  14   0  -4    1.63    0.70
  14   0   4    1.45    0.73
  14   0  -4    1.70    0.86
  14   0   4    1.64    0.59
 -14   0   4    0.83    0.48
  14   0  -5    9.81    0.88
  14   0   5    7.53    0.74
 -14   0  -5    8.67    0.56
  14   0   5    7.53    0.67
 -14   0   5    8.68    0.57
 -14   0  -5    8.95    0.79
  14   0  -5    8.93    0.78
  14   0   5    9.12    0.83
  14   0  -5    7.98    0.93
  14   0   6   17.53    0.93
  14   0  -6   17.51    1.03
 -14   0  -6   17.21    0.92
  14   0   6   16.90    0.98
  14   0  -6   16.94    0.94
  14   0  -6   18.82    1.07
 -14   0  -6   16.23    0.74
 -14   0   6   17.46    0.74
  14   0   6   16.82    0.84
 -14   0  -7    0.41    0.49
  14   0   7    0.71    0.60
  14   0  -7    0.29    0.58
 -14   0   7    0.78    0.48
  14   0  -7    0.42    0.78
  14   0   7    0.69    0.70
  14   0   7    1.87    0.79
  14   0  -7    0.98    0.68
 -14   0  -7    0.54    0.69
 -14   0  -8    1.76    0.49
  14   0   8    1.04    0.61
  14   0  -8    1.36    0.58
  14   0   8    1.21    0.80
 -14   0  -8    1.31    0.73
  14   0  -8    1.95    0.70
  14   0   8    0.27    0.74
  14   0  -8    0.83    0.82
 -14   0   9    4.46    0.70
 -14   0  -9    4.39    0.55
  14   0   9    4.47    0.64
  14   0  -9    3.45    0.64
 -14   0  -9    3.86    0.79
  14   0  -9    4.06    0.72
  14   0   9    4.86    0.86
  14   0   9    3.85    0.79
  14   0  -9    3.59    0.83
  14   0  10    6.65    0.86
  14   0 -10    5.88    0.88
  14   0 -10    5.13    0.71
 -14   0  10    7.65    0.74
  14   0  10    6.91    0.71
  14   0  10    7.65    0.90
 -14   0 -10    6.24    0.81
  14   0 -10    6.92    0.76
  14   0 -10    6.49    0.68
 -14   0  11    2.36    0.67
  14   0 -11    1.90    0.67
  14   0  11    3.20    0.65
  14   0 -11    2.62    0.65
  14   0 -11    1.83    0.71
  14   0  11    2.72    0.82
  14   0 -11    2.53    0.86
  14   0  11    2.55    0.84
  14   0 -12    3.85    0.66
 -14   0  12    3.21    0.69
  14   0 -12    2.37    0.65
  14   0  12    3.27    0.68
  14   0  12    3.03    0.84
  14   0 -12    2.83    0.71
  14   0 -12    3.21    0.88
  14   0  12    3.46    0.86
 -14   0  13   -0.55    0.69
  14   0 -13    0.08    0.65
  14   0 -13   -0.15    0.62
  14   0  13   -0.50    0.66
  14   0  13   -0.33    0.82
  14   0 -13    1.61    0.66
  14   0  13   -0.17    0.90
  14   0 -13    0.17    0.86
 -14   0  14    5.50    0.76
  14   0 -14    6.00    0.74
  14   0  14    7.42    0.73
  14   0 -14    6.24    0.74
  14   0 -14    7.07    0.72
  14   0  14    6.21    0.87
  14   0  14    7.10    0.97
  14   0 -14    6.41    0.93
  14   0  15    6.49    1.01
  14   0 -15    6.22    0.95
 -14   0  15    6.27    0.77
  14   0 -15    6.80    0.77
  14   0  15    5.68    0.72
  14   0  15    5.83    0.86
  14   0 -15    6.97    0.77
 -14   0 -15    6.93    0.81
  14   0 -16   -1.01    0.90
  14   0  16   -0.95    0.99
  14   0  16    0.89    0.68
  14   0 -16    1.00    0.70
  14   0 -16   -0.06    0.67
 -14   0  16    0.87    0.70
  14   0  16    0.22    0.78
 -14   0 -16    0.25    0.75
  14   0 -17    2.46    0.70
  14   0  17    1.40    0.69
  14   0 -17    0.89    0.67
 -14   0  17    1.99    0.71
 -14   0 -17    1.52    0.84
  14   0  17    1.36    1.00
  14   0 -17    2.13    0.88
 -14   0 -17    0.93    0.74
  14   0  18   10.49    0.81
  14   0 -18   10.79    0.82
 -14   0  18   10.05    0.84
 -14   0 -18   12.99    1.02
  14   0  18   11.91    1.13
  14   0 -18   13.26    1.00
  14   0 -18    9.97    0.82
 -14   0 -18   10.81    0.87
  14   0  19    1.41    0.68
  14   0 -19    2.42    0.71
 -14   0 -19    1.09    0.85
  14   0 -19    1.55    0.69
 -14   0  19    0.92    0.71
  14   0  19    1.71    1.00
  14   0 -19    3.13    0.84
 -14   0 -19    1.66    0.72
  14   0  20    4.28    1.01
  14   0 -20    4.29    0.84
 -14   0 -20    3.52    0.73
 -14   0 -20    3.10    0.84
  14   0 -21   11.18    0.89
 -14   0 -21   13.60    0.94
 -14   0 -22    2.16    0.78
 -14   0 -23    1.02    0.71
 -14   0 -24    7.59    0.73
 -14   0 -25    5.03    0.65
 -14   0 -26    1.99    0.54
 -14   0 -27    1.54    0.45
 -14   0 -28    0.53    0.38
 -14   0 -28    1.51    0.34
  15   0   0    0.33    0.85
 -15   0   0   -0.53    0.49
  15   0  -1    0.97    0.75
  15   0  -1    0.77    0.85
  15   0   1    0.10    0.86
 -15   0   1    0.53    0.49
  15   0  -2   -0.20    0.79
  15   0   2   -0.67    0.76
  15   0  -2    0.49    0.74
  15   0  -2    0.20    0.83
 -15   0   2    0.12    0.48
  15   0   2   -0.34    0.59
 -15   0  -3   -0.01    0.46
  15   0  -3    0.21    0.80
  15   0   3    0.27    0.76
  15   0  -3    1.68    0.77
  15   0  -3    0.77    0.87
 -15   0   3    0.49    0.49
  15   0   3    0.43    0.62
 -15   0  -4    0.19    0.45
  15   0  -4    0.52    0.81
  15   0  -4    0.65    0.76
  15   0   4    1.81    0.81
  15   0  -4    0.27    0.88
 -15   0   4   -0.16    0.49
  15   0   4    0.03    0.62
 -15   0  -5   -0.43    0.45
  15   0  -5   -0.77    0.83
  15   0   5   -0.65    0.65
  15   0  -5   -0.18    0.74
 -15   0  -5    0.01    0.70
  15   0   5   -0.41    0.81
  15   0  -5    0.13    0.90
  15   0   5   -0.41    0.61
 -15   0   5    0.15    0.48
 -15   0  -6   -0.08    0.47
  15   0  -6   -0.16    0.83
  15   0   6   -0.16    0.68
 -15   0  -6    0.17    0.72
  15   0   6    0.73    0.82
  15   0  -6    1.22    0.74
  15   0  -6    0.97    0.94
 -15   0   6    0.43    0.50
  15   0   6    1.15    0.60
  15   0   7    0.75    0.62
 -15   0   7    0.71    0.52
 -15   0  -7   -0.09    0.75
  15   0  -7    0.20    0.74
  15   0   7   -0.16    0.84
 -15   0  -7   -0.11    0.49
  15   0  -7    1.02    0.84
  15   0   7   -0.25    0.70
 -15   0  -8    0.25    0.50
  15   0   8    1.07    0.63
  15   0  -8   -0.34    0.71
 -15   0  -8   -0.71    0.78
  15   0   8    1.03    0.81
  15   0   8    0.60    0.75
  15   0  -8   -0.07    0.85
 -15   0   9    0.49    0.69
  15   0   9    0.50    0.62
 -15   0  -9    0.27    0.49
  15   0  -9    0.18    0.63
  15   0   9    0.20    0.85
  15   0  -9    0.85    0.73
 -15   0  -9    1.11    0.77
  15   0   9   -0.26    0.77
  15   0  -9    0.46    0.84
 -15   0  10    0.07    0.69
 -15   0 -10    0.35    0.51
  15   0  10   -0.45    0.63
  15   0 -10   -0.12    0.65
 -15   0 -10   -0.12    0.76
  15   0 -10    0.39    0.72
  15   0  10    0.56    0.86
  15   0 -10   -0.11    0.85
  15   0  10    0.28    0.80
 -15   0  11   -0.35    0.70
  15   0 -11   -0.60    0.66
  15   0  11    0.14    0.66
 -15   0 -11    0.15    0.52
  15   0  11    0.82    0.83
  15   0 -11    0.36    0.72
  15   0 -11   -0.34    0.86
  15   0  11   -0.21    0.83
 -15   0  12    0.19    0.70
 -15   0 -12    0.39    0.54
  15   0 -12    0.53    0.67
  15   0  12   -0.09    0.66
  15   0  12    0.17    0.84
  15   0 -12   -0.97    0.72
  15   0  12   -1.08    0.87
  15   0 -12   -0.93    0.87
 -15   0  13    0.42    0.71
  15   0 -13    0.11    0.69
  15   0  13    0.02    0.68
  15   0 -13   -0.31    0.69
  15   0  13    0.22    0.86
  15   0 -13   -0.24    0.70
  15   0  13   -0.07    0.90
  15   0 -13    0.22    0.89
  15   0 -14    0.17    0.68
 -15   0  14    1.56    0.72
  15   0 -14   -0.14    0.68
  15   0  14   -0.89    0.69
  15   0 -14   -0.36    0.64
  15   0  14   -0.15    0.82
  15   0  14   -0.93    0.94
  15   0 -14    0.16    0.90
  15   0 -15    0.45    0.89
  15   0  15    0.59    0.94
  15   0 -15   -0.64    0.70
 -15   0  15    0.36    0.73
  15   0 -15   -0.03    0.66
  15   0  15   -0.15    0.67
  15   0  15   -0.69    0.83
 -15   0 -15    0.31    0.73
  15   0 -16    0.40    0.88
  15   0  16    0.79    0.97
  15   0  16   -0.35    0.69
  15   0 -16   -0.28    0.68
  15   0 -16    1.09    0.69
 -15   0  16   -1.10    0.71
  15   0  16    0.18    0.80
 -15   0 -16   -0.47    0.74
  15   0 -17    0.69    0.71
  15   0  17    1.30    0.69
 -15   0  17    0.84    0.72
  15   0 -17   -0.10    0.69
 -15   0 -17    0.10    0.84
  15   0  17   -0.84    0.98
  15   0 -17    2.05    0.87
 -15   0 -17    0.02    0.72
  15   0 -18   -0.86    0.69
 -15   0 -18    0.05    0.83
  15   0 -18   -0.84    0.70
 -15   0  18   -0.32    0.69
  15   0  18   -0.87    0.99
  15   0 -18    0.40    0.83
 -15   0 -18    0.02    0.72
  15   0  19    1.11    0.98
  15   0 -19    0.17    0.80
 -15   0 -19   -0.69    0.69
 -15   0 -19    0.45    0.82
  15   0  20    0.73    0.94
  15   0 -20    0.06    0.76
 -15   0 -20    0.62    0.65
 -15   0 -20   -1.40    0.79
  15   0  21   -0.02    0.91
 -15   0 -21    0.34    0.77
  15   0  22   -0.86    0.87
 -15   0 -22   -0.35    0.71
 -15   0 -23   -0.15    0.65
 -15   0 -24    0.23    0.61
 -15   0 -25   -0.34    0.54
 -15   0 -26    0.19    0.45
 -15   0 -27    0.21    0.35
 -15   0 -28   -0.07    0.27
  16   0   0   13.08    1.00
 -16   0   0   12.24    0.67
  16   0  -1    8.01    0.91
  16   0  -1    7.88    0.95
  16   0   1    7.07    0.95
 -16   0   1    8.10    0.60
  16   0  -2    6.28    0.87
  16   0   2    5.33    0.89
  16   0  -2    7.03    0.95
  16   0   2    4.96    0.92
 -16   0   2    4.97    0.55
  16   0  -3   16.76    1.02
  16   0   3   16.03    1.06
  16   0  -3   16.01    1.08
 -16   0   3   15.65    0.76
  16   0  -4    0.65    0.88
  16   0   4    0.71    0.63
 -16   0   4    0.40    0.51
  16   0   4    0.89    0.85
  16   0  -4   -0.11    0.78
 -16   0  -4   -0.11    0.76
  16   0  -4    1.19    0.93
  16   0  -5   13.83    1.05
 -16   0  -5   13.21    0.91
 -16   0   5   13.27    0.70
  16   0   5   13.42    0.81
  16   0   5   11.94    1.00
  16   0  -5   11.56    0.96
  16   0  -5   14.43    1.09
 -16   0   6   18.81    0.82
  16   0   6   18.80    0.93
  16   0   6   19.99    1.12
  16   0  -6   20.80    1.05
  16   0  -6   20.04    1.14
  16   0   6   16.86    0.96
 -16   0  -6   18.28    1.01
  16   0   7    4.65    0.71
 -16   0  -7    4.76    0.80
  16   0   7    3.90    0.91
  16   0  -7    4.65    0.82
  16   0  -7    5.03    0.93
  16   0   7    3.22    0.76
  16   0   8    3.77    0.68
 -16   0   8    5.02    0.74
 -16   0  -8    4.18    0.82
  16   0   8    3.99    0.90
  16   0  -8    3.64    0.82
  16   0   8    2.50    0.80
  16   0  -8    3.97    0.90
  16   0   9   17.48    0.89
 -16   0   9   16.79    0.93
 -16   0  -9   16.50    0.99
  16   0  -9   16.27    0.99
  16   0   9   14.55    1.10
  16   0  -9   16.86    1.13
  16   0   9   15.90    1.01
 -16   0  10    3.01    0.72
  16   0  10    2.71    0.68
 -16   0 -10    3.14    0.82
  16   0  10    2.81    0.89
  16   0 -10    1.95    0.77
  16   0 -10    3.81    0.93
  16   0  10    3.10    0.84
 -16   0  11    1.90    0.73
  16   0  11    1.10    0.65
  16   0 -11    2.58    0.76
  16   0  11    3.19    0.89
  16   0  11    1.70    0.85
  16   0 -11    2.01    0.92
 -16   0  12    0.87    0.72
  16   0 -12   -0.16    0.69
  16   0  12    0.68    0.67
  16   0  12    0.50    0.90
  16   0 -12    0.23    0.73
  16   0  12    0.96    0.86
  16   0 -12   -0.50    0.90
 -16   0  13    2.67    0.74
  16   0 -13    1.24    0.67
  16   0  13    3.14    0.70
  16   0  13    1.42    0.87
  16   0 -13    3.12    0.73
  16   0 -13    2.24    0.91
  16   0  13    2.61    0.91
 -16   0  14    8.07    0.79
  16   0 -14    6.19    0.77
  16   0  14    6.38    0.73
  16   0 -14    7.08    0.72
  16   0  14    6.84    0.94
  16   0 -14    7.89    0.97
  16   0  14    7.66    0.99
  16   0  15    3.22    0.96
  16   0 -15    3.63    0.91
 -16   0  15    3.78    0.74
  16   0 -15    3.18    0.72
  16   0  15    2.96    0.70
  16   0  15    2.23    0.86
 -16   0 -15    3.51    0.76
  16   0 -16    0.44    0.88
  16   0  16   -0.64    0.95
  16   0 -16   -0.74    0.69
  16   0  16   -0.03    0.68
 -16   0 -16    0.77    0.72
  16   0  16    1.32    0.81
 -16   0  16    1.10    0.70
  16   0 -17   32.16    1.35
  16   0  17   32.13    1.48
 -16   0 -17   33.52    1.37
  16   0  18    0.41    0.93
  16   0 -18    0.35    0.80
 -16   0 -18   -1.07    0.68
 -16   0 -18   -0.40    0.81
  16   0  19   -0.07    0.92
  16   0 -19    0.37    0.76
 -16   0 -19    1.17    0.64
 -16   0 -19    0.44    0.80
  16   0  20    9.04    0.98
  16   0 -20    9.36    0.81
 -16   0 -20    8.95    0.86
  16   0  21   -0.21    0.84
 -16   0 -21   -0.57    0.72
 -16   0 -22    2.57    0.69
 -16   0 -23   -0.16    0.62
 -16   0 -24   -0.11    0.54
 -16   0 -25   -0.22    0.47
 -16   0 -26    0.84    0.37
 -16   0 -27   -0.21    0.29
  17   0   0    0.56    0.95
 -17   0   0    0.42    0.53
  17   0  -1   -0.65    0.83
  17   0   1    0.07    0.91
  17   0  -1    0.16    0.95
 -17   0   1   -0.47    0.51
 -17   0  -1    0.07    0.54
  17   0  -2   -0.22    0.85
  17   0  -2   -0.73    0.94
  17   0   2    0.30    0.95
 -17   0  -2   -0.71    0.53
 -17   0   2   -0.15    0.54
  17   0   3   -0.68    0.86
  17   0  -3    0.29    0.83
  17   0  -3    0.32    1.00
  17   0   3    0.58    0.93
  17   0  -4    0.05    0.84
  17   0   4   -0.70    0.85
 -17   0  -4    0.63    0.75
  17   0  -4    0.19    0.95
  17   0   4    0.67    0.93
  17   0   5   -0.77    0.89
 -17   0  -5   -0.41    0.76
  17   0  -5   -0.17    0.84
  17   0  -5   -0.81    1.01
  17   0   5   -0.60    0.69
  17   0   6    0.17    0.68
  17   0  -6   -0.30    0.92
  17   0   6   -0.19    0.91
 -17   0  -6   -0.50    0.77
  17   0  -6   -0.48    0.84
  17   0   7    0.30    0.68
  17   0   7   -0.39    0.93
 -17   0  -7    0.30    0.80
  17   0  -7   -0.08    0.78
  17   0   7    0.04    0.69
  17   0  -7   -0.16    0.94
 -17   0   8    0.59    0.72
  17   0   8    0.17    0.68
  17   0  -8   -0.16    0.78
  17   0   8    0.38    0.94
 -17   0  -8    0.22    0.78
  17   0   8    0.97    0.75
  17   0  -8   -0.43    0.95
 -17   0   9   -0.23    0.73
  17   0   9    0.11    0.69
 -17   0  -9   -0.46    0.78
  17   0   9    0.45    0.92
  17   0  -9    0.37    0.80
  17   0   9    0.37    0.77
  17   0  -9    0.45    0.94
 -17   0  10   -0.47    0.76
  17   0  10   -0.37    0.69
  17   0 -10    0.83    0.79
  17   0  10    0.92    0.89
 -17   0 -10    0.67    0.79
  17   0  10   -0.75    0.81
  17   0 -10    1.29    0.96
 -17   0  11    0.58    0.71
  17   0  11   -0.01    0.69
  17   0  11    0.22    0.90
  17   0 -11   -0.44    0.78
  17   0 -11    1.15    0.90
  17   0  11   -0.22    0.82
 -17   0  12    0.20    0.74
  17   0  12    1.11    0.69
  17   0  12   -0.48    0.91
  17   0 -12    0.60    0.74
  17   0  12    0.12    0.84
  17   0 -12    0.88    0.91
 -17   0  13   -0.28    0.73
  17   0  13   -1.65    0.69
  17   0  13    0.63    0.90
  17   0 -13   -0.34    0.67
  17   0  13    0.43    0.87
  17   0 -13    0.59    0.92
  17   0 -14   -0.45    0.89
  17   0  14   -0.24    0.88
 -17   0  14    0.99    0.69
  17   0  14    0.59    0.84
  17   0 -14   -0.22    0.61
 -17   0 -14   -0.72    0.72
  17   0  14   -0.05    0.66
  17   0  15    0.17    0.92
  17   0 -15    0.08    0.87
  17   0  15    0.41    0.82
 -17   0 -15   -0.02    0.69
  17   0  16   -1.78    0.91
  17   0 -16   -0.07    0.85
 -17   0 -16   -0.39    0.66
 -17   0 -16   -0.32    0.85
  17   0  17   -0.93    0.89
  17   0 -17   -0.49    0.80
 -17   0 -17    0.49    0.64
 -17   0 -17   -0.37    0.81
  17   0 -18   -0.11    0.76
  17   0  18    0.15    0.88
 -17   0 -18    0.80    0.78
  17   0  19   -0.12    0.86
  17   0 -19    0.46    0.71
 -17   0 -19    0.71    0.75
  17   0  20   -0.06    0.83
 -17   0 -20   -0.01    0.71
 -17   0 -21    0.39    0.65
 -17   0 -22    0.01    0.59
 -17   0 -23   -0.02    0.54
 -17   0 -24   -0.61    0.49
 -17   0 -25   -0.66    0.37
  18   0   0   21.63    1.27
  18   0  -1  372.36   10.15
  18   0   1  362.93   10.14
  18   0  -1  355.02   10.18
  18   0   2   76.05    2.46
  18   0  -2   80.24    2.51
  18   0   3   47.44    1.87
  18   0  -3   54.11    1.90
  18   0  -3   48.24    1.85
 -18   0  -3   52.82    1.77
  18   0   3   50.05    1.89
 -18   0  -4  556.97   16.00
  18   0   4  587.16   16.06
  18   0  -4  605.68   16.07
  18   0   4  595.89   16.12
  18   0  -4  577.63   16.09
 -18   0  -5  205.02    5.89
  18   0   5  211.83    5.97
  18   0   5  207.28    6.03
  18   0  -5  209.95    5.99
  18   0   6   59.60    2.14
  18   0  -6   57.74    2.07
 -18   0  -6   61.28    1.98
 -18   0  -7  194.56    5.55
 -18   0   7  194.34    5.55
  18   0   7  191.64    5.67
  18   0  -7  196.72    5.63
  18   0   7  197.99    5.53
  18   0   8   58.82    1.88
 -18   0   8   56.93    1.90
 -18   0  -8   58.17    1.92
  18   0  -8   60.75    2.01
  18   0   8   59.08    2.09
  18   0  -8   61.10    2.08
  18   0   9   27.23    1.15
 -18   0   9   28.04    1.19
 -18   0  -9   27.65    1.19
  18   0   9   28.97    1.38
  18   0  -9   27.13    1.27
  18   0  -9   28.44    1.37
  18   0   9   23.17    1.16
 -18   0  10   56.34    1.83
  18   0  10   54.95    1.77
  18   0  10   49.51    1.96
  18   0 -10   54.00    1.88
  18   0  10   50.64    1.85
  18   0 -10   55.83    1.95
 -18   0  11   18.62    0.99
  18   0  11   18.96    0.94
  18   0  11   15.96    1.17
  18   0 -11   17.12    1.04
  18   0  11   15.91    1.03
  18   0 -11   17.92    1.17
 -18   0  12    9.14    0.83
  18   0  12    9.17    1.01
  18   0 -12    9.06    0.87
  18   0  12    6.98    0.92
  18   0 -12    9.28    1.01
  18   0  12    8.32    0.79
  18   0  13   16.43    1.07
  18   0 -13   16.81    1.10
  18   0  13   15.86    1.10
  18   0 -13   16.17    0.92
  18   0  14   22.74    1.19
 -18   0 -14   22.73    1.02
  18   0  14   20.12    1.18
  18   0 -15   22.25    1.14
  18   0  15   20.98    1.16
  18   0  15   20.46    1.11
 -18   0 -15   19.83    0.95
  18   0 -16    2.73    0.82
  18   0  16    3.86    0.88
 -18   0 -16    1.55    0.62
 -18   0 -16    3.77    0.82
  18   0  17    1.28    0.83
  18   0 -17    0.94    0.76
 -18   0 -17    0.41    0.79
  18   0 -18   17.87    0.95
  18   0  18   18.01    1.07
 -18   0 -18   19.38    1.01
  18   0  19   25.40    1.22
 -18   0 -19   30.26    1.18
 -18   0 -20   22.28    1.00
 -18   0 -21    4.75    0.64
 -18   0 -22    0.26    0.54
 -18   0 -23    6.64    0.54
 -18   0 -24    1.99    0.38
  19   0   0    0.56    1.00
  19   0  -1   -0.42    0.94
  19   0  -1   -0.44    1.01
  19   0   1    1.03    0.98
 -19   0  -2    1.37    0.80
  19   0  -2    0.39    0.89
  19   0  -2    1.15    1.00
  19   0   2    0.05    1.00
  19   0  -3   -0.72    0.92
 -19   0  -3   -0.17    0.80
  19   0   3   -0.20    0.93
  19   0  -3   -0.11    0.99
  19   0   3    0.06    0.98
  19   0  -4   -1.17    0.89
  19   0   4    0.34    0.98
 -19   0  -4   -1.33    0.80
  19   0   4    0.34    0.96
  19   0   5    1.06    0.98
  19   0  -5    0.20    0.87
 -19   0  -5    0.40    0.79
  19   0   5   -0.55    0.97
  19   0  -6   -0.12    0.87
 -19   0  -6   -0.70    0.78
  19   0   6   -1.24    0.99
  19   0   6    0.94    0.99
  19   0  -7   -0.22    0.86
  19   0   7    1.00    0.95
 -19   0  -7    0.09    0.77
 -19   0   7    0.23    0.76
  19   0   7   -0.68    0.95
 -19   0  -8   -0.10    0.75
  19   0   8   -1.14    1.00
  19   0  -8   -0.22    0.83
 -19   0   8    0.07    0.73
  19   0   9   -0.81    0.96
  19   0  -9    0.99    0.84
 -19   0   9    0.68    0.72
  19   0   9    0.32    0.60
  19   0 -10   -0.47    0.81
  19   0  10    1.39    0.92
 -19   0  10   -0.69    0.73
  19   0  10    0.51    0.65
  19   0  11   -0.91    0.70
  19   0  11    0.17    0.89
  19   0 -11    0.49    0.79
  19   0  12   -0.11    0.76
  19   0  12    0.14    0.88
  19   0 -12    0.42    0.70
  19   0  13    0.39    0.77
 -19   0 -13    0.22    0.63
  19   0  13   -0.39    0.87
  19   0  14   -0.07    0.78
 -19   0 -14    0.44    0.61
  19   0  14    0.92    0.83
  19   0  15   -0.70    0.79
  19   0  15    0.82    0.77
  19   0  16   -0.03    0.77
 -19   0 -16   -0.33    0.76
  19   0  17    0.46    0.73
 -19   0 -17   -0.07    0.70
  19   0  18    0.16    0.71
 -19   0 -18    0.66    0.69
 -19   0 -19    0.86    0.64
 -19   0 -20    0.24    0.57
 -19   0 -21    1.09    0.53
 -19   0 -22    0.44    0.45
  19   0  23   -0.26    0.50
 -19   0 -23   -0.04    0.34
  20   0   0    0.54    1.00
  20   0   1    2.99    1.00
  20   0  -1    3.23    1.03
 -20   0  -1    2.75    0.80
  20   0  -1    2.51    0.96
  20   0  -2    6.87    1.05
  20   0   2    6.41    1.04
 -20   0  -2    6.61    0.85
  20   0  -2    5.03    1.00
 -20   0  -3   11.93    0.91
  20   0   3   13.34    1.10
  20   0  -3   11.93    1.05
  20   0   3   11.93    1.13
 -20   0  -4   11.29    0.91
  20   0   4   13.11    1.11
  20   0   4   11.01    1.11
  20   0  -4   13.15    1.08
 -20   0  -5   13.35    0.92
  20   0   5   13.30    1.12
  20   0  -5   12.75    1.06
  20   0   5   12.31    1.15
 -20   0   6    5.99    0.81
  20   0  -6    7.55    0.95
  20   0   6    5.91    1.03
 -20   0  -6    5.60    0.81
  20   0   6    6.58    0.99
 -20   0  -7    6.10    0.80
  20   0   7    7.89    1.02
  20   0  -7    6.99    0.94
  20   0   7    6.86    1.02
  20   0   8    2.34    0.94
 -20   0  -8    2.17    0.74
  20   0  -8    2.34    0.86
  20   0   8    3.84    0.98
  20   0   9   11.17    1.07
  20   0  -9   11.88    0.96
  20   0   9   12.59    1.09
  20   0  10    1.72    0.91
  20   0 -10    0.27    0.79
  20   0  10   -0.07    0.93
  20   0  11    5.81    0.94
  20   0 -11    7.74    0.82
  20   0  11    7.57    1.00
  20   0  12    1.34    0.85
 -20   0 -12    1.07    0.61
  20   0  13    1.48    0.82
  20   0  14    0.11    0.77
 -20   0 -15    0.67    0.74
 -20   0 -16    1.01    0.70
 -20   0 -17   -0.58    0.66
 -20   0 -18   -0.02    0.62
  20   0  19    2.13    0.69
 -20   0 -19    1.12    0.56
  20   0  20   -0.73    0.62
 -20   0 -20    0.59    0.49
  20   0  21    2.14    0.56
 -20   0 -21    1.76    0.43
  20   0  22    0.69    0.46
 -20   0 -22    0.66    0.32
  21   0   0    0.62    0.92
 -21   0   0    1.27    0.77
  21   0   0   -0.74    0.99
 -21   0   1    0.67    0.78
 -21   0  -1   -0.24    0.78
  21   0  -1   -0.42    0.92
  21   0  -1   -0.91    0.96
  21   0   1    0.02    0.98
  21   0  -2    0.24    0.90
 -21   0  -2   -0.62    0.76
  21   0   2    0.11    0.98
  21   0   3    1.24    0.93
  21   0  -3    0.02    0.90
 -21   0  -3   -0.22    0.74
  21   0   3    1.25    0.96
  21   0  -4    0.95    0.90
 -21   0  -4    1.81    0.76
  21   0   4    1.35    0.96
  21   0   4    0.48    0.96
  21   0  -5    1.08    0.85
 -21   0  -5    0.51    0.73
  21   0   5   -0.78    0.93
  21   0   5   -1.60    0.93
  21   0  -6    0.17    0.84
 -21   0  -6    0.07    0.71
  21   0   6    0.53    0.92
  21   0   6   -1.45    0.95
  21   0  -7    0.55    0.83
  21   0   7   -0.32    0.91
 -21   0  -7   -0.77    0.69
  21   0   7   -0.33    0.91
  21   0   8   -0.44    0.91
  21   0  -8    0.34    0.80
  21   0   8    0.48    0.91
  21   0   9    0.30    0.88
  21   0  -9   -0.63    0.79
  21   0   9    1.43    0.89
  21   0  10    1.07    0.87
  21   0 -10    0.14    0.75
  21   0  10    0.48    0.88
  21   0  11    1.46    0.85
  21   0  11   -0.53    0.88
  21   0  12    0.84    0.80
  21   0  12    0.23    0.84
  21   0  13   -0.25    0.78
  21   0  13   -1.67    0.84
  21   0  14   -0.45    0.81
 -21   0 -14    0.18    0.69
  21   0  15   -0.36    0.76
 -21   0 -15    0.50    0.65
  21   0  16    0.42    0.73
 -21   0 -16    1.04    0.63
  21   0  17    0.63    0.69
 -21   0 -17    0.19    0.58
  21   0  18    1.24    0.64
 -21   0 -18    0.45    0.51
  21   0  19    0.32    0.57
 -21   0 -19    0.59    0.45
  21   0  20    0.39    0.50
 -21   0 -20    0.28    0.37
  22   0   0   11.78    1.05
 -22   0   0   10.75    0.85
 -22   0   1    4.57    0.76
 -22   0  -1    5.20    0.75
  22   0  -1    5.75    0.94
  22   0   1    4.82    0.96
 -22   0   2    4.65    0.77
  22   0  -2    5.28    0.93
 -22   0  -2    5.79    0.76
  22   0   2    5.39    0.98
 -22   0   3    4.18    0.78
  22   0   3    3.81    0.96
 -22   0  -3    5.44    0.74
  22   0  -3    4.06    0.92
  22   0   3    3.15    0.95
  22   0   4    6.86    0.98
 -22   0  -4    6.85    0.75
  22   0  -4    6.71    0.93
  22   0   4    6.23    1.00
 -22   0  -5    3.92    0.69
  22   0   5    1.90    0.89
  22   0  -5    2.55    0.85
  22   0   5    2.76    0.94
  22   0   6    4.52    0.94
  22   0  -6    4.35    0.89
  22   0   6    7.27    0.95
  22   0   7    0.67    0.88
  22   0  -7    0.58    0.80
  22   0   7    0.10    0.87
  22   0  -8    4.18    0.83
  22   0   8    6.89    0.94
  22   0   8    5.26    0.89
  22   0  -9    0.38    0.73
  22   0   9    1.05    0.85
  22   0   9    1.33    0.85
  22   0  10    1.28    0.80
  22   0  10    0.13    0.83
  22   0  11    1.49    0.77
  22   0  11    3.04    0.83
  22   0  12    4.15    0.77
  22   0  12    4.25    0.82
  22   0  13    0.32    0.75
 -22   0 -13    0.39    0.64
  22   0  14    0.90    0.72
 -22   0 -14    1.40    0.63
  22   0  15    1.22    0.70
 -22   0 -15    0.74    0.56
  22   0  16    3.04    0.65
 -22   0 -16    2.59    0.54
  22   0  17    1.61    0.59
 -22   0 -17    0.89    0.46
  22   0  18    2.99    0.53
 -22   0 -18    3.02    0.42
  22   0  19    2.82    0.45
 -22   0 -19    1.20    0.32
 -23   0   0    1.18    0.66
  23   0   0    0.18    0.87
  23   0  -1    0.05    0.85
 -23   0   1   -0.99    0.67
 -23   0  -1   -0.09    0.64
 -23   0  -2   -0.45    0.64
  23   0  -2   -0.11    0.83
 -23   0   2    0.03    0.66
  23   0   2    0.14    0.86
 -23   0  -3    0.71    0.61
  23   0  -3    0.69    0.83
 -23   0   3    0.72    0.66
  23   0   3    0.01    0.85
 -23   0  -4   -1.31    0.62
  23   0   4    0.99    0.86
 -23   0   4    1.17    0.67
  23   0  -4    0.41    0.81
  23   0   4    1.58    0.88
  23   0   5   -0.05    0.84
 -23   0   5    0.01    0.67
  23   0  -5   -0.01    0.79
  23   0   5    0.17    0.85
  23   0  -6   -0.17    0.77
  23   0   6    0.44    0.83
  23   0   6   -0.17    0.84
  23   0  -7    0.45    0.73
  23   0   7    0.44    0.83
  23   0   7    0.15    0.85
  23   0   8    0.30    0.80
  23   0  -8   -0.01    0.70
  23   0   8   -0.70    0.80
  23   0   9    1.17    0.76
  23   0   9   -0.47    0.79
  23   0  10   -0.32    0.73
  23   0  10    0.85    0.75
  23   0  11   -1.05    0.70
  23   0  11   -0.14    0.72
  23   0  12    0.21    0.70
 -23   0 -12    0.72    0.59
  23   0  13   -0.09    0.66
 -23   0 -13    0.87    0.56
  23   0  14    0.58    0.63
 -23   0 -14    0.70    0.52
  23   0  15    0.82    0.58
 -23   0 -15   -0.29    0.46
  23   0  16   -0.30    0.50
 -23   0 -16    0.64    0.40
 -23   0 -17   -0.24    0.32
  24   0   0   13.84    0.99
 -24   0   0   14.63    0.75
  24   0  -1   30.05    1.33
 -24   0   1   32.26    1.13
  24   0  -2   15.49    0.98
 -24   0   2   16.38    0.79
  24   0  -3    1.01    0.73
 -24   0   3    0.57    0.57
  24   0   4   29.67    1.33
  24   0  -4   29.05    1.27
 -24   0   4   32.80    1.12
  24   0   5   25.32    1.21
  24   0   5   29.19    1.17
 -24   0   5   27.75    1.01
  24   0  -6   20.03    1.02
  24   0   6   19.38    1.10
  24   0   6   25.92    1.08
 -24   0   6   23.57    0.92
 -24   0   7    1.14    0.56
  24   0  -7    1.53    0.64
  24   0   7    1.45    0.75
  24   0   8    9.53    0.80
 -24   0   8    8.67    0.63
  24   0   9    0.51    0.67
  24   0   9    0.13    0.66
 -24   0   9    0.63    0.54
  24   0  10    8.47    0.74
 -24   0  10    8.01    0.58
  24   0  10    5.52    0.69
  24   0 -10    4.62    0.56
 -24   0  11    1.75    0.49
  24   0  11    0.95    0.62
 -24   0 -11    2.02    0.53
 -24   0  12    3.02    0.44
  24   0  12    3.13    0.60
 -24   0 -12    2.17    0.49
  24   0  13   14.93    0.72
 -24   0 -13   12.77    0.64
  24   0  14    0.76    0.48
 -24   0 -14    0.01    0.37
  25   0   0    0.14    0.66
  25   0   1   -0.52    0.69
  25   0  -1    1.08    0.68
  25   0  -2    1.12    0.66
  25   0  -3    0.68    0.61
  25   0  -4    0.14    0.60
  25   0   4    0.32    0.66
  25   0   5    1.19    0.64
  25   0  -5    0.27    0.57
  25   0   6   -0.09    0.63
  25   0  -6    0.40    0.53
  25   0   7   -0.15    0.59
  25   0  -8    0.63    0.49
  25   0   8   -0.08    0.57
 -25   0 -10    0.52    0.42
 -25   0 -11   -0.37    0.36
 -25   0 -12   -0.04    0.32
  26   0   0   -0.33    0.53
  26   0   1   -0.03    0.53
  26   0  -1    0.67    0.52
  26   0  -2    0.39    0.50
  26   0  -3    0.62    0.46
  26   0  -4    2.49    0.46
  26   0   4    1.79    0.54
  26   0  -5    0.06    0.45
  26   0   5   -0.28    0.45
  26   0   5   -0.49    0.47
 -26   0  -7   -0.20    0.35
 -26   0  -8    0.85    0.31
   0  -1   0    3.83    0.21
   0  -1   1    0.23    0.20
   0  -1  -1    0.23    0.19
   0   1   1    0.10    0.12
   0  -1   2   10.13    0.38
   0   1   2   10.54    0.34
   0  -1   2    9.70    0.34
   0  -1   3    0.13    0.27
   0   1   3    0.14    0.26
   0  -1   4    2.36    0.32
   0   1   4    2.64    0.33
   0   1   5    0.15    0.37
   0  -1   5    0.31    0.36
   0  -1   6    4.06    0.43
   0   1   6    4.46    0.43
   0  -1   7    0.12    0.45
   0   1   7   -0.24    0.43
   0   1   8    7.18    0.52
   0  -1   8    6.88    0.51
   0   1   9   -0.08    0.48
   0  -1   9    0.23    0.48
   0   1  10    5.44    0.53
   0  -1  10    5.43    0.53
   0  -1  11   -0.12    0.52
   0   1  11    0.22    0.52
   0   1  12   11.89    0.66
   0  -1  12   11.53    0.66
   0  -1  13    0.41    0.55
   0   1  13    0.03    0.54
   0   1  14    5.13    0.60
   0  -1  14    4.83    0.60
   0  -1  15   -0.32    0.58
   0   1  15    0.29    0.57
   0  -1  16    4.45    0.63
   0   1  16    4.72    0.63
   0  -1 -16    4.59    0.67
   0  -1  17    0.44    0.61
   0   1  17    0.26    0.61
   0  -1 -17    0.26    0.66
   0   1 -17   -0.32    0.59
   0   1 -18    1.86    0.61
   0  -1 -18    0.45    0.66
   0  -1 -19    0.40    0.67
   0   1 -19   -0.07    0.63
   0   1 -20    4.15    0.73
   0  -1 -20    2.93    0.70
   0  -1 -20    3.42    0.75
   0   1 -20    4.28    0.69
   0  -1 -21   -0.37    0.73
   0   1 -21   -0.22    0.74
   0  -1 -21    0.66    0.74
   0   1 -21    0.04    0.68
   0  -1 -22    4.94    0.80
   0   1 -22    5.22    0.81
   0   1 -22    4.95    0.75
   0  -1 -22    6.08    0.84
   0   1 -23    0.08    0.76
   0  -1 -23    0.50    0.76
   0  -1 -23    0.18    0.80
   0   1 -23    0.92    0.71
   0   1 -24    6.71    0.86
   0  -1 -24    5.98    0.86
   0   1 -24    6.95    0.80
   0  -1 -24    6.56    0.90
   0  -1 -25    0.79    0.79
   0   1 -25    0.71    0.79
   0   1 -25   -1.02    0.72
   0  -1 -25   -0.38    0.83
   0  -1 -26    2.61    0.77
   0   1 -26    2.39    0.80
   0   1 -26    1.92    0.72
   0  -1 -26    2.99    0.84
   0  -1 -27   -0.96    0.75
   0   1 -27   -0.55    0.75
   0  -1 -27    0.38    0.82
   0   1 -27    0.36    0.68
   0  -1 -28    3.21    0.75
   0   1 -28    3.53    0.76
   0  -1 -28    3.55    0.78
   0   1 -28    3.05    0.67
   0  -1 -29    0.60    0.68
   0   1 -29    0.01    0.68
   0   1 -29   -0.51    0.58
   0  -1 -29   -0.30    0.73
   0  -1 -30    1.01    0.63
   0   1 -30    0.44    0.63
   0  -1 -30    0.50    0.67
   0   1 -31    0.16    0.54
   0  -1 -31    0.47    0.54
   0  -1 -31   -0.63    0.60
   0   1 -32    2.61    0.48
   0  -1 -32    2.52    0.48
   0  -1 -32    2.85    0.53
   0  -1 -33   -0.10    0.37
   1  -1   0   27.18    0.77
   1  -1   0   27.94    0.76
   1  -1  -1    5.98    0.24
   1   1  -1    6.19    0.26
  -1   1   2  120.00    3.26
  -1  -1   2  119.49    3.27
  -1   1   3   50.51    1.40
  -1  -1   3   49.28    1.40
   1   1   4   26.09    0.78
   1  -1   4   23.96    0.78
  -1   1   4   25.40    0.77
  -1  -1   4   24.82    0.78
   1  -1   5   40.95    1.27
  -1  -1   5   43.84    1.26
  -1   1   5   43.71    1.26
   1   1   5   44.77    1.27
   1   1   6   63.54    1.77
  -1   1   6   63.17    1.77
   1  -1   6   60.79    1.78
  -1  -1   6   61.30    1.77
  -1   1   7   24.00    0.81
  -1  -1   7   23.04    0.81
   1   1   7   23.06    0.80
   1  -1   7   23.04    0.81
   1  -1   8  210.36    5.91
  -1   1   8  218.68    5.91
   1   1   8  216.97    5.91
  -1  -1   8  215.63    5.91
   1  -1   9    6.97    0.55
   1   1   9    6.67    0.55
  -1  -1   9    7.12    0.54
  -1   1   9    7.44    0.53
   1  -1  10   32.54    1.11
  -1  -1  10   34.19    1.11
  -1   1  10   35.31    1.11
   1   1  10   33.81    1.11
  -1   1  11   38.13    1.21
   1  -1  11   36.65    1.20
   1   1  11   36.74    1.19
  -1  -1  11   36.93    1.19
  -1   1  12  368.36    9.97
   1  -1  12  358.30    9.98
   1   1  12  354.76    9.98
  -1  -1  12  375.37    9.98
   1  -1  13    0.97    0.54
  -1  -1  13    0.65    0.56
  -1   1  13    0.41    0.55
   1   1  13    1.36    0.54
  -1   1  14   82.48    2.38
  -1  -1  14   83.46    2.38
   1   1  14   79.06    2.38
   1  -1  14   79.50    2.38
  -1   1  15    3.62    0.59
  -1  -1  15    4.12    0.62
   1  -1  16    1.83    0.70
  -1  -1  16    0.67    0.59
  -1   1  16    0.81    0.57
  -1  -1 -16    1.32    0.61
   1  -1 -16    0.17    0.63
  -1   1  17    5.99    0.66
  -1  -1  17    5.83    0.67
  -1   1 -17    4.80    0.63
   1  -1 -17    5.04    0.69
   1   1 -17    5.38    0.63
  -1  -1 -17    5.28    0.70
   1   1  18    4.49    0.69
   1   1 -18    3.46    0.65
   1  -1 -18    3.44    0.66
  -1   1  18    3.24    0.65
  -1  -1  18    2.52    0.67
  -1   1 -18    3.46    0.64
  -1  -1 -18    3.83    0.73
   1  -1 -18    3.85    0.70
   1   1 -18    3.46    0.63
   1   1  19    3.59    0.71
   1  -1 -19    4.16    0.69
   1   1 -19    3.72    0.71
  -1  -1  19    3.62    0.68
  -1   1  19    3.32    0.68
  -1  -1 -19    3.79    0.76
  -1   1 -19    2.21    0.65
   1   1 -19    4.44    0.67
   1  -1 -19    3.67    0.74
  -1   1 -20   22.13    0.98
  -1  -1 -20   20.72    1.05
   1  -1 -20   20.82    1.06
   1   1 -20   20.87    0.99
   1   1  20   19.09    1.01
   1   1 -20   21.05    1.02
   1  -1 -20   21.99    1.04
   1  -1 -21    3.77    0.76
   1   1 -21    3.41    0.71
  -1   1 -21    3.63    0.71
  -1  -1 -21    3.12    0.82
   1   1  21    2.21    0.74
   1   1 -21    2.70    0.76
   1  -1 -21    2.39    0.75
   1   1 -22   28.80    1.23
  -1  -1 -22   31.66    1.31
   1  -1 -22   30.55    1.30
  -1   1 -22   30.13    1.23
   1   1  22   27.52    1.25
  -1   1 -22   31.03    1.30
   1   1 -22   30.85    1.30
  -1  -1 -22   32.46    1.31
   1  -1 -22   31.60    1.30
  -1   1 -23    3.03    0.82
  -1  -1 -23    2.81    0.78
   1  -1 -23    3.13    0.80
   1   1 -23    2.89    0.82
  -1   1 -23    3.83    0.74
   1   1 -23    3.54    0.76
   1  -1 -23    3.59    0.82
  -1  -1 -23    3.29    0.85
  -1  -1 -24   17.67    1.06
   1  -1 -24   17.01    1.03
  -1   1 -24   17.49    1.06
   1   1 -24   15.80    1.04
  -1   1 -24   17.66    0.96
   1  -1 -24   15.49    1.06
   1   1 -24   16.05    0.97
  -1  -1 -24   16.28    1.04
  -1  -1 -25    8.28    0.89
   1  -1 -25    8.55    0.88
  -1   1 -25    6.21    0.89
   1   1 -25    7.37    0.87
   1  -1 -25    6.84    0.90
  -1  -1 -25    8.79    0.92
   1   1 -25    7.21    0.81
  -1   1 -25    7.91    0.81
   1  -1 -26    4.05    0.82
  -1   1 -26    3.90    0.83
  -1  -1 -26    5.51    0.83
   1   1 -26    4.57    0.83
   1   1 -26    3.48    0.75
  -1   1 -26    3.80    0.73
   1  -1 -26    5.83    0.89
  -1  -1 -26    4.79    0.84
  -1  -1 -27    0.06    0.75
   1  -1 -27    0.11    0.75
   1   1 -27    0.56    0.76
  -1   1 -27    0.02    0.76
  -1  -1 -27   -0.21    0.78
  -1   1 -27    0.07    0.68
   1  -1 -27    1.22    0.81
   1   1 -27    0.36    0.68
   1   1 -28    8.15    0.82
   1  -1 -28    8.10    0.83
  -1  -1 -28    7.96    0.82
  -1   1 -28    9.46    0.84
   1  -1 -28    9.17    0.87
  -1   1 -28    9.07    0.74
  -1  -1 -28    7.76    0.84
   1   1 -28    8.86    0.74
   1   1 -29    0.26    0.69
   1  -1 -29    0.29    0.69
  -1  -1 -29    0.88    0.69
  -1   1 -29    0.55    0.68
   1   1 -29    0.34    0.59
   1  -1 -29   -0.01    0.72
  -1   1 -29    0.77    0.58
  -1  -1 -29   -0.31    0.71
  -1   1 -30   12.74    0.79
  -1  -1 -30   12.77    0.79
   1   1 -30   12.52    0.80
   1  -1 -30   10.83    0.77
  -1  -1 -30   13.22    0.83
   1  -1 -30   13.37    0.84
   1   1 -31    0.21    0.53
  -1   1 -31    0.42    0.56
  -1  -1 -31    0.63    0.55
   1  -1 -31   -0.08    0.53
  -1  -1 -31    1.17    0.60
   1  -1 -31   -0.12    0.59
  -1   1 -32    3.42    0.50
  -1  -1 -32    2.91    0.48
   1  -1 -32    2.49    0.53
  -1  -1 -32    3.44    0.52
   1  -1  33    0.13    0.37
  -1  -1 -33    0.18    0.37
   2   1   0   29.62    0.86
   2   1  -1   99.96    2.75
   2  -1  -1   99.38    2.75
   2  -1   1  100.30    2.74
   2   1  -1  104.97    2.76
   2   1  -1  100.40    2.76
  -2  -1   3  770.60   21.00
  -2   1   3  777.96   21.00
  -2   1   4   38.87    1.11
  -2  -1   4   36.51    1.11
  -2   1   5  530.29   14.35
  -2  -1   5  526.02   14.35
  -2  -1   6   12.76    0.57
  -2   1   6   12.06    0.56
  -2   1   7  361.96    9.75
  -2  -1   7  353.43    9.75
  -2   1   8  407.63   11.04
  -2  -1   8  402.52   11.04
  -2   1   9   26.13    0.90
  -2  -1   9   25.71    0.91
  -2  -1  10   36.57    1.20
  -2   1  10   38.27    1.19
  -2   1  11  209.07    5.69
  -2  -1  11  203.58    5.69
  -2  -1  12  792.31   21.89
  -2   1  12  816.65   21.89
  -2   1  13    2.11    0.55
  -2  -1  13    2.06    0.57
  -2  -1  14    4.43    0.60
  -2   1  14    6.16    0.58
  -2  -1  15    8.12    0.66
  -2   1  15    9.41    0.66
  -2   1  16   19.54    0.87
  -2  -1  16   18.93    0.87
   2  -1 -16   17.71    0.88
  -2  -1 -16   18.24    0.91
   2  -1  16   20.39    1.00
   2  -1 -16   17.52    0.87
   2   1 -16   19.07    0.87
  -2  -1 -16   17.71    0.95
  -2   1  17    7.60    0.68
  -2  -1  17    7.65    0.68
   2  -1 -17    7.55    0.74
  -2   1 -17    5.95    0.65
   2   1 -17    6.98    0.66
  -2  -1 -17    7.68    0.75
   2   1  17    7.07    0.71
   2  -1  17    8.06    0.82
   2   1 -17    7.02    0.67
   2  -1 -17    7.32    0.68
  -2  -1 -17    7.12    0.81
   2   1  18    6.50    0.73
   2  -1 -18    6.71    0.70
   2   1 -18    6.09    0.71
  -2  -1  18    6.43    0.72
  -2   1  18    6.10    0.69
  -2  -1 -18    5.08    0.71
   2   1 -18    5.64    0.67
  -2   1 -18    6.03    0.67
   2  -1 -18    5.98    0.74
   2   1  19    3.08    0.73
   2  -1 -19    4.13    0.70
   2   1 -19    3.67    0.69
  -2   1  19    3.27    0.71
  -2  -1  19    3.98    0.69
  -2  -1 -19    3.19    0.73
   2   1 -19    3.05    0.67
   2  -1 -19    3.84    0.76
  -2   1 -19    4.56    0.66
   2   1  20   39.43    1.49
   2  -1 -20   41.35    1.49
   2   1 -20   40.58    1.49
  -2   1  20   41.36    1.45
  -2  -1  20   40.96    1.45
   2  -1 -20   40.55    1.49
   2   1 -20   38.88    1.44
  -2  -1 -20   40.05    1.51
  -2   1 -20   39.33    1.44
   2  -1 -21   33.50    1.30
   2   1 -21   32.89    1.30
   2   1  21   29.11    1.30
   2  -1 -21   31.64    1.34
  -2  -1 -21   31.06    1.31
  -2   1 -21   30.09    1.25
   2   1 -21   33.02    1.26
   2  -1 -22  179.83    5.00
   2   1 -22  176.89    5.01
   2   1  22  161.22    4.96
   2   1 -22  167.57    4.94
  -2  -1 -22  174.70    5.00
  -2   1 -22  174.10    4.94
   2  -1 -22  177.12    5.00
   2   1 -23  154.40    4.51
  -2   1 -23  159.85    4.52
   2  -1 -23  164.30    4.51
  -2  -1 -23  163.01    4.51
  -2  -1 -23  155.13    4.51
   2  -1 -23  154.63    4.50
  -2   1 -23  150.11    4.45
   2   1 -23  154.02    4.45
   2   1 -24   38.92    1.48
   2  -1 -24   41.10    1.57
  -2  -1 -24   39.99    1.55
  -2   1 -24   41.30    1.48
   2   1 -24   37.59    1.53
   2  -1 -24   40.94    1.54
  -2  -1 -24   39.51    1.54
  -2   1 -24   39.29    1.55
  -2  -1 -25   50.89    1.83
   2   1 -25   51.34    1.77
   2  -1 -25   53.68    1.87
  -2   1 -25   50.80    1.76
  -2   1 -25   55.99    1.86
   2   1 -25   50.19    1.84
   2  -1 -25   49.85    1.82
  -2  -1 -25   50.41    1.83
  -2   1 -26   10.43    0.85
   2  -1 -26   11.90    0.99
   2   1 -26   12.08    0.87
  -2  -1 -26   13.03    0.98
  -2   1 -26   12.43    0.97
  -2  -1 -26   12.31    0.95
   2   1 -26   11.09    0.94
   2  -1 -26   12.03    0.94
   2  -1 -27    5.78    0.87
   2   1 -27    5.08    0.74
  -2  -1 -27    7.52    0.86
  -2   1 -27    7.44    0.74
   2  -1 -27    5.22    0.83
  -2  -1 -27    5.61    0.80
  -2   1 -27    5.93    0.82
   2   1 -27    6.06    0.84
   2   1 -28    7.17    0.73
  -2   1 -28    5.97    0.70
   2  -1 -28    9.00    0.90
  -2  -1 -28    8.78    0.85
  -2  -1 -28    8.36    0.81
   2   1 -28    8.34    0.82
  -2   1 -28    8.09    0.82
   2  -1 -28    6.56    0.80
  -2   1 -29    1.30    0.58
   2  -1 -29    2.54    0.74
  -2  -1 -29    2.37    0.72
   2  -1 -29    3.08    0.70
  -2  -1 -29    3.22    0.69
  -2   1 -29    2.74    0.71
   2   1 -29    2.46    0.70
   2  -1 -30   12.37    0.83
  -2  -1 -30   12.57    0.84
  -2   1 -30   12.87    0.80
  -2  -1 -30   12.50    0.78
   2  -1 -30   13.15    0.80
   2   1 -30   13.08    0.80
   2  -1 -31    3.87    0.61
  -2  -1 -31    3.09    0.62
  -2   1 -31    3.61    0.59
  -2  -1 -31    2.71    0.57
   2  -1 -31    2.86    0.56
   2   1 -31    3.13    0.58
  -2  -1 -32    0.23    0.48
   2  -1 -32    0.52    0.49
  -2  -1  32   -0.30    0.40
  -2   1 -32    0.77    0.46
  -2  -1 -32    0.50    0.44
  -2  -1 -33    0.49    0.36
   2  -1  33    0.02    0.38
   3   1   0  104.44    2.86
  -3  -1   0  103.29    2.86
   3   1  -1   96.39    2.63
   3  -1   1   95.03    2.61
  -3  -1  -1   94.75    2.63
  -3  -1   1   93.10    2.63
   3   1  -1   98.89    2.63
   3  -1  -1   95.76    2.61
   3   1  -1   95.22    2.62
   3  -1  -1   94.13    2.62
  -3  -1   2  439.67   11.88
   3   1  -2  446.03   11.87
  -3  -1  -2  453.65   11.88
   3   1  -2  427.61   11.87
   3  -1  -2  424.36   11.87
  -3  -1   3 2789.56   75.87
  -3  -1  -3 2810.56   75.87
  -3  -1   4  270.67    7.28
  -3   1   4  263.27    7.27
  -3  -1   5 1150.60   31.35
  -3   1   5 1161.39   31.34
  -3  -1   5 1154.46   31.34
  -3  -1   6  281.17    7.68
  -3   1   6  278.19    7.68
  -3  -1   6  284.54    7.68
  -3  -1   7 1152.62   31.36
  -3   1   7 1158.86   31.36
  -3   1   8  122.25    3.35
  -3  -1   8  118.63    3.36
  -3  -1   9  170.52    4.75
  -3   1   9  173.29    4.75
  -3   1  10   47.02    1.45
  -3  -1  10   48.93    1.47
  -3   1  11   63.30    1.86
  -3  -1  11   63.12    1.86
  -3   1  12  528.26   14.28
  -3  -1  12  518.65   14.28
  -3   1  13   78.80    2.29
  -3  -1  13   78.67    2.29
  -3  -1  14  383.68   10.43
  -3   1  14  376.86   10.43
   3  -1 -15    8.97    0.71
  -3  -1 -15    8.52    0.73
  -3  -1 -15    9.00    0.79
  -3  -1  15    8.86    0.68
  -3   1  15    9.17    0.66
  -3   1  16    5.99    0.63
  -3  -1  16    8.01    0.66
   3  -1 -16    6.25    0.69
  -3  -1 -16    5.75    0.71
   3   1  16    6.06    0.72
   3  -1  16    7.39    0.82
   3  -1 -16    5.95    0.63
   3   1 -16    5.29    0.63
  -3  -1 -16    7.12    0.78
  -3   1  17    0.84    0.61
  -3  -1  17    1.42    0.62
   3   1 -17    1.31    0.61
  -3   1 -17    0.49    0.60
  -3  -1 -17    1.03    0.68
   3  -1 -17    0.31    0.67
   3   1  17    1.06    0.67
   3  -1  17    1.16    0.74
   3   1 -17    0.59    0.60
   3  -1 -17    0.24    0.60
  -3  -1 -17    0.42    0.73
  -3   1  18    4.97    0.68
  -3  -1  18    4.66    0.68
   3  -1 -18    5.86    0.72
  -3  -1 -18    5.32    0.74
   3   1 -18    4.17    0.67
  -3   1 -18    4.20    0.66
   3  -1  18    5.45    0.85
   3   1  18    4.46    0.73
   3   1 -18    5.45    0.68
   3  -1 -18    5.46    0.68
  -3  -1 -18    5.51    0.82
   3   1  19   51.74    1.76
   3  -1  19   51.63    1.82
   3  -1 -19   50.36    1.73
   3   1 -19   50.98    1.73
  -3  -1  19   55.63    1.71
  -3   1  19   53.46    1.70
   3  -1 -19   50.02    1.75
  -3   1 -19   48.64    1.69
  -3  -1 -19   50.70    1.74
   3   1 -19   51.26    1.70
   3   1  20  146.95    4.36
   3  -1 -20  153.59    4.35
   3   1 -20  151.79    4.35
  -3  -1  20  153.40    4.32
  -3   1  20  153.23    4.31
  -3  -1 -20  148.64    4.35
   3   1 -20  146.76    4.31
  -3   1 -20  148.20    4.31
   3  -1 -20  146.82    4.35
   3   1  21  179.62    5.18
   3   1 -21  181.79    5.19
   3  -1 -21  184.44    5.19
  -3   1  21  181.57    5.14
  -3  -1  21  181.81    5.14
  -3  -1 -21  177.60    5.18
   3  -1 -21  179.19    5.18
  -3   1 -21  179.42    5.14
   3   1 -21  177.89    5.14
   3   1  22  121.36    3.66
   3  -1 -22  120.19    3.65
   3   1 -22  125.20    3.67
  -3  -1  22  120.10    3.62
  -3  -1 -22  126.35    3.67
   3  -1 -22  128.12    3.68
  -3   1 -22  120.71    3.61
   3   1 -22  123.18    3.62
   3  -1 -23  200.71    5.63
   3   1 -23  202.67    5.64
   3   1  23  189.00    5.61
  -3   1 -23  190.48    5.57
  -3  -1 -23  196.72    5.63
   3   1 -23  195.89    5.59
   3  -1 -23  200.99    5.64
   3   1 -24   24.25    1.20
  -3  -1 -24   25.04    1.18
  -3   1 -24   26.05    1.22
   3  -1 -24   24.88    1.21
   3   1  24   24.64    1.18
  -3  -1 -24   26.42    1.24
  -3   1 -24   24.56    1.13
   3   1 -24   26.07    1.16
   3  -1 -24   25.97    1.24
   3   1 -25  106.71    3.36
  -3   1 -25  110.05    3.36
   3  -1 -25  114.18    3.38
  -3  -1 -25  114.09    3.37
  -3   1 -25  106.45    3.29
   3   1 -25  111.37    3.30
  -3  -1 -25  111.04    3.35
   3  -1 -25  116.27    3.38
  -3   1 -26   12.95    0.95
  -3  -1 -26   11.38    0.92
   3   1 -26   11.18    0.92
   3  -1 -26   11.17    0.93
   3   1 -26   10.45    0.85
  -3  -1 -26   11.88    0.95
   3  -1 -26   13.17    1.00
  -3   1 -26   10.75    0.84
  -3  -1 -27    1.89    0.76
  -3   1 -27    1.86    0.77
   3   1 -27    1.12    0.76
   3  -1 -27    2.34    0.78
   3   1 -27    0.11    0.68
   3  -1 -27    2.66    0.82
  -3   1 -27    1.70    0.67
  -3  -1 -27    1.40    0.79
   3   1 -28   10.95    0.85
   3  -1 -28   10.50    0.85
  -3   1 -28    9.95    0.84
  -3  -1 -28   10.27    0.83
   3   1 -28    9.06    0.75
  -3   1 -28   10.06    0.74
   3  -1 -28   11.27    0.92
  -3  -1 -28   10.70    0.87
   3  -1 -29    1.01    0.67
  -3  -1 -29    1.34    0.67
   3   1 -29    2.13    0.69
  -3   1 -29    2.91    0.69
  -3  -1 -29    1.67    0.71
  -3   1 -29    1.54    0.57
   3  -1 -29    2.94    0.73
  -3   1 -30    9.81    0.73
  -3  -1 -30    9.15    0.71
   3   1 -30    9.73    0.73
   3  -1 -30    9.29    0.72
  -3  -1 -30   10.79    0.76
   3  -1 -30   11.37    0.78
  -3   1 -31    1.34    0.55
  -3  -1 -31    0.34    0.52
   3  -1 -31    0.84    0.52
   3  -1 -31    0.76    0.60
  -3  -1 -31    1.37    0.57
  -3  -1 -32    3.16    0.49
  -3  -1 -32    2.27    0.46
  -3   1 -32    2.73    0.48
  -3  -1 -33    2.93    0.34
  -3   1 -33    3.04    0.35
   4   1   0   74.85    1.87
  -4  -1   0   73.35    1.87
   4  -1   0   70.58    1.85
   4   1   0   76.44    1.87
   4  -1  -1   18.40    0.59
   4   1  -1   18.65    0.64
   4  -1  -1   17.69    0.61
   4   1  -1   18.07    0.62
   4  -1   1   18.04    0.59
   4   1  -1   19.02    0.66
  -4  -1   1   17.88    0.63
   4   1  -2   69.34    1.88
   4  -1  -2   67.12    1.88
   4   1  -2   70.48    1.89
  -4  -1  -2   67.59    1.88
  -4   1  -2   65.99    1.83
   4   1  -2   70.41    1.89
  -4  -1   2   68.41    1.89
  -4   1   2   64.60    1.83
   4  -1  -3  881.43   24.65
   4   1  -3  908.10   24.66
  -4  -1  -3  921.90   24.66
  -4  -1   3  928.32   24.66
  -4  -1  -4  504.38   13.77
  -4  -1   4  508.78   13.77
  -4  -1   5   42.65    1.28
  -4   1   6  286.27    7.85
  -4  -1   6  285.78    7.86
  -4  -1   6  290.92    7.86
  -4   1   7  122.16    3.36
  -4  -1   7  122.57    3.37
  -4  -1   7  117.74    3.36
  -4   1   8   11.48    0.60
  -4  -1   8   12.23    0.61
  -4  -1   9   62.23    1.81
  -4   1   9   61.26    1.81
  -4  -1  10   57.70    1.71
  -4   1  10   57.47    1.71
  -4   1  11   34.94    1.16
  -4  -1  11   35.00    1.16
  -4  -1  12   20.78    0.83
  -4   1  12   20.15    0.83
  -4  -1  13  126.57    3.55
  -4   1  13  124.20    3.55
  -4  -1  14  443.06   12.01
  -4   1  14  434.14   12.01
  -4  -1  15    4.43    0.61
  -4   1  15    3.78    0.60
   4  -1 -15    5.15    0.68
  -4  -1 -15    5.75    0.68
   4  -1  15    4.35    0.74
   4  -1 -15    4.05    0.60
   4   1 -15    4.93    0.61
  -4  -1 -15    4.59    0.72
  -4   1  16   43.77    1.40
  -4  -1  16   42.37    1.39
  -4   1 -16   40.62    1.40
   4  -1 -16   39.70    1.43
  -4  -1 -16   39.68    1.45
   4   1  16   42.13    1.47
   4  -1  16   41.90    1.54
   4  -1 -16   39.62    1.41
   4   1 -16   41.21    1.42
  -4  -1 -16   42.28    1.48
  -4  -1  17    6.63    0.69
  -4   1  17    6.93    0.68
   4  -1 -17    5.58    0.75
   4   1 -17    6.78    0.68
  -4  -1 -17    6.48    0.77
  -4   1 -17    6.13    0.69
   4   1  17    6.74    0.79
   4  -1  17    6.78    0.83
   4   1 -17    5.93    0.65
   4  -1 -17    6.94    0.69
  -4  -1 -17    6.63    0.80
  -4  -1  18   10.25    0.77
  -4   1  18   11.50    0.78
   4  -1 -18    9.06    0.82
  -4   1 -18    9.01    0.75
  -4  -1 -18    9.97    0.83
   4   1 -18   11.13    0.77
   4  -1  18    9.96    0.93
   4   1  18   10.34    0.86
   4   1 -18    8.77    0.75
   4  -1 -18    9.54    0.75
  -4  -1 -18    9.79    0.88
  -4   1  19   21.43    0.98
  -4  -1  19   20.26    0.98
   4  -1 -19   20.84    1.04
   4   1 -19   21.00    0.99
  -4   1 -19   20.10    0.99
  -4  -1 -19   19.98    1.04
   4  -1  19   19.55    1.13
   4   1  19   19.96    1.07
   4   1 -19   20.66    1.01
   4  -1 -19   21.74    1.01
  -4  -1 -19   19.52    1.09
   4   1  20  192.17    5.88
   4  -1 -20  204.04    5.88
   4   1 -20  211.58    5.90
  -4   1  20  215.99    5.85
  -4  -1  20  218.09    5.85
  -4  -1 -20  204.46    5.89
  -4   1 -20  198.40    5.84
   4   1 -20  211.88    5.86
   4  -1 -20  202.24    5.88
   4   1  21   81.53    2.80
   4  -1 -21   91.66    2.80
   4   1 -21   93.18    2.80
  -4  -1  21   92.37    2.76
  -4   1  21   94.49    2.77
   4   1 -21   95.32    2.77
  -4  -1 -21   89.73    2.83
  -4   1 -21   87.44    2.75
   4  -1 -21   88.42    2.82
   4   1  22   71.30    2.50
   4  -1 -22   81.72    2.49
   4   1 -22   80.06    2.50
  -4  -1  22   77.48    2.45
  -4   1  22   80.47    2.46
   4   1 -22   80.07    2.46
   4  -1 -22   77.63    2.51
  -4   1 -22   73.41    2.44
  -4  -1 -22   82.56    2.52
   4   1  23   12.08    1.00
   4  -1 -23   15.39    1.00
   4   1 -23   13.69    0.98
  -4  -1  23   13.72    0.91
   4   1 -23   13.04    0.93
  -4   1 -23   13.21    0.91
   4  -1 -23   12.84    1.00
  -4  -1 -23   13.68    1.02
   4   1 -24   17.51    1.07
   4  -1 -24   17.70    1.04
   4   1  24   14.16    1.04
  -4   1 -24   16.34    0.96
   4  -1 -24   16.89    1.10
  -4  -1 -24   17.55    1.06
   4   1 -24   18.42    1.02
  -4  -1 -25   31.71    1.35
  -4   1 -25   33.72    1.40
   4   1 -25   32.71    1.39
   4  -1 -25   32.82    1.39
   4   1  25   27.82    1.33
  -4  -1 -25   33.72    1.39
   4   1 -25   32.43    1.31
  -4   1 -25   30.82    1.28
   4  -1 -25   34.93    1.42
  -4   1 -26    1.64    0.78
  -4  -1 -26    0.79    0.78
   4   1 -26    1.85    0.79
   4  -1 -26    0.99    0.78
   4   1 -26    0.52    0.72
   4  -1 -26    1.08    0.85
  -4   1 -26    0.72    0.69
  -4  -1 -26    1.04    0.81
  -4  -1 -27    1.05    0.74
  -4   1 -27   -0.22    0.74
   4   1 -27   -0.16    0.75
   4  -1 -27    1.61    0.74
   4  -1 -27    1.09    0.82
  -4  -1 -27    1.27    0.79
  -4   1 -27    1.58    0.66
   4   1 -27    1.17    0.69
   4  -1 -28    5.92    0.77
  -4  -1 -28    6.27    0.78
   4   1 -28    5.56    0.78
  -4   1 -28    5.65    0.79
   4   1 -28    5.23    0.69
  -4   1 -28    5.84    0.67
   4  -1 -28    6.87    0.84
  -4  -1 -28    6.78    0.79
  -4   1 -29    7.77    0.75
   4  -1 -29    7.97    0.75
  -4  -1 -29    7.87    0.74
   4   1 -29    7.28    0.75
  -4  -1 -29    7.94    0.77
  -4   1 -29    7.78    0.63
   4  -1 -29    9.23    0.82
  -4   1 -30    4.83    0.64
  -4  -1 -30    5.20    0.63
   4  -1 -30    2.71    0.62
   4  -1 -30    3.43    0.69
  -4  -1 -30    4.72    0.66
  -4  -1 -31   -0.31    0.51
  -4   1 -31   -0.06    0.52
   4  -1 -31    0.20    0.47
  -4  -1 -31    0.97    0.56
  -4  -1 -32    1.87    0.47
  -4   1 -32    0.93    0.44
  -4  -1 -32    2.10    0.42
  -4  -1 -33    0.50    0.29
  -4   1 -33    0.52    0.29
   4  -1  33    0.26    0.35
   5   1   0  105.78    2.77
  -5  -1   0  104.93    2.76
   5  -1   0  105.53    2.75
   5   1   0  106.97    2.77
   5  -1  -1    6.78    0.38
   5   1  -1    6.51    0.46
   5  -1  -1    6.75    0.42
   5   1  -1    6.42    0.42
   5   1  -1    6.69    0.47
  -5  -1   1    5.62    0.39
   5  -1   1    6.21    0.40
   5   1  -2   59.01    1.66
   5  -1  -2   58.61    1.67
  -5   1   2   56.45    1.61
  -5   1  -2   56.08    1.60
  -5  -1   2   59.59    1.66
   5   1  -2   60.72    1.67
   5  -1  -2   58.36    1.65
   5   1  -2   62.17    1.68
   5  -1   2   62.29    1.65
  -5  -1  -2   58.22    1.65
   5   1  -3  128.68    3.41
   5  -1  -3  127.22    3.41
   5   1  -3  125.12    3.41
  -5  -1  -3  124.88    3.41
  -5   1   3  117.34    3.37
  -5   1  -3  123.46    3.36
  -5  -1   3  124.22    3.41
   5  -1  -4  252.41    6.92
   5   1  -4  249.71    6.92
  -5  -1  -4  255.79    6.91
  -5  -1   4  254.09    6.92
  -5  -1   5   21.36    0.76
  -5  -1  -5   20.13    0.72
  -5  -1   6   54.05    1.58
  -5   1   6   53.75    1.59
  -5  -1  -6   52.89    1.57
  -5  -1   6   53.82    1.57
  -5  -1   7    8.15    0.56
  -5   1   7    8.21    0.54
  -5  -1   7    7.92    0.52
  -5   1   8    5.71    0.53
  -5  -1   8    6.21    0.55
  -5  -1   9    1.97    0.52
  -5   1   9    1.91    0.50
  -5  -1  10   31.70    1.08
  -5   1  10   32.57    1.08
  -5   1  11    6.33    0.58
  -5  -1  11    7.47    0.58
  -5  -1  12   36.41    1.19
  -5   1  12   35.69    1.20
  -5   1  13   19.00    0.83
  -5  -1  13   20.37    0.84
  -5   1  14   84.82    2.49
  -5  -1  14   85.10    2.50
   5  -1  14   86.45    2.62
   5   1  15   24.86    1.11
   5  -1  15   26.05    1.16
  -5  -1 -15   24.36    1.06
   5  -1 -15   23.21    1.04
  -5   1  15   25.26    0.98
  -5  -1  15   26.09    0.98
   5  -1 -15   25.54    1.01
   5   1 -15   24.85    1.01
  -5  -1 -15   25.43    1.08
   5   1  16   10.50    0.85
   5  -1  16   11.63    0.92
   5  -1 -16    9.99    0.79
  -5   1 -16   10.64    0.75
   5   1 -16   10.91    0.75
  -5  -1 -16   10.85    0.80
  -5   1  16   11.13    0.73
  -5  -1  16   11.60    0.74
   5   1 -16   10.71    0.73
   5  -1 -16   11.38    0.74
  -5  -1 -16   11.23    0.86
   5  -1  17    9.93    0.91
   5   1  17    9.39    0.84
  -5   1 -17    8.96    0.75
  -5  -1 -17   10.19    0.84
   5   1 -17   10.57    0.77
   5  -1 -17    9.96    0.80
  -5   1  17   10.99    0.74
  -5  -1  17   10.28    0.75
   5   1 -17    9.06    0.75
   5  -1 -17    9.59    0.75
  -5  -1 -17   10.07    0.86
   5   1  18   47.57    1.71
   5  -1  18   50.78    1.79
   5   1 -18   47.50    1.65
  -5  -1 -18   48.72    1.69
  -5   1 -18   46.68    1.64
   5  -1 -18   46.91    1.70
  -5   1  18   53.34    1.64
  -5  -1  18   52.79    1.63
   5  -1 -18   48.14    1.66
   5   1 -18   47.89    1.66
  -5  -1 -18   48.08    1.71
   5  -1  19   32.35    1.38
   5   1  19   29.90    1.30
  -5  -1 -19   30.53    1.28
   5   1 -19   31.20    1.23
  -5   1 -19   28.97    1.20
   5  -1 -19   29.70    1.26
  -5  -1  19   30.66    1.21
  -5   1  19   31.02    1.20
   5   1 -19   30.25    1.25
   5  -1 -19   29.26    1.23
  -5  -1 -19   30.39    1.29
   5  -1  20   27.97    1.37
   5   1  20   26.04    1.29
   5   1 -20   28.07    1.21
  -5   1 -20   28.46    1.20
   5  -1 -20   29.76    1.27
  -5  -1 -20   28.76    1.26
  -5  -1  20   28.98    1.20
  -5   1  20   31.23    1.19
   5  -1 -20   31.07    1.24
   5   1 -20   29.90    1.25
  -5  -1 -20   29.70    1.32
  -5   1  21   35.55    1.37
  -5  -1  21   37.33    1.38
   5   1 -21   36.60    1.41
   5  -1 -21   37.49    1.43
   5   1  21   34.04    1.49
  -5  -1 -21   34.16    1.44
   5  -1 -21   37.88    1.46
  -5   1 -21   35.13    1.39
   5   1 -21   36.26    1.40
  -5   1  22   38.45    1.50
  -5  -1  22   39.73    1.50
   5   1 -22   43.57    1.58
   5  -1 -22   40.25    1.53
   5   1  22   38.62    1.61
   5  -1 -22   42.28    1.60
  -5  -1 -22   41.28    1.56
  -5   1 -22   40.10    1.50
   5   1 -22   42.55    1.53
  -5   1  23    8.09    0.84
  -5  -1  23    8.08    0.81
   5  -1 -23    9.49    0.97
   5   1 -23    7.75    0.85
  -5   1 -23    8.79    0.83
  -5  -1 -23    8.94    0.92
   5   1  23    6.51    0.94
   5   1 -23    9.79    0.92
   5  -1 -23    8.92    0.89
   5  -1 -24    4.00    0.86
   5   1 -24    2.53    0.78
  -5   1 -24    1.97    0.73
  -5  -1 -24    1.61    0.84
   5   1  24    1.76    0.88
   5   1 -24    2.12    0.83
   5  -1 -24    3.13    0.82
   5  -1 -25    0.79    0.86
  -5  -1 -25    1.69    0.83
   5   1 -25    0.71    0.76
  -5   1 -25    0.11    0.70
   5   1  25    0.87    0.84
   5  -1 -25   -0.39    0.78
   5   1 -25    0.91    0.81
   5   1 -26    1.69    0.72
   5  -1 -26    1.39    0.83
  -5   1 -26    1.41    0.68
  -5  -1 -26    1.31    0.81
  -5   1 -26    1.33    0.78
   5   1 -26    1.02    0.78
  -5  -1 -26    1.79    0.78
   5  -1 -26    2.03    0.78
  -5  -1 -27   -0.10    0.74
   5   1 -27    0.18    0.67
  -5   1 -27    1.14    0.66
   5  -1 -27    0.32    0.82
  -5  -1 -27    1.09    0.73
   5  -1 -27    0.38    0.74
   5   1 -27    0.24    0.71
  -5   1 -27    0.85    0.75
  -5  -1 -28    1.17    0.72
   5  -1 -28    1.20    0.77
  -5   1 -28    1.12    0.61
  -5  -1 -28    2.23    0.68
  -5   1 -28    1.14    0.69
   5  -1 -29    2.40    0.73
  -5   1 -29    2.34    0.54
  -5  -1 -29    1.93    0.68
   5  -1 -29    2.49    0.68
  -5  -1 -29    2.04    0.65
  -5   1 -29    2.17    0.64
   5  -1 -30    0.34    0.64
  -5  -1 -30   -0.04    0.60
   5  -1 -30    0.58    0.56
  -5  -1 -30    0.86    0.56
  -5   1 -30    0.01    0.57
  -5  -1 -31    1.11    0.49
  -5   1 -31    0.35    0.49
  -5  -1 -31    1.64    0.54
  -5   1 -32    0.31    0.40
  -5  -1 -32    0.29    0.39
  -5  -1 -32    0.11    0.42
  -6  -1   0    0.56    0.41
   6   1   0    0.36    0.44
   6  -1   0    0.19    0.39
  -6   1   0    0.36    0.20
   6   1  -1   25.01    0.82
  -6  -1   1   24.30    0.79
   6  -1   1   25.46    0.77
  -6  -1  -1   24.97    0.79
   6  -1  -1   25.34    0.77
   6   1  -1   23.64    0.80
   6   1  -2    2.08    0.42
   6  -1  -2    2.31    0.39
   6  -1  -2    1.90    0.36
   6   1  -2    2.41    0.42
   6   1  -2    2.35    0.47
   6  -1   2    1.98    0.38
  -6   1   2    1.87    0.26
  -6  -1   2    2.51    0.39
   6   1  -3    9.16    0.52
   6  -1  -3    9.89    0.51
  -6  -1  -3    9.23    0.48
   6  -1  -3   10.13    0.49
  -6   1  -3    9.41    0.37
  -6   1   3   10.03    0.38
   6   1  -3   10.44    0.52
   6   1  -4    3.85    0.47
   6  -1  -4    3.86    0.45
  -6  -1  -4    3.88    0.40
  -6   1   4    3.43    0.30
   6   1  -4    3.40    0.47
  -6   1  -4    3.15    0.27
  -6  -1   4    3.80    0.43
   6   1  -5    1.33    0.43
   6  -1  -5    0.97    0.43
  -6  -1   5    1.22    0.43
  -6  -1  -5    1.28    0.38
  -6  -1   6    2.44    0.46
  -6  -1  -6    2.55    0.42
  -6  -1   7    4.48    0.51
  -6   1   7    4.48    0.54
  -6  -1   7    3.68    0.50
  -6  -1  -7    4.08    0.45
  -6  -1   8    6.91    0.56
  -6   1   8    6.47    0.55
  -6  -1   8    5.97    0.51
  -6  -1  -8    6.68    0.51
  -6  -1   9   20.79    0.85
  -6   1   9   22.33    0.85
  -6   1  10   11.84    0.66
  -6  -1  10   11.84    0.66
  -6   1  11    9.87    0.62
  -6  -1  11   10.22    0.63
  -6   1  12    3.04    0.57
  -6  -1  12    3.32    0.56
  -6   1  13    2.40    0.55
  -6  -1  13    2.29    0.56
   6  -1  14    6.30    0.80
   6   1  14    5.97    0.74
   6  -1 -14    4.65    0.68
  -6  -1 -14    5.32    0.70
  -6  -1  14    6.95    0.62
  -6   1  14    6.03    0.62
   6   1 -14    5.74    0.64
   6  -1 -14    5.86    0.62
  -6  -1 -14    5.95    0.74
   6  -1  15    0.85    0.78
   6   1  15    1.50    0.70
  -6   1 -15    2.43    0.63
   6  -1 -15    1.78    0.66
  -6  -1 -15    1.74    0.69
  -6   1  15    1.13    0.58
  -6  -1  15    1.25    0.59
   6   1 -15    1.17    0.59
   6  -1 -15    1.00    0.60
  -6  -1 -15    1.73    0.71
   6  -1  16    6.66    0.87
   6   1  16    6.57    0.80
  -6  -1 -16    5.16    0.75
   6   1 -16    5.75    0.70
   6  -1 -16    5.78    0.74
  -6   1 -16    6.81    0.70
  -6  -1  16    6.01    0.65
  -6   1  16    6.85    0.67
   6   1 -16    5.91    0.68
   6  -1 -16    6.11    0.68
  -6  -1 -16    5.82    0.83
   6  -1  17    7.70    0.95
   6   1  17    8.10    0.84
   6   1 -17    8.37    0.76
  -6  -1 -17    8.32    0.81
  -6   1 -17    7.62    0.74
   6  -1 -17    7.30    0.80
  -6   1  17    8.13    0.72
  -6  -1  17    7.84    0.71
   6  -1 -17    8.25    0.75
   6   1 -17    8.63    0.74
  -6  -1 -17    7.82    0.84
   6  -1  18    1.83    0.91
   6   1  18    1.76    0.80
  -6   1 -18    1.91    0.68
   6   1 -18    1.12    0.69
   6  -1 -18    0.88    0.77
  -6  -1 -18    1.42    0.73
  -6  -1  18    0.74    0.68
  -6   1  18    0.82    0.65
   6   1 -18    1.46    0.70
   6  -1 -18    1.68    0.66
  -6  -1 -18    0.82    0.79
   6  -1  19    5.51    0.97
   6   1  19    4.28    0.86
   6   1 -19    4.61    0.76
  -6   1 -19    5.33    0.75
  -6  -1 -19    4.53    0.81
   6  -1 -19    4.51    0.80
  -6   1  19    3.67    0.69
  -6  -1  19    4.65    0.72
   6  -1 -19    4.47    0.75
   6   1 -19    3.95    0.73
  -6  -1 -19    3.87    0.84
   6   1  20    7.22    0.92
   6  -1  20    6.92    1.01
  -6  -1 -20    7.18    0.88
   6   1 -20    7.55    0.82
   6  -1 -20    9.48    0.89
  -6   1 -20    8.78    0.79
  -6   1  20    8.32    0.80
  -6  -1  20    8.36    0.79
   6   1 -20    7.90    0.82
   6  -1 -20    6.85    0.80
  -6  -1 -20    7.13    0.93
  -6   1  21    0.58    0.72
  -6  -1  21    1.15    0.74
   6  -1 -21    1.67    0.74
   6   1 -21    1.79    0.76
   6   1  21    0.53    0.86
   6  -1  21    2.75    0.97
   6   1 -21    2.07    0.78
   6  -1 -21    1.41    0.85
  -6   1 -21    2.18    0.75
  -6  -1 -21    1.99    0.80
  -6  -1  22    0.84    0.71
  -6   1  22    1.48    0.73
   6  -1 -22    1.21    0.78
   6   1 -22    3.14    0.81
   6   1  22    1.16    0.89
  -6   1 -22    1.76    0.74
   6   1 -22    1.48    0.79
   6  -1 -22    1.31    0.86
  -6  -1 -22    1.60    0.81
  -6  -1  23    3.28    0.74
  -6   1  23    2.27    0.74
  -6   1 -23    3.63    0.76
   6   1 -23    3.28    0.82
  -6  -1 -23    3.39    0.88
   6  -1 -23    3.62    0.85
   6  -1 -23    3.17    0.82
   6   1 -23    3.00    0.78
   6   1  23    2.26    0.92
  -6  -1 -24    0.51    0.66
  -6   1  24    1.28    0.74
  -6  -1  24    1.55    0.71
  -6  -1 -24    0.46    0.85
   6  -1 -24   -0.31    0.84
  -6   1 -24    0.84    0.73
   6   1 -24    1.15    0.77
   6   1  24    1.04    0.87
   6   1 -24    0.39    0.78
   6  -1 -24    1.16    0.80
   6  -1 -25    4.69    0.89
   6   1 -25    5.76    0.80
  -6  -1 -25    4.14    0.85
  -6   1 -25    4.93    0.74
   6   1  25    4.51    0.89
   6   1 -25    4.83    0.81
   6  -1 -25    5.51    0.85
  -6   1 -26   -0.61    0.67
   6  -1 -26    0.80    0.84
  -6  -1 -26    0.30    0.76
   6   1 -26   -0.44    0.76
   6  -1 -26    1.81    0.77
   6  -1 -27   -0.02    0.79
  -6   1 -27    0.56    0.63
  -6  -1 -27   -0.08    0.75
  -6  -1 -27    1.01    0.71
  -6   1 -27    0.27    0.72
  -6   1 -28    2.54    0.60
   6  -1 -28    3.17    0.78
  -6  -1 -28    3.13    0.72
   6  -1 -28    2.80    0.73
  -6   1 -28    2.32    0.69
  -6  -1 -28    2.38    0.68
  -6   1 -29    1.13    0.50
  -6  -1 -29   -0.34    0.64
   6  -1 -29    0.26    0.63
  -6  -1 -29   -0.64    0.61
  -6   1 -29    1.35    0.64
  -6  -1 -30    0.15    0.58
   6  -1 -30    0.64    0.53
  -6  -1 -30    0.18    0.53
  -6   1 -30    0.21    0.55
  -6   1 -31   -0.74    0.47
  -6  -1 -31    0.02    0.46
  -6  -1 -31   -0.74    0.51
  -6  -1 -32    1.50    0.37
  -6   1 -32    0.73    0.36
  -6  -1 -32    0.73    0.39
   7  -1   0    0.89    0.41
   7   1   0    1.01    0.47
  -7   1   0    1.08    0.23
  -7  -1   0    1.28    0.42
   7   1  -1    5.67    0.46
   7  -1  -1    4.90    0.44
  -7  -1   1    6.25    0.45
  -7   1  -1    5.40    0.29
   7   1   1    5.45    0.51
  -7  -1  -1    5.57    0.45
   7  -1   1    5.37    0.47
   7   1  -1    6.21    0.51
   7   1  -2   56.54    1.65
   7  -1  -2   55.48    1.64
   7  -1  -2   56.99    1.63
   7   1  -2   55.29    1.65
   7   1  -2   56.59    1.65
   7  -1   2   56.73    1.63
  -7  -1   2   55.58    1.64
  -7   1   2   57.16    1.58
   7  -1  -3    0.19    0.40
   7   1  -3    0.35    0.43
   7  -1  -3    0.31    0.39
   7   1  -3    0.08    0.45
  -7  -1  -3    0.76    0.37
  -7   1   3    0.10    0.30
   7  -1   3    0.40    0.40
   7   1  -4  101.88    2.91
   7  -1  -4  101.97    2.91
   7  -1  -4  104.06    2.90
  -7   1  -4  104.47    2.85
  -7  -1  -4  103.32    2.90
  -7   1   4  105.05    2.86
   7   1  -4  101.61    2.91
  -7  -1   4  104.42    2.91
   7  -1  -5    7.30    0.52
   7   1  -5    6.55    0.52
  -7   1  -5    6.39    0.36
  -7  -1  -5    6.51    0.44
   7   1  -5    6.65    0.52
  -7  -1   5    6.97    0.47
   7   1  -6   11.98    0.61
   7  -1  -6   10.93    0.60
  -7  -1  -6   11.80    0.56
  -7  -1   6   11.56    0.59
  -7   1  -6   12.46    0.47
   7   1  -7    0.48    0.46
  -7  -1  -7    0.70    0.42
  -7  -1   7    0.61    0.45
  -7  -1   8   53.61    1.59
  -7   1   8   52.67    1.60
  -7  -1   8   52.33    1.58
  -7  -1  -8   51.96    1.57
  -7   1   9    4.06    0.56
  -7  -1   9    3.49    0.54
  -7  -1  -9    3.65    0.48
  -7  -1  10   33.90    1.18
  -7   1  10   35.35    1.20
  -7  -1 -10   37.58    1.17
  -7   1  11   23.84    0.94
  -7  -1  11   24.30    0.93
  -7  -1 -11   24.75    0.89
  -7  -1  12  109.27    3.13
  -7   1  12  109.58    3.13
   7  -1 -13   20.52    0.96
  -7  -1  13   20.89    0.88
  -7   1  13   20.84    0.88
   7   1 -13   20.00    0.90
   7  -1 -13   20.44    0.91
   7   1  13   21.30    1.06
   7   1  14    3.71    0.79
   7  -1 -14    4.11    0.69
  -7  -1 -14    2.96    0.67
  -7   1  14    3.16    0.60
  -7  -1  14    4.25    0.62
   7   1 -14    4.07    0.63
   7  -1 -14    3.82    0.61
  -7  -1 -14    3.63    0.75
   7   1  15   13.00    0.93
  -7   1 -15   11.58    0.78
  -7  -1 -15   11.80    0.85
   7   1 -15   12.31    0.80
   7  -1 -15   12.42    0.85
  -7  -1  15   12.19    0.74
  -7   1  15   11.63    0.74
   7   1 -15   10.86    0.76
   7  -1 -15   11.65    0.76
  -7  -1 -15   11.86    0.87
   7  -1  16   60.67    2.03
   7   1  16   59.04    1.99
  -7  -1 -16   59.52    1.94
   7  -1 -16   54.36    1.92
   7   1 -16   59.08    1.90
  -7   1 -16   58.87    1.89
  -7   1  16   59.36    1.85
  -7  -1  16   60.77    1.86
   7   1 -16   58.16    1.90
   7  -1 -16   58.78    1.90
  -7  -1 -16   59.16    1.94
   7   1  17   10.77    0.94
   7  -1  17   12.10    0.99
   7   1 -17   10.19    0.81
   7  -1 -17   10.28    0.86
  -7   1 -17   10.25    0.80
  -7  -1 -17    9.31    0.85
  -7   1  17    9.81    0.75
  -7  -1  17   10.15    0.74
   7   1 -17   10.18    0.79
   7  -1 -17   11.40    0.81
  -7  -1 -17   11.49    0.88
   7  -1  18   10.26    1.01
   7   1  18   11.53    0.97
  -7   1 -18   11.36    0.84
   7   1 -18   11.28    0.85
   7  -1 -18   10.04    0.87
  -7  -1 -18   11.15    0.91
  -7  -1  18   11.38    0.79
  -7   1  18   11.00    0.79
   7   1 -18   11.79    0.86
   7  -1 -18   10.12    0.84
  -7  -1 -18   11.25    0.93
   7   1  19   12.83    1.03
   7  -1  19   15.73    1.10
   7   1 -19   15.17    0.94
  -7   1 -19   13.47    0.91
  -7  -1 -19   15.57    0.99
   7  -1 -19   13.65    1.01
  -7   1  19   15.04    0.88
  -7  -1  19   13.59    0.86
   7   1 -19   14.49    0.94
   7  -1 -19   14.85    0.93
  -7  -1 -19   15.18    1.01
   7  -1  20    2.86    0.97
   7   1  20    2.45    0.90
  -7  -1  20    2.43    0.71
  -7   1  20    2.88    0.71
   7  -1 -20    1.20    0.83
   7   1 -20    3.01    0.79
  -7   1 -20    3.09    0.76
  -7  -1 -20    3.44    0.83
   7   1 -20    2.30    0.74
   7  -1 -20    1.55    0.76
  -7  -1 -20    2.53    0.87
   7  -1  21   14.26    1.15
   7   1  21   12.34    1.06
  -7  -1 -21   13.62    0.85
  -7  -1  21   12.08    0.89
  -7   1  21   14.83    0.92
   7   1 -21   14.17    0.97
   7  -1 -21   13.16    1.03
  -7   1 -21   12.14    0.91
  -7  -1 -21   14.92    1.00
   7   1 -21   13.75    0.95
   7  -1 -21   14.13    0.95
  -7  -1 -21   14.11    1.04
  -7  -1 -22    9.58    0.79
  -7  -1  22   10.53    0.85
  -7   1  22   12.81    0.87
   7   1 -22   11.05    0.93
   7  -1 -22    9.82    0.99
  -7  -1 -22   11.25    0.95
  -7   1 -22   11.32    0.89
   7  -1 -22   10.66    0.92
   7   1 -22   11.44    0.90
   7   1  22   10.30    1.05
  -7  -1 -23   11.65    0.81
  -7   1  23   13.20    0.88
  -7  -1  23   12.45    0.88
   7  -1 -23   11.48    1.04
   7   1 -23   12.73    0.96
  -7   1 -23   12.20    0.90
  -7  -1 -23   12.21    0.96
   7  -1 -23   13.30    0.96
   7   1 -23   12.39    0.93
   7   1  23   11.17    1.07
  -7  -1 -24    3.03    0.66
  -7   1  24    2.69    0.74
  -7  -1  24    2.71    0.74
   7  -1 -24    2.60    0.91
  -7  -1 -24    3.88    0.85
  -7   1 -24    3.45    0.76
   7   1  24    2.07    0.92
   7  -1 -24    2.85    0.80
   7   1 -24    2.96    0.82
   7   1  25    0.82    0.86
  -7  -1 -25    0.22    0.79
   7  -1 -25    0.67    0.85
  -7   1 -25   -0.64    0.70
   7   1  26    1.47    0.83
  -7  -1 -26    2.01    0.77
  -7   1 -26    0.84    0.67
   7  -1 -26    3.32    0.88
   7  -1 -27    4.92    0.85
  -7   1 -27    4.40    0.65
  -7  -1 -27    4.47    0.79
   7  -1 -27    3.21    0.78
  -7  -1 -27    4.33    0.75
  -7   1 -27    4.65    0.78
  -7  -1 -28    2.25    0.69
  -7   1 -28    2.24    0.57
   7  -1 -28    2.73    0.69
  -7  -1 -28    2.21    0.67
  -7   1 -28    1.78    0.69
  -7  -1 -29    0.57    0.61
  -7   1 -29    0.87    0.49
   7  -1 -29    0.48    0.59
  -7   1 -29    0.37    0.59
  -7  -1 -29   -0.15    0.58
  -7  -1 -30    3.53    0.56
  -7   1 -30    3.84    0.57
  -7  -1 -30    3.39    0.59
  -7   1 -31    0.66    0.44
  -7  -1 -31    0.64    0.43
  -7  -1 -31   -0.18    0.45
  -7  -1 -32    2.89    0.35
  -7   1 -32    2.44    0.35
  -7  -1 -32    3.17    0.37
  -8   1   0  147.56    4.13
   8   1   0  150.98    4.19
  -8  -1   0  157.99    4.18
   8  -1   0  151.45    4.17
   8   1  -1  100.03    2.77
  -8   1  -1   94.03    2.70
   8  -1   1   97.00    2.75
  -8  -1  -1  101.63    2.76
  -8  -1   1  100.41    2.75
   8   1   1  100.93    2.77
   8  -1  -2  176.43    4.86
   8   1  -2  175.08    4.88
  -8  -1  -2  180.89    4.86
   8   1   2  176.44    4.88
  -8  -1   2  179.48    4.87
   8  -1   2  175.28    4.85
   8   1  -2  171.76    4.87
  -8   1   2  175.55    4.83
  -8   1  -2  177.07    4.82
   8  -1  -3   10.89    0.57
   8   1  -3   10.25    0.56
   8  -1  -3    9.94    0.53
   8   1  -3   10.31    0.58
   8  -1   3   10.30    0.54
  -8   1   3   10.40    0.45
   8  -1  -4  152.89    4.19
   8   1  -4  150.55    4.19
   8   1  -4  145.87    4.19
   8  -1  -4  151.02    4.17
   8  -1   4  152.52    4.17
  -8  -1  -4  146.87    4.17
  -8   1   4  153.33    4.14
  -8  -1   4  150.75    4.18
   8   1  -5  167.36    4.61
   8  -1  -5  167.95    4.61
   8   1  -5  161.10    4.61
   8  -1  -5  165.60    4.60
  -8  -1   5  165.57    4.60
  -8   1   5  168.46    4.56
  -8   1  -5  166.42    4.55
  -8  -1  -5  165.34    4.59
   8   1  -6   47.91    1.46
   8  -1  -6   48.18    1.46
  -8   1  -6   48.59    1.37
  -8  -1  -6   45.97    1.43
   8  -1  -6   48.49    1.44
  -8  -1   6   46.00    1.44
   8   1  -6   47.14    1.46
   8   1  -7   19.04    0.78
   8  -1  -7   18.36    0.77
  -8   1  -7   18.52    0.64
  -8  -1   7   17.95    0.73
  -8  -1  -7   18.39    0.73
  -8  -1   8   83.59    2.50
  -8   1   8   84.35    2.50
   8  -1  -8   87.96    2.50
   8   1  -8   85.26    2.50
  -8   1  -8   91.79    2.45
  -8  -1   8   84.35    2.49
  -8  -1  -8   87.42    2.48
  -8   1   9   59.08    1.78
   8  -1  -9   59.74    1.78
  -8  -1   9   60.11    1.78
   8   1  -9   58.65    1.77
  -8  -1  -9   59.34    1.75
  -8  -1   9   57.57    1.76
  -8  -1  10   95.74    2.76
  -8   1  10   96.97    2.77
  -8  -1 -10   95.41    2.75
  -8   1  11   82.48    2.37
  -8  -1  11   80.33    2.37
  -8  -1 -11   79.62    2.35
  -8  -1 -12  148.70    4.15
  -8  -1  12  150.94    4.16
  -8   1  12  150.86    4.16
   8  -1 -12  143.30    4.22
   8  -1  12  148.17    4.26
   8   1  12  148.30    4.26
   8  -1 -12  145.77    4.19
   8   1 -12  141.62    4.19
   8  -1  13  141.83    3.86
   8   1  13  135.43    3.84
  -8  -1 -13  132.41    3.72
  -8  -1  13  128.72    3.72
  -8   1  13  131.44    3.73
   8  -1 -13  128.08    3.78
   8  -1  13  134.55    3.80
   8   1 -13  125.78    3.76
   8  -1 -13  125.04    3.76
  -8  -1 -14   16.74    0.78
  -8  -1  14   16.48    0.83
  -8   1  14   16.16    0.83
   8  -1 -14   15.66    0.94
   8   1 -14   16.01    0.89
   8   1 -14   16.60    0.84
   8  -1 -14   16.18    0.84
   8   1  14   14.97    1.00
   8   1  15   68.17    2.22
  -8  -1 -15   68.64    2.07
  -8  -1  15   66.83    2.08
  -8   1  15   69.91    2.08
   8   1 -15   67.94    2.13
   8  -1 -15   67.49    2.15
  -8   1 -15   68.50    2.12
  -8  -1 -15   67.92    2.15
   8  -1 -15   65.48    2.12
   8   1 -15   63.86    2.11
  -8  -1 -15   68.07    2.15
   8   1  16  111.19    3.53
  -8  -1 -16  119.16    3.41
  -8   1  16  124.10    3.41
  -8  -1  16  118.81    3.40
  -8  -1 -16  113.20    3.49
   8   1 -16  115.82    3.46
   8  -1 -16  117.33    3.49
  -8   1 -16  119.25    3.45
   8  -1 -16  120.18    3.47
   8   1 -16  114.34    3.45
  -8  -1 -16  115.81    3.48
   8   1  17   19.97    1.12
   8  -1  17   21.12    1.18
  -8  -1 -17   18.82    0.90
  -8  -1  17   18.30    0.92
  -8   1  17   19.20    0.93
  -8  -1 -17   17.79    1.03
  -8   1 -17   19.93    0.99
   8   1 -17   20.14    1.01
   8  -1 -17   18.78    1.05
   8   1 -17   19.50    0.99
   8  -1 -17   19.40    0.99
  -8  -1 -17   18.40    1.07
   8   1  18    3.91    0.92
   8  -1  18    4.69    0.97
  -8  -1 -18    4.44    0.66
  -8  -1  18    5.43    0.69
  -8   1  18    5.17    0.71
   8   1 -18    5.12    0.81
  -8   1 -18    4.45    0.74
   8  -1 -18    4.86    0.85
  -8  -1 -18    4.53    0.84
   8  -1 -18    4.08    0.74
   8   1 -18    4.75    0.74
  -8  -1 -18    4.05    0.87
   8   1  19    1.36    0.92
   8  -1  19    1.64    0.94
  -8  -1 -19    1.53    0.63
  -8   1  19    1.91    0.70
  -8  -1  19    2.06    0.70
  -8  -1 -19    2.42    0.82
   8   1 -19    2.30    0.78
   8  -1 -19    1.26    0.82
  -8   1 -19    1.79    0.75
   8   1 -19    2.32    0.73
   8  -1 -19    1.92    0.73
  -8  -1 -19    1.34    0.84
   8   1  20   24.64    1.32
   8  -1  20   25.87    1.39
  -8  -1 -20   25.29    1.09
  -8   1  20   26.75    1.16
  -8  -1  20   26.23    1.15
  -8   1 -20   27.35    1.19
   8   1 -20   27.80    1.23
  -8  -1 -20   25.39    1.25
   8  -1 -20   26.84    1.28
   8   1 -20   25.62    1.19
   8  -1 -20   28.26    1.23
  -8  -1 -20   26.75    1.28
   8  -1  21   16.19    1.18
   8   1  21   11.74    1.10
  -8  -1 -21   12.61    0.83
  -8  -1  21   14.63    0.91
  -8   1  21   15.17    0.93
  -8   1 -21   15.23    0.95
   8  -1 -21   14.39    1.06
  -8  -1 -21   14.12    1.01
   8   1 -21   14.48    0.99
   8   1 -21   15.19    0.98
   8  -1 -21   12.24    0.94
  -8  -1 -21   13.66    1.03
   8  -1 -22   24.89    1.25
  -8   1 -22   24.25    1.13
  -8  -1 -22   23.83    1.18
  -8  -1  22   22.73    1.09
  -8   1  22   23.83    1.11
  -8  -1 -22   20.17    1.01
   8   1  22   21.34    1.29
   8  -1 -23   32.85    1.38
  -8  -1 -23   30.39    1.32
  -8   1 -23   29.80    1.24
  -8   1  23   28.52    1.22
  -8  -1  23   28.89    1.21
  -8  -1 -23   26.04    1.14
   8   1  23   25.98    1.39
   8   1 -24   14.49    0.90
   8   1  24   13.95    1.09
   8  -1 -24   15.63    1.08
  -8   1 -24   14.84    0.93
  -8  -1 -24   17.02    1.03
   8  -1 -25   17.95    1.10
   8   1  25   17.52    1.15
  -8   1 -25   19.06    0.98
   8  -1 -25   18.72    1.14
  -8  -1 -25   20.49    1.09
   8  -1 -26   22.25    1.12
   8  -1 -26   23.87    1.18
  -8   1 -26   23.20    1.02
  -8  -1 -26   24.43    1.12
  -8   1 -27    3.30    0.63
  -8  -1 -27    5.36    0.76
   8  -1 -27    4.34    0.77
  -8  -1 -27    4.15    0.71
  -8   1 -27    4.65    0.73
  -8  -1 -28    8.74    0.76
  -8   1 -28    7.64    0.63
   8  -1 -28    7.71    0.74
  -8   1 -28    8.00    0.73
  -8  -1 -28    8.39    0.73
  -8  -1 -29    2.57    0.62
   8  -1 -29    3.12    0.57
  -8  -1 -29    3.13    0.58
  -8   1 -29    3.53    0.61
  -8  -1 -30    1.00    0.48
  -8   1 -30   -0.47    0.48
  -8  -1 -30    0.82    0.51
  -8   1 -31    2.21    0.41
  -8  -1 -31    1.75    0.40
  -8  -1 -31    2.45    0.44
   9  -1   0  837.30   22.49
   9   1   0  832.37   22.51
  -9  -1   0  813.55   22.50
   9   1   1  272.31    7.37
   9  -1   1  268.16    7.35
  -9  -1   1  270.80    7.36
   9   1  -1  272.11    7.37
  -9   1  -1  261.02    7.31
  -9  -1  -1  275.16    7.36
  -9   1  -2  126.14    3.45
  -9  -1  -2  126.59    3.50
  -9   1   2  127.22    3.45
  -9  -1   2  129.03    3.50
   9   1   2  125.91    3.52
   9  -1   2  122.53    3.49
   9   1  -2  121.79    3.51
   9   1  -2  120.47    3.51
   9  -1  -3  148.79    4.16
   9   1  -3  148.58    4.16
   9  -1   3  148.06    4.14
   9   1   3  148.38    4.16
  -9  -1  -3  150.85    4.15
  -9   1   3  152.26    4.11
   9  -1  -3  149.67    4.14
   9   1  -3  146.98    4.17
   9  -1  -4   32.81    1.05
   9   1  -4   32.19    1.05
  -9  -1   4   31.35    1.03
   9  -1   4   31.06    1.02
  -9   1   4   33.02    0.96
   9   1  -4   29.68    1.05
   9  -1  -4   30.91    1.03
   9   1  -5  203.50    5.63
   9  -1  -5  208.50    5.63
   9  -1   5  200.57    5.61
  -9   1   5  204.68    5.58
  -9  -1   5  200.65    5.62
  -9  -1  -5  204.06    5.61
   9   1  -5  201.65    5.64
   9  -1  -5  205.80    5.62
  -9  -1  -6  178.73    4.94
   9   1  -6  172.39    4.96
   9  -1  -6  176.07    4.94
  -9  -1   6  184.84    4.95
  -9   1  -6  175.39    4.89
   9  -1  -6  182.05    4.95
   9   1  -6  182.31    4.96
   9   1  -7   76.00    2.26
  -9   1  -7   77.76    2.19
   9  -1  -7   78.55    2.25
  -9  -1  -7   76.52    2.24
  -9  -1   7   77.67    2.25
   9   1  -7   77.09    2.26
   9  -1  -7   79.99    2.26
  -9  -1   8   28.45    0.97
  -9   1  -8   28.54    0.90
   9   1  -8   27.68    1.00
  -9  -1  -8   27.59    0.96
   9   1  -8   29.09    1.01
  -9  -1   8   27.76    1.02
  -9   1   8   26.98    1.00
   9  -1  -8   28.72    1.00
  -9   1  -9   17.56    0.64
  -9  -1   9   17.43    0.75
  -9  -1  -9   17.35    0.74
  -9  -1   9   17.97    0.80
  -9   1   9   17.59    0.80
   9  -1  -9   17.35    0.80
   9   1  -9   18.13    0.79
  -9  -1 -10  144.69    4.05
  -9   1 -10  142.53    4.00
  -9  -1  10  143.20    4.06
  -9   1  10  144.49    4.06
   9   1 -10  144.10    4.07
   9  -1 -10  147.28    4.07
  -9  -1 -11   39.36    1.44
   9  -1 -11   40.32    1.44
  -9   1  11   43.08    1.35
  -9  -1  11   41.74    1.35
   9   1 -11   38.64    1.32
   9  -1 -11   39.46    1.33
  -9   1 -11   39.51    1.24
  -9  -1 -11   39.36    1.30
   9  -1  11   45.18    1.48
  -9  -1 -12  177.08    4.98
  -9   1 -12  175.77    4.94
  -9  -1  12  179.97    5.00
  -9   1  12  179.27    5.00
   9   1 -12  175.45    5.00
   9  -1 -12  183.72    5.00
   9  -1 -12  173.10    5.06
   9  -1  12  181.93    5.08
   9  -1  12  180.01    5.10
  -9  -1 -13   49.08    1.58
  -9   1  13   48.74    1.60
  -9  -1  13   47.58    1.60
   9  -1 -13   50.78    1.71
   9  -1  13   50.39    1.70
   9   1  13   53.51    1.76
   9  -1  13   54.06    1.76
  -9  -1 -14   67.00    2.06
  -9  -1  14   67.52    2.08
  -9   1  14   69.85    2.09
   9  -1 -14   66.11    2.17
   9  -1  14   63.78    2.17
   9  -1  14   73.69    2.25
   9   1  14   71.71    2.24
  -9  -1 -15  110.50    3.25
   9  -1  15  121.92    3.45
   9   1  15  117.44    3.41
  -9  -1 -15  108.99    3.34
   9  -1 -15  112.75    3.36
  -9  -1  15  109.94    3.27
  -9   1  15  113.06    3.27
  -9  -1 -15  111.72    3.33
  -9  -1 -16  115.93    3.34
   9   1  16  117.06    3.48
  -9  -1 -16  112.29    3.42
  -9   1 -16  112.97    3.40
   9  -1 -16  116.29    3.45
  -9  -1  16  113.06    3.34
  -9   1  16  119.82    3.35
  -9  -1 -16  115.30    3.42
  -9  -1 -17   44.96    1.52
   9   1  17   45.58    1.75
  -9  -1 -17   46.07    1.65
   9  -1 -17   45.79    1.69
  -9   1 -17   47.67    1.62
  -9   1  17   46.15    1.55
  -9  -1  17   45.67    1.55
  -9  -1 -17   44.71    1.65
  -9  -1 -18   42.92    1.51
   9   1  18   45.21    1.73
  -9  -1 -18   44.04    1.66
   9  -1 -18   46.92    1.68
  -9   1 -18   45.12    1.62
  -9  -1  18   44.19    1.53
  -9   1  18   47.23    1.55
  -9  -1 -18   45.47    1.67
  -9  -1 -19   25.02    1.10
  -9   1 -19   24.68    1.03
   9   1  19   29.92    1.39
   9  -1  19   27.88    1.43
   9  -1 -19   30.27    1.32
  -9  -1 -19   29.45    1.29
  -9   1 -19   28.93    1.22
  -9   1  19   28.22    1.16
  -9  -1  19   28.52    1.15
  -9  -1 -19   29.31    1.30
  -9  -1 -20   64.94    2.07
  -9   1 -20   58.95    2.00
   9   1  20   68.70    2.27
   9  -1  20   68.16    2.32
   9  -1 -20   67.92    2.23
  -9   1 -20   68.90    2.16
  -9  -1 -20   68.07    2.20
  -9  -1  20   64.24    2.11
  -9   1  20   66.89    2.11
  -9  -1 -20   68.69    2.19
  -9  -1 -21   85.90    2.70
   9  -1  21   93.78    2.92
   9   1  21   88.49    2.87
  -9  -1 -21   94.76    2.81
  -9   1 -21   89.88    2.76
   9  -1 -21   98.49    2.87
   9  -1 -21   89.39    2.72
  -9  -1  21   93.38    2.73
  -9   1  21   95.16    2.74
   9   1 -21   89.25    2.73
  -9  -1 -21   90.35    2.79
  -9  -1 -22   38.84    1.46
   9  -1 -22   39.91    1.63
   9   1  22   41.58    1.70
   9  -1 -22   46.84    1.68
  -9  -1 -22   42.88    1.60
  -9   1 -22   41.40    1.54
  -9  -1  22   41.99    1.51
  -9   1  22   42.95    1.52
   9   1 -22   42.05    1.50
   9  -1 -22   41.58    1.50
  -9  -1 -22   40.20    1.60
   9  -1 -23   35.24    1.43
  -9   1 -23   33.74    1.30
  -9  -1 -23   34.12    1.37
  -9  -1 -23   28.46    1.20
   9   1  23   31.92    1.48
   9  -1 -23   30.21    1.39
  -9  -1  23   30.59    1.26
  -9   1  23   31.31    1.26
   9   1 -23   30.28    1.25
   9  -1 -23   30.28    1.23
   9  -1 -24    2.28    0.86
   9   1  24    1.18    0.92
  -9   1 -24    1.92    0.72
  -9  -1 -24    3.65    0.84
   9  -1 -25   25.35    1.21
   9   1  25   27.44    1.30
  -9   1 -25   26.02    1.11
  -9  -1 -25   25.44    1.20
   9  -1 -26    9.40    0.85
   9   1  26    8.10    0.93
  -9  -1 -26    8.08    0.83
  -9   1 -26    7.29    0.72
   9  -1 -27    3.53    0.71
  -9   1 -27    2.51    0.59
  -9  -1 -27    3.51    0.72
  -9   1 -28   14.55    0.82
  -9  -1 -28   14.73    0.81
   9  -1 -28   14.00    0.80
  -9   1 -28   13.12    0.70
  -9  -1 -28   16.62    0.84
  -9  -1 -29    6.24    0.63
  -9   1 -29    7.36    0.61
  -9  -1 -29    6.00    0.61
  -9  -1 -30    1.70    0.49
  -9   1 -30    0.37    0.46
  -9  -1 -30    1.36    0.45
  -9  -1 -31   10.32    0.50
  -9   1 -31    9.46    0.48
  -9  -1 -31   10.23    0.47
 -10  -1   0   99.21    2.84
  10   1   0  102.09    2.86
 -10  -1   1    5.31    0.48
  10  -1   1    4.64    0.50
  10   1   1    5.79    0.57
  10   1  -1    6.50    0.57
 -10   1  -1    5.27    0.34
 -10  -1  -1    5.56    0.49
 -10   1  -2   11.16    0.45
  10  -1   2   11.59    0.61
 -10   1   2   11.02    0.49
  10   1   2   11.11    0.64
 -10  -1  -2   12.16    0.59
  10   1  -2   10.71    0.64
 -10  -1  -3   35.47    1.14
 -10   1  -3   32.47    1.04
 -10   1   3   35.16    1.05
  10  -1   3   35.59    1.12
  10   1   3   36.52    1.17
 -10  -1   3   36.15    1.13
  10   1  -3   35.58    1.16
  10  -1  -3   34.89    1.12
 -10  -1   4   70.15    2.02
 -10   1   4   67.52    1.97
  10  -1   4   67.92    2.02
  10  -1  -4   71.22    2.04
  10   1  -4   70.22    2.04
  10   1  -4   72.46    2.06
  10  -1  -4   69.62    2.02
 -10   1   5  171.66    4.83
 -10  -1   5  178.07    4.88
  10  -1   5  177.34    4.87
  10   1  -5  179.66    4.89
  10  -1  -5  172.62    4.89
  10   1  -5  180.03    4.90
  10  -1  -5  173.86    4.87
  10  -1   6   58.13    1.80
 -10  -1   6   63.00    1.81
  10   1  -6   61.21    1.82
  10  -1  -6   59.98    1.82
  10  -1  -6   61.26    1.80
  10   1  -6   60.08    1.83
  10   1  -7   32.84    1.11
 -10  -1  -7   31.58    1.06
 -10   1  -7   32.55    0.98
 -10  -1   7   30.18    1.08
  10  -1  -7   32.33    1.08
  10  -1  -7   33.17    1.10
  10   1  -7   32.45    1.11
  10  -1  -8    5.01    0.53
 -10  -1  -8    4.55    0.47
 -10   1  -8    4.61    0.40
  10   1  -8    5.31    0.56
 -10  -1   8    4.48    0.52
  10   1  -8    5.22    0.56
  10  -1  -8    4.78    0.54
  10  -1  -9    2.02    0.52
 -10  -1  -9    1.77    0.46
  10   1  -9    1.42    0.54
 -10   1  -9    1.15    0.36
 -10  -1   9    0.81    0.48
  10   1  -9    1.41    0.50
  10  -1  -9    1.26    0.52
 -10  -1   9    2.04    0.56
 -10   1   9    1.70    0.57
  10  -1  10    6.03    0.78
  10  -1 -10    6.59    0.78
  10   1  10    7.66    0.81
 -10  -1 -10    7.88    0.80
 -10  -1  10    7.82    0.65
 -10   1  10    7.42    0.65
  10   1 -10    7.37    0.64
  10  -1 -10    8.18    0.63
  10  -1  10    7.20    0.80
  10  -1 -10    8.00    0.60
 -10   1 -10    7.07    0.46
  10   1 -10    7.46    0.62
 -10  -1 -10    7.14    0.53
 -10   1 -11   58.68    1.84
  10   1 -11   63.44    1.95
 -10  -1 -11   65.48    1.91
 -10  -1  11   66.47    1.95
 -10   1  11   62.53    1.95
  10  -1 -11   66.84    1.96
  10   1 -11   65.64    1.96
 -10  -1 -11   64.13    2.04
  10  -1  11   60.26    2.05
  10  -1 -11   61.01    2.02
  10  -1  11   65.10    2.07
  10   1  11   67.64    2.10
 -10  -1 -12  103.29    2.96
 -10   1 -12   95.74    2.90
  10  -1 -12  106.67    3.01
 -10  -1  12  105.90    2.99
 -10   1  12  105.10    2.98
  10   1 -12  111.07    3.01
  10  -1 -12  103.28    3.08
  10  -1  12   96.94    3.08
  10  -1  12  103.99    3.12
  10  -1 -12   97.30    3.05
 -10  -1 -13    5.77    0.58
 -10   1 -13    5.03    0.47
 -10  -1  13    5.58    0.66
 -10   1  13    4.93    0.66
  10   1 -13    5.87    0.64
  10  -1 -13    5.03    0.65
  10  -1 -13    4.69    0.77
  10  -1  13    6.05    0.81
  10  -1 -13    6.30    0.82
  10  -1  13    4.06    0.87
 -10  -1 -14   67.48    2.03
 -10   1 -14   62.67    1.96
 -10   1  14   66.07    2.05
 -10  -1  14   67.73    2.06
  10   1 -14   69.70    2.08
  10  -1 -14   69.61    2.07
  10  -1 -14   65.53    2.16
  10  -1  14   61.77    2.15
  10  -1  14   70.32    2.25
  10  -1 -14   67.50    2.16
 -10  -1 -15   17.06    0.98
  10  -1 -15   18.90    1.07
 -10  -1  15   19.16    0.89
  10   1 -15   17.94    0.89
 -10   1  15   18.23    0.90
  10  -1 -15   17.76    0.88
  10  -1 -15   19.11    1.06
  10  -1  15   19.15    1.14
  10   1  15   18.68    1.13
 -10   1 -15   16.14    0.74
 -10  -1 -15   18.20    0.84
 -10   1 -16    0.08    0.47
 -10  -1 -16    0.67    0.56
  10   1 -16    0.43    0.63
 -10   1  16    0.20    0.63
 -10  -1  16    0.89    0.64
  10  -1 -16   -0.44    0.63
  10  -1 -16    1.12    0.82
 -10   1 -16    0.32    0.72
 -10  -1 -16    0.91    0.77
  10  -1  16    1.66    0.94
  10  -1 -16    1.12    0.84
  10   1  16    0.64    0.87
 -10  -1 -16    0.45    0.80
 -10   1 -17   15.93    0.76
 -10  -1 -17   17.70    0.88
  10   1 -17   20.41    0.95
 -10   1  17   19.05    0.93
 -10  -1  17   18.96    0.92
  10  -1 -17   19.58    0.94
 -10  -1 -17   16.64    1.06
  10  -1 -17   18.42    1.10
 -10   1 -17   18.63    1.03
  10  -1 -17   17.47    1.10
  10   1  17   18.21    1.19
 -10  -1 -17   18.33    1.08
 -10   1 -18   25.51    1.02
 -10  -1 -18   26.82    1.11
 -10   1  18   27.58    1.16
 -10  -1  18   28.93    1.17
  10   1 -18   29.96    1.17
  10  -1 -18   29.77    1.17
 -10   1 -18   27.83    1.25
  10  -1 -18   30.01    1.32
 -10  -1 -18   29.60    1.30
  10   1  18   28.00    1.39
  10  -1 -18   27.97    1.31
 -10  -1 -18   30.48    1.32
 -10  -1 -19    9.40    0.75
 -10   1  19    9.82    0.82
 -10  -1  19   10.32    0.82
  10   1 -19   10.89    0.83
  10  -1 -19   11.38    0.82
 -10   1 -19   10.38    0.91
  10  -1 -19   11.62    1.03
 -10  -1 -19   11.36    0.95
  10   1  19    9.23    1.06
  10  -1 -19    9.61    0.98
 -10  -1 -19    9.86    0.98
 -10  -1 -20   39.05    1.44
  10  -1 -20   41.97    1.50
 -10   1  20   42.33    1.49
  10   1 -20   42.30    1.51
 -10  -1  20   42.59    1.50
  10  -1 -20   42.98    1.63
 -10  -1 -20   41.44    1.61
 -10   1 -20   39.12    1.54
  10  -1 -20   38.26    1.61
  10   1  20   41.90    1.70
 -10  -1 -20   39.01    1.59
 -10  -1 -21   49.72    1.82
 -10   1  21   59.50    1.89
  10   1 -21   57.48    1.90
  10  -1 -21   58.67    1.90
 -10  -1  21   57.29    1.88
 -10   1 -21   55.76    1.92
 -10  -1 -21   57.93    1.99
  10   1  21   52.83    2.08
  10  -1  21   56.71    2.11
  10  -1 -21   56.67    1.99
 -10  -1 -21   59.20    1.97
 -10  -1 -22   21.32    1.02
 -10   1 -22   24.23    1.13
 -10  -1 -22   23.03    1.19
 -10  -1  22   23.46    1.09
  10   1 -22   24.54    1.12
 -10   1  22   23.46    1.10
  10  -1 -22   23.29    1.09
  10   1  22   23.23    1.33
  10  -1 -22   24.74    1.25
 -10  -1 -22   23.89    1.20
  10   1  23   23.54    1.33
  10  -1 -23   24.22    1.23
 -10   1 -23   22.38    1.12
 -10  -1 -23   25.11    1.20
  10   1  24    0.09    0.92
  10  -1 -24    0.65    0.84
 -10   1 -24    0.80    0.69
 -10  -1 -24    0.46    0.79
  10  -1 -25    7.28    0.85
  10   1  25    7.76    0.97
 -10  -1 -25    7.56    0.84
 -10   1 -25    6.78    0.73
  10  -1 -26    5.79    0.78
  10   1  26    4.99    0.85
 -10  -1 -26    5.80    0.78
 -10   1 -26    4.49    0.66
  10  -1 -27    2.13    0.68
 -10  -1 -27    3.90    0.68
 -10   1 -27    3.12    0.57
 -10   1 -28    2.34    0.49
 -10  -1 -28    2.65    0.62
  10  -1 -28    2.66    0.58
 -10  -1 -28    3.32    0.60
 -10   1 -28    2.92    0.60
 -10   1 -29    3.09    0.53
 -10  -1 -29    4.06    0.53
 -10  -1 -29    4.28    0.56
 -10   1 -30    2.12    0.42
 -10  -1 -30    2.36    0.41
 -10  -1 -30    2.78    0.46
 -10   1 -31   -0.26    0.28
 -11  -1   0   44.04    1.39
  11   1   0   46.65    1.43
  11   1  -1   21.55    0.85
  11   1   1   21.23    0.85
 -11  -1  -1   21.67    0.78
  11  -1   1   19.83    0.81
 -11  -1   1   21.88    0.81
 -11   1  -2   10.46    0.46
 -11   1   2   11.15    0.50
  11   1   2   11.20    0.64
 -11  -1  -2   11.44    0.58
  11  -1   2   10.11    0.61
 -11   1   3   25.15    0.82
 -11  -1  -3   26.13    0.90
 -11  -1   3   24.71    0.90
  11  -1   3   25.41    0.91
 -11   1  -3   23.60    0.79
 -11  -1   4   25.65    0.88
 -11   1  -4   23.67    0.80
 -11   1   4   23.97    0.80
  11  -1   4   25.13    0.88
 -11  -1  -4   25.03    0.89
  11   1  -4   23.51    0.92
  11  -1  -4   24.28    0.88
 -11  -1  -5  162.75    4.47
 -11   1   5  155.84    4.41
  11  -1   5  158.48    4.45
 -11  -1   5  158.60    4.46
  11  -1  -5  161.47    4.47
  11   1  -5  160.82    4.49
  11  -1  -5  160.75    4.48
  11   1  -5  165.05    4.49
  11  -1   6   38.96    1.30
 -11  -1   6   40.86    1.30
  11  -1  -6   40.12    1.48
  11  -1  -6   40.33    1.31
  11   1  -6   40.60    1.34
  11  -1  -6   42.19    1.33
  11   1  -6   42.13    1.33
  11   1  -7   54.49    1.64
  11  -1  -7   53.19    1.64
  11  -1  -7   50.85    1.74
  11  -1   7   50.47    1.60
 -11  -1   7   52.43    1.61
  11  -1   7   52.28    1.79
  11   1  -7   51.71    1.64
  11  -1  -7   54.87    1.62
  11  -1  -8    4.53    0.75
  11   1   8    3.12    0.73
  11  -1  -8    4.08    0.55
  11   1  -8    5.21    0.56
  11  -1   8    4.21    0.77
 -11  -1  -8    3.90    0.74
 -11  -1  -8    4.29    0.48
 -11  -1   8    3.95    0.52
  11  -1  -8    4.25    0.53
  11   1  -8    4.71    0.57
  11  -1   8    4.65    0.54
 -11  -1   9   69.77    2.10
 -11   1  -9   68.28    2.02
 -11  -1  -9   69.29    2.08
  11  -1  -9   70.26    2.11
  11   1  -9   72.19    2.13
 -11  -1   9   72.46    2.13
 -11   1   9   67.04    2.12
  11   1  -9   73.30    2.12
  11  -1  -9   71.06    2.13
 -11  -1  -9   69.62    2.20
  11  -1   9   72.61    2.26
  11  -1  -9   70.39    2.22
  11  -1   9   74.03    2.23
  11   1   9   74.60    2.25
  11   1 -10    9.37    0.68
 -11  -1 -10   10.11    0.60
  11  -1 -10   10.09    0.65
 -11   1 -10    9.58    0.50
 -11  -1  10    9.61    0.69
 -11   1  10    9.67    0.70
  11   1 -10   10.39    0.67
  11  -1 -10    9.75    0.66
 -11  -1 -10    9.91    0.85
  11   1  10    9.79    0.74
  11  -1  10    9.31    0.85
  11  -1 -10    9.11    0.85
  11   1  10    9.12    0.87
  11  -1  10    8.49    0.82
  11  -1 -11   53.54    1.63
 -11   1 -11   49.19    1.53
 -11  -1 -11   52.06    1.61
  11   1 -11   50.95    1.66
 -11   1  11   51.94    1.66
 -11  -1  11   51.71    1.66
  11   1 -11   52.34    1.65
  11  -1 -11   50.00    1.64
 -11  -1 -11   51.68    1.75
  11   1  11   49.77    1.69
  11  -1  11   52.85    1.80
  11  -1 -11   51.07    1.75
  11  -1  11   52.57    1.78
  11   1  11   55.09    1.81
 -11   1 -12   37.14    1.22
 -11  -1 -12   37.13    1.29
  11   1 -12   38.92    1.36
  11  -1 -12   40.86    1.34
  11  -1  12   38.07    1.49
  11   1  12   39.26    1.39
  11  -1 -12   38.15    1.47
  11  -1  12   36.89    1.49
  11   1  12   40.38    1.54
 -11  -1  12   38.91    1.36
 -11   1  12   41.09    1.36
  11   1 -12   41.29    1.36
  11  -1 -12   41.03    1.36
  11   1 -13    2.37    0.62
 -11  -1 -13    2.31    0.53
  11  -1 -13    2.17    0.58
 -11   1 -13    1.71    0.42
  11  -1  13    1.04    0.78
  11  -1 -13    2.43    0.82
  11  -1  13    2.43    0.84
 -11   1  13    2.09    0.64
  11  -1 -13    2.54    0.62
 -11  -1  13    2.43    0.64
  11   1 -13    2.25    0.61
  11  -1 -14    1.36    0.59
 -11  -1 -14    1.30    0.55
  11   1 -14    0.81    0.62
 -11   1 -14    0.92    0.43
  11  -1  14    1.62    0.80
  11  -1 -14    0.61    0.61
 -11  -1  14    1.49    0.63
  11   1 -14    0.94    0.62
 -11   1  14    1.59    0.64
  11  -1 -14    1.46    0.83
  11  -1  14    0.83    0.86
  11   1 -15    2.94    0.67
  11  -1 -15    3.85    0.68
 -11  -1  15    3.44    0.69
 -11   1  15    2.75    0.69
  11  -1 -15    3.73    0.87
  11  -1  15    4.32    0.94
  11   1 -15    3.30    0.67
 -11  -1 -15    3.07    0.58
  11   1 -16    3.28    0.68
 -11  -1 -16    4.58    0.61
  11   1 -16    4.35    0.71
 -11   1  16    4.26    0.70
  11  -1 -16    4.35    0.70
 -11  -1  16    4.43    0.71
 -11  -1 -16    4.68    0.84
  11  -1 -16    4.51    0.88
  11  -1  16    5.18    1.03
 -11  -1 -16    5.45    0.87
 -11  -1 -17    4.20    0.62
  11   1 -17    3.60    0.72
  11   1 -17    3.26    0.72
  11  -1 -17    3.42    0.71
 -11   1  17    3.01    0.71
 -11  -1  17    4.20    0.70
 -11   1 -17    4.71    0.80
 -11  -1 -17    5.35    0.88
  11   1  17    3.48    0.97
  11  -1  17    4.72    1.02
  11  -1 -17    4.04    0.92
 -11  -1 -17    4.73    0.86
  11  -1  18    9.68    1.13
  11  -1 -18   10.42    0.99
  11   1  18    8.91    1.06
  11   1 -18   11.08    0.85
 -11  -1 -18    8.82    0.72
  11   1 -18   10.96    0.84
 -11   1  18   10.62    0.81
 -11  -1  18    9.03    0.82
  11  -1 -18   10.60    0.81
 -11  -1 -18   10.30    0.95
 -11   1 -18   11.20    0.91
  11   1 -18   10.17    0.73
 -11  -1 -18   10.93    0.97
  11   1 -19    6.96    0.78
 -11  -1 -19    6.07    0.67
  11   1 -19    5.98    0.78
 -11   1  19    6.97    0.77
 -11  -1  19    7.33    0.75
  11  -1 -19    8.43    0.79
 -11  -1 -19    8.15    0.93
 -11   1 -19    6.11    0.86
  11   1  19    7.57    1.06
  11  -1 -19    6.46    0.95
 -11  -1 -19    5.69    0.91
 -11  -1 -20    9.60    0.72
  11   1 -20   10.31    0.84
  11  -1 -20    8.81    0.79
 -11   1  20    8.68    0.81
  11   1 -20    9.14    0.83
  11  -1 -20   11.52    0.85
 -11  -1  20    9.75    0.83
 -11   1 -20    9.49    0.90
 -11  -1 -20    9.48    0.96
  11  -1 -20    9.33    0.99
  11   1  20   11.18    1.09
 -11  -1 -20   10.32    0.96
 -11  -1 -21   30.83    1.23
  11  -1 -21   33.64    1.29
  11   1 -21   32.26    1.32
 -11  -1  21   33.55    1.31
  11   1 -21   33.29    1.31
  11  -1 -21   33.63    1.32
 -11   1  21   32.84    1.32
 -11  -1 -21   31.84    1.39
 -11   1 -21   36.00    1.36
  11   1  21   35.61    1.56
  11  -1 -21   33.69    1.45
 -11  -1 -21   32.74    1.40
  11   1 -22    6.70    0.78
  11  -1 -22    6.09    0.74
 -11   1 -22    7.41    0.82
 -11  -1 -22    7.26    0.89
  11   1 -22    6.65    0.76
  11  -1 -22    6.18    0.77
  11   1  22    6.11    1.05
  11  -1 -22    6.20    0.94
 -11  -1 -22    6.34    0.90
  11   1  23   19.74    1.23
  11  -1 -23   16.56    1.09
 -11   1 -23   18.07    0.98
 -11  -1 -23   18.47    1.06
  11  -1 -24    0.43    0.79
  11   1  24   -0.36    0.90
 -11   1 -24   -0.63    0.67
 -11  -1 -24    1.36    0.79
  11   1  25    7.24    0.93
  11  -1 -25    7.66    0.83
 -11  -1 -25    7.73    0.84
 -11   1 -25    7.06    0.72
  11   1  26   -1.00    0.78
  11  -1 -26   -0.60    0.69
 -11  -1 -26   -1.20    0.69
 -11   1 -26    0.87    0.57
  11  -1 -27    2.14    0.61
 -11  -1 -27    1.69    0.64
 -11   1 -27    1.46    0.51
 -11  -1 -28    0.01    0.53
 -11   1 -28    0.93    0.54
 -11   1 -28    1.00    0.41
 -11  -1 -28    1.21    0.56
 -11  -1 -29    1.05    0.45
 -11   1 -29    1.44    0.45
 -11  -1 -29    1.80    0.48
 -11  -1 -30    1.79    0.35
 -11   1 -30    1.45    0.35
 -11  -1 -30    1.91    0.36
  12  -1   0   10.30    0.87
 -12  -1   0    9.46    0.57
  12   1   0    9.30    0.64
  12  -1  -1   11.44    0.90
 -12  -1  -1   11.49    0.60
 -12   1   1   10.73    0.52
  12   1  -1   11.88    0.69
  12  -1  -2   11.30    0.86
 -12   1  -2   11.44    0.50
 -12   1   2   12.47    0.53
  12  -1   2   12.25    0.65
 -12  -1  -2   12.20    0.60
  12  -1  -3   12.32    0.86
  12  -1  -3   12.64    0.93
 -12  -1  -3   12.71    0.63
  12  -1   3   12.78    0.68
 -12   1  -3   11.25    0.52
 -12  -1   3   12.71    0.65
 -12   1   3   12.88    0.54
  12  -1  -4    9.86    0.82
  12   1   4    8.95    0.73
  12   1  -4    9.03    0.76
  12  -1  -4    9.51    0.89
 -12   1   4    8.61    0.46
 -12  -1  -4    8.05    0.57
 -12   1  -4    8.02    0.45
 -12  -1   4    8.99    0.57
  12  -1   4    9.14    0.60
  12  -1  -5    2.30    0.74
  12   1  -5    2.99    0.55
 -12  -1   5    2.86    0.49
 -12  -1  -5    2.64    0.48
  12  -1  -5    1.91    0.51
 -12   1  -5    2.24    0.38
 -12   1   5    2.35    0.38
  12  -1   5    1.82    0.52
  12   1   5    2.02    0.67
  12   1  -5    2.90    0.69
  12  -1   5    1.86    0.77
  12  -1  -5    2.17    0.81
  12   1   6    3.19    0.73
  12  -1  -6    2.82    0.78
 -12  -1   6    2.94    0.53
  12   1  -6    3.08    0.57
 -12   1  -6    3.13    0.39
  12  -1  -6    2.82    0.53
  12  -1   6    2.52    0.54
 -12  -1  -6    3.46    0.50
  12  -1   6    3.89    0.80
 -12  -1  -6    3.24    0.72
  12   1   6    2.62    0.65
  12  -1  -6    3.57    0.86
  12   1  -6    3.77    0.66
  12   1   7    0.70    0.73
  12  -1  -7    0.57    0.76
  12  -1   7    0.64    0.53
  12  -1  -7    0.79    0.51
  12   1  -7    0.43    0.56
 -12  -1   7    1.44    0.49
  12   1   7    0.75    0.64
 -12  -1  -7    1.00    0.71
  12  -1   7    1.15    0.76
  12  -1  -7    1.03    0.55
  12   1  -7    0.54    0.53
  12   1   8    1.55    0.75
  12  -1   8    1.85    0.68
  12  -1  -8    2.27    0.76
 -12  -1   8    1.96    0.52
  12  -1  -8    1.19    0.49
  12   1  -8    2.23    0.56
  12  -1   8    2.00    0.55
  12  -1   8    1.77    0.79
  12   1   8    1.46    0.67
 -12  -1  -8    2.35    0.75
  12  -1  -8    1.68    0.56
  12   1  -8    1.83    0.56
  12   1   9    3.59    0.79
  12  -1   9    3.43    0.74
  12  -1  -9    2.85    0.79
  12   1  -9    3.46    0.68
 -12  -1  -9    2.02    0.77
  12   1   9    2.28    0.68
  12  -1   9    4.31    0.78
  12  -1  -9    3.46    0.59
 -12   1   9    3.88    0.63
 -12  -1   9    3.35    0.64
  12   1  -9    2.59    0.59
  12   1  -9    2.94    0.59
  12  -1  -9    4.15    0.56
  12  -1   9    3.53    0.57
 -12  -1   9    3.90    0.55
  12  -1  10    0.89    0.76
  12   1  10    1.43    0.82
  12  -1 -10    2.03    0.80
  12  -1  10    1.23    0.80
 -12  -1 -10    1.74    0.78
  12   1  10    1.47    0.68
  12  -1 -10    2.23    0.60
 -12  -1  10    1.55    0.60
  12   1 -10    1.11    0.56
 -12   1  10    1.63    0.62
  12  -1 -10    2.36    0.55
  12  -1  10    1.73    0.56
  12   1 -10    1.84    0.59
  12  -1  11    5.63    0.83
  12   1  11    4.56    0.90
  12  -1 -11    5.87    0.87
 -12  -1 -11    5.65    0.84
  12  -1  11    4.41    0.83
  12   1  11    5.60    0.73
 -12   1  11    5.70    0.68
  12  -1 -11    4.44    0.64
 -12  -1  11    5.16    0.66
  12   1 -11    3.97    0.63
  12   1 -11    5.48    0.64
 -12  -1 -11    4.51    0.54
  12  -1 -11    5.23    0.61
  12  -1 -12    0.53    0.82
  12  -1  12    1.28    0.81
  12   1  12    0.74    0.86
  12  -1  12    1.06    0.81
  12   1  12    1.80    0.69
  12   1 -12    1.44    0.60
  12  -1 -12    1.66    0.61
 -12   1  12    1.28    0.67
 -12  -1  12    1.00    0.65
 -12  -1 -12    1.84    0.52
  12   1 -12    0.87    0.61
  12  -1 -12    1.45    0.56
  12  -1  13    0.08    0.86
  12   1  13    0.67    0.86
  12  -1 -13    2.13    0.86
  12  -1  13    0.46    0.80
  12   1  13    0.85    0.67
  12   1 -13    1.10    0.64
  12  -1 -13    1.45    0.64
 -12  -1  13    1.26    0.66
 -12   1  13    0.27    0.64
  12   1 -13    1.42    0.61
 -12  -1 -13    0.33    0.52
  12  -1 -13    1.66    0.60
  12  -1  14    3.11    0.94
  12  -1 -14    2.45    0.88
  12   1  14    3.82    0.91
  12   1  14    3.04    0.70
  12  -1  14    4.02    0.86
 -12  -1  14    3.22    0.67
 -12   1  14    3.13    0.67
  12  -1 -14    3.01    0.63
  12   1 -14    2.97    0.64
  12  -1 -14    3.16    0.61
  12   1 -14    3.38    0.65
 -12  -1 -14    3.93    0.57
  12  -1 -15    0.08    0.64
 -12  -1  15    0.66    0.67
 -12   1  15    0.58    0.67
  12   1 -15    0.93    0.64
  12  -1 -15   -0.08    0.61
 -12  -1 -15    0.25    0.55
  12   1 -15    0.61    0.65
  12  -1 -15    0.25    0.87
  12  -1  15   -0.42    0.92
  12  -1  15    0.87    0.83
  12   1 -15    0.10    0.68
  12   1 -16    2.13    0.66
 -12   1  16    2.46    0.71
 -12  -1  16    2.62    0.69
  12  -1 -16    2.08    0.68
  12   1 -16    1.38    0.68
  12  -1 -16    2.18    0.64
 -12  -1 -16    3.83    0.59
  12  -1 -16    1.44    0.91
  12  -1  16    2.57    0.99
 -12  -1 -16    2.54    0.83
  12   1 -16    2.12    0.71
 -12  -1 -16    2.80    0.88
  12   1 -17    1.71    0.68
  12  -1 -17    1.57    0.68
 -12  -1  17    1.63    0.71
 -12   1  17    2.24    0.70
 -12  -1 -17    1.47    0.60
  12  -1 -17    1.75    0.67
  12   1 -17    1.95    0.71
  12  -1 -17    2.17    0.94
  12  -1  17    1.45    1.02
 -12   1 -17    0.39    0.81
 -12  -1 -17    1.69    0.85
  12   1 -17    1.97    0.68
 -12  -1 -17    2.43    0.87
  12   1 -18   -0.12    0.67
  12  -1 -18    1.64    0.69
 -12  -1  18    0.32    0.70
 -12   1  18    0.22    0.68
  12   1 -18   -0.11    0.70
  12  -1 -18    0.30    0.65
 -12  -1 -18    1.00    0.58
  12  -1  18    0.70    0.99
  12  -1 -18   -0.70    0.90
 -12  -1 -18    0.58    0.87
 -12   1 -18    0.59    0.79
  12   1 -18    1.10    0.62
 -12  -1 -18   -0.06    0.86
  12  -1  19    1.72    1.03
  12   1  19    0.35    1.01
  12  -1 -19    0.47    0.92
 -12  -1 -19    0.02    0.85
 -12   1 -19    0.51    0.79
 -12  -1 -19    0.72    0.58
  12  -1 -19   -0.12    0.67
  12   1 -19   -0.77    0.71
 -12   1  19    1.22    0.70
  12  -1 -19    0.06    0.65
  12   1 -19    0.82    0.67
 -12  -1  19    0.27    0.69
 -12  -1 -19    0.33    0.85
  12  -1 -20    1.95    0.93
  12   1  20    0.61    0.96
  12  -1  20   -1.69    1.03
 -12  -1 -20    0.73    0.84
 -12   1 -20    0.56    0.79
  12   1 -20    0.55    0.72
  12  -1 -20    0.17    0.66
 -12  -1 -20    0.94    0.58
 -12  -1  20    0.37    0.68
  12   1 -20   -0.14    0.67
  12  -1 -20   -0.06    0.68
 -12   1  20    0.58    0.71
 -12  -1 -20   -0.49    0.83
  12  -1 -21    2.70    0.93
  12   1  21    0.40    1.01
 -12  -1 -21    2.21    0.86
 -12   1 -21    1.97    0.77
  12   1 -21    1.72    0.71
  12  -1 -21    1.33    0.68
 -12  -1 -21    1.37    0.82
  12   1 -21    1.45    0.67
  12  -1 -21    1.32    0.67
 -12  -1 -22    0.84    0.81
 -12   1 -22    1.47    0.74
 -12  -1 -22    2.93    0.82
  12  -1 -22    1.25    0.87
  12   1  22    0.57    0.98
  12  -1 -23    0.29    0.83
  12   1  23    1.23    0.95
 -12   1 -23    0.97    0.71
 -12  -1 -23    0.96    0.77
  12   1  24   -0.91    0.89
  12  -1 -24    1.01    0.79
 -12   1 -24   -0.01    0.65
 -12  -1 -24   -0.35    0.76
  12   1  25    1.10    0.84
  12  -1 -25    1.26    0.73
 -12   1 -25    1.72    0.61
 -12  -1 -25    1.50    0.71
  12  -1 -26    0.33    0.63
 -12  -1 -26   -0.24    0.65
 -12   1 -26    0.47    0.53
  12  -1 -27    1.37    0.53
 -12   1 -27    0.59    0.45
 -12  -1 -27    2.10    0.59
 -12  -1 -28    1.34    0.51
 -12  -1 -28    0.50    0.47
 -12   1 -28    1.36    0.47
  12  -1  28    1.25    0.50
 -12  -1 -29    0.82    0.40
 -12  -1 -29    0.64    0.37
 -12   1 -29   -0.01    0.37
 -13  -1   0    5.28    0.52
  13  -1   0    4.50    0.80
  13  -1   0    5.61    0.77
  13   1   0    5.33    0.71
  13  -1   0    4.84    0.86
  13  -1  -1    7.91    0.84
  13  -1   1    8.12    0.83
  13  -1  -1    8.38    0.77
  13   1  -1    9.02    0.76
  13   1   1    8.54    0.79
  13  -1   1    8.88    0.76
  13   1  -1    6.61    0.79
  13  -1  -1    7.73    0.86
 -13   1   1    8.17    0.48
 -13  -1  -1    8.48    0.57
  13  -1  -2   14.98    0.94
  13  -1   2   17.15    0.94
  13   1   2   14.66    0.90
  13  -1  -2   15.07    0.89
  13   1  -2   12.88    0.89
  13  -1  -2   15.88    0.95
 -13  -1  -2   15.84    0.70
 -13   1   2   14.59    0.61
 -13  -1   2   14.69    0.70
  13  -1  -3   45.89    1.59
  13  -1  -3   46.34    1.56
  13   1   3   42.99    1.54
  13  -1  -3   43.57    1.60
  13   1  -3   42.83    1.54
  13  -1   3   44.42    1.43
 -13  -1  -3   46.07    1.40
 -13  -1   3   45.34    1.41
 -13   1   3   43.06    1.34
  13   1  -4   32.33    1.25
  13  -1  -4   35.86    1.35
  13   1   4   34.05    1.28
  13   1  -4   31.83    1.28
  13   1   4   34.28    1.29
  13  -1  -4   33.19    1.27
  13   1  -4   33.01    1.29
  13  -1  -4   34.95    1.38
 -13  -1   4   33.05    1.13
 -13  -1  -4   33.16    1.13
  13  -1   4   32.49    1.14
  13  -1  -5   20.71    1.07
  13   1  -5   18.30    0.97
  13   1   5   21.55    1.02
  13   1  -5   20.51    0.99
  13  -1   5   20.93    1.06
  13   1   5   20.16    1.00
  13  -1  -5   20.71    0.99
  13  -1  -5   22.69    1.15
  13   1  -5   21.38    1.04
 -13  -1   5   21.52    0.85
  13  -1   5   20.44    0.86
 -13  -1  -5   21.87    0.84
  13   1  -6    8.04    0.76
  13  -1  -6    9.75    0.89
  13   1   6    8.79    0.83
 -13  -1  -6    8.69    0.61
  13  -1   6    7.82    0.62
 -13  -1   6    9.64    0.60
 -13  -1  -6    8.97    0.84
  13   1   6    9.18    0.80
  13   1  -6    8.47    0.77
  13  -1  -6    8.63    0.75
  13  -1   6    8.86    0.90
  13   1  -6    7.67    0.65
  13  -1  -6    9.30    0.93
  13  -1  -6    8.83    0.63
  13   1  -6    8.70    0.84
  13   1   7    4.96    0.80
 -13  -1   7    5.06    0.56
  13  -1   7    3.98    0.57
 -13  -1  -7    5.13    0.55
 -13   1  -7    4.60    0.44
  13   1  -7    4.43    0.62
  13  -1  -7    4.16    0.58
  13  -1   7    4.89    0.85
  13   1  -7    4.84    0.72
  13   1   7    3.95    0.72
 -13  -1  -7    4.68    0.79
  13  -1  -7    4.50    0.69
  13  -1   7    5.21    0.68
  13   1  -7    4.65    0.72
  13  -1  -7    4.89    0.86
  13   1  -8   16.70    0.92
  13  -1   8   16.80    0.92
  13   1   8   17.90    1.02
  13  -1  -8   16.77    1.04
 -13  -1   8   17.05    0.77
  13  -1   8   17.44    0.80
 -13  -1  -8   17.18    0.79
  13  -1  -8   16.47    0.84
  13   1  -8   16.87    0.84
 -13  -1  -8   17.49    0.99
  13  -1  -8   13.79    0.87
  13  -1   8   19.45    1.04
  13   1  -8   16.96    0.95
  13   1   8   16.53    0.93
  13   1  -8   17.63    0.85
  13  -1  -8   16.28    0.79
 -13  -1   9    6.17    0.59
  13  -1  -9    5.81    0.62
  13   1  -9    5.69    0.66
  13  -1   9    5.33    0.62
  13   1   9    5.24    0.67
 -13   1   9    6.54    0.67
 -13  -1   9    5.37    0.66
  13  -1  -9    5.06    0.65
  13   1  -9    5.14    0.66
  13   1  -9    5.78    0.73
  13  -1   9    4.79    0.87
  13   1   9    4.20    0.73
 -13  -1  -9    5.51    0.81
  13  -1  -9    5.01    0.67
  13  -1  -9    5.80    0.88
  13   1   9    6.55    0.87
  13  -1   9    4.73    0.78
  13   1  -9    4.90    0.74
  13  -1  10   12.97    0.93
  13   1 -10   12.84    0.86
  13  -1 -10   13.70    1.01
  13   1  10   14.20    0.99
  13  -1  10   12.28    0.74
 -13  -1  10   14.25    0.80
 -13   1  10   13.43    0.80
  13  -1 -10   12.24    0.77
  13   1 -10   12.70    0.77
 -13  -1 -10   13.03    0.95
  13   1  10   12.60    0.88
  13   1 -10   11.73    0.87
  13  -1 -10   12.95    0.80
  13  -1  10   12.69    0.97
  13  -1 -10   13.54    0.75
  13   1 -10   12.97    0.78
  13   1  11   10.67    0.98
  13  -1  11    9.31    0.91
  13  -1 -11    9.36    0.96
  13  -1 -11    8.99    0.71
  13   1 -11    8.30    0.71
 -13  -1  11   10.37    0.75
 -13   1  11   10.01    0.75
  13  -1  11    9.36    0.69
  13   1 -11    9.62    0.82
  13  -1  11    9.03    0.95
  13   1  11    8.11    0.83
 -13  -1 -11    9.69    0.90
  13  -1 -11    8.84    0.70
  13   1 -11    9.85    0.74
  13  -1 -12    3.02    0.66
  13   1 -12    2.85    0.65
 -13  -1  12    3.74    0.70
 -13   1  12    3.31    0.70
  13   1 -12    2.32    0.65
  13  -1  12    2.71    0.62
  13  -1 -12    3.20    0.61
  13   1  12    2.84    0.75
  13  -1  12    2.13    0.86
  13   1 -12    3.30    0.73
  13  -1 -12    3.54    0.89
  13   1  12    3.41    0.88
  13  -1  12    2.24    0.88
  13   1  13    9.65    1.04
  13  -1  13   10.13    0.99
  13  -1 -13   10.34    0.97
  13  -1 -13    8.87    0.75
 -13  -1  13    9.06    0.75
 -13   1  13    9.34    0.76
  13   1 -13    8.38    0.73
  13  -1  13    8.97    0.70
  13   1  13    7.92    0.83
  13   1 -13    8.53    0.83
  13  -1  13    8.61    0.91
  13   1 -13    8.90    0.75
  13  -1 -13    9.78    0.71
  13  -1 -14   15.99    1.10
  13   1  14   16.36    1.14
  13  -1  14   17.62    1.15
  13   1 -14   16.97    0.89
  13  -1 -14   15.64    0.87
 -13   1  14   15.53    0.90
 -13  -1  14   17.27    0.90
  13  -1  14   15.61    0.82
 -13  -1 -14   14.95    0.79
  13  -1  14   15.20    1.06
  13   1  14   14.56    0.93
  13   1 -14   17.73    0.96
  13   1 -14   16.07    0.90
  13  -1 -14   15.93    0.86
  13   1 -15    2.24    0.69
 -13  -1 -15    2.51    0.57
  13  -1  15    2.13    0.64
  13  -1 -15    1.98    0.63
  13   1 -15    3.43    0.69
 -13  -1  15    2.96    0.71
 -13   1  15    1.80    0.71
  13  -1 -15    2.40    0.68
  13   1 -15    3.67    0.75
  13  -1  15    3.17    0.87
  13  -1 -15    2.63    0.92
  13   1  15    1.99    0.95
  13  -1  15    2.38    0.99
  13  -1 -16    1.60    0.93
  13  -1  16    2.74    0.98
  13   1 -16    2.18    0.70
  13  -1 -16    1.85    0.65
  13  -1  16    2.24    0.62
 -13  -1 -16    2.25    0.59
  13  -1 -16    2.08    0.68
 -13  -1  16    2.45    0.69
 -13   1  16    1.69    0.70
  13   1 -16    2.55    0.69
 -13  -1 -16    1.73    0.84
  13   1 -16    2.79    0.74
 -13  -1 -16    2.54    0.85
  13  -1 -17    2.63    0.96
  13  -1  17    2.74    0.99
  13   1 -17    3.31    0.72
  13  -1 -17    2.25    0.66
 -13  -1 -17    2.79    0.58
  13  -1  17    2.78    0.63
  13  -1 -17    3.12    0.70
 -13   1  17    2.40    0.72
 -13  -1  17    2.52    0.70
  13   1 -17    3.67    0.71
 -13   1 -17    2.61    0.82
 -13  -1 -17    2.85    0.89
  13   1 -17    2.41    0.69
 -13  -1 -17    2.91    0.86
  13  -1  18    5.29    1.05
  13  -1 -18    4.51    0.97
 -13  -1 -18    3.61    0.61
  13   1 -18    4.30    0.75
  13  -1  18    3.84    0.63
  13  -1 -18    5.17    0.70
  13   1 -18    4.79    0.72
 -13   1  18    4.99    0.74
 -13  -1  18    5.24    0.73
  13  -1 -18    3.82    0.71
 -13  -1 -18    3.39    0.89
 -13   1 -18    5.69    0.85
  13   1 -18    4.57    0.64
 -13  -1 -18    4.47    0.89
 -13  -1 -19    2.83    0.60
  13  -1 -19    2.84    0.69
  13   1 -19    5.31    0.73
 -13   1  19    3.60    0.74
  13  -1 -19    4.74    0.72
 -13  -1  19    3.45    0.71
 -13  -1 -19    5.16    0.86
 -13   1 -19    4.99    0.82
  13  -1 -19    4.68    0.96
  13  -1  19    4.79    1.04
 -13  -1 -19    4.63    0.87
  13  -1 -20    1.37    0.66
 -13  -1 -20    3.91    0.90
 -13   1 -20    3.02    0.81
  13   1 -20    2.62    0.70
  13  -1 -20    2.09    0.69
  13  -1 -20    2.13    0.93
  13   1  20    3.04    1.00
  13  -1  20    2.75    1.00
 -13  -1 -20    2.21    0.81
  13  -1 -21   10.02    0.99
  13   1  21    8.66    1.10
 -13  -1 -21    9.16    0.89
 -13   1 -21    8.21    0.84
 -13  -1 -21    9.44    0.94
  13  -1 -22    1.85    0.86
  13   1  22    0.66    0.97
 -13  -1 -22    2.32    0.78
 -13  -1 -22    2.42    0.80
 -13   1 -22    1.99    0.74
 -13   1 -23    0.88    0.68
 -13  -1 -23    1.37    0.77
  13   1  23    1.10    0.93
  13  -1 -23    1.92    0.81
 -13   1 -24    3.93    0.66
 -13  -1 -24    3.94    0.76
  13   1  24    3.81    0.89
  13  -1 -24    3.21    0.76
 -13   1 -25    1.27    0.56
 -13  -1 -25    0.94    0.67
  13   1  25    1.55    0.79
  13  -1 -25    0.32    0.66
 -13  -1 -26    1.11    0.60
 -13   1 -26    1.64    0.49
  13  -1 -26    0.98    0.55
 -13  -1 -27    0.37    0.52
 -13   1 -27    0.01    0.38
 -13  -1 -28    0.34    0.45
 -13   1 -28   -0.42    0.41
 -13  -1 -28    1.15    0.41
 -13  -1 -29    0.41    0.33
 -13  -1 -29    0.37    0.30
 -13   1 -29    0.09    0.29
  14  -1   0   39.07    1.45
  14  -1   0   39.43    1.45
  14   1   0   39.06    1.40
  14  -1   0   37.73    1.47
  14   1   0   38.12    1.41
 -14   1   0   35.25    1.17
  14  -1  -1   35.61    1.42
  14   1   1   36.99    1.38
  14  -1  -1   36.85    1.41
  14   1  -1   36.62    1.38
  14  -1   1   38.28    1.41
  14  -1   1   34.96    1.44
  14   1  -1   34.44    1.36
  14  -1  -1   35.94    1.42
 -14  -1  -1   35.90    1.21
  14  -1  -2   57.46    1.93
  14   1   2   54.31    1.83
  14   1   2   56.52    1.87
  14  -1   2   58.94    1.94
  14  -1  -2   56.98    1.89
  14   1  -2   54.69    1.87
  14  -1  -2   55.64    1.93
 -14  -1  -2   58.79    1.75
 -14  -1   2   57.02    1.74
  14   1   3   11.47    0.81
  14  -1  -3   12.69    0.96
  14   1   3   12.78    0.88
  14  -1  -3   11.92    0.89
  14  -1  -3   12.75    0.98
  14   1  -3   12.24    0.92
 -14  -1  -3   12.08    0.66
 -14  -1   3   12.27    0.69
  14   1   4   35.70    1.36
  14  -1  -4   39.24    1.47
  14   1   4   37.08    1.38
  14  -1  -4   36.58    1.40
  14   1  -4   35.31    1.39
  14  -1  -4   38.87    1.48
  14   1  -4   35.35    1.40
 -14  -1   4   36.31    1.22
  14  -1   4   34.75    1.24
 -14  -1  -4   36.63    1.22
  14   1  -5    6.50    0.80
  14   1   5    8.28    0.80
  14  -1  -5    7.02    0.90
 -14  -1  -5    7.21    0.60
 -14  -1   5    7.18    0.62
  14  -1   5    8.16    0.64
  14   1  -5    8.05    0.83
 -14  -1  -5    7.03    0.84
  14   1   5    7.90    0.83
  14  -1   5    7.60    0.88
  14  -1  -5    7.36    0.78
  14   1  -5    6.66    0.87
  14  -1  -5    7.72    0.95
  14  -1  -6   41.04    1.54
  14   1  -6   38.73    1.46
  14   1   6   39.41    1.49
 -14  -1  -6   39.16    1.49
 -14  -1  -6   40.76    1.33
  14  -1   6   38.94    1.34
 -14  -1   6   39.49    1.33
  14   1  -6   41.13    1.50
  14  -1   6   40.86    1.58
  14   1   6   40.71    1.50
  14  -1  -6   39.16    1.45
  14  -1  -6   41.41    1.57
 -14  -1  -7   11.84    0.93
 -14  -1   7   11.87    0.70
  14   1   7   10.53    0.75
 -14  -1  -7   11.91    0.70
  14  -1   7   11.19    0.71
  14   1  -7   12.36    0.89
  14   1   7   11.13    0.89
  14  -1   7   13.19    0.99
  14  -1  -7   11.58    0.83
  14  -1   7   10.07    0.81
  14  -1  -7   13.18    0.98
  14   1   7   10.67    0.91
  14   1  -7   12.46    0.88
  14  -1  -8   41.71    1.57
  14   1   8   40.41    1.54
  14  -1   8   34.80    1.44
  14   1  -8   37.54    1.45
 -14  -1   8   39.99    1.33
 -14  -1  -8   40.44    1.34
  14   1   8   40.17    1.38
  14  -1   8   39.09    1.34
 -14  -1  -8   40.82    1.51
  14   1   8   40.47    1.48
  14  -1   8   41.87    1.58
  14  -1  -8   39.51    1.43
  14   1  -8   38.58    1.49
  14  -1  -8   40.13    1.36
 -14  -1   9    2.31    0.58
  14  -1  -9    2.37    0.60
 -14  -1  -9    1.90    0.57
  14  -1   9    2.36    0.59
  14   1   9    2.39    0.67
 -14  -1   9    2.30    0.65
 -14   1   9    2.76    0.67
  14   1   9    2.27    0.76
  14  -1   9    3.40    0.91
  14   1  -9    3.15    0.74
  14  -1  -9    2.21    0.68
 -14  -1  -9    2.62    0.84
  14  -1  -9    1.99    0.90
  14  -1   9    2.48    0.76
  14   1   9    2.55    0.86
  14   1  -9    2.07    0.76
  14  -1  10   51.51    1.81
  14   1 -10   48.95    1.75
  14   1  10   53.35    1.88
  14  -1 -10   54.46    1.88
  14  -1  10   52.59    1.66
 -14  -1 -10   53.44    1.67
  14   1  10   52.69    1.71
 -14  -1  10   52.59    1.70
 -14   1  10   52.64    1.71
 -14  -1 -10   51.19    1.82
  14  -1 -10   46.37    1.70
  14  -1  10   52.71    1.90
  14   1  10   46.75    1.78
  14   1 -10   52.83    1.80
  14  -1 -10   54.15    1.68
  14  -1  11   29.61    1.34
  14  -1 -11   34.01    1.42
  14   1  11   32.95    1.40
  14   1 -11   31.62    1.27
  14   1  11   29.60    1.19
  14  -1  11   30.08    1.15
 -14  -1  11   29.17    1.21
 -14   1  11   31.83    1.22
  14  -1 -11   33.75    1.23
  14   1 -11   30.88    1.22
 -14  -1 -11   31.34    1.34
  14   1 -11   32.45    1.31
  14  -1  11   30.40    1.40
  14   1  11   27.56    1.31
  14  -1 -11   31.63    1.18
  14   1  12   33.44    1.46
  14  -1 -12   33.73    1.44
  14  -1  12   33.41    1.43
 -14  -1  12   33.01    1.25
 -14   1  12   32.86    1.25
  14   1 -12   33.70    1.26
  14  -1 -12   34.28    1.26
  14  -1  12   30.88    1.18
  14   1  12   31.25    1.23
  14   1 -12   31.83    1.32
  14   1  12   29.40    1.34
  14  -1  12   32.24    1.45
  14  -1 -12   33.60    1.23
  14   1  13   29.92    1.44
  14  -1  13   32.72    1.42
  14  -1 -13   29.01    1.39
  14  -1 -13   31.08    1.21
  14   1 -13   29.86    1.20
 -14  -1  13   31.06    1.20
 -14   1  13   29.03    1.20
  14  -1  13   29.11    1.13
  14   1  13   29.63    1.20
  14   1  13   26.77    1.28
  14  -1  13   29.08    1.38
  14   1 -13   32.49    1.29
  14  -1 -13   29.96    1.17
  14  -1  14   25.03    1.30
  14  -1 -14   25.12    1.31
  14   1  14   23.50    1.31
 -14  -1  14   22.94    1.08
 -14   1  14   25.41    1.10
  14   1 -14   24.26    1.08
  14  -1 -14   25.09    1.08
  14  -1  14   24.49    1.01
  14   1 -14   23.34    1.12
  14  -1  14   22.95    1.27
  14   1  14   21.17    1.13
  14  -1 -14   24.51    1.05
  14   1  15   16.97    1.21
  14  -1  15   16.44    1.18
  14  -1 -15   17.55    1.16
  14  -1  15   17.69    0.86
 -14  -1  15   15.93    0.93
 -14   1  15   17.08    0.94
  14  -1 -15   16.26    0.93
  14   1 -15   16.02    0.92
  14   1 -15   18.66    1.00
  14  -1  15   14.32    1.11
  14   1  15   14.37    0.96
  14  -1 -15   17.63    0.89
  14  -1  16   11.73    1.10
  14  -1 -16   11.41    1.06
  14   1  16   11.60    1.12
  14  -1  16    9.53    0.74
  14  -1 -16   11.44    0.81
  14   1 -16   11.71    0.83
 -14  -1  16   11.21    0.83
 -14   1  16   11.37    0.85
 -14  -1 -16   11.63    0.96
  14   1 -16   11.14    0.84
 -14  -1 -16   11.99    0.98
  14  -1 -16   10.01    0.80
  14  -1  17   40.26    1.73
  14  -1 -17   43.30    1.69
  14   1  17   40.94    1.71
  14  -1  17   37.78    1.40
 -14  -1 -17   47.56    1.66
 -14   1 -17   42.49    1.62
  14  -1 -17   42.22    1.51
 -14   1  17   41.70    1.50
 -14  -1  17   40.94    1.50
  14   1 -17   42.87    1.51
  14   1 -17   40.36    1.47
  14  -1 -17   42.69    1.49
 -14  -1 -17   42.82    1.59
  14  -1 -18   42.32    1.63
  14  -1  18   42.00    1.70
 -14   1  18   39.72    1.45
 -14  -1  18   36.50    1.43
  14   1 -18   36.43    1.43
  14  -1 -18   41.23    1.45
 -14  -1 -18   42.69    1.60
 -14   1 -18   39.36    1.53
  14   1 -18   38.23    1.37
  14  -1 -18   37.83    1.42
 -14  -1 -18   40.37    1.52
  14  -1 -19    0.98    0.65
 -14  -1 -19    1.60    0.86
 -14   1 -19    1.71    0.80
  14  -1  19    1.08    1.01
  14  -1 -19    0.82    0.92
  14   1 -19    1.45    0.69
  14  -1 -19    1.20    0.68
 -14  -1 -19    2.22    0.82
 -14  -1 -20   15.98    1.05
 -14   1 -20   14.45    0.96
  14  -1 -20   13.44    1.07
  14  -1  20   15.42    1.15
 -14  -1 -20   12.87    0.96
 -14   1 -21   21.53    1.07
 -14  -1 -21   22.38    1.13
  14  -1 -21   22.34    1.17
 -14  -1 -21   20.75    1.07
 -14   1 -22    4.41    0.72
 -14  -1 -22    6.81    0.83
  14   1  22    5.46    0.95
  14  -1 -22    4.86    0.85
 -14  -1 -22    5.32    0.75
 -14   1 -23    0.95    0.65
 -14  -1 -23    0.92    0.71
  14   1  23   -0.29    0.88
  14  -1 -23    0.85    0.74
 -14  -1 -24   47.19    1.52
 -14   1 -24   39.47    1.42
  14  -1 -24   41.18    1.47
  14   1  24   44.61    1.61
 -14   1 -25    3.33    0.53
 -14  -1 -25    4.70    0.65
  14   1  25    2.23    0.75
  14  -1 -25    3.10    0.60
 -14  -1 -26    4.42    0.59
 -14   1 -26    3.33    0.44
 -14  -1 -27    2.52    0.48
 -14   1 -27    1.75    0.44
 -14  -1 -27    2.19    0.45
 -14  -1 -28    0.79    0.36
 -14  -1 -28    0.98    0.34
 -14   1 -28    0.45    0.32
  15  -1   0   70.87    2.29
  15   1   0   70.80    2.24
  15  -1   0   71.62    2.27
  15   1   0   67.40    2.21
  15  -1   0   68.09    2.27
  15  -1  -1   31.08    1.31
  15   1  -1   28.98    1.25
  15  -1   1   30.00    1.28
  15   1   1   26.89    1.21
  15  -1  -1   28.72    1.27
  15  -1  -1   29.08    1.29
  15   1  -1   29.79    1.25
  15   1   1   26.94    1.23
  15  -1   1   27.46    1.31
 -15  -1   1   27.78    1.05
  15   1   2   20.03    1.02
  15  -1  -2   24.11    1.23
  15   1   2   25.58    1.15
  15  -1  -2   24.76    1.14
  15  -1   2   24.18    1.20
  15  -1   2   24.46    1.20
  15   1  -2   24.64    1.15
  15  -1  -2   22.82    1.20
 -15  -1   2   23.74    0.94
 -15  -1  -2   22.98    0.93
  15  -1  -3   15.92    1.04
  15   1   3   14.56    0.89
  15   1   3   14.03    0.94
  15  -1  -3   15.55    0.94
  15  -1  -3   13.87    1.09
  15   1  -3   14.15    0.98
 -15  -1  -3   14.14    0.73
 -15  -1   3   14.87    0.75
  15  -1  -4   47.16    1.70
  15   1   4   42.70    1.57
  15   1  -4   44.21    1.64
  15  -1  -4   45.66    1.61
  15   1   4   43.98    1.64
  15  -1  -4   48.67    1.70
  15   1  -4   46.79    1.64
 -15  -1  -4   45.08    1.46
 -15  -1   4   43.54    1.46
  15  -1  -5   20.66    1.17
  15   1   5   19.23    1.04
 -15  -1  -5   19.61    0.86
  15  -1   5   21.22    0.92
 -15  -1   5   21.30    0.90
  15   1  -5   21.45    1.11
  15  -1  -5   22.64    1.07
  15  -1   5   22.25    1.18
 -15  -1  -5   21.49    1.10
  15   1   5   22.33    1.08
  15   1  -5   21.06    1.12
  15  -1  -5   22.55    1.23
  15   1   6   21.38    0.98
 -15  -1  -6   22.97    0.91
  15  -1   6   21.69    0.93
 -15  -1   6   21.34    0.91
  15   1  -6   22.85    1.11
  15  -1  -6   22.17    1.08
  15   1   6   21.55    1.12
  15  -1   6   22.53    1.23
  15   1   6   21.50    1.11
  15  -1  -6   22.94    1.19
 -15  -1  -6   20.92    1.10
 -15  -1   7   66.99    2.00
  15   1   7   62.19    2.03
 -15  -1  -7   64.48    1.99
  15  -1   7   65.28    1.99
 -15  -1  -7   66.18    2.13
  15  -1   7   68.06    2.22
  15   1   7   65.75    2.14
  15  -1  -7   66.19    2.10
  15   1  -7   66.82    2.14
  15  -1   7   58.76    2.04
  15  -1  -7   66.36    2.20
  15   1   7   63.72    2.14
  15   1  -7   64.45    2.11
 -15  -1  -8   80.47    2.34
  15   1   8   78.84    2.37
  15  -1   8   77.10    2.33
 -15  -1   8   77.56    2.34
 -15  -1   8   78.37    2.39
 -15   1   8   80.09    2.39
 -15  -1  -8   80.74    2.47
  15  -1   8   82.43    2.56
  15   1  -8   82.26    2.49
  15   1   8   74.29    2.47
  15  -1  -8   74.80    2.42
  15  -1  -8   79.54    2.53
  15  -1   8   70.73    2.41
  15   1   8   79.36    2.50
  15   1  -8   73.67    2.43
 -15  -1  -9   30.92    1.14
  15   1   9   30.24    1.20
  15  -1   9   29.94    1.14
 -15   1   9   31.07    1.20
 -15  -1   9   30.22    1.19
 -15  -1  -9   31.80    1.34
  15   1  -9   31.80    1.32
  15   1   9   31.42    1.32
  15  -1   9   29.89    1.39
  15  -1  -9   31.31    1.24
  15  -1  -9   31.99    1.40
  15   1  -9   31.33    1.29
  15  -1   9   27.62    1.27
  15   1   9   28.81    1.35
  15   1  10   51.43    1.86
  15  -1  10   48.86    1.78
  15  -1 -10   51.88    1.88
  15   1 -10   49.28    1.75
 -15  -1 -10   49.40    1.65
  15  -1  10   49.21    1.63
  15   1  10   52.26    1.70
 -15  -1  10   52.24    1.70
 -15   1  10   52.52    1.71
 -15  -1 -10   52.04    1.81
  15  -1 -10   50.78    1.72
  15  -1  10   51.61    1.89
  15   1 -10   54.84    1.81
  15   1  10   47.49    1.79
  15  -1 -10   49.36    1.68
 -15  -1  11    6.57    0.75
 -15   1  11    6.33    0.76
  15  -1 -11    6.06    0.71
  15   1  11    5.40    0.75
  15  -1  11    6.46    0.68
 -15  -1 -11    6.54    0.66
  15   1 -11    7.15    0.87
  15  -1 -11    5.84    0.71
  15  -1  11    7.21    0.99
  15   1  11    5.17    0.86
 -15  -1 -11    6.49    0.91
  15   1  11    6.58    0.97
  15  -1 -11    6.49    1.00
  15  -1  11    6.65    0.89
  15   1 -11    5.40    0.83
  15  -1  12   13.30    1.04
  15   1 -12   13.74    0.95
  15  -1 -12   15.22    1.12
  15   1  12   13.51    1.09
 -15  -1  12   13.76    0.87
 -15   1  12   14.03    0.89
  15  -1  12   12.62    0.78
  15   1  12   13.55    0.88
 -15  -1 -12   14.70    0.79
  15   1 -12   14.92    0.96
  15   1  12   12.78    0.98
  15  -1  12   12.38    1.08
  15  -1 -12   14.16    0.82
  15  -1 -13   45.60    1.72
  15   1  13   45.66    1.73
  15  -1  13   45.06    1.68
 -15  -1  13   42.06    1.53
 -15   1  13   44.99    1.54
  15   1  13   43.53    1.53
 -15  -1 -13   42.36    1.47
  15  -1  13   41.88    1.46
  15  -1  13   39.08    1.69
  15   1  13   39.76    1.60
  15   1 -13   45.81    1.60
  15  -1 -13   42.88    1.49
  15  -1 -14   68.01    2.20
  15  -1  14   65.62    2.19
  15   1  14   64.96    2.22
 -15  -1  14   60.87    2.02
 -15   1  14   62.88    2.02
  15   1  14   62.14    2.02
  15  -1  14   59.89    1.95
 -15  -1 -14   60.27    1.98
  15   1 -14   66.47    2.09
  15  -1  14   62.44    2.18
  15   1  14   58.98    2.07
  15  -1 -14   64.95    2.01
  15  -1  15   19.34    1.20
  15  -1 -15   20.15    1.22
  15   1  15   19.26    1.23
  15   1  15   16.85    0.97
  15  -1  15   16.64    0.85
 -15   1  15   18.85    0.99
 -15  -1  15   17.19    0.96
  15  -1 -15   18.67    0.98
  15   1 -15   18.75    0.98
  15   1 -15   19.66    1.02
  15   1  15   17.09    0.99
  15  -1  15   19.20    1.18
  15  -1 -15   18.05    0.94
  15   1  16   31.20    1.48
  15  -1 -16   31.70    1.46
  15  -1  16   29.39    1.44
  15   1  16   31.90    1.24
 -15  -1  16   31.20    1.24
 -15   1  16   30.99    1.25
  15   1 -16   30.83    1.25
  15  -1 -16   30.76    1.26
 -15  -1 -16   34.90    1.42
  15   1 -16   32.43    1.27
  15   1  16   26.17    1.24
  15  -1 -16   30.37    1.23
 -15  -1 -16   30.80    1.32
  15  -1  17  100.27    3.23
  15  -1 -17  109.42    3.22
  15   1  17  105.30    3.24
  15   1  17   96.98    3.06
 -15  -1 -17  112.48    3.20
 -15   1 -17  106.95    3.16
 -15  -1 -17  105.37    3.13
  15  -1 -17   99.11    3.06
  15   1 -17  102.47    3.06
 -15   1  17  104.65    3.08
 -15  -1  17  100.20    3.07
  15  -1 -17  100.92    3.09
  15   1 -17  103.91    3.10
 -15  -1 -18   90.14    2.67
 -15   1 -18   86.23    2.63
  15   1 -18   80.01    2.56
  15  -1 -18   80.15    2.56
  15  -1 -18   84.02    2.67
  15   1  18   80.36    2.73
  15  -1  18   81.17    2.71
 -15  -1 -18   85.14    2.60
  15  -1  19   17.49    1.18
  15   1  19   17.74    1.20
  15  -1 -19   18.20    1.14
 -15  -1 -19   15.22    0.99
 -15   1 -19   18.43    1.03
 -15  -1 -19   17.67    1.09
  15  -1 -20   43.87    1.65
 -15  -1 -20   42.49    1.56
 -15  -1 -20   44.76    1.64
 -15   1 -20   44.87    1.58
  15  -1 -21    4.56    0.83
 -15  -1 -21    3.07    0.75
 -15   1 -21    3.47    0.72
 -15  -1 -21    5.92    0.80
 -15   1 -22    0.53    0.64
 -15  -1 -22    0.12    0.71
  15  -1 -22    1.68    0.75
 -15   1 -23    0.84    0.59
 -15  -1 -23   -0.16    0.67
  15  -1 -23    0.60    0.68
 -15   1 -24   29.25    1.09
 -15  -1 -24   32.47    1.19
  15   1  24   32.13    1.28
  15  -1 -24   31.24    1.14
 -15  -1 -25    4.01    0.58
 -15   1 -25    1.69    0.46
 -15  -1 -26    1.21    0.47
 -15   1 -27    1.73    0.36
 -15  -1 -27    1.48    0.36
  16  -1   0    6.54    0.89
  16   1   0    4.53    0.84
  16   1   0    4.39    0.87
  16  -1   0    4.46    0.97
 -16  -1   0    4.83    0.61
  16  -1   1   -0.14    0.82
  16  -1  -1    0.31    0.83
  16   1   1    0.34    0.82
  16   1   1    0.64    0.84
  16  -1  -1    1.16    0.95
  16   1  -1    0.32    0.86
  16  -1   1    0.52    0.96
 -16  -1   1    0.44    0.54
  16  -1  -2    7.46    0.98
  16  -1   2    5.48    0.89
  16  -1  -2    5.97    0.88
  16   1   2    6.67    0.86
  16   1  -2    6.55    0.90
  16   1   2    7.33    0.92
  16  -1   2    6.36    1.00
  16  -1  -2    5.70    1.00
 -16  -1   2    5.02    0.62
  16  -1  -3   21.32    1.20
  16   1   3   18.33    1.02
  16   1   3   22.00    1.11
  16  -1  -3   22.17    1.14
  16  -1  -3   21.96    1.24
  16   1  -3   22.76    1.17
  16  -1   3   20.03    1.22
 -16  -1  -3   21.43    0.89
 -16  -1   3   20.54    0.91
  16   1   4    8.60    0.85
  16  -1  -4    9.53    1.04
 -16  -1  -4   11.37    0.68
  16   1   4    9.74    0.79
 -16  -1   4   11.38    0.73
 -16  -1  -4   11.47    0.95
  16  -1  -4   10.29    0.92
  16   1   4   11.18    0.98
  16   1  -4   11.11    0.95
  16   1  -4   11.29    0.99
  16  -1  -4   12.04    1.12
  16  -1  -5   15.33    1.10
  16   1   5   13.97    0.97
 -16  -1  -5   16.40    1.05
  16   1   5   15.73    0.89
 -16  -1  -5   16.81    0.79
 -16  -1   5   14.72    0.78
  16  -1  -5   13.83    0.99
  16   1   5   15.07    1.04
  16   1  -5   16.05    1.05
  16  -1   5   14.38    1.08
  16  -1  -5   15.48    1.18
  16   1  -5   16.45    1.07
 -16  -1   6   14.45    0.77
 -16  -1  -6   14.77    0.76
  16   1   6   13.32    0.85
  16  -1   6   13.97    0.82
  16   1   6   13.63    1.01
  16  -1   6   13.95    1.11
  16  -1  -6   13.82    0.97
  16   1  -6   14.74    0.98
  16  -1  -6   14.77    1.12
  16   1   6   12.81    0.98
 -16  -1  -6   13.34    1.00
 -16  -1   7   31.02    1.14
  16   1   7   31.40    1.20
  16  -1   7   29.21    1.15
 -16  -1  -7   28.97    1.11
 -16  -1  -7   31.54    1.33
  16  -1  -7   28.68    1.29
  16   1   7   29.59    1.37
  16  -1   7   28.52    1.44
  16   1  -7   31.20    1.33
  16   1   7   30.33    1.33
  16  -1  -7   31.83    1.42
 -16  -1  -8   24.33    1.00
  16   1   8   26.31    1.09
  16  -1   8   23.32    1.01
 -16  -1   8   25.56    1.02
 -16  -1   8   24.88    1.09
 -16   1   8   25.93    1.11
 -16  -1  -8   24.58    1.22
  16  -1   8   22.95    1.28
  16   1   8   23.79    1.22
  16   1  -8   26.26    1.21
  16  -1  -8   24.78    1.15
  16  -1  -8   26.02    1.30
  16   1   8   23.05    1.21
  16  -1   8   20.63    1.08
 -16  -1  -9   17.10    0.83
  16   1   9   16.62    0.93
  16  -1   9   14.97    0.86
 -16  -1   9   16.85    0.93
 -16   1   9   17.12    0.94
 -16  -1  -9   18.58    1.12
  16   1  -9   18.91    1.06
  16   1   9   17.15    1.08
  16  -1   9   15.78    1.16
  16  -1  -9   16.80    1.00
  16   1  -9   17.45    1.04
  16   1   9   16.89    1.10
  16  -1  -9   18.43    1.16
  16  -1   9   15.28    0.97
 -16  -1  10   -0.01    0.70
 -16   1  10    0.51    0.72
 -16  -1 -10    0.51    0.59
  16   1  10    0.32    0.68
  16  -1  10    0.34    0.61
  16   1 -10    0.43    0.79
  16  -1  10    0.52    0.91
  16   1  10    0.35    0.85
  16  -1 -10    0.23    0.71
 -16  -1 -10   -0.56    0.89
  16  -1 -10   -0.07    0.95
  16   1 -10    0.29    0.81
  16  -1  10    0.25    0.78
  16   1  10    1.23    0.88
 -16   1  11    2.29    0.73
 -16  -1  11    2.05    0.72
 -16  -1 -11    2.04    0.61
  16   1  11    1.92    0.73
  16  -1  11    1.56    0.64
  16  -1 -11    2.26    0.66
 -16  -1 -11    3.13    0.93
  16  -1  11    1.88    0.92
  16   1 -11    2.55    0.80
  16   1  11    2.03    0.86
  16  -1 -11    1.73    0.98
  16  -1  11    1.86    0.82
  16   1 -11    2.12    0.82
  16   1  11    2.00    0.94
 -16   1  12   23.30    1.08
 -16  -1  12   24.06    1.10
 -16  -1 -12   21.84    0.98
  16   1  12   23.65    1.07
  16  -1  12   21.50    0.98
  16  -1  12   21.55    1.27
  16   1  12   24.09    1.19
  16   1 -12   24.06    1.17
  16  -1  12   21.60    1.19
  16  -1 -12   23.58    1.31
  16   1  12   22.40    1.27
  16   1 -12   23.04    1.13
 -16   1  13   15.24    0.93
 -16  -1  13   15.29    0.91
 -16  -1 -13   13.52    0.80
  16   1  13   14.24    0.90
  16  -1  13   13.08    0.80
  16   1 -13   17.28    1.00
  16   1  13   14.12    1.02
  16  -1  13   12.73    1.12
  16   1  13   15.60    1.14
  16  -1  13   15.11    1.06
  16  -1 -13   15.11    1.16
 -16   1  14    2.57    0.74
 -16  -1  14    2.47    0.73
 -16  -1 -14    2.18    0.62
  16  -1 -14    2.88    0.68
  16   1  14    2.20    0.72
  16  -1  14    2.75    0.60
  16   1 -14    2.39    0.77
  16  -1  14    2.24    0.94
  16   1  14    1.79    0.81
  16  -1  14    3.32    0.92
  16   1  14    3.35    0.98
  16  -1 -14    2.21    0.98
  16  -1  15   31.98    1.43
  16  -1 -15   34.72    1.49
  16   1  15   33.80    1.49
 -16  -1 -15   28.45    1.19
  16   1  15   33.39    1.27
 -16   1  15   34.73    1.29
 -16  -1  15   29.58    1.25
  16   1 -15   36.30    1.34
  16   1  15   30.59    1.32
  16  -1 -15   30.36    1.25
  16   1  16   19.75    1.25
  16  -1  16   18.98    1.20
  16  -1 -16   20.45    1.22
  16   1  16   19.48    1.01
 -16  -1 -16   23.71    1.20
 -16  -1  16   22.50    1.04
 -16   1  16   21.01    1.01
  16   1  16   15.75    1.01
  16   1 -16   22.76    1.02
 -16  -1 -16   21.51    1.10
  16  -1 -16   18.18    0.98
 -16  -1 -17   39.24    1.52
 -16   1 -17   38.69    1.46
 -16  -1 -17   38.10    1.43
  16   1  17   34.87    1.58
  16  -1 -17   37.32    1.55
 -16  -1 -18   47.36    1.68
 -16   1 -18   43.62    1.62
 -16  -1 -18   43.97    1.59
  16   1  18   45.16    1.76
  16  -1 -18   45.56    1.69
  16  -1  18   40.47    1.70
 -16  -1 -19   11.47    0.96
 -16   1 -19   10.84    0.86
 -16  -1 -19    9.92    0.85
  16   1  19   10.43    1.06
  16  -1 -19   11.44    0.97
 -16   1 -20    2.48    0.71
 -16  -1 -20    3.26    0.77
 -16  -1 -20    2.29    0.71
  16   1  20    4.28    0.93
  16  -1 -20    2.47    0.83
 -16  -1 -21    9.39    0.83
 -16   1 -21    7.72    0.73
 -16  -1 -21    7.13    0.73
  16  -1 -21    9.00    0.84
  16   1  21    6.80    0.95
 -16   1 -22    1.07    0.59
 -16  -1 -22    2.21    0.69
  16  -1 -22    1.20    0.68
 -16   1 -23    2.09    0.54
 -16  -1 -23    2.22    0.64
  16  -1 -23    2.96    0.62
 -16   1 -24    1.37    0.46
 -16  -1 -24    1.33    0.57
 -16  -1 -25    1.30    0.47
 -16   1 -25    0.16    0.35
 -16  -1 -26    3.31    0.41
  17   1   0    1.36    0.88
  17  -1   0    0.55    0.90
  17  -1   0    2.00    0.99
  17   1   0    1.96    0.90
 -17  -1   0    2.16    0.59
  17   1   1   38.74    1.57
  17  -1  -1   39.81    1.57
  17  -1   1   37.25    1.56
  17   1  -1   39.43    1.53
  17   1   1   38.63    1.53
  17  -1  -1   40.07    1.60
  17  -1   1   38.67    1.60
 -17  -1   1   37.38    1.33
 -17  -1  -1   38.32    1.34
  17  -1  -2    8.53    0.96
  17   1   2    9.72    1.00
  17  -1   2    7.85    0.97
  17  -1   2   10.78    1.06
  17  -1  -2   10.57    1.11
  17   1  -2   10.85    1.01
  17   1   2    9.89    0.99
 -17  -1   2    8.39    0.69
  17  -1  -3   19.07    1.23
  17   1   3   18.29    1.16
  17  -1  -3   17.88    1.08
  17  -1   3   17.18    1.20
  17  -1  -3   18.16    1.23
  17   1  -3   17.47    1.13
  17   1   3   18.73    1.13
 -17  -1   3   16.86    0.87
  17  -1  -4   26.45    1.37
  17   1   4   21.74    1.12
  17   1   4   23.20    1.10
 -17  -1   4   24.59    1.01
  17   1  -4   26.30    1.28
 -17  -1  -4   25.76    1.24
  17   1   4   23.39    1.25
  17  -1  -4   25.85    1.24
  17   1  -4   26.09    1.27
  17  -1  -4   26.69    1.34
  17  -1   4   26.90    1.32
  17  -1  -5   22.20    1.29
  17   1   5   18.59    1.07
 -17  -1  -5   22.53    1.18
 -17  -1   5   21.84    0.93
 -17  -1  -5   20.72    0.92
  17   1   5   19.15    1.01
  17   1  -5   20.90    1.17
  17  -1   5   20.35    1.25
  17  -1  -5   20.62    1.14
  17   1   5   20.47    1.18
  17  -1   5   23.45    1.25
 -17  -1   6   13.01    0.78
  17   1   6   13.42    0.87
 -17  -1  -6   12.23    0.75
  17   1  -6   14.29    1.03
  17  -1   6   14.16    1.14
  17  -1  -6   12.53    0.98
  17   1   6   13.07    1.05
  17  -1  -6   14.49    1.14
  17   1   6   11.92    0.95
 -17  -1  -6   13.90    1.03
  17   1   7    5.26    0.86
  17  -1  -7    7.03    1.04
  17   1  -7    7.56    0.91
  17   1   7    5.74    0.92
  17  -1   7    5.88    1.05
  17  -1  -7    5.47    0.87
 -17  -1  -7    6.28    0.92
 -17  -1  -7    7.26    0.64
 -17  -1   7    6.56    0.67
  17   1   7    7.62    0.79
  17   1   8    3.11    0.72
  17  -1  -8    3.56    1.02
  17   1   8    3.04    0.85
 -17  -1   8    4.15    0.74
 -17   1   8    3.30    0.76
  17   1  -8    4.18    0.86
 -17  -1  -8    4.39    0.91
  17  -1   8    4.57    0.96
  17  -1  -8    1.57    0.79
  17   1   8    3.06    0.89
 -17  -1  -8    2.56    0.59
  17  -1   9    2.27    0.65
  17   1   9    2.91    0.74
  17  -1   9    1.97    0.67
  17  -1  -9    3.10    1.01
  17   1   9    1.93    0.85
 -17  -1   9    2.32    0.75
 -17   1   9    1.64    0.75
  17  -1  -9    1.71    0.79
  17  -1   9    2.68    1.01
  17   1   9    3.20    0.90
  17   1  -9    3.31    0.85
 -17  -1  -9    1.68    0.92
 -17  -1  -9    2.05    0.58
  17  -1  10    2.50    0.66
  17   1  10    2.22    0.72
  17  -1 -10    1.89    0.98
  17  -1  10    2.23    0.72
  17   1  10    1.90    0.90
 -17  -1  10    2.20    0.72
 -17   1  10    2.19    0.75
  17  -1 -10    1.86    0.73
  17   1 -10    2.19    0.83
  17  -1  10    2.88    1.01
 -17  -1 -10    2.73    0.91
  17   1  10    1.91    0.88
 -17  -1 -10    1.46    0.58
  17   1  11    0.97    0.71
  17  -1  11    0.63    0.61
  17  -1  11    0.40    0.75
  17   1  11    1.41    0.91
  17  -1 -11   -0.18    1.00
 -17   1  11    1.08    0.72
 -17  -1  11    0.44    0.71
  17   1  11    1.14    0.85
  17  -1 -11   -0.36    0.65
  17  -1  11   -0.10    0.97
  17   1 -11    0.78    0.82
 -17  -1 -11    1.05    0.58
  17  -1  12    1.38    0.59
  17   1  12    1.45    0.70
  17  -1  12   -0.12    0.82
  17   1  12    0.59    0.89
  17  -1 -12    2.20    1.01
 -17  -1  12    1.99    0.73
 -17   1  12    1.22    0.74
  17   1 -12    1.16    0.81
  17  -1  12    2.59    0.95
  17   1  12    1.91    0.85
 -17  -1 -12    2.00    0.59
  17   1  13    5.32    0.77
  17  -1  13    5.00    0.89
  17   1  13    4.79    0.96
  17  -1 -13    5.60    1.00
 -17   1  13    6.59    0.78
 -17  -1  13    5.27    0.75
  17   1 -13    6.68    0.86
  17  -1  13    4.10    0.98
  17   1  13    4.70    0.87
 -17  -1 -13    5.02    0.64
 -17  -1  14    3.20    0.72
 -17   1  14    2.32    0.72
  17   1  14    3.14    0.81
  17  -1  14    1.85    0.92
  17   1 -14    0.76    0.77
  17  -1  14    0.91    0.85
  17  -1 -14    2.59    0.97
  17   1  14    1.60    0.93
  17   1  14    2.43    0.72
  17  -1  15   18.35    1.14
  17  -1 -15   21.85    1.22
  17   1  15   19.98    1.22
  17   1 -15   22.01    1.05
  17   1  15   20.43    1.06
 -17  -1 -15   20.85    1.08
  17  -1  16    9.76    0.97
  17   1  16   10.23    1.03
  17  -1 -16   10.69    1.03
  17   1 -16    9.11    0.75
  17   1  16    9.83    0.83
 -17  -1 -16   11.21    0.96
 -17   1 -16   10.80    0.90
 -17  -1 -16   10.95    0.89
 -17  -1 -17   18.20    1.08
 -17   1 -17   18.52    1.02
 -17  -1 -17   16.74    0.98
  17  -1 -17   17.26    1.11
  17   1  17   16.92    1.16
 -17  -1 -18    8.43    0.86
 -17   1 -18    6.26    0.80
 -17  -1 -18    6.17    0.77
  17   1  18    6.29    0.97
  17  -1 -18    6.57    0.92
 -17  -1 -19    9.53    0.89
 -17   1 -19    8.73    0.79
 -17  -1 -19    7.81    0.76
  17  -1 -19    8.87    0.90
  17   1  19    9.44    0.99
 -17  -1 -20    2.47    0.74
 -17   1 -20    2.41    0.66
 -17  -1 -20    2.96    0.65
  17   1  20    2.70    0.86
  17  -1 -20    1.58    0.74
 -17   1 -21    4.22    0.62
 -17  -1 -21    3.49    0.70
  17   1  21    3.40    0.81
  17  -1 -21    2.97    0.70
 -17   1 -22    0.52    0.52
 -17  -1 -22    0.25    0.61
  17   1  22    0.32    0.72
  17  -1 -22    0.19    0.59
 -17   1 -23    1.96    0.46
 -17  -1 -23    1.81    0.57
  17  -1 -23    3.02    0.50
  17   1  23    2.40    0.68
 -17   1 -24   -0.25    0.35
 -17  -1 -24    1.34    0.50
 -17  -1 -25    0.46    0.40
  17  -1  25    0.45    0.48
 -18  -1   0    0.82    0.61
  18   1   0    0.25    0.93
  18  -1   0    0.24    0.97
  18   1   0    1.53    0.92
  18  -1   0    0.91    0.91
 -18  -1  -1    1.79    0.62
 -18  -1   1    2.74    0.62
  18   1  -1    2.48    0.95
  18  -1  -1    2.28    1.02
  18   1   1    1.59    0.92
  18  -1   1    2.74    1.00
  18  -1  -1    1.84    0.92
  18   1   1    2.82    0.96
  18  -1   1    1.11    0.96
 -18  -1  -2    5.32    0.65
 -18  -1   2    4.94    0.67
  18  -1  -2    4.57    1.07
  18  -1   2    6.15    1.08
  18   1   2    4.72    0.96
  18   1  -2    4.89    0.97
  18  -1  -2    5.31    0.96
  18   1   2    6.24    0.96
  18  -1   2    6.15    0.99
 -18  -1   3    5.82    0.66
  18   1   3    6.71    0.96
  18  -1  -3    7.55    0.97
 -18  -1  -3    7.49    0.97
  18   1   3    6.83    1.00
  18  -1  -3    6.05    1.08
  18   1  -3    6.62    0.98
  18  -1   3    6.18    1.04
 -18  -1  -4   10.25    1.00
 -18  -1   4    9.29    0.72
  18  -1  -4    8.35    0.97
  18   1   4    8.42    0.99
  18   1  -4    9.75    1.01
  18   1   4    9.99    1.02
  18  -1  -4   10.78    1.12
  18  -1   4    9.32    1.08
  18  -1  -5   11.85    1.14
  18   1   5    8.88    0.81
 -18  -1  -5   11.71    1.02
  18   1  -5   12.70    1.01
  18   1   5    9.57    1.02
  18  -1  -5   10.40    0.98
  18   1   5   12.12    1.05
  18  -1   5   11.95    1.15
 -18  -1   5    9.84    0.74
  18   1   6    3.19    0.76
  18  -1  -6    3.95    1.07
  18   1   6    2.42    0.73
 -18  -1   6    2.60    0.62
  18  -1  -6    2.90    0.87
 -18  -1  -6    4.56    0.90
  18   1   6    3.87    0.93
  18  -1   6    3.72    0.99
  18   1  -6    2.59    0.92
  18  -1   6    3.34    1.01
  18   1   7    2.52    0.79
  18  -1  -7    0.16    1.03
 -18   1   7    2.17    0.78
 -18  -1   7    2.41    0.76
  18   1   7    1.82    0.73
  18  -1  -7    2.05    0.84
  18   1   7    2.58    0.93
  18  -1   7    2.07    0.98
 -18  -1  -7    1.95    0.90
  18   1  -7    3.15    0.92
  18  -1   7    2.20    1.04
  18   1   8    1.09    0.72
  18   1  -8    0.86    0.86
 -18  -1  -8    1.98    0.91
  18   1   8    0.87    0.90
  18  -1   8    1.77    0.97
  18  -1  -8    0.28    0.79
  18   1   8    0.66    0.82
  18  -1  -8    0.70    1.01
 -18  -1   8    1.53    0.74
 -18   1   8    0.92    0.73
  18   1   9    1.19    0.73
  18  -1  -9    0.74    0.78
 -18  -1  -9    0.77    0.88
  18   1  -9    0.88    0.85
  18  -1   9   -0.53    1.00
  18   1   9    1.32    0.89
  18   1   9    0.08    0.83
  18  -1  -9    0.98    1.01
 -18   1   9    0.46    0.73
 -18  -1   9    0.19    0.72
  18   1  10   -0.46    0.71
  18   1 -10   -0.07    0.84
  18  -1  10   -0.30    0.97
  18  -1 -10    0.10    0.71
 -18  -1 -10    0.06    0.86
  18   1  10    1.25    0.89
  18   1  10   -0.06    0.85
  18  -1  10   -0.16    0.61
  18  -1 -10   -0.07    1.00
 -18  -1  10    0.49    0.72
 -18   1  10    1.33    0.75
  18   1  11    1.04    0.71
  18  -1  11    0.85    0.96
  18   1  11   -1.26    0.87
  18   1 -11    0.69    0.82
  18  -1 -11    0.03    0.62
  18  -1 -11    1.15    0.99
  18  -1  11    1.21    0.64
  18   1  11    0.52    0.87
 -18  -1  11    0.14    0.69
 -18   1  11   -0.39    0.75
  18   1  12    1.08    0.71
 -18  -1  12    0.05    0.70
 -18   1  12    0.64    0.72
  18   1  12    1.94    0.85
  18  -1  12   -0.79    0.92
  18   1 -12   -0.08    0.78
  18  -1 -12    1.34    0.98
  18   1  12   -0.51    0.87
  18  -1  12    0.95    0.70
  18   1  13    1.18    0.83
  18  -1  13   -0.04    0.89
  18   1 -13   -0.24    0.78
  18  -1 -13    0.05    0.93
  18   1  13   -0.05    0.88
  18  -1  13    0.66    0.74
  18  -1  14    2.78    0.88
  18   1  14   -0.62    0.77
  18   1 -14    0.41    0.75
  18  -1 -14    2.14    0.94
  18   1  14   -0.11    0.87
  18  -1  14    0.52    0.78
  18   1  15   -0.67    0.88
  18  -1 -15    1.25    0.90
  18   1 -15    0.67    0.69
  18   1  15    0.96    0.73
 -18  -1 -15   -0.05    0.83
 -18  -1 -15   -0.67    0.75
 -18   1 -16   -0.21    0.75
 -18  -1 -16   -0.20    0.82
 -18  -1 -16    1.85    0.72
  18  -1 -16    0.76    0.86
  18   1  16    0.56    0.87
 -18   1 -17    0.30    0.71
 -18  -1 -17    2.02    0.78
 -18  -1 -17    0.60    0.70
  18  -1 -17    0.08    0.82
  18   1  17    1.41    0.85
 -18  -1 -18    1.59    0.75
 -18   1 -18    0.82    0.68
 -18  -1 -18    0.72    0.65
  18   1  18    0.46    0.84
  18  -1 -18   -0.74    0.80
 -18  -1 -19    0.01    0.70
 -18   1 -19    0.20    0.64
 -18  -1 -19    0.56    0.61
  18  -1 -19    0.73    0.72
  18   1  19    0.85    0.81
 -18   1 -20    1.10    0.59
 -18  -1 -20    1.21    0.66
 -18  -1 -20    0.66    0.55
  18   1  20   -0.11    0.75
  18  -1 -20    1.04    0.65
 -18  -1 -21   -0.09    0.60
 -18   1 -21    0.40    0.51
  18  -1 -21    0.33    0.56
  18   1  21   -0.30    0.69
 -18   1 -22    0.80    0.44
 -18  -1 -22   -0.63    0.56
  18   1  22    0.53    0.60
  18  -1  23    0.41    0.59
 -18   1 -23    0.34    0.34
 -18  -1 -23    0.74    0.46
  18  -1  24    1.30    0.46
 -18  -1 -24    0.10    0.37
 -19  -1   0    0.44    0.61
  19  -1   0    0.44    1.07
  19   1   0    0.89    0.96
  19  -1   0    0.99    0.92
  19   1   0    1.40    0.92
 -19  -1  -1    0.35    0.59
 -19  -1   1    0.24    0.62
  19   1  -1   -0.10    0.93
  19  -1   1    0.23    1.03
  19  -1  -1   -0.49    1.02
  19   1   1    0.69    0.95
  19   1   1    0.94    0.91
  19  -1   1   -0.40    0.94
  19  -1  -1    1.11    0.90
 -19  -1  -2    0.76    0.61
 -19  -1   2    0.97    0.61
  19   1  -2    0.59    0.94
  19  -1  -2    1.33    1.07
  19   1   2    1.81    0.94
  19  -1   2    0.75    1.01
  19  -1  -2   -0.87    0.91
  19   1   2    0.54    0.92
  19  -1   2    0.06    0.96
 -19  -1  -2    0.35    0.89
 -19  -1  -3    0.77    0.63
 -19  -1   3    1.19    0.62
  19  -1  -3    2.11    1.07
  19  -1   3    0.83    1.01
  19   1   3    0.87    0.94
  19   1   3    2.45    0.93
 -19  -1  -3    1.94    0.88
  19  -1  -3    1.27    0.91
 -19  -1  -4    2.56    0.62
  19   1   4    3.28    0.95
  19  -1   4    3.47    1.05
  19   1   4    2.67    0.94
 -19  -1  -4    4.01    0.92
  19   1  -4    3.63    0.95
  19  -1  -4    2.78    0.91
 -19  -1  -5   12.20    1.01
  19   1  -5    9.67    1.00
  19   1   5   10.40    1.05
  19  -1  -5    9.40    1.00
  19  -1   5   11.06    1.11
  19   1   5   10.85    1.04
  19   1   6    8.56    0.76
 -19  -1  -6   11.18    1.01
  19  -1   6    9.31    1.10
  19   1  -6    9.56    1.00
  19   1   6   11.42    1.08
  19  -1  -6   10.13    0.99
  19  -1   6   12.04    1.12
  19   1   6   11.48    1.05
 -19  -1   6   10.68    0.85
 -19   1   6   10.19    0.91
  19   1   7    0.41    0.66
 -19   1   7    1.03    0.76
 -19  -1   7    0.70    0.72
 -19  -1  -7    1.90    0.90
  19   1  -7    1.67    0.88
  19  -1   7    1.65    1.00
  19   1   7   -0.13    0.93
  19  -1  -7    0.61    0.84
  19   1   7    1.06    0.96
  19  -1   7    1.01    0.99
  19   1   8   -0.06    0.72
  19  -1  -8    0.96    1.01
 -19   1   8    0.01    0.74
 -19  -1   8   -0.14    0.73
  19   1   8   -0.42    0.72
  19   1  -8    0.11    0.87
  19   1   8    0.37    0.91
  19  -1   8    0.14    0.94
  19  -1  -8   -0.17    0.82
 -19  -1  -8    0.03    0.84
  19  -1   8   -0.76    1.00
  19  -1  -9    1.49    1.00
  19   1   9    0.80    0.78
 -19   1   9    1.66    0.75
 -19  -1   9    1.72    0.71
  19  -1   9    1.85    0.95
 -19  -1  -9    2.49    0.88
  19   1   9    0.77    0.90
  19   1  -9    1.25    0.86
  19  -1  -9    1.69    0.81
  19  -1   9    2.80    1.03
  19   1   9    1.02    0.72
  19  -1 -10    3.87    1.02
  19   1  10    3.71    0.82
  19  -1  10    5.57    1.03
  19  -1  10    3.76    0.99
  19   1 -10    3.63    0.89
  19   1  10    2.99    0.91
  19  -1 -10    3.36    0.72
  19  -1 -11    4.56    1.03
  19   1  11    4.89    0.85
  19  -1  11    5.31    0.97
  19   1  11    4.13    0.89
  19   1 -11    4.07    0.85
  19  -1 -12    0.50    0.94
  19   1  12    1.10    0.83
  19  -1  12    1.29    0.92
  19   1  12    1.95    0.85
  19   1 -12    2.06    0.80
  19   1  13    0.26    0.80
  19  -1 -13    1.14    0.92
  19  -1  13    1.04    0.89
  19   1  13   -0.63    0.81
  19   1 -13    0.20    0.76
  19   1  14    4.05    0.85
  19  -1 -14    3.49    0.93
 -19  -1 -14    4.02    0.75
  19   1  14    4.37    0.80
  19   1 -14    6.06    0.77
  19  -1 -15   -0.35    0.86
  19   1  15    0.56    0.82
  19   1  15    0.05    0.69
 -19  -1 -15    0.64    0.69
  19   1  16    2.13    0.83
  19  -1 -16    3.01    0.83
 -19  -1 -16    2.87    0.67
 -19  -1 -16    2.82    0.79
 -19   1 -16    1.07    0.70
  19  -1 -17    0.92    0.75
  19   1  17   -0.19    0.77
 -19  -1 -17    0.61    0.62
 -19  -1 -17    0.97    0.73
 -19   1 -17    1.23    0.67
  19  -1 -18    1.84    0.71
  19   1  18    2.43    0.74
 -19  -1 -18    1.59    0.59
 -19  -1 -18    2.24    0.71
 -19   1 -18    2.53    0.64
  19   1  19    0.85    0.67
 -19  -1 -19    0.18    0.52
 -19   1 -19    0.58    0.57
 -19  -1 -19    1.03    0.65
  19   1  20    0.55    0.64
  19  -1  20    1.01    0.71
 -19  -1 -20    0.97    0.59
 -19   1 -20    0.57    0.50
  19  -1  21   -0.39    0.63
 -19   1 -21   -0.79    0.43
 -19  -1 -21    0.33    0.52
  19  -1  22    0.17    0.55
 -19   1 -22    0.14    0.33
 -19  -1 -22   -0.46    0.46
  19  -1  23    0.80    0.46
  19   1  23   -0.12    0.45
 -19  -1 -23    0.48    0.36
  20   1   0    0.45    0.95
  20  -1   0   -0.37    1.04
  20   1   0    1.52    0.93
  20  -1   0   -0.08    0.92
  20   1   1    7.37    1.01
  20  -1   1    8.74    1.09
  20  -1  -1    9.59    1.07
  20   1  -1    8.00    1.00
  20  -1  -1    6.67    1.01
  20   1   1    7.79    1.03
 -20  -1  -1    8.52    0.95
  20  -1   1    7.53    1.07
 -20  -1  -2   11.18    1.00
  20   1   2   10.93    1.05
  20  -1   2   12.55    1.18
  20  -1  -2   13.59    1.16
  20  -1   2   10.72    1.09
  20  -1  -2   11.03    1.05
  20   1   2   10.37    1.07
 -20  -1  -3   13.27    1.04
  20   1   3   16.32    1.10
  20  -1   3   15.13    1.20
  20  -1  -3   14.75    1.12
  20   1   3   14.04    1.11
 -20  -1  -4   34.97    1.47
  20  -1   4   38.88    1.57
  20   1   4   38.10    1.52
  20  -1  -4   32.52    1.53
  20   1   4   36.11    1.57
  20   1  -4   34.84    1.53
  20   1   5    5.90    0.97
  20  -1   5    5.34    1.05
 -20   1   5    5.82    0.83
  20   1  -5    4.43    0.96
  20  -1  -5    4.05    0.92
  20   1   5    4.62    0.96
 -20  -1  -5    4.67    0.91
  20  -1   6    8.53    1.06
  20   1  -6    7.76    0.99
 -20  -1  -6    7.89    0.94
  20  -1  -6    6.67    0.93
  20   1   6    5.84    0.98
  20   1   6    7.83    0.98
  20  -1   6    8.66    1.08
  20  -1   7   23.10    1.35
  20   1   7   24.28    1.31
  20  -1  -7   21.61    1.21
  20   1  -7   26.60    1.27
 -20  -1  -7   25.89    1.22
  20   1   7   25.14    1.26
  20  -1   7   25.56    1.35
  20   1   8   17.09    1.19
  20  -1   8   18.52    1.22
  20  -1  -8   17.88    1.11
  20   1  -8   20.37    1.16
 -20  -1  -8   21.77    1.11
  20   1   8   20.54    1.17
  20  -1   8   21.94    1.23
  20  -1   9    3.34    0.97
  20   1   9    4.61    0.94
  20   1   9    2.83    0.90
  20  -1   9    3.31    0.96
  20   1  -9    3.86    0.87
  20  -1  -9    1.43    0.75
  20  -1  10   -1.12    0.96
  20   1  10   -0.13    0.88
  20   1  10    0.30    0.84
  20  -1  10   -0.07    0.93
  20   1 -10   -0.58    0.80
  20   1  11    2.05    0.72
  20  -1  11    2.90    0.95
  20   1  11    2.32    0.89
  20   1  11    2.93    0.85
  20  -1  11    1.69    0.88
  20   1 -11    3.05    0.80
  20   1  12    2.39    0.75
  20  -1  12    3.33    0.94
  20  -1  12    3.35    0.89
  20   1  12    2.62    0.81
  20   1 -12    4.06    0.80
  20   1  13    3.51    0.77
  20  -1  13    5.39    0.93
 -20  -1 -13    4.49    0.72
  20   1  13    3.17    0.80
  20   1 -13    5.32    0.76
  20  -1  13    5.06    0.89
  20   1  14    2.91    0.77
  20   1  14    1.22    0.71
  20  -1  14    3.01    0.89
 -20  -1 -14    1.56    0.65
 -20   1 -15    2.72    0.68
  20   1  15    1.05    0.73
 -20  -1 -15    2.17    0.64
 -20  -1 -16   -0.20    0.70
 -20   1 -16    2.15    0.64
  20   1  16    0.90    0.70
 -20  -1 -16    1.60    0.58
 -20  -1 -17    5.71    0.72
 -20   1 -17    4.64    0.62
  20   1  17    3.36    0.69
 -20  -1 -17    3.62    0.57
 -20   1 -18   -0.13    0.53
 -20  -1 -18    0.32    0.62
  20   1  18   -0.57    0.63
 -20  -1 -18   -0.34    0.48
 -20   1 -19    1.90    0.49
 -20  -1 -19    2.85    0.59
  20   1  19    1.56    0.58
  20   1  19    3.52    0.64
  20   1  20    0.40    0.59
 -20   1 -20   -0.17    0.39
 -20  -1 -20    0.46    0.50
  20  -1  21    3.32    0.55
  20   1  21    3.02    0.51
 -20  -1 -21    2.25    0.43
 -20  -1 -22    2.76    0.34
  21   1   0    2.10    0.94
 -21  -1   0    4.04    0.88
  21  -1   0    4.77    0.96
  21   1   0    3.00    0.93
  21  -1   0    3.69    1.03
 -21  -1   1   24.07    1.20
  21  -1   1   21.54    1.28
  21  -1  -1   22.46    1.27
  21   1   1   19.94    1.25
  21   1   1   25.11    1.25
  21  -1  -1   25.87    1.35
  21  -1   1   25.03    1.33
 -21  -1  -1   24.17    1.20
  21   1   2    1.30    0.90
  21  -1  -2    1.20    0.91
  21  -1   2   -0.44    0.94
 -21  -1  -2    0.36    0.84
  21   1   2    1.66    0.92
  21  -1   2   -0.26    1.02
  21   1   3    5.32    0.97
 -21  -1  -3    5.33    0.88
  21   1  -3    5.82    0.97
  21  -1  -3    4.74    0.94
  21   1   3    5.89    0.98
  21  -1   3    5.87    1.07
  21  -1  -4   37.00    1.57
  21   1   4   35.58    1.60
  21   1  -4   35.61    1.57
  21   1   4   39.09    1.54
  21  -1   4   42.00    1.63
 -21  -1  -4   41.05    1.51
  21   1  -5    1.38    0.87
  21  -1  -5    0.18    0.85
  21   1   5    0.59    0.91
 -21  -1  -5    0.55    0.83
  21  -1   5    0.85    0.97
  21   1   5    0.12    0.89
  21   1   6    4.85    0.96
  21   1  -6    5.62    0.91
  21  -1   6    5.29    1.00
 -21  -1  -6    5.37    0.88
  21  -1  -6    4.86    0.88
  21   1   6    6.58    0.96
  21  -1   6    5.87    1.01
  21  -1  -7   37.96    1.58
  21   1   7   38.46    1.66
  21  -1   7   40.97    1.70
  21   1  -7   41.35    1.63
  21   1   7   45.07    1.62
  21  -1   7   47.29    1.68
 -21  -1  -7   45.07    1.57
  21   1   8   17.40    1.08
  21  -1   8   17.30    1.13
  21   1  -8   15.82    1.04
  21   1   8   14.95    1.09
  21  -1   8   14.22    1.11
  21  -1  -8   15.42    0.97
  21  -1   9    2.23    0.94
  21   1   9    1.66    0.88
  21  -1   9    3.04    0.95
  21   1  -9    3.01    0.80
  21   1   9    1.11    0.86
  21  -1  10    5.58    0.93
  21   1  10    5.84    0.89
  21   1  10    5.64    0.89
  21  -1  10    5.08    0.92
  21   1 -10    2.81    0.80
  21   1  11    4.29    0.85
  21  -1  11    4.06    0.92
  21   1  11    2.66    0.81
  21   1 -11    2.64    0.77
  21  -1  11    3.99    0.89
  21   1  12    3.82    0.85
  21  -1  12    4.03    0.90
  21  -1 -12    2.93    0.70
  21  -1  12    3.23    0.84
  21   1 -12    2.56    0.72
  21   1  12    2.33    0.76
  21   1  13    1.33    0.70
 -21  -1 -13    1.98    0.62
  21  -1  13    2.13    0.86
  21   1  13    3.30    0.81
  21   1  14    1.18    0.64
  21  -1  14    2.79    0.82
  21   1  14    1.65    0.77
 -21  -1 -14    1.46    0.58
 -21   1 -14    1.63    0.64
  21   1  15    4.38    0.76
 -21  -1 -15    2.99    0.56
  21  -1  15    5.55    0.82
 -21   1 -15    3.69    0.64
 -21  -1 -16    1.46    0.48
  21   1  16    2.09    0.70
 -21   1 -16    1.88    0.57
  21   1  17    8.18    0.72
 -21  -1 -17    8.84    0.68
 -21   1 -17    7.29    0.59
  21   1  18    6.08    0.63
 -21   1 -18    5.08    0.49
 -21  -1 -18    5.44    0.57
  21   1  19    1.58    0.54
 -21  -1 -19    1.44    0.45
 -21   1 -19    0.78    0.36
 -21  -1 -20   -0.34    0.37
  22  -1   0   13.92    1.05
  22   1   0   13.22    1.07
 -22  -1   0   15.69    0.98
  22   1   1    2.00    0.90
 -22  -1  -1    1.13    0.78
  22  -1   1    3.10    0.93
 -22  -1   1    1.35    0.81
  22  -1  -1    1.70    0.88
  22  -1   1    1.70    0.97
  22  -1  -2   -0.84    0.86
 -22  -1   2   -0.32    0.82
 -22  -1  -2    0.80    0.80
  22  -1   2    0.16    0.89
  22   1   2   -1.00    0.89
  22   1   2   -0.65    0.88
  22  -1   2    1.25    0.97
 -22  -1  -3    3.79    0.81
  22   1  -3    1.97    0.88
  22   1   3    2.77    0.93
  22  -1  -3    3.16    0.88
  22  -1   3    1.50    0.91
  22   1   3    3.93    0.90
  22  -1   3    5.22    1.01
  22   1  -4    9.73    0.97
  22   1   4   10.44    1.04
  22  -1  -4    9.25    0.95
  22   1   4    9.13    0.97
  22  -1   4   11.96    1.08
 -22  -1  -4   11.23    0.90
  22   1   5    4.54    0.91
  22  -1   5    5.07    0.97
  22   1   5    4.46    0.94
 -22  -1  -5    5.44    0.82
  22   1  -5    5.12    0.90
  22  -1  -5    4.19    0.83
  22  -1   6    7.26    1.02
  22   1   6    6.51    0.90
  22  -1   6    6.37    0.93
  22   1  -6    7.10    0.90
 -22  -1  -6    7.01    0.82
  22  -1  -6    6.26    0.84
  22   1   6    7.32    0.93
  22  -1   7    6.54    0.96
  22   1   7    8.67    0.93
  22   1  -7    6.69    0.87
  22  -1  -7    6.34    0.81
  22  -1   7    5.81    0.96
  22   1   7    6.96    0.91
  22  -1   8    0.68    0.88
  22   1   8    1.17    0.83
  22   1   8    0.12    0.83
  22   1  -8    1.38    0.77
  22  -1   8    1.27    0.87
  22   1   9    2.28    0.83
  22  -1   9    2.51    0.88
  22  -1   9    1.64    0.86
  22   1   9    1.40    0.80
  22   1  -9    2.23    0.75
  22   1  10    5.06    0.81
  22  -1  10    4.12    0.88
  22   1 -10    3.21    0.73
  22  -1  10    3.65    0.86
  22   1  10    4.28    0.79
  22  -1  11    2.43    0.82
  22   1  11    2.56    0.77
  22  -1 -11    1.73    0.67
  22   1 -11    2.17    0.68
  22   1  11    1.50    0.73
  22  -1  11    2.16    0.82
  22   1  12    0.96    0.67
 -22  -1 -12   -0.06    0.56
  22   1  12   -0.11    0.73
  22  -1  12   -0.18    0.80
  22   1  13    3.43    0.64
  22   1  13    3.62    0.74
 -22  -1 -13    3.07    0.54
  22  -1  13    4.92    0.79
 -22   1 -13    3.35    0.63
  22  -1  14   -0.42    0.73
  22   1  14    0.77    0.67
 -22  -1 -14    0.51    0.45
 -22   1 -14    0.47    0.55
  22   1  15    0.74    0.64
  22  -1  15    0.38    0.68
 -22   1 -15    0.81    0.51
  22   1  16   17.63    0.79
  22  -1  16   17.35    0.84
  22   1  17    3.62    0.56
 -22   1 -17    2.75    0.41
 -22  -1 -17    3.17    0.49
 -22  -1 -18    3.79    0.42
 -22  -1 -19    0.37    0.29
  23  -1   0   10.09    0.96
 -23  -1   0   12.46    0.87
 -23  -1   1    5.72    0.78
  23  -1  -1    4.56    0.87
  23  -1   1    4.48    0.88
 -23  -1  -1    5.26    0.76
  23   1   1    4.14    0.90
  23  -1   2    1.27    0.87
  23   1   2    2.27    0.86
  23  -1  -2    1.33    0.83
 -23  -1   2    1.59    0.76
 -23  -1  -2    1.97    0.72
  23   1  -3    4.45    0.85
 -23  -1  -3    4.65    0.76
 -23  -1   3    3.34    0.76
  23  -1   3    2.81    0.86
  23  -1  -3    3.31    0.82
  23   1   3    3.64    0.87
  23  -1   3    2.17    0.91
  23   1  -4    8.49    0.91
 -23  -1   4    9.96    0.83
  23   1   4    9.80    0.95
  23  -1  -4    9.15    0.85
  23   1   4    9.82    0.88
  23  -1   4   10.31    0.99
 -23  -1  -4    8.77    0.80
  23  -1   5    3.72    0.91
  23   1   5    3.42    0.80
  23   1  -5    3.11    0.81
 -23  -1  -5    3.42    0.72
  23  -1  -5    3.68    0.76
  23   1   5    3.13    0.84
 -23  -1   5    3.16    0.75
  23   1   6    7.84    0.84
  23  -1   6    6.68    0.92
  23   1  -6    5.73    0.82
  23  -1   6    5.96    0.90
  23   1   6    5.16    0.85
  23  -1  -6    4.59    0.75
  23   1   7    3.60    0.80
  23  -1   7    2.27    0.86
  23   1  -7    2.33    0.76
  23  -1   7    2.74    0.83
  23   1   7    1.46    0.78
  23   1   8    1.52    0.77
  23  -1   8    2.33    0.85
  23   1   8    1.82    0.75
  23   1  -8    2.25    0.71
  23  -1   8    1.99    0.81
  23   1   9    4.87    0.78
  23  -1   9    6.70    0.85
  23  -1   9    3.76    0.69
  23  -1  -9    4.65    0.74
  23   1  -9    6.16    0.71
  23  -1   9    5.11    0.81
  23   1   9    6.13    0.78
  23   1  10    0.69    0.70
 -23  -1 -10    0.09    0.52
  23  -1  10    1.53    0.77
  23  -1 -10   -0.10    0.64
  23   1  10    0.68    0.68
  23   1 -10    0.57    0.62
  23  -1  11    1.65    0.75
 -23  -1 -11    1.59    0.49
  23   1  11    1.20    0.68
  23   1  11    1.28    0.62
  23  -1 -11    0.17    0.54
  23   1  12    2.09    0.59
  23  -1  12    1.94    0.72
  23   1  12    2.25    0.65
 -23   1 -12    2.17    0.55
  23   1  13    2.64    0.62
  23  -1  13    1.88    0.68
 -23   1 -13    0.92    0.51
  23  -1  14    2.50    0.63
  23   1  14    1.08    0.56
 -23   1 -14    1.49    0.46
  23  -1  15    0.99    0.59
  23   1  15   -0.08    0.52
 -23   1 -15    0.46    0.39
  23  -1  16    5.65    0.57
  24  -1   0    1.82    0.76
 -24  -1   0    1.78    0.66
  24  -1   1   -1.08    0.73
 -24  -1  -1    0.70    0.65
 -24  -1   1   -0.33    0.65
  24  -1  -1   -0.64    0.74
  24   1   1    0.79    0.79
  24  -1  -2    1.35    0.72
 -24  -1   2    1.74    0.66
  24  -1   2    1.33    0.77
  24   1   2    0.79    0.76
 -24  -1  -2    1.20    0.63
  24  -1  -3    0.89    0.69
 -24  -1  -3    1.22    0.62
  24  -1   3    0.92    0.74
 -24  -1   3    0.32    0.64
  24   1   3    0.78    0.75
  24   1  -3    0.01    0.74
  24  -1  -4    0.58    0.67
  24   1  -4    1.19    0.73
  24   1   4    0.18    0.74
 -24  -1   4    0.49    0.64
  24   1   5    2.13    0.74
  24  -1  -5    2.10    0.65
 -24  -1   5    2.54    0.64
  24   1  -5    1.57    0.70
  24  -1   6    0.63    0.76
  24   1   6   -0.09    0.70
 -24  -1   6    0.42    0.61
  24   1  -6   -0.19    0.67
  24  -1   7    1.66    0.74
  24  -1  -7    0.99    0.69
  24  -1   7    1.13    0.64
  24  -1   7    0.58    0.73
  24   1   7    0.95    0.70
 -24  -1   7    0.79    0.61
  24   1  -7    1.80    0.66
  24  -1   8   -0.91    0.73
  24   1   8    0.46    0.64
  24  -1  -8    0.09    0.61
  24  -1   8    0.63    0.60
  24  -1   8   -0.63    0.70
 -24  -1   8    0.17    0.59
  24   1   8    0.15    0.65
  24   1  -8   -0.31    0.61
  24  -1   9    0.27    0.71
  24   1   9   -0.34    0.62
 -24  -1  -9   -0.40    0.43
  24   1   9    0.05    0.62
 -24  -1   9    0.27    0.57
  24   1  -9    0.89    0.56
  24  -1  -9   -0.70    0.56
  24  -1  10    1.87    0.67
  24   1  10    0.72    0.58
  24   1  10    1.40    0.55
 -24  -1  10   -0.06    0.54
  24  -1 -10    0.62    0.47
 -24  -1 -10    0.78    0.54
 -24  -1  11   -0.30    0.52
  24   1  11   -0.59    0.54
  24  -1  11    0.11    0.63
 -24   1 -11   -0.21    0.47
 -24  -1 -11    0.17    0.50
 -24  -1  12   -0.22    0.48
  24  -1  12    0.37    0.60
 -24   1 -12    0.50    0.41
 -24  -1  13   -0.80    0.44
  24  -1  13   -0.03    0.52
 -24   1 -13   -0.36    0.36
  24  -1  14    0.67    0.47
 -25  -1   0    1.55    0.53
  25  -1   0    1.26    0.63
  25   1   1   -0.56    0.66
 -25  -1   1   -0.47    0.53
  25  -1   1    0.87    0.64
 -25  -1  -1    0.01    0.52
  25  -1  -1    0.54    0.62
  25  -1   2    0.50    0.64
  25  -1  -2    1.51    0.60
  25   1   2   -0.13    0.67
  25   1  -2    0.51    0.65
 -25  -1   2   -0.31    0.55
  25  -1   3   -1.19    0.65
  25  -1  -3    0.69    0.65
  25  -1   3    0.35    0.62
 -25  -1   3   -0.73    0.53
  25   1  -3   -1.28    0.65
  25   1   3    0.46    0.64
  25  -1  -3    0.65    0.56
  25  -1   4   -0.01    0.62
  25  -1  -4    0.18    0.64
  25   1   4   -0.14    0.63
  25  -1   4   -0.46    0.65
 -25  -1   4   -0.05    0.51
  25   1  -4   -1.33    0.61
  25  -1   5   -0.07    0.59
  25  -1  -5   -0.59    0.60
 -25  -1   5   -0.23    0.50
  25   1  -5    0.72    0.56
  25   1   5   -0.46    0.61
  25  -1  -6    0.08    0.57
  25  -1   6    0.03    0.55
  25   1   6   -0.30    0.59
 -25  -1   6   -0.24    0.49
  25   1  -6    0.66    0.55
  25  -1  -7    0.23    0.52
  25  -1   7    0.03    0.49
  25   1   7   -0.40    0.57
 -25  -1   7    0.11    0.46
  25   1  -7   -0.40    0.51
 -25  -1  -8    0.56    0.46
  25   1  -8    0.53    0.46
  25   1   8    0.94    0.52
 -25  -1   8    0.06    0.46
 -25  -1  -9   -0.20    0.42
  25   1   9    0.39    0.46
 -25  -1   9    0.74    0.43
 -25  -1 -10    0.71    0.38
 -25   1 -10    0.18    0.35
 -25  -1 -11    0.69    0.34
  26  -1   0    0.90    0.51
  26  -1   0    1.19    0.48
  26  -1  -1   -0.13    0.50
  26  -1  -1    0.05    0.44
  26   1   1    0.11    0.52
  26  -1  -2    0.01    0.50
  26   1  -2    0.30    0.48
  26   1   2    0.26    0.51
  26  -1   3    2.11    0.49
  26  -1  -3    1.82    0.49
  26   1   3    2.63    0.52
  26   1  -3    1.35    0.49
  26  -1   4    0.11    0.44
  26  -1  -4    0.09    0.45
  26   1  -4    1.12    0.46
  26   1   4   -0.55    0.46
  26   1   5    1.08    0.46
  26   1  -5    1.22    0.41
 -26  -1  -6    0.04    0.32
  26   1   6    0.36    0.41
   0  -2   0  451.77   12.23
   0  -2   0  449.25   12.23
   0  -2   1    0.21    0.29
   0  -2  -1    0.06    0.27
   0   2  -2  134.46    3.69
   0  -2   2  134.10    3.71
   0  -2  -2  138.83    3.71
   0  -2  -3   -0.07    0.31
   0  -2   3   -0.32    0.35
   0  -2  -4   14.64    0.52
   0  -2   4   12.13    0.48
   0  -2   5    0.14    0.34
   0   2   5   -0.25    0.33
   0  -2   6   51.64    1.52
   0   2   6   54.18    1.53
   0  -2   7   -0.38    0.41
   0   2   7    0.07    0.40
   0  -2   8  159.91    4.43
   0   2   8  161.73    4.43
   0   2   9    0.12    0.44
   0  -2   9   -0.06    0.43
   0  -2  10  142.35    3.98
   0   2  10  143.84    3.98
   0  -2  11    0.28    0.47
   0   2  11    0.14    0.49
   0   2  12    2.67    0.53
   0  -2  12    2.35    0.52
   0   2  13    0.42    0.52
   0  -2  13    0.36    0.52
   0  -2  14    5.39    0.79
   0  -2  14    4.01    0.57
   0  -2 -15    0.01    0.69
   0  -2 -15    0.19    0.62
   0  -2 -16    8.95    0.77
   0   2 -18   18.58    0.92
   0  -2 -18   19.33    0.93
   0  -2 -19   -0.22    0.63
   0   2 -19   -0.04    0.68
   0   2 -20   14.04    0.91
   0  -2 -20   16.99    0.94
   0  -2 -21   -0.28    0.72
   0   2 -21   -0.14    0.69
   0  -2 -22   26.91    1.28
   0   2 -22   26.92    1.20
   0  -2 -22   27.03    1.20
   0  -2 -23   -0.22    0.86
   0   2 -23   -0.64    0.73
   0  -2 -23    0.98    0.74
   0  -2 -24   13.82    1.03
   0   2 -24   14.60    0.97
   0  -2 -24   14.64    0.93
   0  -2 -25    1.12    0.87
   0   2 -25    0.06    0.73
   0  -2 -25    0.34    0.74
   0  -2 -26    9.94    0.93
   0   2 -26   10.15    0.85
   0  -2 -26    9.73    0.83
   0  -2 -27    0.03    0.80
   0  -2 -27   -1.04    0.69
   0   2 -27    0.01    0.69
   0  -2 -28    1.32    0.79
   0  -2 -28    1.34    0.66
   0   2 -28    0.93    0.65
   0  -2 -29   -0.57    0.73
   0   2 -29   -0.77    0.61
   0  -2 -29   -0.59    0.59
   0  -2 -30    1.07    0.65
   0  -2 -30    0.99    0.53
   0   2 -30    1.31    0.54
   0  -2 -31   -0.27    0.57
   0  -2  31   -0.69    0.53
   0  -2 -32    1.85    0.48
   0  -2  32    0.66    0.40
   1  -2   0 2575.41   70.32
  -1  -2   0 2631.33   70.34
  -1  -2  -1  174.44    4.65
  -1  -2   1  177.86    4.66
  -1  -2   1  174.20    4.65
   1  -2  -1  160.33    4.63
   1   2  -1  175.50    4.63
   1  -2   1  164.04    4.63
   1  -2  -2  555.25   14.77
  -1  -2  -2  561.39   14.78
   1   2  -2  552.33   14.76
  -1  -2   2  557.00   14.78
  -1   2   2  540.22   14.75
   1  -2  -2  535.45   14.75
  -1  -2   2  541.03   14.75
   1   2  -2  542.59   14.75
   1  -2  -3  175.26    4.70
  -1  -2  -3  180.48    4.71
  -1  -2   3  176.23    4.72
  -1   2   3  168.38    4.68
  -1  -2   3  167.84    4.68
  -1  -2   4  343.40    9.16
  -1  -2  -4  347.78    9.16
  -1   2   4  331.22    9.13
  -1  -2   4  329.98    9.13
  -1  -2  -5    1.52    0.38
  -1   2   5    1.32    0.34
  -1  -2   5    1.16    0.36
  -1   2   6    8.45    0.47
  -1  -2   6    7.61    0.45
  -1  -2   7   30.04    0.97
  -1   2   7   30.48    0.95
  -1  -2   8 1125.41   30.65
  -1   2   8 1133.25   30.65
  -1  -2   9  143.54    4.00
  -1   2   9  145.04    4.00
  -1  -2  10  271.92    7.42
  -1   2  10  269.04    7.42
  -1  -2  11   19.94    0.80
  -1   2  11   19.76    0.79
  -1  -2  12    1.41    0.51
  -1   2  12    1.60    0.51
  -1  -2  13    5.16    0.55
  -1   2  13    4.63    0.56
  -1  -2  14   16.98    0.96
  -1  -2  14   17.78    0.80
  -1   2  14   18.50    0.80
  -1  -2 -15    8.59    0.79
  -1  -2  15    8.46    0.85
  -1   2  15    9.01    0.65
  -1  -2  15    9.76    0.66
   1  -2 -15    8.00    0.71
  -1  -2 -15    9.73    0.76
   1  -2 -16    8.81    0.78
  -1  -2 -16    9.45    0.78
  -1  -2  16    8.46    0.68
  -1   2  16    8.97    0.68
   1   2 -16    9.77    0.70
   1  -2 -16    9.53    0.68
  -1  -2  17   41.29    1.42
   1  -2 -17   41.38    1.44
   1   2 -17   42.96    1.46
   1  -2 -18    4.06    0.66
   1   2 -18    2.81    0.64
   1  -2 -19    4.10    0.71
   1   2 -19    3.40    0.69
   1   2 -20   21.85    1.05
   1  -2 -20   20.33    1.02
  -1  -2 -20   22.76    1.06
  -1   2 -20   20.04    1.03
   1  -2 -21    3.85    0.75
   1   2 -21    2.61    0.72
  -1  -2 -21    3.12    0.76
  -1   2 -21    4.28    0.75
  -1   2 -22   27.94    1.24
   1   2 -22   26.99    1.24
   1  -2 -22   28.34    1.22
  -1  -2 -22   28.99    1.23
   1  -2 -22   29.38    1.31
  -1  -2 -22   26.01    1.30
   1   2 -23    0.63    0.76
   1  -2 -23    0.64    0.73
  -1  -2 -23    0.08    0.75
  -1   2 -23    0.13    0.74
  -1  -2 -23    0.29    0.83
   1  -2 -23   -0.31    0.87
  -1   2 -24   41.50    1.55
  -1  -2 -24   40.44    1.52
   1  -2 -24   41.16    1.53
   1   2 -24   41.19    1.55
  -1  -2 -24   40.73    1.61
   1  -2 -24   40.70    1.61
  -1   2 -25   12.84    0.93
   1   2 -25   10.81    0.90
   1  -2 -25   14.29    0.94
  -1  -2 -25   12.81    0.92
  -1  -2 -25   14.46    1.03
   1  -2 -25   13.40    1.02
   1  -2 -26    8.75    0.81
  -1   2 -26    7.52    0.81
   1   2 -26    7.44    0.82
  -1  -2 -26    7.15    0.81
   1  -2 -26    8.36    0.93
  -1  -2 -26    9.06    0.91
  -1  -2 -27    4.55    0.74
  -1   2 -27    4.68    0.75
   1   2 -27    5.06    0.76
   1  -2 -27    5.27    0.74
   1  -2 -27    5.73    0.85
  -1  -2 -27    4.90    0.84
   1   2 -28   13.44    0.87
  -1   2 -28   15.62    0.88
   1  -2 -28   13.52    0.85
  -1  -2 -28   14.72    0.86
   1  -2 -28   17.06    0.99
  -1  -2 -28   14.40    0.95
   1   2 -29    3.02    0.62
  -1   2 -29    2.80    0.62
   1  -2 -29    2.29    0.60
  -1  -2 -29    2.99    0.61
   1  -2 -29    2.70    0.74
  -1  -2 -29    3.48    0.72
   1   2 -30   -0.12    0.53
  -1  -2 -30    0.41    0.51
  -1   2 -30    0.76    0.54
   1  -2 -30    0.73    0.53
  -1  -2  30   -0.93    0.60
   1  -2 -30    0.34    0.64
  -1  -2 -30    0.49    0.65
  -1  -2 -31    0.24    0.43
  -1   2 -31   -0.06    0.45
   1  -2 -31    0.63    0.57
  -1  -2 -31    0.80    0.55
   1  -2  31    0.05    0.55
  -1  -2  31    0.13    0.50
  -1  -2 -32    7.97    0.54
   1  -2 -32    7.10    0.50
  -2  -2   0 1108.14   30.06
   2   2  -1  391.20   10.27
  -2  -2  -1  396.87   10.28
  -2  -2   1  396.16   10.28
   2   2  -1  400.00   10.26
   2   2  -2  279.53    7.05
   2  -2  -2  248.30    7.03
   2  -2  -2  273.22    7.04
  -2  -2  -2  279.96    7.07
  -2  -2   2  282.04    7.07
   2  -2  -2  236.22    7.02
  -2  -2   2  273.52    7.04
  -2   2   2  256.16    7.03
   2   2  -2  276.71    7.03
   2  -2  -2  259.73    7.03
   2  -2  -3  417.75   10.95
  -2  -2  -3  410.78   10.97
  -2  -2   3  412.34   10.97
  -2   2   3  385.05   10.94
  -2  -2   3  400.33   10.94
  -2  -2  -4  270.54    7.11
  -2  -2   4  266.17    7.11
  -2   2   4  252.21    7.08
  -2  -2   4  259.02    7.09
  -2  -2   5   22.41    0.77
  -2  -2  -5   22.66    0.75
  -2   2   5   20.36    0.72
  -2  -2   5   21.18    0.71
  -2  -2   6   83.19    2.36
  -2  -2  -6   81.75    2.34
  -2  -2   6   84.33    2.32
  -2   2   6   82.90    2.32
  -2  -2   7   74.68    2.12
  -2   2   7   75.18    2.12
  -2  -2   8  602.61   16.19
  -2   2   8  588.51   16.19
  -2   2   9  455.13   12.52
  -2  -2   9  464.27   12.53
  -2   2  10  177.51    4.96
  -2  -2  10  181.82    4.97
  -2  -2  11  175.69    4.83
  -2   2  11  172.29    4.82
  -2  -2  12  101.42    2.93
  -2   2  12  104.98    2.94
  -2  -2  13   21.55    0.86
  -2   2  13   19.81    0.84
  -2  -2 -14    8.23    0.71
   2  -2 -14    8.63    0.70
  -2  -2  14    8.26    0.81
  -2  -2 -14    7.45    0.75
  -2  -2  14    7.81    0.63
  -2   2  14    8.29    0.63
  -2  -2 -15   21.26    0.99
   2  -2 -15   19.74    0.95
  -2  -2  15   20.06    1.06
   2   2 -15   22.20    0.91
   2  -2 -15   22.36    0.91
  -2  -2  15   22.07    0.90
  -2   2  15   22.89    0.90
   2   2  16    6.86    0.72
   2  -2 -16    8.78    0.68
   2   2 -16    7.46    0.66
  -2  -2  16    8.39    0.67
  -2   2  16    9.70    0.67
  -2  -2 -16    8.09    0.79
  -2   2  17  136.49    3.79
  -2  -2  17  134.27    3.79
   2   2 -17  136.36    3.82
   2  -2 -17  134.41    3.82
   2   2  18    6.55    0.73
  -2   2  18    7.77    0.70
  -2  -2  18    7.30    0.70
   2   2 -18    8.56    0.74
   2  -2 -18    7.98    0.70
  -2  -2  19   19.97    0.94
   2   2 -19   20.69    0.99
   2  -2 -19   21.23    1.00
   2   2 -20    4.44    0.73
   2  -2 -20    4.84    0.75
   2   2  20    3.26    0.70
   2  -2 -21   11.68    0.87
  -2  -2 -21   12.64    0.87
   2   2 -21   12.81    0.89
   2   2  21   10.89    0.88
   2  -2 -21   13.23    0.98
   2  -2 -22    1.37    0.72
  -2   2 -22    0.94    0.75
  -2  -2 -22    0.68    0.72
   2   2 -22    0.89    0.75
   2   2  22   -1.22    0.74
   2  -2 -22    1.29    0.84
  -2  -2 -22   -0.08    0.80
  -2   2 -23   17.88    1.02
   2   2 -23   17.40    1.02
   2  -2 -23   16.97    1.01
  -2  -2 -23   16.78    1.02
   2  -2 -23   19.40    1.12
  -2  -2 -23   17.63    1.10
   2   2 -24   29.63    1.26
  -2   2 -24   27.80    1.25
   2  -2 -24   27.78    1.26
  -2  -2 -24   29.28    1.26
   2  -2 -24   29.67    1.35
  -2  -2 -24   28.32    1.29
  -2  -2 -25   17.61    1.01
   2  -2 -25   16.53    1.00
   2   2 -25   18.54    1.03
  -2   2 -25   17.42    1.00
   2  -2 -25   18.75    1.11
  -2  -2 -25   17.32    1.08
   2   2 -26    0.39    0.72
  -2  -2 -26    0.66    0.70
  -2   2 -26    0.34    0.72
   2  -2 -26    1.35    0.74
   2  -2 -26    0.62    0.85
  -2  -2 -26    0.49    0.81
  -2   2 -27    9.04    0.82
  -2  -2 -27   10.19    0.80
   2   2 -27    9.54    0.82
   2  -2 -27    8.66    0.80
   2  -2 -27    9.74    0.96
  -2  -2 -27   10.41    0.91
  -2   2 -28   15.00    0.89
   2   2 -28   16.19    0.89
   2  -2 -28   15.88    0.89
  -2  -2 -28   14.74    0.87
   2  -2 -28   17.34    1.01
  -2  -2 -28   17.52    0.98
   2  -2 -29    1.42    0.59
  -2  -2 -29    1.80    0.59
   2   2 -29    1.42    0.60
  -2   2 -29    3.22    0.61
   2  -2 -29    2.40    0.74
  -2  -2 -29    3.00    0.72
  -2  -2 -30    1.18    0.53
  -2   2 -30    0.69    0.52
  -2  -2  30   -0.25    0.56
   2  -2 -30   -0.12    0.63
  -2  -2 -30    0.45    0.64
  -2  -2 -31    3.92    0.45
  -2   2 -31    3.24    0.47
  -2  -2  31    1.28    0.46
   2  -2  31    0.99    0.59
   2  -2 -31    3.42    0.61
  -2  -2 -31    2.93    0.57
   2  -2 -32    6.97    0.53
  -2  -2 -32    6.79    0.52
   2  -2 -32    5.53    0.46
  -3  -2   0   99.07    2.82
   3   2   0  103.34    2.81
   3   2  -1   98.84    2.72
  -3  -2  -1   97.87    2.74
  -3  -2   1   96.60    2.75
   3   2  -1   99.91    2.72
   3   2  -2   95.49    2.56
   3  -2  -2   91.43    2.51
   3  -2  -2   91.12    2.52
  -3  -2  -2   88.06    2.57
   3   2  -2   97.27    2.56
  -3  -2   2   95.17    2.57
   3   2  -2   92.88    2.54
   3  -2  -2   90.30    2.53
   3  -2  -3  198.53    5.24
  -3  -2  -3  179.74    5.28
  -3  -2   3  196.48    5.28
   3   2  -3  193.23    5.27
  -3  -2   3  191.28    5.25
  -3   2   3  188.41    5.25
   3   2  -3  196.83    5.26
   3  -2  -3  190.31    5.25
  -3  -2  -4  157.11    4.44
  -3  -2   4  167.44    4.45
  -3  -2   4  162.91    4.42
  -3   2   4  158.98    4.42
  -3  -2  -5   92.46    2.67
  -3  -2   5   93.38    2.67
  -3   2   5   96.55    2.64
  -3  -2   5   97.61    2.66
  -3  -2   6   44.87    1.36
  -3  -2   6   46.58    1.34
  -3   2   6   44.74    1.33
  -3   2   7    9.94    0.51
  -3  -2   7   10.26    0.53
  -3   2   8  113.03    3.17
  -3  -2   8  114.34    3.17
  -3  -2   9  148.02    4.04
  -3   2   9  143.43    4.04
  -3  -2  10    8.70    0.56
  -3   2  10    8.41    0.55
  -3  -2  11  207.24    5.71
  -3   2  11  206.56    5.71
  -3  -2  12   66.05    1.95
  -3   2  12   65.56    1.94
  -3  -2  13   19.64    0.83
  -3   2  13   19.68    0.82
  -3  -2 -14    5.90    0.68
   3  -2 -14    5.43    0.66
  -3  -2  14    5.09    0.76
  -3  -2  14    5.44    0.59
  -3   2  14    6.40    0.60
  -3  -2  15   16.60    0.79
  -3   2  15   16.55    0.79
   3  -2 -15   15.13    0.87
  -3  -2 -15   14.43    0.86
   3   2  15   15.88    0.87
   3  -2 -15   16.67    0.79
   3   2 -15   15.31    0.79
  -3  -2  15   14.95    0.94
  -3  -2  16   39.37    1.29
  -3   2  16   39.50    1.28
  -3  -2 -16   37.02    1.38
   3   2 -16   38.69    1.33
   3  -2 -16   35.19    1.29
  -3  -2  16   35.35    1.39
   3   2  16   34.28    1.35
   3  -2 -17   42.90    1.46
   3   2 -17   41.27    1.46
  -3  -2  17   42.51    1.42
  -3   2  17   45.19    1.43
   3   2  17   38.74    1.49
   3  -2 -18    4.10    0.66
   3   2 -18    3.98    0.66
  -3   2  18    4.42    0.65
  -3  -2  18    3.32    0.65
   3   2  18    3.38    0.73
  -3   2  19   26.10    1.06
  -3  -2  19   23.52    1.05
   3   2 -19   25.47    1.08
   3  -2 -19   23.62    1.07
  -3  -2 -19   23.58    1.19
   3   2  19   21.63    1.11
   3   2  20    0.56    0.73
   3   2 -20    0.72    0.67
   3  -2 -20    0.80    0.70
  -3  -2  20   -0.01    0.65
  -3   2  20   -0.42    0.67
   3  -2 -21    2.66    0.72
   3   2 -21    2.08    0.73
   3   2  21    1.80    0.77
   3  -2 -21    1.96    0.83
   3   2 -22    5.58    0.80
   3  -2 -22    7.25    0.83
   3   2  22    6.21    0.81
   3  -2 -22    7.30    0.94
  -3   2 -23   25.82    1.17
  -3  -2 -23   23.40    1.15
   3   2 -23   26.84    1.19
   3  -2 -23   24.51    1.17
   3   2  23   23.58    1.14
  -3  -2 -23   24.82    1.22
   3  -2 -23   25.19    1.25
  -3   2 -24    7.31    0.83
   3  -2 -24    6.60    0.83
  -3  -2 -24    7.63    0.82
   3   2 -24    7.33    0.83
   3   2  24    5.29    0.80
   3  -2 -24    5.70    0.95
  -3  -2 -24    6.88    0.90
   3  -2 -25   17.09    0.99
   3   2 -25   15.93    0.98
  -3   2 -25   16.55    0.99
  -3  -2 -25   16.96    0.97
  -3  -2 -25   16.03    1.06
   3  -2 -25   15.82    1.08
   3   2 -26    0.02    0.72
  -3  -2 -26    1.44    0.71
  -3   2 -26    0.53    0.71
   3  -2 -26    1.71    0.74
  -3  -2 -26   -0.27    0.79
   3  -2 -26    0.26    0.82
  -3  -2 -27    0.91    0.67
  -3   2 -27    1.08    0.69
   3  -2 -27    1.74    0.70
   3   2 -27    2.26    0.71
   3  -2 -27    0.42    0.81
  -3  -2 -27    2.78    0.80
  -3   2 -28    3.08    0.66
   3  -2 -28    3.13    0.66
   3   2 -28    4.15    0.69
  -3  -2 -28    3.57    0.65
   3  -2 -28    4.33    0.83
  -3  -2 -28    3.58    0.76
  -3   2 -29    2.51    0.61
  -3  -2 -29    2.82    0.59
  -3  -2  29    2.77    0.63
   3  -2 -29    2.70    0.73
  -3  -2 -29    2.75    0.69
  -3   2 -30    4.89    0.57
  -3  -2 -30    5.11    0.55
   3  -2 -30    5.08    0.68
  -3  -2 -30    5.51    0.66
   3  -2  31    0.75    0.58
  -3  -2 -31    1.98    0.43
  -3   2 -31    1.38    0.44
   3  -2 -31    2.26    0.57
  -3  -2 -31    2.35    0.55
   3  -2 -31    1.61    0.54
   3  -2  32    1.39    0.45
  -3  -2 -32    1.67    0.45
   4   2   0   40.04    1.20
   4   2  -1    5.96    0.43
   4   2  -1    6.14    0.43
   4   2  -2   90.87    2.52
   4  -2  -2   91.62    2.47
   4  -2  -2   89.02    2.50
   4   2  -2   86.52    2.50
   4   2  -2   92.97    2.52
   4  -2  -3   62.21    1.81
   4   2  -3   62.57    1.81
   4  -2  -3   65.55    1.78
   4   2  -3   65.83    1.83
   4  -2  -3   65.02    1.79
  -4  -2   3   64.17    1.86
  -4  -2   4  167.12    4.56
  -4   2   4  170.12    4.56
   4  -2  -4  163.74    4.56
   4   2  -4  168.30    4.56
   4   2  -4  165.67    4.57
   4  -2   4  164.49    4.52
  -4  -2   5  129.85    3.61
  -4   2   5  131.15    3.60
  -4  -2   6   73.07    2.07
  -4   2   6   72.61    2.07
  -4   2   7  116.48    3.24
  -4  -2   7  116.22    3.24
  -4  -2   8   36.70    1.15
  -4   2   8   35.83    1.13
  -4  -2   9  103.54    2.92
  -4   2   9  103.96    2.92
  -4  -2  10  136.64    3.82
  -4   2  10  137.45    3.82
  -4   2  11  239.89    6.51
  -4  -2  11  232.40    6.50
  -4   2  12   84.44    2.45
  -4  -2  12   85.76    2.46
  -4  -2  13   15.44    0.74
  -4   2  13   15.38    0.73
   4  -2 -14   55.12    1.82
  -4  -2 -14   54.60    1.83
   4   2  14   56.50    1.83
  -4  -2  14   51.05    1.82
  -4   2  14   61.17    1.75
  -4  -2  14   58.49    1.74
  -4  -2  15    3.61    0.58
  -4   2  15    3.10    0.58
   4  -2 -15    3.78    0.68
  -4  -2 -15    3.55    0.69
   4   2  15    3.34    0.71
   4   2 -15    3.28    0.59
   4  -2 -15    3.47    0.58
  -4  -2  15    3.63    0.75
  -4  -2  16   41.59    1.35
  -4   2  16   43.05    1.37
  -4  -2 -16   39.79    1.44
   4   2  16   37.95    1.45
   4  -2 -16   40.26    1.38
   4   2 -16   38.83    1.37
  -4  -2  16   35.06    1.46
  -4  -2  17    7.56    0.69
  -4   2  17    8.67    0.69
  -4  -2 -17    8.34    0.81
   4  -2 -17    8.18    0.71
   4   2 -17    8.65    0.73
  -4  -2 -17    7.43    0.84
   4   2  17    8.49    0.81
  -4  -2  18    9.32    0.73
  -4   2  18    8.62    0.72
   4   2 -18    8.28    0.75
   4  -2 -18    7.81    0.74
  -4  -2 -18    7.52    0.90
   4   2  18    6.29    0.82
  -4  -2  19   25.74    1.08
  -4   2  19   28.20    1.09
   4  -2 -19   26.44    1.13
   4   2 -19   25.13    1.13
  -4  -2 -19   25.27    1.22
  -4  -2  20   11.53    0.84
  -4   2  20   13.13    0.84
   4   2  20   11.84    0.93
   4  -2 -20   13.40    0.90
   4   2 -20   12.52    0.88
  -4  -2 -20   11.52    0.99
   4   2  21   20.18    1.09
   4   2 -21   22.01    1.08
   4  -2 -21   22.12    1.08
  -4   2  21   21.19    1.02
  -4  -2  21   19.35    1.01
   4  -2 -21   21.59    1.18
   4  -2 -22   19.18    1.02
   4   2 -22   16.45    1.00
   4   2  22   16.32    1.03
   4  -2 -22   17.93    1.13
   4   2 -23   35.44    1.41
   4  -2 -23   34.93    1.40
   4   2  23   31.44    1.40
   4  -2 -23   36.04    1.50
  -4  -2 -23   36.04    1.47
   4  -2 -24   11.06    0.89
  -4   2 -24   10.48    0.88
  -4  -2 -24   10.28    0.88
   4   2 -24   10.14    0.88
   4   2  24    6.87    0.88
   4  -2 -24   10.29    1.00
  -4  -2 -24    9.54    0.95
  -4  -2 -25   16.81    0.98
   4  -2 -25   18.50    1.01
  -4   2 -25   17.28    0.99
   4   2 -25   18.75    1.01
   4  -2 -25   18.15    1.11
  -4  -2 -25   17.83    1.06
  -4  -2 -26    0.07    0.71
  -4   2 -26    0.50    0.70
   4   2 -26   -0.50    0.71
   4  -2 -26    0.44    0.71
   4  -2 -26   -0.16    0.86
  -4  -2 -26    1.18    0.81
  -4  -2 -27    0.11    0.65
  -4   2 -27    0.67    0.67
   4   2 -27    0.54    0.68
   4  -2 -27    0.18    0.68
   4  -2 -27   -0.46    0.83
  -4  -2 -27    0.99    0.76
  -4   2 -28    1.09    0.63
  -4  -2 -28    0.48    0.60
  -4  -2  28    0.04    0.63
   4  -2 -28    1.62    0.79
  -4  -2 -28    0.64    0.70
  -4  -2 -29    5.19    0.61
  -4   2 -29    5.34    0.63
   4  -2 -29    5.87    0.78
  -4  -2 -29    4.88    0.70
  -4   2 -30    0.90    0.51
  -4  -2 -30   -0.07    0.49
   4  -2 -30    0.76    0.65
  -4  -2 -30    1.66    0.60
   4  -2  31    0.64    0.57
  -4   2 -31    1.46    0.43
  -4  -2 -31    2.22    0.41
  -4  -2 -31    1.53    0.53
   4  -2 -31    1.87    0.52
  -4  -2 -32    1.19    0.40
   4  -2  32   -0.03    0.42
   5   2   0   58.27    1.69
   5   2  -1   10.73    0.54
   5  -2  -2   41.92    1.20
   5   2  -2   40.92    1.26
   5   2  -2   43.71    1.27
   5  -2  -3   62.71    1.74
   5   2  -3   62.68    1.79
   5  -2  -3   64.19    1.76
   5   2  -3   63.79    1.76
   5  -2  -3   61.50    1.70
   5  -2   3   61.10    1.72
   5   2  -4   99.02    2.75
   5  -2  -4  101.50    2.75
   5   2  -4   98.64    2.77
   5  -2   4   97.34    2.71
   5   2  -5   54.33    1.57
  -5  -2   5   53.63    1.57
  -5   2   5   53.07    1.57
   5  -2  -5   54.40    1.56
   5   2  -5   52.58    1.57
  -5  -2   6    3.35    0.46
  -5   2   6    3.34    0.46
  -5  -2   7   69.01    1.99
  -5   2   7   69.00    1.99
  -5  -2   8    3.29    0.51
  -5   2   8    3.52    0.47
  -5  -2   9   56.29    1.70
  -5   2   9   58.68    1.70
  -5  -2  10  373.34   10.21
  -5   2  10  384.32   10.21
  -5  -2 -10  360.72   10.23
  -5  -2  11  208.91    5.85
  -5   2  11  216.82    5.85
  -5  -2 -11  208.31    5.87
  -5   2  12   14.60    0.70
  -5  -2  12   13.74    0.70
  -5  -2 -12   14.92    0.70
  -5  -2 -13   15.77    0.85
   5  -2 -13   15.78    0.85
  -5   2  13   15.02    0.72
  -5  -2  13   15.12    0.74
  -5  -2  14   42.94    1.37
  -5   2  14   43.66    1.37
   5  -2 -14   42.89    1.47
  -5  -2 -14   42.35    1.47
   5   2  14   43.68    1.50
   5   2 -14   41.64    1.40
   5  -2 -14   42.58    1.41
  -5  -2  14   36.78    1.45
  -5  -2  15    0.91    0.58
  -5   2  15    0.79    0.57
  -5  -2 -15    0.36    0.67
   5   2  15   -0.14    0.71
   5   2 -15    0.93    0.56
   5  -2 -15    0.27    0.57
  -5  -2  15    0.33    0.72
  -5  -2  16   40.44    1.34
  -5   2  16   41.28    1.34
  -5  -2 -16   39.52    1.44
   5   2  16   39.72    1.46
   5   2 -16   39.36    1.39
   5  -2 -16   38.68    1.37
  -5  -2  16   34.36    1.42
  -5  -2 -16   37.98    1.46
  -5   2  17   16.41    0.82
  -5  -2  17   14.64    0.81
  -5  -2 -17   13.05    0.92
   5   2 -17   13.80    0.84
   5  -2 -17   15.71    0.85
  -5  -2 -17   15.51    0.98
   5   2  17   12.45    0.94
  -5   2  18    2.11    0.64
  -5  -2  18    2.08    0.65
   5  -2 -18    2.15    0.65
   5   2 -18    2.34    0.68
  -5  -2 -18    2.66    0.82
   5   2  18    2.16    0.78
  -5  -2  19   31.25    1.22
  -5   2  19   33.87    1.23
   5   2  19   28.43    1.33
   5   2 -19   32.92    1.29
   5  -2 -19   32.51    1.29
  -5  -2 -19   31.49    1.37
  -5  -2  20    8.58    0.77
  -5   2  20    7.95    0.78
  -5  -2 -20    7.96    0.76
   5   2  20    9.84    0.91
   5  -2 -20    8.88    0.95
   5  -2 -20    9.25    0.83
   5   2 -20    9.63    0.83
  -5  -2 -20    8.79    0.97
   5   2  21   16.96    1.05
   5  -2 -21   19.43    1.12
  -5  -2 -21   16.69    0.92
   5   2 -21   16.30    0.99
   5  -2 -21   17.07    1.00
  -5  -2  21   16.55    0.94
  -5   2  21   17.82    0.94
   5   2  22   24.90    1.27
   5  -2 -22   31.55    1.38
  -5  -2 -22   25.96    1.16
   5   2 -22   30.33    1.26
   5  -2 -22   29.10    1.25
  -5   2  22   29.89    1.20
  -5  -2  22   28.22    1.19
  -5  -2 -23   12.57    0.87
   5   2 -23   14.93    0.99
   5  -2 -23   16.13    0.99
   5   2  23   16.01    1.04
   5  -2 -23   16.56    1.11
  -5  -2 -23   17.29    1.06
  -5  -2 -24   -0.01    0.64
  -5  -2 -24    0.48    0.72
   5  -2 -24   -0.86    0.76
   5   2 -24    1.07    0.76
   5   2  24    0.29    0.78
   5  -2 -24    1.51    0.89
  -5  -2 -24   -1.38    0.84
   5   2 -25   10.11    0.88
  -5  -2 -25    9.61    0.84
  -5   2 -25   10.13    0.86
   5  -2 -25    9.13    0.85
   5   2  25    9.29    0.87
   5  -2 -25    9.43    1.00
  -5  -2 -25   11.04    0.90
  -5   2 -26    2.34    0.72
   5   2 -26    1.89    0.73
  -5  -2 -26    1.79    0.70
   5   2  26    1.21    0.72
   5  -2 -26    3.06    0.89
  -5  -2 -26    2.91    0.82
  -5  -2 -27    0.42    0.65
  -5   2 -27   -0.26    0.67
   5  -2 -27    0.24    0.79
  -5  -2 -27    0.31    0.76
  -5  -2 -28    0.02    0.59
  -5   2 -28    0.60    0.62
   5  -2 -28    0.52    0.76
  -5  -2 -28    0.55    0.71
  -5  -2 -29    2.22    0.56
  -5   2 -29    3.31    0.58
   5  -2 -29    3.80    0.75
  -5  -2 -29    3.81    0.70
  -5  -2 -30    1.56    0.48
  -5   2 -30    2.41    0.50
   5  -2 -30    2.15    0.60
  -5  -2 -30    2.16    0.59
   5  -2  31    0.79    0.55
  -5  -2 -31    2.07    0.39
  -5   2 -31    1.41    0.40
   5  -2 -31    2.54    0.48
  -5  -2 -31    2.94    0.52
  -5  -2 -32    0.16    0.36
   5  -2  32   -0.17    0.40
   6   2   0    5.17    0.48
  -6  -2   1   68.95    2.01
   6   2   1   70.43    2.01
   6   2  -1   70.57    2.01
  -6  -2   2    5.36    0.49
   6   2  -2    5.91    0.46
   6   2  -2    5.83    0.50
   6  -2   3   30.95    0.94
   6   2  -3   31.43    1.02
   6  -2  -3   32.48    0.96
   6  -2  -3   32.10    0.98
   6   2  -3   32.65    1.00
   6   2  -4    2.22    0.38
   6  -2  -4    2.16    0.37
   6  -2  -4    2.15    0.33
  -6  -2  -4    2.67    0.40
   6   2  -4    2.14    0.43
   6  -2   4    2.05    0.30
   6   2  -5    8.69    0.49
   6  -2  -5    9.20    0.49
  -6  -2  -5    9.00    0.50
   6   2  -5    8.07    0.53
   6  -2   5    7.74    0.40
  -6  -2   6   18.96    0.74
  -6   2   6   17.75    0.72
   6   2  -6   19.21    0.74
   6  -2  -6   19.76    0.72
  -6  -2  -6   19.52    0.72
   6   2  -6   18.96    0.75
  -6  -2   7   22.68    0.81
  -6   2   7   21.58    0.81
   6   2  -7   21.80    0.78
   6  -2  -7   21.90    0.79
  -6  -2   7   21.44    0.83
  -6  -2  -7   22.26    0.80
  -6  -2   8   21.39    0.80
  -6   2   8   20.70    0.79
  -6  -2  -8   19.87    0.77
  -6  -2   8   18.69    0.79
  -6  -2   9   40.38    1.23
  -6   2   9   37.39    1.23
  -6  -2  -9   37.81    1.23
  -6   2  10   34.37    1.14
  -6  -2  10   34.46    1.13
  -6  -2 -10   35.00    1.13
  -6  -2  11   15.72    0.74
  -6   2  11   16.30    0.72
  -6  -2 -11   16.05    0.72
  -6  -2 -12    9.72    0.62
   6  -2  12    9.99    0.84
  -6  -2  12    9.90    0.63
  -6   2  12    9.29    0.63
   6  -2 -12    9.59    0.73
  -6  -2 -13   12.60    0.70
  -6  -2 -13   13.07    0.82
   6  -2 -13   13.64    0.82
   6  -2  13   13.49    0.96
   6   2  13   12.21    0.88
  -6  -2  13   13.03    0.69
  -6   2  13   13.55    0.68
  -6  -2 -14    2.91    0.74
  -6  -2  14    2.57    0.71
   6   2  14    2.76    0.76
  -6  -2 -14    2.07    0.67
   6  -2 -14    2.69    0.68
  -6  -2  14    3.37    0.58
  -6   2  14    2.44    0.55
   6  -2 -14    2.78    0.59
   6   2 -14    3.21    0.59
  -6  -2 -14    2.50    0.55
  -6  -2  15    3.63    0.59
  -6   2  15    3.09    0.58
  -6  -2 -15    3.46    0.60
   6   2  15    2.44    0.78
  -6  -2 -15    3.37    0.74
   6  -2 -15    3.73    0.62
   6   2 -15    3.99    0.63
  -6  -2 -15    3.79    0.78
  -6  -2  15    2.53    0.74
  -6  -2  16    8.07    0.70
  -6   2  16    8.75    0.68
  -6  -2 -16    9.06    0.68
   6   2  16    9.19    0.87
  -6  -2 -16    8.53    0.83
   6   2 -16    8.29    0.72
   6  -2 -16    9.05    0.73
  -6  -2  16    8.82    0.81
  -6  -2 -16    7.45    0.83
  -6  -2  17    4.73    0.65
  -6   2  17    5.67    0.69
  -6  -2 -17    4.74    0.64
   6   2  17    5.88    0.84
  -6  -2 -17    4.67    0.81
   6  -2 -17    5.10    0.70
   6   2 -17    5.52    0.71
  -6  -2 -17    5.10    0.84
  -6  -2  18    2.70    0.66
  -6   2  18    3.63    0.68
   6   2  18    4.41    0.86
   6   2 -18    3.54    0.72
   6  -2 -18    3.32    0.71
  -6  -2 -18    4.21    0.84
  -6  -2 -18    3.34    0.63
  -6  -2  19    5.69    0.73
  -6   2  19    4.91    0.70
  -6  -2 -19    4.94    0.68
   6   2  19    5.21    0.90
   6  -2 -19    4.72    0.73
   6   2 -19    5.00    0.77
  -6  -2 -19    5.99    0.90
  -6  -2  20    3.83    0.71
  -6   2  20    5.81    0.73
  -6  -2 -20    5.33    0.70
   6   2  20    5.38    0.88
   6  -2 -20    5.66    0.91
   6  -2 -20    5.20    0.78
   6   2 -20    6.35    0.80
  -6  -2 -20    4.44    0.92
  -6   2  21    7.10    0.76
  -6  -2  21    8.15    0.77
  -6  -2 -21    5.26    0.71
   6   2  21    5.64    0.92
   6  -2 -21    8.57    0.97
   6   2 -21    7.36    0.83
   6  -2 -21    6.41    0.83
  -6  -2 -21    6.30    0.96
   6   2  22    1.83    0.87
   6  -2 -22    2.03    0.88
  -6  -2 -22    0.51    0.67
   6   2 -22    1.73    0.78
   6  -2 -22    2.67    0.76
  -6   2  22    0.41    0.71
  -6  -2  22    1.88    0.70
   6   2  23    1.28    0.85
   6  -2 -23    0.62    0.86
  -6  -2 -23    1.39    0.65
   6  -2 -23    0.84    0.77
   6   2 -23    0.65    0.75
  -6  -2  23    1.71    0.69
   6   2 -24    2.84    0.77
   6  -2 -24    4.79    0.80
   6   2  24    4.67    0.87
  -6  -2 -24    2.34    0.84
   6  -2 -24    4.39    0.91
  -6   2 -25    0.52    0.71
  -6  -2 -25    1.05    0.70
   6   2  25    0.29    0.79
   6  -2 -25    1.45    0.87
  -6  -2 -25    1.53    0.80
  -6  -2 -26    2.23    0.69
  -6   2 -26    4.05    0.74
   6   2  26    4.37    0.77
   6  -2 -26    4.69    0.87
  -6  -2 -26    2.66    0.76
  -6  -2 -27    0.83    0.63
  -6   2 -27    0.81    0.64
   6  -2 -27    1.81    0.80
  -6  -2 -27   -0.43    0.72
  -6  -2 -28    2.67    0.59
  -6   2 -28    2.75    0.62
   6  -2 -28    2.65    0.76
   6  -2 -28    2.54    0.79
  -6  -2 -28    1.96    0.68
  -6  -2 -29    3.55    0.53
  -6   2 -29    2.86    0.57
   6  -2 -29    2.24    0.67
  -6  -2 -29    3.13    0.65
  -6   2 -30    1.09    0.46
  -6  -2 -30   -0.26    0.45
   6  -2 -30    0.12    0.56
  -6  -2 -30    0.22    0.55
   6  -2  31    0.79    0.51
  -6   2 -31    0.07    0.34
  -6  -2 -31   -0.26    0.34
  -6  -2 -31    1.14    0.47
   6  -2 -31    0.03    0.42
   6  -2  32   -0.06    0.35
  -6  -2 -32    0.60    0.32
  -7  -2   0  116.97    3.34
   7   2   0  121.64    3.34
   7   2  -1   59.40    1.74
  -7  -2   1   57.37    1.74
  -7  -2  -1   59.05    1.73
   7   2   1   61.21    1.75
   7   2  -2   48.89    1.48
  -7  -2   2   49.14    1.49
  -7  -2  -2   49.34    1.49
   7   2  -2   50.67    1.49
   7  -2  -3   34.97    1.05
   7   2  -3   36.40    1.12
   7  -2   3   34.19    1.04
  -7  -2  -3   36.99    1.13
  -7  -2   3   35.18    1.13
  -7  -2   4   28.59    0.95
   7  -2   4   25.76    0.84
   7   2  -4   28.25    0.94
   7  -2  -4   27.02    0.86
   7   2  -4   28.11    0.91
   7  -2  -4   28.01    0.90
   7   2  -5    4.38    0.44
   7  -2  -5    5.12    0.44
   7  -2  -5    4.92    0.39
  -7  -2   5    4.60    0.47
  -7  -2  -5    4.76    0.45
   7  -2   5    4.69    0.37
   7   2  -5    4.84    0.48
  -7  -2   6   49.28    1.41
  -7   2   6   46.72    1.40
   7   2  -6   47.29    1.39
   7  -2  -6   46.06    1.38
  -7   2  -6   42.14    1.28
  -7  -2  -6   47.89    1.40
   7   2  -6   47.87    1.41
   7  -2  -6   46.92    1.36
   7  -2   6   46.21    1.33
  -7  -2   6   48.87    1.42
  -7  -2   7   36.21    1.16
  -7   2   7   35.97    1.15
   7   2  -7   36.78    1.15
   7  -2  -7   37.03    1.14
  -7  -2  -7   34.52    1.14
   7   2  -7   35.05    1.16
  -7  -2   7   34.34    1.16
  -7  -2   8  107.56    2.97
  -7   2   8  103.85    2.97
   7   2  -8  105.42    2.97
   7  -2  -8  106.02    2.97
  -7  -2   8  102.21    2.99
  -7  -2  -8  103.90    2.98
   7   2  -9    3.38    0.49
   7  -2  -9    2.78    0.48
  -7  -2   9    3.20    0.53
  -7   2   9    2.83    0.51
  -7  -2  -9    2.64    0.49
  -7  -2   9    3.12    0.53
  -7   2  10   89.91    2.64
  -7  -2  10   93.59    2.65
  -7  -2 -10   93.22    2.66
  -7  -2  11   27.74    0.98
  -7   2  11   25.21    0.96
  -7  -2 -11   27.27    0.97
  -7  -2 -12   14.72    0.72
  -7  -2 -12   14.37    0.83
   7  -2 -12   13.40    0.84
   7   2  12   13.44    0.90
   7  -2  12   12.97    0.93
  -7   2  12   15.13    0.73
  -7  -2  12   14.77    0.74
   7  -2  13    9.36    0.90
   7   2  13    7.73    0.83
  -7  -2 -13    9.28    0.78
   7  -2 -13    8.35    0.77
  -7  -2  13    8.42    0.64
  -7   2  13    8.07    0.62
   7   2 -13    7.99    0.66
   7  -2 -13    9.08    0.66
  -7  -2 -13    8.69    0.63
  -7  -2 -14   40.43    1.39
  -7   2  14   42.11    1.39
  -7  -2  14   42.99    1.39
  -7  -2 -14   44.02    1.50
   7  -2 -14   43.23    1.51
   7  -2 -14   38.49    1.43
   7   2 -14   42.36    1.43
   7  -2  14   44.47    1.62
   7   2  14   44.87    1.59
   7   2  15    3.38    0.82
  -7  -2 -15    3.08    0.59
  -7   2  15    3.68    0.62
  -7  -2  15    3.62    0.60
  -7  -2 -15    2.41    0.75
   7  -2 -15    3.88    0.64
   7   2 -15    3.06    0.63
  -7  -2 -15    4.72    0.81
   7   2  16   14.10    0.99
  -7  -2 -16   13.77    0.78
  -7  -2  16   14.32    0.79
  -7   2  16   13.96    0.80
  -7  -2 -16   14.32    0.93
   7  -2 -16   14.47    0.82
   7   2 -16   13.21    0.81
  -7  -2 -16   13.15    0.94
   7   2  17  125.16    3.85
  -7  -2 -17  127.49    3.74
  -7  -2  17  127.33    3.73
  -7   2  17  133.11    3.74
  -7  -2 -17  133.11    3.83
   7  -2 -17  125.59    3.77
   7   2 -17  132.77    3.79
  -7  -2 -17  131.20    3.83
   7   2  18   46.69    1.73
  -7  -2 -18   45.14    1.59
  -7  -2  18   46.56    1.59
  -7   2  18   49.36    1.60
   7   2 -18   50.38    1.66
   7  -2 -18   45.95    1.64
  -7  -2 -18   44.93    1.71
   7   2  19   14.48    1.07
  -7  -2 -19   14.70    0.86
  -7  -2  19   16.08    0.89
  -7   2  19   16.61    0.91
  -7   2 -19   15.30    0.87
   7  -2 -19   17.53    0.96
   7   2 -19   17.21    0.95
  -7  -2 -19   16.59    1.05
   7   2  20    7.87    0.94
  -7  -2 -20    6.38    0.74
  -7  -2  20    7.92    0.77
  -7   2  20    8.66    0.78
   7  -2 -20    8.65    0.95
   7  -2 -20    8.02    0.83
   7   2 -20    7.69    0.83
  -7  -2 -20    8.87    0.96
   7   2  21    5.66    0.93
  -7  -2 -21    6.73    0.72
  -7   2  21    8.43    0.77
  -7  -2  21    6.91    0.76
   7  -2 -21    7.69    0.94
   7  -2 -21    6.88    0.84
   7   2 -21    7.15    0.83
  -7  -2 -21    7.88    0.95
   7  -2 -22    5.55    0.98
  -7  -2  22    3.59    0.72
  -7   2  22    4.90    0.75
  -7  -2 -22    4.48    0.71
   7   2  22    3.56    0.87
   7  -2 -23    5.78    0.94
  -7  -2  23    3.65    0.71
  -7   2  23    5.32    0.74
  -7  -2 -23    4.57    0.69
   7   2  23    5.05    0.91
   7   2  24   12.31    1.03
   7  -2 -24   14.66    1.07
  -7  -2 -24   14.85    1.00
   7   2  25    5.72    0.88
  -7  -2 -25    6.77    0.86
   7  -2 -25    5.07    0.93
  -7  -2 -26   14.44    0.92
   7  -2 -26   14.03    0.99
   7   2  26   11.31    0.91
  -7  -2 -26   13.54    0.84
  -7   2 -26   13.59    0.85
   7  -2 -27    6.16    0.87
  -7  -2 -27    6.54    0.77
   7  -2 -27    4.43    0.84
  -7  -2 -27    5.04    0.66
  -7   2 -27    5.30    0.68
  -7  -2 -28    1.67    0.66
   7  -2 -28    0.78    0.72
  -7   2 -28    0.74    0.57
  -7  -2 -28    2.01    0.57
  -7  -2 -29    3.65    0.63
   7  -2 -29    3.12    0.65
  -7   2 -29    3.36    0.55
  -7  -2 -29    4.14    0.52
  -7  -2 -30   -0.48    0.53
   7  -2 -30    0.77    0.52
  -7  -2 -30    0.49    0.41
  -7   2 -30    0.45    0.41
  -7  -2 -31    0.63    0.26
  -7   2 -31    0.71    0.31
  -7  -2 -31    0.72    0.43
   8   2   0  191.67    5.17
  -8  -2   0  182.34    5.17
   8   2   1   97.70    2.71
  -8  -2   1   93.96    2.70
  -8  -2  -1   93.69    2.71
   8   2  -1   95.48    2.70
  -8  -2  -2  109.91    3.09
  -8  -2   2  109.10    3.10
   8   2   2  108.78    3.10
   8   2  -2  110.53    3.09
   8   2  -3   36.12    1.12
  -8  -2  -3   35.24    1.12
  -8  -2   3   35.60    1.13
   8  -2   3   33.54    1.05
   8  -2  -4   54.91    1.58
   8   2  -4   54.22    1.58
   8   2  -4   53.46    1.61
   8  -2  -4   52.78    1.55
  -8  -2   4   55.43    1.61
   8  -2   4   50.96    1.53
   8   2  -5   54.17    1.60
   8  -2  -5   53.32    1.60
   8   2  -5   56.06    1.63
   8  -2  -5   53.62    1.56
   8  -2   5   51.79    1.54
  -8  -2   5   55.06    1.62
   8   2  -6    1.77    0.45
   8  -2  -6    1.41    0.44
   8   2  -6    1.76    0.47
  -8  -2   6    1.48    0.51
  -8  -2  -6    1.10    0.43
   8  -2  -6    1.57    0.39
   8  -2   6    1.52    0.37
  -8  -2   7   48.60    1.42
  -8   2   7   46.05    1.43
   8  -2  -7   45.64    1.41
   8   2  -7   46.72    1.41
  -8  -2  -7   45.61    1.42
   8  -2  -7   45.56    1.38
   8   2  -7   46.40    1.43
   8  -2   7   44.42    1.35
  -8  -2   7   46.79    1.44
  -8  -2   8   57.09    1.74
  -8   2   8   56.25    1.74
   8   2  -8   59.98    1.75
   8  -2  -8   60.05    1.74
  -8  -2   8   55.77    1.76
  -8  -2  -8   57.97    1.74
   8   2  -8   58.77    1.76
   8   2  -9   18.10    0.77
  -8  -2   9   18.00    0.77
  -8   2   9   17.31    0.78
   8  -2  -9   18.25    0.77
  -8  -2   9   17.15    0.77
  -8  -2  -9   17.53    0.74
   8   2  -9   16.83    0.78
   8  -2 -10   56.77    1.88
  -8  -2 -10   57.14    1.90
  -8   2  10   58.88    1.79
  -8  -2  10   60.48    1.78
   8   2 -10   62.82    1.80
   8  -2 -10   60.68    1.79
   8  -2  10   54.66    1.93
  -8  -2 -10   57.71    1.79
  -8  -2 -11   12.19    0.66
  -8   2  11   12.78    0.68
  -8  -2  11   12.19    0.69
   8   2 -11   13.48    0.68
   8  -2 -11   11.86    0.63
   8  -2 -11   13.06    0.83
   8  -2  11   10.00    0.89
   8  -2  11   11.45    0.92
   8  -2 -12    5.98    0.76
   8   2  12    8.47    0.85
   8  -2  12    6.57    0.84
  -8  -2  12    7.67    0.62
  -8   2  12    6.90    0.62
   8   2 -12    8.07    0.61
   8  -2 -12    7.64    0.61
  -8  -2 -12    6.43    0.58
   8  -2 -13   14.17    0.90
  -8  -2 -13   15.01    0.88
   8   2  13   12.81    0.94
  -8  -2  13   14.98    0.76
  -8   2  13   14.86    0.76
   8   2 -13   15.63    0.75
  -8  -2 -13   14.95    0.76
  -8  -2 -14   52.62    1.71
   8  -2  14   53.17    1.80
   8   2  14   49.21    1.77
  -8  -2  14   50.74    1.58
  -8   2  14   48.20    1.57
  -8  -2 -14   49.28    1.60
  -8  -2 -15   46.17    1.58
   8  -2  15   49.06    1.81
   8   2  15   45.02    1.74
  -8  -2 -15   50.27    1.69
  -8   2 -15   45.43    1.57
  -8  -2  15   49.14    1.56
  -8   2  15   49.59    1.57
  -8  -2 -15   48.08    1.69
  -8  -2 -16   10.95    0.76
   8   2  16   10.43    0.97
  -8   2 -16   10.47    0.77
  -8  -2 -16   12.16    0.90
  -8  -2  16   12.80    0.77
  -8   2  16   12.53    0.76
  -8  -2 -16   12.96    0.94
  -8  -2 -17  174.74    5.06
   8   2  17  178.76    5.19
  -8  -2 -17  182.47    5.15
  -8   2 -17  166.81    5.07
  -8  -2  17  185.80    5.06
  -8   2  17  182.64    5.06
  -8  -2 -17  180.12    5.14
  -8  -2 -18  104.01    3.12
   8   2  18  102.16    3.25
  -8   2 -18  101.04    3.11
  -8   2  18  105.64    3.11
  -8  -2  18  111.23    3.12
  -8  -2 -18  105.50    3.21
  -8  -2 -19    6.06    0.70
   8   2  19    6.52    1.00
  -8   2 -19    6.80    0.72
  -8   2  19    9.39    0.77
  -8  -2  19    5.68    0.74
  -8  -2 -19    6.64    0.92
  -8  -2 -20   18.40    0.95
   8   2  20   18.51    1.20
   8  -2 -20   20.76    1.15
  -8   2 -20   17.49    0.95
  -8  -2  20   20.17    1.00
  -8   2  20   20.67    1.00
  -8  -2 -20   20.76    1.16
  -8  -2 -21    1.03    0.67
   8   2  21    0.67    0.91
   8  -2 -21    2.23    0.92
  -8   2 -21    0.72    0.64
  -8  -2  21    0.76    0.69
  -8   2  21    0.95    0.70
   8   2 -21    0.40    0.68
   8  -2 -21    0.72    0.67
  -8  -2 -21    2.10    0.89
  -8  -2 -22    2.63    0.67
   8  -2 -22    1.67    0.92
   8   2  22    1.40    0.92
   8   2 -22    2.59    0.69
   8  -2 -22    2.48    0.68
  -8  -2  22    1.17    0.68
  -8   2  22    2.31    0.71
  -8  -2 -22    2.06    0.89
   8   2  23    4.71    0.92
   8   2 -23    3.61    0.71
   8  -2 -23    3.58    0.68
   8  -2 -23    2.73    0.94
   8   2  24    6.69    0.93
   8  -2 -24    7.87    0.97
  -8  -2 -24    5.16    0.86
   8   2  25    3.32    0.84
   8  -2 -25    3.28    0.91
  -8  -2 -25    2.84    0.78
   8  -2 -25    3.32    0.88
  -8  -2 -26   -0.36    0.63
  -8   2 -26   -0.61    0.66
   8   2  26    0.48    0.76
   8  -2 -26    0.05    0.83
  -8  -2 -26   -0.27    0.72
  -8   2 -27   12.68    0.79
  -8  -2 -27   12.90    0.77
   8   2  27   11.20    0.83
   8  -2 -27   12.49    0.91
  -8  -2 -27   12.65    0.84
  -8  -2 -28    1.07    0.53
  -8   2 -28    1.92    0.55
   8  -2 -28    1.57    0.68
  -8  -2 -28    1.00    0.63
  -8  -2 -29    8.70    0.58
  -8   2 -29    8.42    0.58
   8  -2 -29    9.98    0.71
  -8  -2 -29    9.69    0.68
   8  -2  30    1.61    0.55
  -8  -2 -30    2.73    0.39
  -8   2 -30    2.44    0.40
  -8  -2 -30    3.81    0.52
   8  -2 -30    3.26    0.48
  -8  -2 -31   -0.28    0.36
   8  -2  31    0.03    0.39
  -9  -2   0   38.24    1.20
   9   2   0   36.28    1.21
  -9  -2   1   60.85    1.83
   9   2   1   63.72    1.84
  -9  -2  -1   59.41    1.82
   9   2  -1   63.03    1.84
  -9  -2  -2   16.86    0.73
   9   2   2   17.55    0.77
   9   2  -2   17.31    0.76
   9   2  -3   14.90    0.69
  -9  -2  -3   15.96    0.70
   9   2   3   16.18    0.72
  -9  -2   3   16.42    0.70
   9  -2  -4   52.19    1.54
   9   2  -4   52.64    1.60
  -9  -2  -4   52.96    1.59
  -9  -2   4   51.04    1.59
   9  -2   4   52.75    1.52
   9   2  -5   13.88    0.67
   9  -2  -5   14.00    0.60
   9  -2  -5   13.92    0.63
   9   2  -5   14.40    0.64
   9  -2   5   13.68    0.56
  -9  -2   5   14.14    0.67
   9   2  -6    0.30    0.45
   9  -2  -6    0.44    0.44
   9  -2  -6   -0.16    0.40
   9   2  -6    0.13    0.47
  -9  -2   6    0.15    0.51
   9  -2   6    0.37    0.36
   9   2  -7   28.41    1.01
   9  -2  -7   29.42    0.95
  -9  -2  -7   27.54    0.98
   9  -2   7   28.44    0.92
  -9  -2   7   28.41    1.01
   9  -2  -7   28.36    0.99
  -9  -2   7   28.39    1.00
  -9   2   7   28.64    1.01
   9   2  -7   28.36    0.98
  -9  -2   8   25.58    0.94
  -9  -2  -8   23.33    0.90
   9   2  -8   24.23    0.91
   9  -2  -8   24.82    0.87
   9  -2   8   23.46    0.83
  -9  -2   8   25.36    0.93
  -9   2   8   25.59    0.93
   9   2  -8   24.18    0.91
   9  -2  -8   25.32    0.90
  -9  -2  -9   44.33    1.58
   9  -2  -9   46.96    1.58
   9  -2   9   43.92    1.37
  -9  -2   9   47.00    1.48
  -9  -2  -9   43.67    1.45
   9  -2  -9   45.71    1.42
   9   2  -9   48.40    1.48
   9  -2   9   47.59    1.65
  -9  -2   9   48.08    1.46
  -9   2   9   47.37    1.46
   9   2  -9   46.86    1.46
   9  -2  -9   46.21    1.45
   9  -2  10   17.86    0.96
   9  -2 -10   16.13    0.92
  -9  -2 -10   15.78    0.96
  -9  -2 -10   15.56    0.76
   9   2 -10   15.47    0.78
   9  -2  10   16.92    1.00
   9   2 -10   17.66    0.78
  -9  -2  10   16.87    0.78
  -9   2  10   18.38    0.79
   9  -2 -10   17.43    0.76
   9  -2  11    7.22    0.83
   9   2  11    8.01    0.84
  -9  -2 -11    6.20    0.58
   9   2 -11    7.10    0.63
   9  -2 -11    7.49    0.79
   9  -2  11    6.63    0.82
  -9  -2 -11    6.05    0.81
  -9  -2  11    7.07    0.61
  -9   2  11    6.80    0.63
   9   2 -11    7.76    0.62
   9  -2 -11    6.72    0.61
   9   2  12    2.21    0.84
   9  -2 -12    2.96    0.76
   9  -2  12    2.90    0.81
  -9  -2  12    2.95    0.58
   9   2 -12    2.32    0.60
   9  -2 -12    2.74    0.57
  -9   2  12    2.51    0.58
   9   2 -12    3.17    0.60
  -9  -2 -12    3.12    0.55
  -9  -2 -13   24.85    1.09
   9  -2 -13   22.18    1.12
   9  -2  13   24.07    1.18
   9   2  13   24.60    1.20
  -9  -2  13   22.77    0.95
  -9   2  13   22.68    0.96
   9   2 -13   24.64    0.97
   9  -2 -13   24.64    0.98
  -9  -2 -13   22.40    0.96
  -9  -2 -14   22.45    1.05
   9  -2  14   21.04    1.17
   9   2  14   22.67    1.15
  -9  -2  14   22.08    0.93
  -9   2  14   21.38    0.93
   9   2 -14   22.63    0.95
   9  -2 -14   21.48    0.94
  -9  -2 -14   19.81    0.92
  -9  -2 -15   21.39    1.06
  -9   2 -15   19.26    0.97
   9  -2  15   22.28    1.21
   9   2  15   20.10    1.17
  -9  -2  15   20.44    0.92
  -9   2  15   19.97    0.92
   9   2 -15   22.40    0.94
   9  -2 -15   20.31    0.91
  -9  -2 -15   20.29    0.93
  -9  -2 -16    5.52    0.66
   9  -2  16    4.73    1.01
   9   2  16    5.90    0.94
  -9  -2 -16    5.76    0.83
  -9   2 -16    4.56    0.70
   9   2 -16    6.75    0.67
   9  -2 -16    5.39    0.67
  -9  -2  16    4.98    0.68
  -9   2  16    6.47    0.69
  -9  -2 -16    5.40    0.87
  -9  -2 -17   20.36    0.96
   9   2  17   19.09    1.22
  -9  -2 -17   21.77    1.11
  -9   2 -17   19.97    0.99
  -9  -2  17   20.54    0.96
  -9   2  17   19.53    0.96
   9   2 -17   20.46    0.96
   9  -2 -17   20.67    0.95
  -9  -2 -17   22.44    1.16
  -9  -2 -18   30.85    1.22
   9   2  18   31.09    1.46
  -9   2 -18   28.82    1.22
   9   2 -18   32.08    1.23
   9  -2 -18   33.16    1.24
  -9  -2  18   31.06    1.22
  -9   2  18   31.82    1.23
  -9  -2 -18   32.64    1.38
  -9  -2 -19   10.37    0.80
   9   2  19   10.24    1.05
   9  -2 -19   10.17    1.04
  -9   2 -19   10.99    0.81
  -9  -2  19   11.29    0.82
  -9   2  19   12.49    0.82
   9   2 -19   10.59    0.82
   9  -2 -19   10.76    0.78
  -9  -2 -19   12.41    1.00
  -9  -2 -20   22.89    1.08
   9   2  20   22.79    1.31
   9  -2 -20   25.38    1.29
  -9   2 -20   24.22    1.07
  -9  -2  20   25.30    1.08
  -9   2  20   23.96    1.09
   9   2 -20   26.53    1.11
   9  -2 -20   23.34    1.07
  -9  -2 -20   25.41    1.24
  -9  -2 -21   11.40    0.80
   9   2  21   12.70    1.08
   9  -2 -21   14.18    1.08
  -9   2 -21   11.85    0.81
  -9  -2  21   12.29    0.85
  -9   2  21   10.93    0.85
   9   2 -21   13.18    0.88
   9  -2 -21   14.02    0.87
  -9  -2 -21   12.06    1.03
  -9  -2 -22    3.60    0.67
   9   2 -22    3.84    0.75
   9  -2 -22    4.87    0.96
  -9   2 -22    2.66    0.66
   9   2  22    2.03    0.93
   9   2 -22    5.00    0.74
   9  -2 -22    3.79    0.73
  -9  -2  22    2.90    0.70
  -9   2  22    2.84    0.71
  -9  -2 -22    5.44    0.92
   9  -2 -23   -0.18    0.96
   9   2  23    0.44    0.91
   9  -2 -23    0.65    0.87
   9  -2 -24    5.78    0.96
   9   2  24    4.85    0.93
  -9  -2 -24    5.96    0.84
   9   2  25    3.87    0.82
   9  -2 -25    2.72    0.87
  -9  -2 -25    4.46    0.78
  -9   2 -26    0.97    0.63
  -9  -2 -26    0.96    0.60
   9   2  26    1.59    0.76
   9  -2 -26    1.12    0.81
  -9  -2 -26    0.28    0.69
  -9  -2 -27   -0.07    0.55
  -9   2 -27    0.25    0.57
   9  -2 -27    0.63    0.73
   9   2  27   -0.20    0.68
  -9  -2 -27    0.95    0.65
  -9  -2 -28    3.10    0.52
  -9   2 -28    2.66    0.54
   9  -2 -28    3.10    0.66
  -9  -2 -28    2.82    0.62
  -9  -2 -29    3.69    0.45
  -9   2 -29    3.88    0.46
   9  -2 -29    4.46    0.57
  -9  -2 -29    4.74    0.55
   9  -2  30    1.11    0.46
  -9  -2 -30    1.14    0.30
  -9   2 -30    0.88    0.32
  -9  -2 -31    0.90    0.30
 -10  -2   0    6.99    0.55
  10   2   0    7.57    0.59
 -10  -2  -1   72.79    2.18
  10   2   1   75.16    2.19
  10   2  -1   75.73    2.20
 -10  -2   1   76.21    2.19
 -10  -2  -2   27.82    0.98
  10   2   2   27.02    1.00
  10   2  -2   27.67    0.99
 -10  -2   3    2.10    0.47
 -10  -2  -3    2.58    0.51
  10   2   3    1.91    0.54
 -10  -2  -4   80.80    2.34
 -10  -2   4   82.63    2.34
  10  -2   4   78.46    2.28
  10   2   4   82.48    2.35
  10   2  -4   78.42    2.34
 -10  -2  -5   14.11    0.69
  10  -2   5   12.93    0.58
 -10  -2   5   13.99    0.68
  10  -2  -5   14.37    0.61
  10   2  -5   13.98    0.71
  10  -2   6    7.58    0.47
 -10  -2   6    8.11    0.61
  10  -2  -6    8.33    0.52
  10   2  -6    8.68    0.60
 -10  -2  -6    7.36    0.78
  10  -2  -6    7.69    0.56
  10   2  -6    7.34    0.56
 -10  -2  -7   21.08    1.02
 -10  -2   7   20.57    0.86
  10  -2   7   19.87    0.75
 -10   2   7   20.75    0.86
  10   2  -7   21.60    0.83
  10  -2  -7   21.30    0.83
  10  -2  -7   21.59    0.79
  10   2  -7   22.25    0.86
 -10  -2   8    7.11    0.61
 -10  -2  -8    7.09    0.54
  10  -2   8    7.09    0.48
  10   2  -8    6.56    0.60
  10  -2  -8    6.90    0.53
  10  -2   8    7.68    0.82
 -10  -2  -8    6.98    0.80
 -10  -2   8    7.89    0.61
 -10   2   8    7.44    0.61
  10   2  -8    7.12    0.57
  10  -2  -8    8.31    0.59
 -10  -2   9   42.75    1.39
 -10   2   9   44.97    1.41
  10   2  -9   44.99    1.40
  10  -2  -9   42.66    1.38
 -10  -2   9   42.64    1.41
 -10  -2  -9   40.86    1.39
  10  -2  -9   43.59    1.35
  10  -2   9   41.65    1.31
  10  -2   9   43.78    1.55
  10  -2  -9   43.09    1.55
 -10  -2  -9   42.21    1.54
  10  -2   9   46.30    1.58
  10   2  -9   42.01    1.41
  10  -2  10   46.78    1.59
  10  -2 -10   42.63    1.56
 -10  -2 -10   42.62    1.55
 -10  -2  10   42.18    1.42
 -10  -2 -10   40.39    1.40
  10   2 -10   42.10    1.42
  10  -2  10   42.15    1.32
  10  -2 -10   44.26    1.37
  10  -2  10   46.79    1.59
  10   2 -10   42.53    1.41
 -10  -2  10   44.91    1.42
 -10   2  10   43.83    1.42
  10  -2 -10   43.83    1.40
  10  -2 -11   58.37    1.99
  10  -2  11   62.11    2.02
  10  -2 -11   60.69    1.81
 -10  -2 -11   56.20    1.84
  10   2 -11   57.20    1.85
  10  -2  11   56.85    1.75
 -10  -2 -11   58.96    1.97
  10  -2  11   61.00    2.01
 -10   2  11   61.77    1.85
 -10  -2  11   62.19    1.84
  10   2 -11   60.24    1.84
  10  -2 -11   61.72    1.84
  10  -2  12   10.88    0.94
  10  -2 -12    8.93    0.90
 -10  -2 -12    8.83    0.65
  10   2 -12    8.91    0.69
  10  -2 -12    9.94    0.64
  10   2  12    8.82    0.91
  10  -2  12    7.16    0.90
 -10   2  12    9.25    0.70
 -10  -2  12    8.89    0.67
  10   2 -12    9.34    0.66
  10  -2 -12   10.18    0.67
  10  -2  13   67.42    2.11
  10  -2 -13   59.61    2.05
  10   2  13   63.93    2.09
 -10  -2  13   59.26    1.90
 -10   2  13   59.22    1.89
  10   2 -13   62.19    1.91
  10  -2 -13   62.83    1.91
 -10  -2 -13   57.73    1.89
  10   2 -13   60.65    1.92
  10  -2 -13   60.54    1.87
 -10  -2 -14   46.07    1.64
  10  -2  14   50.17    1.76
  10  -2 -14   43.11    1.68
  10   2  14   45.26    1.73
 -10   2  14   44.15    1.51
 -10  -2  14   45.22    1.51
  10   2 -14   45.89    1.53
  10  -2 -14   47.13    1.52
 -10  -2 -14   42.73    1.52
  10   2 -14   45.62    1.55
 -10  -2 -15   19.88    1.05
 -10   2 -15   17.83    0.96
  10  -2  15   19.75    1.21
  10   2  15   18.80    1.17
  10  -2 -15   16.38    1.13
 -10  -2  15   19.43    0.91
 -10   2  15   19.16    0.91
  10   2 -15   20.88    0.94
  10  -2 -15   20.66    0.93
 -10  -2 -15   17.46    0.90
  10   2 -15   19.30    0.95
 -10  -2 -16   18.55    0.93
  10   2 -16   19.70    0.99
  10  -2  16   18.49    1.24
  10  -2 -16   20.34    1.19
  10   2  16   20.11    1.21
 -10  -2 -16   19.30    1.09
 -10   2 -16   18.45    0.98
 -10   2  16   20.84    0.95
 -10  -2  16   19.28    0.94
  10   2 -16   21.42    0.98
  10  -2 -16   19.52    0.94
 -10  -2 -16   18.34    1.11
 -10  -2 -17    0.64    0.61
  10   2 -17    1.23    0.69
  10   2  17    1.63    0.94
  10  -2 -17    1.24    0.95
 -10  -2 -17    1.73    0.84
 -10   2 -17    1.03    0.69
  10   2 -17    2.60    0.70
  10  -2 -17    1.87    0.68
 -10  -2  17    1.69    0.67
 -10   2  17    1.93    0.67
 -10  -2 -17    1.47    0.86
  10   2 -18    6.56    0.78
 -10  -2 -18    6.72    0.71
  10  -2 -18    8.26    1.03
  10   2  18    6.45    1.01
 -10   2 -18    6.56    0.77
 -10   2  18    6.85    0.75
  10   2 -18    7.66    0.78
  10  -2 -18    6.90    0.76
 -10  -2  18    7.24    0.74
 -10  -2 -18    8.20    0.94
 -10  -2 -19    4.66    0.69
  10   2 -19    4.09    0.75
  10  -2 -19    5.48    1.03
  10   2  19    6.37    1.00
  10  -2 -19    3.30    0.96
 -10   2 -19    4.36    0.74
  10   2 -19    5.56    0.74
  10  -2 -19    5.30    0.74
 -10  -2  19    4.49    0.72
 -10   2  19    4.30    0.74
 -10  -2 -19    6.25    0.92
 -10  -2 -20    5.00    0.69
  10   2 -20    5.12    0.79
  10   2  20    5.39    1.00
  10  -2 -20    5.63    1.03
  10  -2 -20    5.56    0.93
 -10   2 -20    5.28    0.72
  10   2 -20    4.08    0.73
  10  -2 -20    4.82    0.74
 -10  -2  20    5.30    0.73
 -10   2  20    4.17    0.74
 -10  -2 -20    5.81    0.94
  10   2 -21    2.10    0.74
 -10  -2 -21    0.56    0.64
 -10   2 -21    0.23    0.65
  10  -2 -21    2.19    0.97
  10   2  21    0.11    0.94
  10   2 -21    1.97    0.70
  10  -2 -21    1.58    0.68
 -10  -2  21    0.82    0.70
 -10   2  21    1.74    0.71
 -10  -2 -21    0.69    0.86
  10   2  22   12.67    1.08
 -10  -2 -22   13.09    1.02
 -10   2 -22   11.18    0.79
  10  -2 -23    2.32    0.93
  10   2  23    2.07    0.94
  10  -2 -24    4.29    0.91
  10   2  24    3.47    0.89
  10  -2 -25   -0.01    0.82
  10   2  25    1.53    0.81
 -10  -2 -25    1.09    0.75
 -10  -2 -26    1.64    0.60
  10   2  26    1.07    0.73
  10  -2 -26    2.39    0.77
 -10  -2 -26    1.47    0.67
 -10  -2 -27    0.35    0.53
 -10   2 -27    1.93    0.55
  10  -2 -27    0.44    0.69
  10   2  27    1.32    0.66
 -10  -2 -27    0.44    0.63
 -10  -2 -28    2.94    0.48
 -10   2 -28    2.24    0.49
  10  -2 -28    2.63    0.61
 -10  -2 -28    3.75    0.58
  10  -2  29    1.96    0.55
 -10  -2 -29    3.85    0.40
 -10   2 -29    3.53    0.41
  10  -2 -29    5.72    0.51
 -10  -2 -29    5.58    0.53
 -10  -2 -30    1.43    0.37
  10  -2  30    0.01    0.37
 -11  -2   0    0.07    0.48
  11   2   0    0.39    0.56
  11  -2   0    0.24    0.77
 -11  -2  -1   28.00    1.02
  11   2  -1   28.64    1.04
 -11  -2   1   29.15    1.03
  11   2   1   29.38    1.05
  11  -2  -1   29.36    1.21
  11  -2   1   28.87    1.21
  11   2   2   34.46    1.19
 -11  -2  -2   34.54    1.16
  11  -2  -2   35.61    1.35
 -11  -2  -3   14.30    0.68
 -11  -2   3   14.10    0.69
  11   2   3   13.11    0.73
  11  -2  -3   14.80    0.91
  11   2   4   48.19    1.52
 -11  -2  -4   47.57    1.51
 -11  -2   4   45.32    1.50
  11  -2  -4   46.88    1.64
  11   2  -5  171.97    4.77
 -11  -2  -5  164.79    4.82
  11  -2   5  185.78    4.91
 -11  -2  -5  174.66    4.76
  11   2   5  171.37    4.77
  11  -2   5  164.53    4.70
 -11  -2   5  166.35    4.75
 -11  -2  -6   58.72    1.77
  11   2   6   56.41    1.77
  11  -2   6   54.44    1.68
 -11  -2   6   59.59    1.77
  11  -2  -6   57.92    1.71
  11   2  -6   59.30    1.78
 -11  -2  -6   55.71    1.87
 -11  -2  -7   27.15    1.17
  11  -2  -7   26.65    0.95
  11   2  -7   25.76    1.03
 -11   2   7   29.13    1.02
  11  -2  -7   28.17    1.00
  11   2  -7   27.73    1.00
  11  -2   7   26.34    0.92
 -11  -2   7   26.99    1.01
  11  -2  -8    5.34    0.57
 -11  -2   8    5.52    0.61
 -11   2   8    5.82    0.61
  11   2  -8    4.91    0.56
 -11  -2   8    5.06    0.59
  11  -2   8    4.78    0.46
  11  -2  -8    5.84    0.83
  11  -2   8    4.87    0.72
  11   2   8    6.36    0.64
  11  -2   8    5.42    0.87
 -11  -2  -8    4.04    0.80
  11  -2  -8    6.08    0.52
  11   2  -8    5.69    0.60
 -11  -2   9   20.52    0.89
 -11   2   9   22.52    0.91
  11   2  -9   21.65    0.89
  11  -2  -9   22.52    0.89
 -11  -2   9   19.23    0.89
  11  -2   9   20.72    0.78
  11  -2   9   21.23    1.05
  11  -2  -9   21.08    1.09
 -11  -2  -9   21.33    1.08
  11  -2   9   22.11    1.12
  11   2   9   21.10    0.93
  11  -2  -9   21.50    0.84
  11   2  -9   19.51    0.90
 -11  -2  10   74.45    2.21
 -11   2  10   74.79    2.21
  11   2 -10   75.34    2.21
  11  -2 -10   76.07    2.21
 -11  -2  10   71.89    2.21
 -11  -2 -10   69.96    2.20
  11  -2  10   71.87    2.13
  11  -2  10   73.83    2.35
  11  -2 -10   74.85    2.35
 -11  -2 -10   74.28    2.33
  11  -2  10   77.06    2.39
  11  -2 -10   72.07    2.17
  11   2 -10   73.59    2.23
 -11   2  11   31.21    1.10
 -11  -2  11   28.86    1.09
  11   2 -11   28.97    1.08
  11  -2 -11   30.43    1.09
 -11  -2 -11   26.91    1.07
  11  -2  11   27.34    0.97
  11  -2  11   29.47    1.28
  11  -2 -11   27.40    1.29
 -11  -2 -11   27.73    1.27
  11  -2  11   29.74    1.32
  11   2 -11   27.21    1.10
  11  -2 -11   28.87    1.04
 -11  -2 -12   22.86    0.94
  11   2 -12   21.60    1.00
  11  -2 -12   23.18    0.91
  11  -2  12   21.44    0.82
  11  -2  12   22.36    1.21
  11  -2  12   23.84    1.18
  11  -2 -12   23.09    1.19
 -11   2  12   23.10    0.98
 -11  -2  12   22.48    0.97
  11   2 -12   23.32    0.96
  11  -2 -12   23.32    0.96
 -11  -2 -13  143.26    4.13
  11   2 -13  142.59    4.14
  11  -2 -13  146.78    4.10
  11  -2  13  133.96    4.04
 -11   2  13  148.13    4.13
 -11  -2  13  142.81    4.12
  11   2 -13  144.94    4.13
  11  -2 -13  150.91    4.14
  11  -2  13  159.17    4.30
  11  -2 -13  146.67    4.25
 -11  -2 -14   49.41    1.73
 -11  -2 -14   46.19    1.58
  11   2 -14   47.91    1.63
  11  -2 -14   48.26    1.57
 -11   2  14   47.88    1.60
 -11  -2  14   47.71    1.60
  11   2 -14   47.87    1.60
  11  -2 -14   50.16    1.61
  11  -2  14   50.24    1.83
  11  -2 -14   46.97    1.77
  11   2  14   48.33    1.84
 -11  -2 -15   35.50    1.41
 -11  -2 -15   33.40    1.27
  11  -2 -15   35.56    1.25
  11   2 -15   34.21    1.31
 -11  -2  15   34.11    1.28
 -11   2  15   34.52    1.29
  11   2 -15   34.06    1.28
  11  -2 -15   35.80    1.29
  11  -2  15   34.92    1.54
  11   2  15   37.71    1.54
  11  -2 -15   34.79    1.50
  11  -2 -16    7.84    1.03
  11   2  16    8.32    1.04
 -11  -2 -16    6.96    0.87
 -11   2 -16    5.98    0.77
  11   2 -16    7.68    0.77
  11  -2 -16    7.42    0.68
 -11  -2 -16    6.99    0.69
  11  -2 -16    8.12    0.74
 -11  -2  16    7.48    0.72
 -11   2  16    8.43    0.75
  11   2 -16    8.71    0.72
 -11  -2 -16    7.18    0.94
  11   2  17    5.15    1.02
  11  -2 -17    4.77    1.01
 -11  -2 -17    7.38    0.91
 -11   2 -17    5.91    0.76
  11   2 -17    5.55    0.78
 -11  -2 -17    5.09    0.67
  11  -2 -17    4.69    0.65
  11   2 -17    5.76    0.73
  11  -2 -17    6.09    0.70
 -11  -2  17    4.93    0.71
 -11   2  17    5.29    0.71
 -11  -2 -17    5.02    0.92
  11  -2 -18    0.33    0.99
  11   2  18    1.55    0.98
 -11   2 -18    0.93    0.70
 -11  -2 -18    0.49    0.64
  11   2 -18    0.44    0.73
  11  -2 -18    1.95    0.64
  11   2 -18    2.18    0.68
  11  -2 -18    0.38    0.65
 -11  -2  18    1.13    0.67
 -11   2  18    0.52    0.68
 -11  -2 -18    1.72    0.86
  11  -2 -19    2.84    0.99
  11   2  19    2.51    0.99
 -11   2 -19    3.16    0.71
 -11  -2 -19    3.11    0.66
  11  -2 -19    3.44    0.66
  11   2 -19    3.53    0.74
  11   2 -19    2.59    0.70
  11  -2 -19    2.78    0.70
 -11  -2  19    2.82    0.70
 -11   2  19    3.47    0.71
 -11  -2 -19    3.57    0.92
  11  -2 -20    4.08    0.99
  11   2  20    5.17    1.01
 -11   2 -20    5.23    0.72
 -11  -2 -20    4.60    0.68
  11   2 -20    3.87    0.77
  11  -2 -20    5.05    0.68
  11   2 -20    3.93    0.70
  11  -2 -20    5.35    0.71
 -11  -2  20    5.52    0.72
 -11   2  20    6.34    0.74
 -11  -2 -20    5.21    0.92
  11  -2 -21    4.42    1.01
  11   2  21    2.29    0.97
 -11   2 -21    4.03    0.68
  11   2 -21    4.07    0.74
  11   2 -21    3.59    0.71
  11  -2 -21    2.81    0.67
 -11  -2 -21    4.95    0.90
 -11   2 -22    7.04    0.69
 -11  -2 -22    7.69    0.89
  11   2  22    6.96    0.99
  11  -2 -22    6.95    0.98
  11   2  23   10.94    1.04
  11  -2 -23   14.52    1.04
  11  -2 -24    1.70    0.84
  11   2  24   -0.15    0.85
  11  -2 -25    2.93    0.81
  11   2  25    4.06    0.83
 -11  -2 -25    3.31    0.71
  11   2  26    0.36    0.72
  11  -2 -26    1.48    0.72
 -11  -2 -26    0.18    0.64
  11  -2  27    1.39    0.65
  11  -2 -27    2.41    0.65
 -11  -2 -27    1.67    0.49
 -11   2 -27    1.18    0.50
 -11  -2 -27    2.56    0.60
  11  -2  28   -0.04    0.53
  11  -2 -28    0.69    0.53
 -11  -2 -28    0.41    0.41
 -11   2 -28    0.11    0.41
 -11  -2 -28    0.42    0.51
 -11   2 -29    1.56    0.32
 -11  -2 -29    1.87    0.28
  11  -2  29    1.08    0.41
 -12  -2   0    2.89    0.54
  12  -2   0    2.70    0.78
  12   2   0    1.33    0.64
  12  -2   0    1.97    0.80
  12   2   0    1.90    0.57
  12  -2  -1   15.92    0.95
  12  -2   1   15.57    0.95
  12   2   1   15.02    0.86
  12  -2   1   18.18    0.99
  12   2  -1   17.40    0.91
  12  -2  -1   17.49    0.94
  12  -2   1   15.43    1.00
  12  -2  -1   15.94    1.00
  12   2   1   15.32    0.80
 -12  -2  -1   15.95    0.76
  12   2  -1   16.19    0.79
  12  -2  -2    6.58    0.81
  12  -2   2    6.34    0.79
  12   2   2    6.14    0.72
  12  -2   2    6.49    0.84
  12  -2  -2    6.39    0.77
  12  -2   2    6.55    0.88
 -12  -2  -2    5.98    0.56
 -12  -2   2    6.20    0.57
  12   2   2    7.22    0.64
  12   2   3   34.57    1.31
 -12  -2   3   35.80    1.21
  12   2   3   35.32    1.23
 -12  -2  -3   34.54    1.20
  12  -2  -3   36.74    1.39
 -12  -2  -4    0.50    0.52
  12   2   4   -0.74    0.66
  12  -2   4    0.37    0.79
 -12  -2   4    0.66    0.53
  12   2   4    0.28    0.58
  12   2   5   14.20    0.85
  12  -2   5   17.17    0.99
 -12  -2  -5   15.11    0.94
 -12  -2  -5   15.58    0.75
  12   2   5   14.68    0.79
 -12  -2   5   15.54    0.74
 -12  -2  -6    9.79    0.86
  12   2   6    8.43    0.74
  12   2  -6    9.08    0.66
 -12  -2  -6    9.51    0.63
  12   2   6    8.16    0.69
  12  -2   6    8.83    0.53
 -12  -2   6    9.43    0.67
 -12  -2  -7    0.60    0.76
  12   2   7    0.24    0.63
  12  -2  -7    0.10    0.47
  12   2  -7    0.57    0.57
 -12  -2   7    0.43    0.53
  12   2   7    0.66    0.60
 -12  -2  -7    0.47    0.55
  12  -2   7    0.32    0.42
  12  -2   7    1.41    0.64
  12  -2  -7    0.36    0.82
  12   2  -8    4.48    0.62
 -12  -2  -8    3.25    0.58
 -12  -2   8    3.59    0.58
  12  -2  -8    3.22    0.51
  12  -2   8    3.38    0.46
  12  -2   8    3.03    0.69
  12  -2  -8    4.24    0.86
  12  -2   8    4.01    0.87
 -12  -2  -8    3.75    0.82
  12   2   8    3.84    0.66
 -12  -2   8    3.55    0.60
 -12   2   8    4.63    0.61
 -12  -2   9    9.82    0.69
 -12   2   9    9.76    0.71
  12  -2  -9    9.74    0.69
  12   2  -9    9.54    0.69
  12  -2   9   10.02    0.84
  12  -2  -9    9.16    0.93
  12   2   9   10.52    0.97
 -12  -2   9   10.13    0.68
  12  -2   9    8.77    0.55
 -12  -2  -9    9.61    0.92
  12  -2   9   10.88    0.98
  12   2   9    9.88    0.74
  12   2  -9    9.50    0.72
  12  -2  -9    9.71    0.63
  12   2  10    6.08    0.88
  12  -2  10    5.44    0.81
  12  -2 -10    4.28    0.88
  12  -2 -10    4.34    0.55
  12   2 -10    4.33    0.65
  12  -2  10    4.91    0.46
  12   2  10    4.75    0.66
  12  -2  10    5.09    0.88
 -12  -2 -10    4.91    0.88
  12   2 -10    4.93    0.61
  12  -2 -10    5.42    0.63
 -12   2  10    6.00    0.65
 -12  -2  10    5.56    0.66
 -12  -2  11    8.54    0.71
 -12   2  11    7.24    0.70
  12   2 -11    7.48    0.66
  12  -2 -11    7.36    0.67
  12   2  11    6.58    0.95
  12  -2  11    7.61    0.88
  12  -2 -11    5.57    0.92
 -12  -2 -11    6.65    0.92
  12  -2  11    7.70    0.93
  12  -2 -11    8.92    0.62
  12   2 -11    7.70    0.70
  12  -2  11    6.84    0.50
  12   2 -12    3.09    0.67
  12  -2 -12    3.45    0.56
  12  -2  12    2.82    0.46
  12  -2  12    4.10    0.91
  12  -2  12    2.16    0.83
  12  -2 -12    1.76    0.90
  12   2 -12    2.51    0.61
  12  -2 -12    2.83    0.59
 -12  -2  12    1.88    0.64
 -12   2  12    2.69    0.65
  12  -2 -13    4.68    0.97
  12  -2  13    5.63    0.93
  12   2 -13    5.18    0.65
 -12  -2  13    4.93    0.69
 -12   2  13    4.16    0.69
  12  -2 -13    6.37    0.66
  12   2 -13    5.35    0.71
  12  -2 -13    5.69    0.61
 -12  -2 -14    5.71    0.84
  12  -2 -14    6.09    1.00
  12  -2  14    6.04    0.97
  12  -2 -14    4.78    0.66
 -12   2  14    6.31    0.73
 -12  -2  14    6.86    0.72
  12   2 -14    6.03    0.70
  12  -2 -14    6.11    0.63
 -12  -2 -14    6.52    0.64
  12   2 -14    5.50    0.74
 -12  -2 -15    8.04    0.71
  12  -2 -15    9.03    1.05
 -12  -2 -15    9.69    0.92
 -12  -2  15    9.39    0.76
 -12   2  15    9.61    0.77
  12   2 -15    8.62    0.75
  12  -2 -15   10.32    0.76
  12   2 -15    9.95    0.83
  12  -2 -15    9.17    0.70
  12   2 -16    0.74    0.72
 -12  -2 -16    0.22    0.61
  12  -2 -16    0.06    0.61
  12   2  16   -0.11    0.98
  12  -2 -16    0.55    0.96
 -12   2 -16   -0.20    0.72
 -12  -2 -16    1.58    0.86
  12   2 -16    1.38    0.66
  12  -2 -16    0.71    0.63
 -12  -2  16    0.07    0.66
 -12   2  16    0.05    0.66
 -12  -2 -16    0.28    0.84
  12   2 -17    4.62    0.75
 -12  -2 -17    4.01    0.67
  12  -2 -17    2.94    0.63
  12  -2 -17    4.97    1.01
  12   2  17    2.86    1.00
 -12   2 -17    2.93    0.73
 -12  -2 -17    4.32    0.90
  12   2 -17    2.62    0.69
  12  -2 -17    3.96    0.69
 -12  -2  17    4.00    0.69
 -12   2  17    3.99    0.71
 -12  -2 -17    2.41    0.90
 -12  -2 -18    2.76    0.64
  12   2 -18    3.56    0.76
  12  -2 -18    3.21    0.64
  12  -2 -18    2.01    0.98
  12   2  18    3.99    1.03
 -12  -2 -18    3.63    0.84
 -12   2 -18    2.94    0.74
  12   2 -18    3.24    0.69
  12  -2 -18    2.78    0.68
 -12  -2  18    3.66    0.68
 -12   2  18    2.87    0.70
 -12  -2 -18    3.59    0.89
  12   2 -19    7.64    0.80
  12  -2 -19    6.10    0.69
 -12  -2 -19    6.07    0.71
  12  -2 -19    6.73    1.03
  12   2  19    7.88    1.07
 -12   2 -19    6.52    0.76
 -12  -2 -19    6.36    0.90
  12   2 -19    7.60    0.76
 -12  -2  19    6.87    0.75
 -12   2  19    6.58    0.76
  12  -2 -19    7.39    0.73
  12   2 -20    1.27    0.67
  12  -2 -20    0.31    0.63
  12  -2 -20   -1.01    0.99
  12   2  20    0.59    0.97
 -12   2 -20    0.90    0.66
  12   2 -20    0.37    0.72
  12   2 -20    0.38    0.60
 -12  -2 -20    0.68    0.84
 -12   2 -21    0.54    0.63
 -12  -2 -21    1.87    0.83
  12  -2 -21    1.10    0.95
  12   2  21    0.27    0.95
 -12   2 -22    2.66    0.61
  12  -2 -22    3.45    0.92
  12   2  22    2.36    0.93
 -12  -2 -22    3.81    0.84
  12  -2 -23    6.26    0.93
  12   2  23    5.80    0.92
  12  -2 -24    1.46    0.82
  12   2  24    1.40    0.84
  12  -2 -25    1.58    0.77
  12   2  25    1.76    0.78
  12  -2  25    0.31    0.69
 -12  -2 -25    2.38    0.68
  12   2  26    2.08    0.68
  12  -2 -26    2.65    0.69
  12  -2  26    1.41    0.62
 -12  -2 -26    1.71    0.61
  12  -2  27    0.67    0.53
 -12  -2 -27    1.57    0.55
 -12   2 -27    2.29    0.46
 -12  -2 -27    2.03    0.45
  12  -2 -27    1.60    0.57
 -12  -2 -28    2.09    0.46
 -12  -2 -28    1.18    0.36
 -12   2 -28    1.39    0.35
  12  -2 -28    1.89    0.44
 -12  -2 -29    0.47    0.34
  13   2   0   41.41    1.49
  13  -2   0   42.78    1.58
  13  -2   0   42.11    1.55
  13   2   0   42.54    1.41
  13  -2   1   17.07    1.03
  13  -2  -1   19.01    1.05
  13   2   1   18.26    0.98
  13   2  -1   18.91    0.98
  13  -2  -1   19.36    1.03
  13  -2   1   20.89    1.08
  13  -2   1   18.36    1.08
 -13  -2  -1   18.13    0.82
  13   2   1   18.97    0.87
  13  -2   2   12.17    0.92
  13  -2  -2   11.74    0.95
  13   2   2   13.45    0.85
  13   2  -2   12.31    0.84
  13  -2   2   13.88    0.95
  13  -2  -2   13.33    0.91
  13  -2   2   12.21    0.99
 -13  -2  -2   12.38    0.72
 -13  -2   2   12.29    0.70
  13   2   2   12.65    0.75
  13   2   3   20.92    1.04
  13   2  -3   24.20    1.10
  13  -2   3   23.99    1.17
  13  -2  -3   21.30    1.08
  13  -2   3   21.51    1.14
 -13  -2  -3   22.63    0.91
 -13  -2   3   22.22    0.91
  13   2   3   22.71    0.95
  13   2  -4    0.15    0.73
 -13  -2  -4    0.26    0.53
  13   2   4   -0.22    0.66
  13  -2   4    0.34    0.84
  13  -2  -4    0.08    0.72
 -13  -2   4   -0.04    0.52
  13   2   4   -0.21    0.58
  13  -2  -5   46.47    1.65
  13   2   5   45.61    1.63
 -13  -2  -5   48.37    1.69
  13  -2   5   48.25    1.78
 -13  -2  -5   48.91    1.55
  13   2   5   49.25    1.57
 -13  -2   5   47.46    1.54
  13   2   6   26.28    1.14
  13  -2  -6   25.26    1.12
 -13  -2  -6   26.99    1.22
 -13  -2  -6   27.85    1.04
  13   2   6   27.64    1.09
 -13  -2   6   28.53    1.05
  13  -2  -7   28.33    1.30
 -13  -2  -7   28.99    1.05
  13   2   7   28.80    1.10
  13  -2   7   25.03    0.94
 -13  -2   7   28.52    1.05
 -13  -2  -7   25.82    1.22
  13  -2  -7   26.60    1.13
  13   2   7   26.09    1.14
 -13   2   7   28.44    1.07
  13  -2  -8    3.62    0.88
  13  -2   8    3.81    0.70
  13   2   8    4.14    0.87
 -13  -2   8    4.21    0.64
 -13   2   8    2.48    0.63
  13  -2   8    2.76    0.92
 -13  -2  -8    3.83    0.85
  13   2   8    4.23    0.70
 -13  -2  -8    2.91    0.60
  13   2  -8    2.99    0.66
 -13  -2   8    4.10    0.60
  13   2   8    3.30    0.66
  13  -2   8    3.54    0.46
 -13  -2   9   39.31    1.36
 -13   2   9   38.53    1.36
  13  -2   9   35.66    1.46
  13  -2  -9   42.65    1.57
  13   2   9   43.22    1.59
 -13  -2  -9   40.47    1.37
 -13  -2   9   39.65    1.35
  13   2   9   39.02    1.39
  13  -2   9   36.41    1.24
 -13  -2  -9   42.19    1.54
  13  -2   9   39.24    1.58
  13   2   9   35.55    1.41
  13  -2  -9   40.31    1.30
  13   2  -9   40.18    1.40
  13  -2  10    5.89    0.82
  13  -2 -10    6.25    0.97
  13   2  10    7.55    0.98
  13  -2 -10    6.17    0.61
 -13  -2 -10    6.21    0.70
  13  -2  10    5.80    0.50
  13   2 -10    6.33    0.69
  13   2  10    6.40    0.72
  13   2  10    5.14    0.73
  13  -2  10    6.61    0.94
 -13  -2 -10    7.04    0.91
 -13  -2  10    6.38    0.68
 -13   2  10    5.11    0.69
  13  -2  11    9.74    0.94
  13  -2 -11   10.61    1.02
  13   2  11   10.85    1.07
 -13  -2 -11   11.28    1.00
  13  -2  11    9.96    1.05
  13   2  11   10.00    0.83
  13   2 -11   13.02    0.81
  13  -2 -11   11.82    0.71
 -13  -2  11   11.52    0.79
 -13   2  11   12.04    0.80
  13  -2 -11   11.79    0.77
  13   2 -11   11.03    0.76
  13  -2 -12    8.25    1.00
  13   2  12    8.74    1.06
  13  -2  12    7.50    0.93
  13  -2  12    7.61    1.01
  13   2 -12    8.64    0.78
  13  -2 -12    7.54    0.65
 -13  -2  12    7.87    0.73
 -13   2  12    7.65    0.74
  13   2 -12    7.83    0.71
  13  -2 -12    7.57    0.72
  13  -2  13   58.65    2.06
  13   2  13   61.72    2.13
  13  -2 -13   62.10    2.10
 -13   2  13   59.12    1.89
 -13  -2  13   60.06    1.89
  13   2 -13   59.51    1.90
  13  -2 -13   58.89    1.89
  13  -2  13   53.37    1.87
  13  -2 -13   57.87    1.85
  13   2 -13   59.75    1.93
  13  -2 -14   36.50    1.53
 -13  -2  14   32.77    1.27
 -13   2  14   32.07    1.28
  13   2 -14   32.91    1.28
  13  -2 -14   33.46    1.28
  13   2 -14   33.75    1.31
  13  -2 -14   33.38    1.23
  13  -2 -15   43.79    1.73
 -13  -2  15   42.29    1.51
 -13   2  15   43.48    1.50
  13   2 -15   42.63    1.52
  13  -2 -15   41.24    1.50
  13  -2 -15   41.76    1.46
  13   2 -15   44.56    1.56
 -13  -2 -15   45.99    1.65
  13  -2 -16   15.03    1.19
 -13  -2 -16   16.85    1.07
 -13   2 -16   15.82    0.96
  13  -2 -16   16.14    0.89
 -13  -2  16   15.09    0.88
 -13   2  16   14.39    0.89
  13   2 -16   15.97    0.89
 -13  -2 -16   16.26    1.09
  13  -2 -16   14.40    0.82
  13   2 -16   15.82    0.93
  13   2 -17    5.34    0.78
  13  -2 -17    5.63    0.67
  13  -2 -17    6.48    1.04
  13   2  17    5.36    1.05
 -13  -2 -17    9.11    0.95
 -13   2 -17    6.74    0.79
 -13  -2 -17    6.51    0.94
  13  -2 -17    6.18    0.72
 -13  -2  17    6.09    0.73
 -13   2  17    5.86    0.73
  13   2 -17    7.10    0.74
  13   2 -18    8.26    0.77
  13  -2 -18    7.11    0.73
 -13  -2  18    7.06    0.74
 -13   2  18    7.07    0.75
  13   2 -18    8.51    0.81
  13  -2 -18    7.44    1.03
  13   2  18    8.02    1.09
 -13  -2 -18    6.80    0.94
 -13   2 -18    8.69    0.80
  13   2 -18    7.40    0.82
  13  -2 -18    7.18    0.68
 -13  -2 -18    7.58    0.95
  13   2 -19    1.52    0.68
  13  -2 -19    2.09    0.65
  13  -2 -19    1.88    0.98
  13   2  19    2.52    0.99
 -13   2 -19    2.85    0.70
  13   2 -19    2.47    0.74
  13   2 -19    2.81    0.70
 -13  -2 -19    0.80    0.84
 -13   2 -20    1.04    0.66
 -13  -2 -20    2.16    0.84
  13  -2 -20    2.20    0.95
  13   2  20    0.18    0.96
 -13   2 -21   -0.37    0.61
 -13  -2 -21    0.10    0.79
  13  -2 -21    0.53    0.94
  13   2  21   -0.79    0.94
 -13   2 -22    2.35    0.59
 -13  -2 -22    2.93    0.80
  13  -2 -22    2.01    0.88
  13   2  22    3.58    0.91
  13  -2 -23    3.00    0.85
  13   2  23    3.27    0.87
  13  -2  23    1.56    0.72
  13   2  24    1.91    0.81
  13  -2 -24    1.37    0.78
  13  -2  24    0.26    0.67
  13   2  25    1.08    0.72
  13  -2 -25    0.51    0.70
 -13  -2 -26    1.67    0.56
 -13   2 -26    0.97    0.47
 -13  -2 -26    1.44    0.46
  13  -2 -26    2.01    0.60
  13   2  26    1.49    0.63
 -13  -2 -27    2.32    0.50
 -13  -2 -27    2.06    0.38
 -13   2 -27    1.79    0.39
  13  -2 -27    2.25    0.48
 -13  -2 -28    1.50    0.40
  14   2   0   18.01    0.97
  14  -2   0   16.95    1.06
  14  -2   0   18.04    1.06
  14   2   0   16.24    0.86
  14  -2  -1    1.79    0.86
  14  -2   1    1.08    0.83
  14  -2  -1    0.94    0.81
  14   2  -1    1.85    0.74
  14  -2   1    1.08    0.84
  14   2   1    1.18    0.75
  14   2   1    0.61    0.62
 -14  -2   1    1.05    0.56
 -14  -2  -1    0.77    0.54
  14   2   2   25.44    1.10
  14   2  -2   23.66    1.13
  14  -2   2   23.54    1.21
  14  -2  -2   24.66    1.17
 -14  -2   2   22.34    0.97
  14   2   2   23.51    1.02
 -14  -2  -2   23.31    0.95
  14  -2   2   23.90    1.22
  14   2  -3    7.07    0.82
  14  -2   3    8.06    0.96
  14   2   3    6.19    0.79
  14  -2  -3    6.50    0.84
 -14  -2  -3    6.41    0.63
  14   2   3    8.02    0.71
 -14  -2   3    6.73    0.64
  14  -2   3    9.16    1.00
 -14  -2   4    5.22    0.61
  14   2   4    5.32    0.68
  14   2   4    5.57    0.78
  14  -2   4    6.28    0.92
  14   2  -4    4.40    0.82
  14  -2  -4    4.84    0.80
 -14  -2  -4    5.92    0.59
  14  -2   4    5.98    0.92
  14   2   5   51.97    1.68
 -14  -2  -5   52.08    1.64
 -14  -2   5   52.58    1.67
  14   2   5   50.98    1.76
 -14  -2  -5   48.67    1.79
  14  -2   5   53.19    1.89
  14  -2  -5   50.58    1.77
  14  -2  -5   48.80    1.89
 -14  -2  -6   41.62    1.44
  14   2   6   43.42    1.47
 -14  -2   6   42.38    1.43
 -14  -2  -6   42.71    1.61
  14   2   6   43.11    1.54
  14  -2  -6   41.09    1.55
  14  -2  -6   44.57    1.66
  14  -2  -7    3.29    0.94
  14   2   7    5.22    0.92
 -14  -2   7    4.38    0.67
 -14   2   7    4.87    0.68
  14   2  -7    5.51    0.83
 -14  -2  -7    4.31    0.88
  14   2   7    3.34    0.76
  14  -2  -7    4.37    0.71
 -14  -2  -7    4.34    0.62
 -14  -2   7    4.23    0.61
  14   2   7    4.03    0.70
 -14  -2   8   19.97    0.90
 -14  -2  -8   19.64    0.91
  14   2   8   21.60    0.97
  14  -2   8   16.99    0.77
  14  -2  -8   20.07    1.19
  14   2   8   20.29    1.18
 -14  -2  -8   20.75    1.13
  14  -2   8   20.38    1.19
  14   2  -8   21.14    1.05
  14   2   8   18.93    1.02
 -14  -2   8   20.83    0.94
 -14   2   8   20.09    0.94
 -14  -2   9   56.38    1.77
 -14   2   9   53.53    1.77
  14  -2   9   48.28    1.83
  14  -2  -9   55.89    1.99
  14   2   9   58.90    1.99
 -14  -2   9   55.20    1.76
 -14  -2  -9   53.13    1.76
  14   2   9   54.37    1.80
 -14  -2  -9   57.53    1.93
  14   2  -9   59.41    1.91
  14   2   9   50.42    1.83
  14  -2   9   55.25    2.02
  14   2  -9   55.68    1.80
 -14  -2  10   10.06    0.77
 -14   2  10    9.57    0.78
  14  -2  10    8.55    0.89
  14  -2 -10    9.34    1.06
  14   2  10   10.28    1.03
 -14  -2 -10    9.43    0.75
  14   2  10   10.81    0.81
 -14  -2 -10   12.84    1.03
  14  -2  10    8.23    1.01
  14   2  10    9.57    0.83
  14   2 -10    9.66    0.80
 -14  -2  11    9.33    0.77
 -14   2  11   10.24    0.80
  14  -2 -11    9.08    1.09
  14  -2  11    8.47    0.91
  14   2  11   10.36    1.07
 -14  -2 -11    9.71    0.75
  14   2  11   10.27    0.82
 -14  -2 -11    9.49    1.01
  14  -2  11    9.65    1.04
  14   2  11    9.90    0.84
  14   2 -11   10.51    0.79
  14  -2 -11    9.61    0.70
 -14   2  12   16.50    0.91
 -14  -2  12   15.15    0.88
  14   2  12   17.28    1.20
  14  -2 -12   18.06    1.20
 -14  -2 -12   14.96    0.87
  14   2  12   17.04    0.94
  14  -2  12   15.83    1.17
  14   2  12   13.41    0.93
  14   2 -12   15.13    0.91
  14  -2 -12   16.02    0.81
  14  -2  13    7.53    0.77
 -14   2  13    9.60    0.80
 -14  -2  13    9.67    0.77
 -14  -2 -13    8.40    0.76
  14   2  13   11.37    0.85
  14  -2 -13   10.84    1.13
  14   2  13   10.49    1.11
  14   2 -13    8.69    0.91
  14   2 -13    9.68    0.81
  14  -2 -13    8.87    0.70
 -14  -2  14   31.80    1.26
 -14   2  14   32.29    1.27
  14  -2 -14   36.15    1.55
  14   2  14   35.30    1.55
 -14  -2 -14   32.13    1.28
  14   2 -14   32.49    1.38
  14  -2 -14   32.45    1.22
  14   2 -14   33.77    1.33
 -14  -2  15   14.13    0.85
 -14   2  15   14.71    0.87
  14   2 -15   14.63    0.88
  14  -2 -15   12.85    0.86
  14  -2 -15   13.10    1.14
 -14  -2 -15   11.57    0.85
 -14  -2 -15   14.28    1.02
  14   2 -15   14.28    0.98
  14  -2 -15   12.92    0.79
  14   2 -15   13.89    0.92
 -14  -2  16    6.21    0.71
 -14   2  16    4.67    0.72
  14  -2 -16    5.53    0.74
  14   2 -16    6.50    0.74
  14  -2 -16    5.29    1.05
  14  -2  16    4.52    0.71
 -14   2 -16    5.83    0.79
 -14  -2 -16    4.73    0.91
 -14  -2 -16    6.97    0.93
  14   2 -16    6.08    0.83
  14  -2 -16    4.33    0.65
  14   2 -16    5.33    0.79
  14  -2 -17   26.66    1.40
  14   2 -17   28.00    1.15
  14  -2 -17   25.31    1.13
 -14  -2  17   26.17    1.12
 -14   2  17   23.61    1.11
 -14  -2 -17   28.44    1.31
 -14   2 -17   24.51    1.16
  14   2 -17   28.76    1.21
 -14  -2 -17   26.72    1.26
  14   2 -17   28.62    1.20
  14  -2 -18   27.94    1.37
 -14  -2 -18   28.10    1.28
 -14   2 -18   25.53    1.12
  14   2 -18   30.31    1.16
 -14  -2 -18   26.32    1.25
  14   2 -18   25.54    1.16
  14  -2  19    0.35    0.65
 -14   2 -19    2.07    0.68
  14  -2 -19    2.68    0.97
  14   2  19    2.44    0.99
  14   2 -19    0.85    0.63
 -14  -2 -19    0.80    0.83
  14  -2 -20    9.87    1.04
  14   2  20    8.49    1.04
 -14  -2 -20    9.62    0.91
 -14   2 -20    9.37    0.74
  14  -2 -21    4.75    0.93
  14   2  21    3.88    0.92
 -14  -2 -21    3.81    0.79
 -14   2 -21    4.26    0.62
  14   2  22   -0.08    0.87
  14  -2 -22    2.26    0.84
 -14  -2 -22    1.60    0.75
 -14   2 -22    1.47    0.54
  14   2  23    1.59    0.83
  14  -2 -23    0.86    0.78
  14   2  24    5.20    0.81
  14  -2 -24    6.98    0.75
  14   2  25    2.87    0.69
  14  -2 -25    3.24    0.62
 -14  -2 -26    2.37    0.51
 -14  -2 -26    2.35    0.41
 -14   2 -26    1.90    0.40
  14  -2 -26    2.68    0.52
 -14  -2 -27    1.95    0.41
  15   2   0    2.60    0.82
  15  -2   0    3.16    0.89
 -15  -2   0    2.61    0.59
  15  -2   0    3.03    0.89
  15   2   1   22.68    1.14
  15   2  -1   23.23    1.13
  15  -2   1   23.26    1.19
  15  -2  -1   22.85    1.21
 -15  -2   1   22.93    0.97
  15   2   1   22.78    1.01
  15   2   2    0.85    0.77
  15   2  -2   -0.40    0.82
  15   2   2    1.57    0.78
  15  -2   2    0.65    0.89
  15  -2  -2   -0.42    0.82
 -15  -2  -2   -0.10    0.58
  15   2   2    0.30    0.64
 -15  -2   2    0.31    0.57
  15   2   3    8.03    0.84
  15   2  -3    7.71    0.90
  15  -2  -3    6.86    0.88
  15  -2   3    8.49    1.02
 -15  -2   3    6.21    0.66
 -15  -2  -3    8.11    0.65
  15   2   3    6.40    0.72
  15  -2  -4    2.40    1.00
  15  -2   4    1.16    0.97
 -15  -2   4    1.04    0.58
  15   2   4    1.48    0.70
  15  -2   4    1.71    0.94
  15   2  -4    0.49    0.78
 -15  -2  -4    1.22    0.86
  15  -2  -4    1.91    0.80
  15   2   4    0.89    0.77
 -15  -2  -4    1.79    0.59
 -15  -2  -5    3.98    0.61
  15   2   5    3.09    0.87
  15  -2  -5    3.90    0.97
 -15  -2   5    4.11    0.64
  15   2   5    3.36    0.70
  15  -2  -5    4.82    0.81
  15  -2   5    3.93    0.95
 -15  -2  -5    2.95    0.89
  15   2   5    3.57    0.79
  15  -2   5    5.17    1.00
  15  -2  -6    5.44    1.02
  15   2   6    6.20    0.94
 -15  -2  -6    6.18    0.65
  15   2   6    5.50    0.82
 -15  -2  -6    6.00    0.93
  15  -2  -6    6.98    0.82
 -15  -2   6    6.77    0.67
  15   2   6    5.81    0.74
  15  -2  -7   42.21    1.65
  15   2   7   38.32    1.57
 -15  -2   7   37.96    1.37
  15   2   7   39.52    1.42
 -15  -2  -7   39.39    1.38
 -15  -2  -7   41.98    1.57
  15   2  -7   40.65    1.54
  15  -2  -7   37.41    1.47
  15   2   7   38.60    1.50
 -15  -2   7   39.22    1.40
 -15   2   7   40.22    1.42
 -15  -2   8    1.04    0.66
 -15   2   8    1.26    0.69
  15   2   8    1.00    0.89
  15  -2  -8    1.19    0.96
 -15  -2   8    0.41    0.62
  15   2   8    0.16    0.69
 -15  -2  -8    1.05    0.91
  15   2   8    0.28    0.76
  15   2  -8   -0.91    0.82
  15  -2   8    0.43    0.97
  15  -2  -8    0.40    0.68
 -15  -2  -8   -0.29    0.63
  15   2   9    2.67    0.94
 -15  -2   9    1.95    0.67
 -15   2   9    1.52    0.70
 -15  -2  -9    1.43    0.63
  15   2   9    0.88    0.71
 -15  -2   9    1.32    0.64
  15   2  -9    3.07    0.85
  15   2   9    1.79    0.78
  15  -2   9    2.06    1.01
 -15  -2  -9    2.23    0.93
  15  -2  -9    2.53    0.98
 -15  -2  10    4.63    0.71
 -15   2  10    4.64    0.73
 -15  -2 -10    4.96    0.68
  15   2  10    5.05    0.77
  15   2  10    5.27    0.80
 -15  -2 -10    4.55    0.96
  15  -2  10    5.00    1.00
  15   2 -10    4.54    0.86
  15   2  10    5.74    1.01
  15  -2 -10    4.86    1.02
 -15  -2  11    2.45    0.69
 -15   2  11    1.87    0.70
  15   2  11    2.86    0.74
 -15  -2 -11    1.21    0.65
 -15  -2 -11    2.61    0.93
  15  -2  11    1.70    1.00
  15   2 -11    2.69    0.82
  15   2  11    2.58    0.76
  15   2  11    1.58    0.97
  15  -2 -11    3.28    1.03
 -15  -2  12    1.30    0.68
 -15   2  12    1.42    0.71
  15   2 -12    1.62    0.72
 -15  -2 -12    2.09    0.67
  15   2 -12    1.99    0.84
  15  -2  12    3.41    0.99
  15   2  12    0.98    0.75
  15   2  12    1.46    0.98
  15  -2 -12    3.22    1.04
  15   2  13    1.68    1.01
  15  -2 -13    2.48    1.05
 -15  -2 -13    1.61    0.67
  15   2 -13    1.04    0.71
 -15  -2  13    1.68    0.68
 -15   2  13    2.98    0.72
  15   2 -13    2.55    0.84
  15  -2  13    1.30    0.67
 -15  -2 -14    0.09    0.65
  15   2 -14    0.19    0.72
 -15  -2  14    0.90    0.67
 -15   2  14    0.49    0.69
 -15  -2 -14    1.34    0.87
  15   2 -14   -0.14    0.82
  15   2  14    0.74    1.00
  15  -2 -14    1.69    1.00
 -15  -2 -15    3.70    0.68
  15   2 -15    5.30    0.76
 -15  -2  15    4.92    0.71
 -15   2  15    3.85    0.72
 -15  -2 -15    4.99    0.86
  15   2 -15    4.50    0.83
  15   2  15    4.99    1.02
  15  -2 -15    4.03    1.05
  15   2  16    3.01    1.00
  15  -2 -16    3.44    1.04
  15   2 -16    3.38    0.75
 -15  -2 -16    2.43    0.69
 -15   2 -16    2.41    0.73
 -15  -2 -16    3.41    0.86
 -15  -2 -16    4.47    0.88
  15   2 -16    3.98    0.81
 -15  -2  16    3.88    0.68
 -15   2  16    2.77    0.69
 -15  -2 -17    6.59    0.90
 -15   2 -17    3.42    0.76
  15  -2 -17    5.02    1.02
  15   2 -17    4.75    0.79
 -15  -2 -17    4.03    0.88
 -15  -2 -18   18.38    1.08
 -15   2 -18   16.53    0.94
  15  -2 -18   18.94    1.20
  15   2 -18   18.31    0.96
 -15  -2 -18   17.37    1.05
  15  -2 -19    1.82    0.95
 -15  -2 -19    2.82    0.79
 -15   2 -19    1.41    0.65
  15  -2 -20    0.94    0.88
 -15  -2 -20    2.26    0.78
 -15   2 -20    0.15    0.59
  15   2  21    1.77    0.90
  15  -2 -21    3.33    0.86
 -15  -2 -21    2.75    0.75
 -15   2 -21    2.22    0.56
 -15  -2 -22    0.37    0.68
  15   2  22   -0.54    0.82
  15  -2 -22    1.62    0.78
  15   2  23    0.79    0.76
  15  -2 -23   -0.39    0.69
  15   2  24    1.80    0.70
  15  -2 -24    2.09    0.63
  15  -2 -25    2.99    0.54
  15   2  25    1.99    0.62
 -15  -2 -26    0.83    0.27
 -15   2 -26    0.55    0.30
 -15  -2 -27    0.99    0.31
 -16  -2   0   18.96    0.89
  16   2   0   17.58    1.11
  16  -2   0   18.03    1.18
 -16  -2  -1   28.96    1.13
 -16  -2   1   29.77    1.13
  16   2   1   28.53    1.32
  16   2  -1   28.93    1.30
  16  -2   1   29.11    1.40
  16  -2  -1   28.45    1.38
 -16  -2   2    1.39    0.60
  16   2   2    1.56    0.84
  16  -2  -2    0.71    0.85
  16  -2   2    0.76    0.92
  16   2  -2    1.90    0.85
  16   2   2    0.89    0.82
  16   2   3    0.04    0.69
 -16  -2   3    0.20    0.59
  16   2   3    0.22    0.82
  16  -2   3    0.36    0.95
  16   2  -3    0.24    0.80
  16   2   3   -0.08    0.79
  16  -2  -3    0.47    0.84
  16   2   3    0.14    0.82
  16  -2  -3   -0.35    0.98
  16  -2  -4    1.46    1.04
  16   2   4    0.65    0.82
 -16  -2  -4   -0.13    0.61
  16  -2   4    1.48    0.96
  16   2   4    1.11    0.81
  16  -2  -4   -0.21    0.83
 -16  -2  -4    0.46    0.89
 -16  -2   4    0.92    0.63
  16   2   4    0.49    0.69
  16   2   5   12.36    1.03
  16  -2  -5   15.20    1.13
 -16  -2  -5   12.73    1.04
 -16  -2  -5   14.11    0.80
  16   2   5   12.27    0.85
 -16  -2   5   12.77    0.79
  16  -2  -5   10.73    0.98
  16  -2   5   12.05    1.10
  16   2   5   11.62    0.96
  16  -2   5   13.12    1.11
  16  -2  -6   13.37    1.14
  16   2   6   13.40    1.05
 -16  -2   6   12.70    0.79
 -16  -2  -6   12.62    0.80
  16   2   6   12.58    0.86
 -16  -2  -6   13.37    1.06
  16  -2  -6   11.99    0.97
  16   2   6   11.90    0.97
  16  -2   6   12.95    1.15
  16   2   7   50.50    1.85
  16  -2  -7   53.44    1.93
 -16  -2   7   50.58    1.66
 -16  -2  -7   48.73    1.65
  16   2   7   49.40    1.69
 -16  -2   7   48.02    1.66
 -16   2   7   49.20    1.68
 -16  -2  -7   52.30    1.85
  16   2  -7   52.58    1.81
  16  -2  -7   44.16    1.73
  16   2   7   48.83    1.79
  16  -2   7   50.65    1.87
 -16  -2   8    9.33    0.74
  16   2   8    8.27    0.82
 -16  -2  -8    9.36    0.70
 -16  -2   8    8.56    0.76
 -16   2   8    9.36    0.81
 -16  -2  -8   10.19    1.03
  16   2  -8    9.39    0.94
  16   2   8    8.71    0.90
  16  -2   8    6.94    1.05
  16  -2  -8    7.43    0.81
  16   2   8    9.74    1.04
  16  -2  -8    9.91    1.11
  16   2   9   28.67    1.23
 -16  -2  -9   29.37    1.17
 -16  -2  -9   33.26    1.42
  16  -2   9   30.20    1.48
  16   2  -9   32.04    1.38
  16   2   9   27.09    1.30
  16  -2  -9   32.24    1.49
  16   2   9   31.91    1.46
 -16  -2   9   30.54    1.20
 -16   2   9   30.61    1.23
  16   2  10    1.52    0.97
  16  -2 -10    1.97    1.03
 -16  -2  10    1.53    0.70
 -16   2  10    1.41    0.72
  16  -2  10    3.08    1.02
  16   2 -10    0.32    0.85
 -16  -2 -10    1.32    0.96
  16   2  10    2.07    0.80
 -16  -2 -10    1.70    0.63
 -16   2  11    7.90    0.79
 -16  -2  11    7.84    0.77
 -16  -2 -11    8.23    0.76
 -16  -2 -11    8.85    1.01
  16  -2  11    8.62    1.07
  16   2 -11    7.41    0.92
  16   2  11    7.76    0.86
  16  -2 -11    9.58    1.10
  16   2  11    7.99    1.07
  16   2  12    3.83    1.01
  16  -2 -12    2.53    1.04
 -16  -2  12    3.75    0.72
 -16   2  12    3.84    0.72
 -16  -2 -12    2.56    0.68
  16  -2  12    1.99    0.98
  16   2 -12    2.82    0.84
  16   2  12    2.79    0.78
  16  -2 -12    2.70    0.84
  16  -2  12    2.40    0.76
  16   2  13    4.01    0.99
  16  -2 -13    7.22    1.06
 -16  -2 -13    4.65    0.70
 -16  -2  13    3.46    0.69
 -16   2  13    3.61    0.73
  16   2 -13    5.44    0.87
  16   2  13    4.72    0.78
  16  -2  13    4.69    0.68
 -16  -2 -14    2.69    0.68
 -16  -2 -14    5.18    0.91
  16  -2 -14    3.83    1.03
  16   2  14    4.91    1.03
  16   2 -14    4.08    0.85
 -16  -2  14    4.39    0.70
 -16   2  14    5.73    0.73
  16   2 -15    2.77    0.81
 -16  -2 -15    2.08    0.84
  16   2  15    2.41    0.99
  16  -2 -15    1.20    0.99
 -16   2 -16    3.46    0.73
 -16  -2 -16    3.20    0.85
  16   2  16    3.30    1.00
  16  -2 -16    4.63    1.01
  16   2 -16    3.15    0.78
 -16  -2 -16    4.29    0.84
 -16  -2 -17   -0.86    0.80
 -16   2 -17   -0.74    0.68
  16   2  17    0.19    0.94
  16  -2 -17    0.29    0.95
  16   2 -17    0.71    0.72
 -16  -2 -17    0.20    0.83
 -16  -2 -18   12.42    0.91
 -16   2 -18    9.42    0.76
  16  -2 -18   11.14    1.02
  16   2  18    9.64    1.03
  16   2 -18    8.74    0.76
 -16  -2 -18   10.32    0.90
  16  -2 -19    3.56    0.89
 -16  -2 -19    2.90    0.76
 -16  -2 -19    3.28    0.78
 -16   2 -19    2.64    0.63
  16  -2 -20    1.21    0.83
 -16  -2 -20    1.17    0.72
 -16   2 -20    1.11    0.54
  16  -2 -21    0.70    0.76
 -16  -2 -21   -1.00    0.69
 -16   2 -21    0.38    0.48
  16  -2 -22   -0.30    0.69
  16   2  23    0.52    0.69
  16  -2 -23    0.79    0.62
  16   2  24    0.83    0.59
  16  -2 -24    0.76    0.51
 -16  -2 -25    0.45    0.27
 -16   2 -25    0.64    0.30
  17   2   0    2.38    0.87
  17  -2   0    1.84    0.94
 -17  -2   0    3.58    0.67
  17   2   0    1.91    0.72
 -17  -2  -1   49.05    1.67
 -17  -2   1   53.74    1.67
  17   2   1   48.82    1.83
  17   2  -1   57.07    1.88
  17  -2   1   50.58    1.92
  17  -2  -1   48.60    1.87
  17   2   1   44.62    1.73
  17   2   2    7.24    0.87
  17   2  -2    7.80    0.96
  17  -2   2    6.45    1.02
  17  -2  -2    7.26    0.98
  17   2   2    7.39    0.94
  17  -2  -2    8.41    1.14
  17   2   2    8.22    0.91
 -17  -2  -2    7.16    0.72
 -17  -2   2    8.09    0.71
  17   2   3    6.81    0.90
 -17  -2   3    7.56    0.71
  17   2  -3    6.65    0.94
  17   2   3    7.43    0.93
  17  -2   3    6.87    1.05
 -17  -2  -3    7.85    1.00
  17  -2  -3    7.14    0.95
  17   2   3    7.23    0.93
  17  -2  -3    7.88    1.12
  17  -2  -4   61.97    2.09
  17   2   4   51.07    1.92
 -17  -2  -4   58.26    1.99
  17   2   4   55.59    1.85
 -17  -2   4   56.08    1.80
  17  -2   4   52.67    2.06
  17  -2  -4   52.00    1.95
  17   2   4   55.77    1.98
  17   2   4   57.49    1.91
 -17  -2  -5   43.38    1.46
  17   2   5   43.28    1.52
 -17  -2   5   39.36    1.45
 -17  -2  -5   43.97    1.66
  17  -2   5   43.12    1.77
  17  -2  -5   37.47    1.60
  17   2   5   39.75    1.63
  17  -2  -5   44.94    1.74
  17   2   5   40.83    1.62
 -17  -2   6   15.02    0.83
  17   2   6   13.02    0.90
 -17  -2  -6   13.81    0.82
 -17  -2   6   14.25    0.86
 -17   2   6   13.92    0.91
 -17  -2  -6   14.20    1.10
  17  -2  -6   13.81    1.01
  17   2   6   12.44    1.00
  17  -2  -6   16.81    1.22
  17   2   6   14.39    1.08
  17  -2  -7   24.88    1.38
  17   2   7   22.87    1.25
 -17  -2   7   23.41    1.04
 -17  -2  -7   22.21    1.02
  17   2   7   24.54    1.10
 -17  -2   7   23.03    1.05
 -17   2   7   25.70    1.11
 -17  -2  -7   24.79    1.28
  17   2  -7   23.96    1.23
  17  -2  -7   20.21    1.13
  17   2   7   20.99    1.20
  17  -2   7   24.02    1.34
  17  -2  -8   19.53    1.28
  17   2   8   18.19    1.18
 -17  -2   8   18.93    0.93
 -17  -2  -8   18.56    0.92
  17   2   8   18.58    1.02
 -17  -2   8   17.59    0.95
 -17   2   8   19.97    1.00
 -17  -2  -8   19.49    1.19
  17   2  -8   18.94    1.12
  17  -2   8   18.22    1.26
  17  -2  -8   16.12    0.98
  17   2   8   16.71    1.08
  17  -2   8   19.96    1.27
  17  -2  -9   53.63    1.92
  17   2   9   45.55    1.84
 -17  -2  -9   46.35    1.62
 -17  -2  -9   53.56    1.84
  17   2  -9   51.20    1.81
  17  -2   9   47.57    1.91
  17   2   9   45.02    1.76
 -17  -2   9   46.29    1.65
 -17   2   9   49.88    1.68
  17  -2   9   50.28    1.87
  17   2  10    2.51    0.97
  17  -2 -10    2.17    1.07
 -17  -2  10    1.67    0.70
 -17   2  10    0.84    0.74
  17  -2  10    1.74    1.01
 -17  -2 -10    2.50    0.96
  17   2  10    2.61    0.81
  17   2 -10    2.34    0.86
 -17  -2 -10    0.43    0.60
 -17   2  11   10.92    0.85
 -17  -2  11   10.66    0.80
 -17  -2 -11    9.91    0.75
  17   2 -11   11.87    0.99
  17  -2  11    9.79    1.08
  17   2  11   11.64    0.94
  17   2  11   10.26    1.06
  17  -2 -11   11.60    1.15
  17  -2 -12    8.46    1.11
  17   2  12    8.71    1.04
 -17   2  12    8.94    0.80
 -17  -2  12    9.20    0.77
  17   2 -12    9.12    0.92
  17  -2  12    7.98    1.08
  17   2  12    8.17    0.88
 -17  -2 -12    7.72    0.72
  17  -2 -12    8.61    0.91
  17  -2  12    8.73    0.83
  17   2  13    5.45    0.78
  17   2 -13    5.90    0.87
  17   2  13    6.27    1.01
  17  -2 -13    7.09    1.07
  17   2 -14    2.95    0.82
  17   2  14    3.44    0.98
  17  -2 -14    3.19    1.01
 -17  -2 -14    2.67    0.84
  17   2  15    1.78    0.94
  17  -2 -15    2.00    0.99
  17   2 -15    1.38    0.76
 -17  -2 -15    1.96    0.82
 -17  -2 -15    2.68    0.82
  17   2  16    2.06    0.92
  17  -2 -16    2.53    0.93
  17   2 -16    1.73    0.74
 -17  -2 -16    2.72    0.84
 -17  -2 -16    2.58    0.81
 -17   2 -16    2.26    0.69
  17  -2 -17    9.83    1.00
  17   2  17    8.92    0.98
  17   2 -17    9.18    0.76
 -17   2 -17    7.99    0.74
 -17  -2 -17    9.59    0.89
 -17  -2 -17    8.28    0.86
 -17  -2 -18    5.97    0.79
 -17   2 -18    4.94    0.65
 -17  -2 -18    5.38    0.79
  17   2  18    5.27    0.90
  17  -2 -18    4.74    0.91
 -17   2 -19    4.71    0.59
 -17  -2 -19    5.38    0.76
 -17  -2 -19    6.17    0.75
  17   2  19    5.28    0.88
  17  -2 -19    6.77    0.86
 -17   2 -20    0.55    0.49
  17   2  20    1.48    0.79
  17  -2 -20    2.17    0.77
 -17  -2 -20    2.04    0.68
  17  -2 -21    0.94    0.70
 -17  -2 -21    2.76    0.63
  17  -2 -22    1.88    0.62
  17  -2  22    0.91    0.64
  17  -2 -23    0.88    0.52
  17  -2  23    0.50    0.55
 -18  -2   0    2.93    0.66
  18  -2   0    2.70    0.96
  18   2   0    2.35    0.91
  18  -2   0    3.14    1.11
 -18  -2  -1    3.75    0.68
 -18  -2   1    3.55    0.67
  18   2   1    2.59    0.69
  18   2   1    3.06    0.92
  18  -2   1    3.65    0.98
  18  -2  -1    3.03    0.94
  18   2  -1    3.94    0.93
  18  -2  -1    4.02    1.05
 -18  -2   2    0.73    0.65
 -18  -2  -2    0.95    0.65
  18   2   2    2.35    0.72
  18   2  -2    0.99    0.88
  18   2   2    1.48    0.89
  18  -2   2    1.78    1.01
  18  -2  -2    2.02    0.91
 -18  -2  -2    1.26    0.92
  18   2   2    0.79    0.86
  18  -2  -2    2.25    1.10
 -18  -2  -3    3.00    0.66
 -18  -2   3    2.77    0.65
  18   2  -3    2.72    0.93
  18   2   3    2.71    0.92
  18  -2  -3    3.20    0.92
  18  -2   3    1.97    0.98
 -18  -2  -3    2.83    0.93
  18   2   3    2.31    0.86
  18  -2  -3    4.24    1.09
  18   2   3    2.22    0.76
 -18  -2   4    9.76    0.76
  18   2   4    7.48    0.96
  18  -2   4    6.80    1.08
 -18  -2  -4   10.08    1.03
  18  -2  -4    9.88    0.97
  18   2   4    8.59    0.94
  18  -2  -4   11.09    1.14
  18   2   4    6.55    0.90
 -18  -2   5    6.16    0.71
  18  -2  -5    5.32    1.10
  18   2   5    3.67    0.88
  18   2   5    5.05    0.93
  18  -2   5    6.71    1.08
 -18  -2  -5    6.55    0.99
  18  -2  -5    4.50    0.87
  18   2   5    5.70    0.91
 -18  -2   6    8.92    0.75
  18   2   6    8.36    0.83
  18   2   6    7.21    0.92
  18  -2  -6    9.17    1.13
 -18  -2   6    8.81    0.78
 -18   2   6    9.61    0.83
 -18  -2  -6    9.97    1.03
  18  -2  -6    8.22    0.91
  18   2   6    9.90    0.98
  18   2   6    9.00    0.97
 -18  -2   7    2.52    0.65
  18  -2  -7    3.41    1.06
  18   2   7    2.41    0.89
  18   2   7    3.02    0.88
 -18  -2  -7    2.30    0.96
  18  -2  -7    1.85    0.75
  18   2  -7    1.94    0.88
 -18  -2  -7    3.93    0.67
 -18  -2   7    3.55    0.71
 -18   2   7    3.09    0.76
 -18  -2  -8    2.74    0.65
  18   2   8    3.99    0.93
  18  -2  -8    3.02    1.08
  18   2   8    6.78    0.91
  18   2  -8    4.60    0.90
 -18  -2  -8    3.93    0.98
  18  -2  -8    3.84    0.71
  18  -2   8    4.24    1.08
 -18  -2   8    3.91    0.72
 -18   2   8    4.53    0.77
 -18  -2  -9    2.69    0.64
  18   2   9    3.18    0.92
  18  -2  -9    3.20    1.06
  18  -2   9    2.54    1.00
 -18  -2  -9    3.10    0.96
  18   2  -9    2.52    0.88
  18   2   9    3.64    0.86
  18  -2   9    2.91    1.03
 -18  -2   9    2.88    0.71
 -18   2   9    3.62    0.75
 -18  -2 -10    1.07    0.62
  18  -2 -10    0.87    1.04
  18   2  10    1.09    0.91
  18  -2  10    0.92    0.95
 -18  -2 -10    1.75    0.94
  18   2 -10    1.21    0.85
  18   2  10    1.24    0.83
  18  -2  10    1.15    0.99
 -18  -2  10    0.84    0.70
 -18   2  10    0.22    0.73
  18  -2 -11    3.51    0.87
  18  -2  11    3.37    0.85
  18   2 -11    3.42    0.85
  18  -2  11    3.77    1.00
  18   2  11    2.49    0.80
  18  -2  11    4.51    1.03
  18  -2 -11    3.91    1.04
  18   2  11    5.01    0.96
  18  -2  12    6.15    0.74
  18  -2 -12    7.72    0.86
  18   2  12    6.30    0.98
  18  -2 -12    9.20    1.07
  18  -2  12    8.15    1.05
  18   2  12    7.74    0.83
  18   2 -12    7.26    0.88
  18   2  13   -0.02    0.91
  18  -2 -13    0.82    0.99
  18   2 -13   -0.06    0.79
  18   2  13    1.01    0.72
  18  -2  13   -0.97    0.96
  18   2  14    1.27    0.88
  18  -2 -14    3.20    0.98
  18   2 -14    1.03    0.76
  18  -2  14    1.08    0.94
 -18  -2 -14    1.98    0.83
  18   2  15    1.16    0.88
  18  -2 -15   -0.65    0.93
  18   2 -15    1.71    0.72
 -18  -2 -15    0.26    0.77
 -18   2 -15    0.81    0.66
 -18  -2 -15    0.81    0.77
  18  -2 -16    1.51    0.89
  18   2  16    0.31    0.85
  18   2 -16    1.41    0.68
 -18  -2 -16    2.22    0.77
 -18   2 -16    2.57    0.64
  18  -2  16    0.99    0.86
 -18  -2 -16    2.77    0.76
 -18  -2 -17    1.15    0.76
 -18   2 -17    2.26    0.60
  18  -2  17    2.80    0.86
 -18  -2 -17    2.61    0.72
  18   2  17    2.46    0.85
  18  -2 -17    2.55    0.86
 -18  -2 -18   -0.43    0.69
 -18   2 -18   -0.11    0.53
  18  -2  18    1.25    0.80
 -18  -2 -18   -0.31    0.68
  18   2  18   -0.08    0.80
  18  -2 -18    0.70    0.80
 -18   2 -19    1.58    0.49
 -18  -2 -19    2.31    0.66
  18  -2  19    3.03    0.76
 -18  -2 -19    1.72    0.66
  18   2  19    2.33    0.79
  18  -2 -19    2.15    0.76
 -18  -2 -20   -0.10    0.60
  18   2  20   -0.17    0.72
  18  -2 -20    0.61    0.66
  18  -2  20    0.40    0.70
 -18  -2 -20   -0.53    0.58
  18   2  21   -0.60    0.64
  18  -2 -21    1.54    0.59
  18  -2  21   -0.28    0.63
  18   2  22    0.64    0.57
  18  -2 -22    1.35    0.50
  18  -2  22    0.88    0.54
  19   2   0    1.20    0.90
  19  -2   0    1.88    0.96
  19  -2   0    2.08    1.06
 -19  -2   0    2.27    0.65
  19   2  -1    7.55    0.97
  19  -2  -1    6.22    0.97
  19  -2   1    5.02    0.99
  19   2   1    4.92    0.95
 -19  -2  -1    6.63    0.98
  19  -2  -1    6.83    1.13
  19  -2   1    7.02    1.08
 -19  -2  -1    4.42    0.68
 -19  -2   1    6.55    0.73
  19   2   2    6.54    0.98
  19  -2  -2    7.57    0.97
 -19  -2  -2    9.69    1.01
  19   2  -2    7.83    0.99
  19  -2   2    8.28    1.04
  19  -2  -2    8.62    1.15
 -19  -2  -2    7.01    0.74
 -19  -2   2    6.82    0.73
  19   2   3    5.38    0.72
 -19  -2  -3    6.41    0.72
 -19  -2   3    7.25    0.72
  19  -2   3    7.05    1.06
  19   2   3    6.66    0.97
  19  -2  -3    6.74    0.96
 -19  -2  -3    6.94    0.99
  19   2  -3    7.96    0.98
  19   2   3    6.89    0.92
  19   2   4   22.05    1.11
 -19  -2   4   25.08    1.08
 -19  -2  -4   25.33    1.09
 -19  -2  -4   27.67    1.31
  19  -2   4   22.76    1.35
  19  -2  -4   24.45    1.27
  19   2   4   25.19    1.29
  19   2   4   28.41    1.24
  19   2   5    1.52    0.76
 -19  -2  -5    1.09    0.66
 -19  -2   5    1.09    0.64
 -19  -2   5    1.24    0.70
 -19   2   5    1.08    0.77
  19   2   5    1.97    0.89
  19  -2   5    2.08    1.01
  19  -2  -5    1.04    0.81
 -19  -2  -5    1.72    0.94
  19   2   5    1.66    0.88
  19  -2  -6   38.28    1.63
  19   2   6   30.17    1.41
 -19  -2   6   34.92    1.32
 -19  -2  -6   40.90    1.54
  19  -2  -6   33.08    1.44
  19   2   6   34.67    1.50
 -19  -2   6   33.29    1.33
 -19   2   6   35.63    1.38
  19   2   6   39.89    1.46
  19   2   7    0.33    0.80
  19  -2  -7    0.68    1.06
  19   2   7    1.83    0.87
  19   2   7    0.29    0.87
 -19  -2  -7    2.16    0.95
  19   2  -7    0.89    0.88
  19  -2  -7    0.78    0.69
  19  -2  -8    2.77    1.04
  19   2   8    0.97    0.83
 -19  -2  -8    1.38    0.93
  19   2  -8    1.04    0.84
  19   2   8    1.59    0.87
  19   2   8    0.93    0.89
 -19  -2  -9   11.67    1.05
  19   2  -9   11.83    1.00
  19  -2   9   10.31    1.08
  19   2   9   11.35    0.99
  19   2   9   11.95    0.99
  19  -2  -9   13.04    1.17
  19   2   9   11.13    0.99
  19  -2  10    8.27    0.92
  19   2 -10   11.17    0.95
  19  -2  10   10.22    1.05
  19   2  10    9.08    0.92
  19  -2  10    9.96    1.08
  19  -2 -10   10.30    1.11
  19   2  10    9.95    0.96
  19  -2 -11    0.93    0.83
  19  -2  11    1.03    0.78
  19   2 -11    0.88    0.79
  19   2  11   -0.36    0.77
  19  -2  11    0.32    0.94
  19  -2  11    2.73    1.00
  19   2  11   -0.64    0.83
  19  -2 -11    1.21    0.99
  19  -2 -12    6.55    0.82
  19   2  12    5.69    0.89
  19  -2 -12    8.87    1.04
  19   2  12    5.79    0.80
  19   2 -12    7.98    0.87
  19  -2  12    7.12    0.99
 -19  -2 -13    0.16    0.77
  19   2  13    0.69    0.81
  19  -2 -13    0.53    0.93
  19   2 -13   -0.86    0.77
  19   2  13    0.02    0.68
  19  -2  13   -0.43    0.95
 -19  -2 -14    3.49    0.79
  19   2  14    3.07    0.84
  19  -2 -14    3.24    0.92
  19   2 -14    4.02    0.76
  19  -2  14    3.74    0.92
 -19  -2 -14    3.38    0.77
 -19  -2 -15    2.32    0.75
 -19   2 -15    1.80    0.63
  19  -2 -15    3.25    0.88
  19   2  15    2.55    0.82
  19   2 -15    2.76    0.70
  19  -2  15    3.98    0.88
 -19  -2 -15    3.14    0.73
 -19  -2 -16    0.93    0.70
 -19   2 -16    1.39    0.57
  19   2  16    2.34    0.79
  19  -2 -16    2.04    0.83
  19   2 -16    1.77    0.63
  19  -2  16    1.88    0.84
 -19  -2 -16    2.48    0.71
 -19  -2 -17    9.50    0.78
 -19   2 -17    8.18    0.63
  19  -2 -17    9.15    0.86
  19   2  17    8.81    0.84
 -19  -2 -17    8.08    0.73
  19  -2  17    9.97    0.89
 -19   2 -18    2.11    0.48
 -19  -2 -18    2.40    0.64
  19   2  18    3.74    0.74
  19  -2 -18    2.75    0.73
 -19  -2 -18    2.24    0.62
  19  -2  18    2.89    0.75
 -19  -2 -19    0.84    0.58
  19   2  19    0.37    0.67
  19  -2 -19    1.09    0.64
  19  -2  19    0.78    0.69
 -19  -2 -19    1.46    0.56
 -19  -2 -20    0.94    0.52
  19   2  20    1.31    0.60
  19  -2 -20    0.03    0.56
 -19  -2 -20    1.01    0.49
  19  -2  20    0.69    0.62
 -19  -2 -21   -0.23    0.45
  19   2  21    0.36    0.51
  19  -2  21    0.73    0.53
  19   2  21    0.20    0.50
 -19  -2 -22    0.48    0.35
  20   2   0    0.24    0.89
  20  -2   0   -1.98    0.95
 -20  -2   0   -0.61    0.90
  20  -2   0   -0.05    1.02
  20   2   1    1.29    0.92
  20  -2   1    0.06    0.93
  20  -2  -1    0.97    0.91
  20   2  -1    1.72    0.89
 -20  -2  -1    1.07    0.91
  20  -2  -1    2.38    1.07
  20  -2   1    1.14    1.08
  20   2  -2   -0.07    0.91
  20   2   2    2.38    0.92
  20  -2   2    0.84    0.94
  20  -2  -2    1.40    0.88
 -20  -2  -2    2.12    0.92
  20  -2   2    2.26    1.07
  20   2  -3   33.43    1.49
  20   2   3   33.96    1.50
  20  -2   3   34.59    1.54
 -20  -2  -3   37.65    1.46
  20   2   4    4.45    0.92
  20  -2   4    4.67    1.00
  20  -2  -4    4.54    0.90
 -20  -2  -4    4.25    0.94
  20   2   4    4.26    0.88
  20  -2   5   17.86    1.20
  20  -2  -5   15.74    1.03
  20   2   5   14.60    1.10
 -20  -2  -5   17.64    1.14
  20   2   5   17.14    1.04
  20   2   6    8.13    0.92
  20   2   6    9.05    0.97
 -20  -2  -6    9.78    0.99
  20  -2  -6    8.22    0.86
  20   2   7    3.69    0.70
 -20  -2  -7    5.02    0.93
  20   2  -7    4.69    0.91
  20   2   7    2.83    0.88
  20   2   7    5.58    0.88
 -20  -2  -8   21.63    1.13
  20   2  -8   20.19    1.14
  20   2   8   17.48    1.12
  20   2   8   20.17    1.07
  20   2   8   15.89    0.99
  20  -2   9   11.67    0.97
  20   2  -9   14.11    0.99
  20  -2   9   12.59    1.10
  20   2   9   10.14    0.95
  20   2   9   14.07    0.99
  20   2   9    9.40    0.89
  20  -2 -10   11.44    0.96
  20  -2  10   11.95    0.92
  20   2 -10   12.73    0.93
  20  -2  10   12.02    1.05
  20   2  10   11.75    0.91
  20   2  10   11.99    0.97
  20  -2 -10   10.94    1.08
  20   2  10   11.24    0.91
  20  -2 -11    2.26    0.78
  20   2  11    1.74    0.76
  20  -2 -11    2.13    0.93
  20   2  11    2.66    0.77
  20   2 -11    0.25    0.76
  20   2  11    2.74    0.83
  20  -2  11    3.26    0.94
  20  -2 -12    0.71    0.70
 -20  -2 -12    2.46    0.76
  20  -2 -12    1.28    0.90
  20   2  12    1.04    0.76
  20   2  12    1.15    0.70
  20   2 -12    1.09    0.75
  20   2  12    0.51    0.80
  20  -2  12    3.21    0.92
 -20  -2 -13   11.61    0.89
  20  -2 -13   12.20    1.01
  20   2  13   11.33    0.89
  20   2 -13   12.74    0.88
  20   2  13    9.92    0.78
  20   2  13   14.79    0.92
  20  -2  13   14.75    1.01
 -20   2 -14    3.52    0.62
 -20  -2 -14    6.22    0.75
  20  -2 -14    3.43    0.85
  20   2  14    4.42    0.77
  20   2 -14    5.34    0.71
  20  -2  14    5.28    0.89
  20   2  14    5.49    0.79
 -20  -2 -14    4.85    0.72
 -20  -2 -15   -0.14    0.67
 -20   2 -15    0.86    0.54
  20   2  15   -0.51    0.71
  20  -2 -15    1.21    0.79
  20   2 -15    0.49    0.62
  20   2  15    0.05    0.72
 -20  -2 -15    0.40    0.65
  20  -2  15    1.06    0.80
 -20  -2 -16    7.15    0.71
 -20   2 -16    5.79    0.56
  20   2  16    5.46    0.74
  20  -2 -16    6.52    0.79
  20   2  16    7.97    0.74
  20  -2  16    7.13    0.83
 -20  -2 -16    6.48    0.67
 -20  -2 -17    5.46    0.63
 -20   2 -17    4.00    0.48
  20   2  17    3.87    0.70
  20   2  17    5.82    0.67
 -20  -2 -17    5.18    0.61
  20  -2  17    4.54    0.75
 -20  -2 -18   19.71    0.86
  20   2  18   16.85    0.88
 -20  -2 -18   17.98    0.81
  20   2  18   21.02    0.87
  20  -2  18   20.97    0.93
 -20  -2 -19    2.91    0.49
  20   2  19    2.46    0.55
  20  -2  19    3.26    0.62
  20   2  19    3.01    0.54
 -20  -2 -19    2.40    0.46
 -20  -2 -20    0.40    0.40
  20   2  20    0.28    0.44
  20  -2  20    1.26    0.51
 -20  -2 -21    0.13    0.33
  21  -2   0    1.51    0.88
  21   2   0    1.09    0.88
 -21  -2   0    0.73    0.89
  21  -2   1    6.17    1.06
  21   2   1    5.10    0.93
  21   2  -1    7.19    0.93
  21  -2  -1    4.15    0.90
  21  -2   1    5.69    0.94
 -21  -2  -1    6.15    0.93
 -21  -2   1    4.98    0.91
  21  -2   2    4.98    1.05
  21   2   2    3.10    0.89
  21  -2   2    4.38    0.94
 -21  -2  -2    4.85    0.91
 -21  -2   2    3.59    0.91
  21  -2  -2    4.38    0.90
  21   2  -2    4.79    0.90
  21  -2   3    6.87    1.08
  21   2   3    7.70    0.95
  21  -2  -3    4.67    0.89
  21  -2   3    5.15    0.98
  21   2  -3    6.72    0.91
 -21  -2  -3    7.07    0.92
  21   2   4    4.80    0.92
  21  -2   4    3.97    0.93
 -21  -2  -4    5.74    0.91
  21  -2  -4    5.19    0.87
  21   2   5    7.17    0.87
  21  -2   5    5.02    0.96
  21  -2  -5    5.15    0.84
 -21  -2  -5    7.43    0.91
  21   2   5    6.10    0.92
  21   2   6    3.92    0.83
 -21  -2  -6    4.73    0.89
  21   2  -6    2.91    0.88
  21   2   6    2.84    0.87
  21   2   7    0.94    0.80
 -21  -2  -7    0.72    0.84
  21   2  -7    1.05    0.83
  21   2   7    0.83    0.83
  21   2   8    0.17    0.79
  21  -2   8    0.98    0.82
  21  -2  -8    0.84    0.87
  21   2  -8    0.79    0.80
  21   2   8    0.52    0.80
  21   2   9    3.01    0.80
  21  -2  -9    2.18    0.85
  21  -2   9    1.01    0.78
  21  -2   9    1.17    0.87
  21   2  -9    1.97    0.78
  21   2   9    2.13    0.77
  21   2  10   -0.73    0.77
  21   2 -10    1.10    0.74
  21   2  10    0.94    0.73
  21  -2 -10    0.25    0.75
  21  -2  10    0.94    0.72
 -21  -2 -11    0.75    0.69
  21   2  11    0.44    0.74
  21   2  11    0.18    0.69
  21   2 -11    0.49    0.73
  21  -2 -11    0.05    0.69
 -21  -2 -12    1.04    0.69
  21   2  12    1.17    0.74
  21  -2  12    0.78    0.84
  21   2  12    0.40    0.62
  21   2 -12    0.87    0.69
  21  -2 -12    1.25    0.63
  21   2 -13    1.80    0.65
 -21   2 -13    0.77    0.55
 -21  -2 -13    3.36    0.67
  21  -2  13    2.55    0.82
  21   2  13    1.60    0.70
 -21  -2 -13    2.10    0.65
  21   2 -14    3.68    0.61
 -21  -2 -14    3.33    0.64
 -21   2 -14    1.95    0.52
 -21  -2 -14    3.27    0.63
  21  -2  14    2.86    0.78
  21   2  14    3.41    0.71
 -21  -2 -15    3.18    0.61
 -21   2 -15    2.68    0.48
  21   2  15    1.68    0.64
 -21  -2 -15    2.75    0.58
  21  -2  15    1.53    0.74
 -21  -2 -16    5.63    0.58
 -21   2 -16    2.90    0.43
  21   2  16    2.77    0.57
 -21  -2 -16    3.26    0.55
  21   2  16    5.20    0.61
  21  -2  16    5.98    0.71
 -21  -2 -17    1.12    0.49
  21   2  17    0.28    0.49
 -21  -2 -17   -0.03    0.46
  21   2  17   -0.56    0.53
  21  -2  17    0.39    0.60
 -21  -2 -18    1.23    0.44
  21   2  18    0.62    0.38
  21  -2  18    0.95    0.56
 -21  -2 -19    1.96    0.36
  22   2   0    0.02    0.81
  22  -2   0   -0.37    0.83
 -22  -2   0    0.14    0.80
  22   2   1    1.05    0.84
  22   2  -1    0.02    0.82
  22  -2   1    0.41    0.84
  22  -2  -1    0.39    0.82
 -22  -2   1   -0.04    0.80
 -22  -2  -1    0.94    0.82
  22   2   2    2.14    0.86
  22   2  -2    3.14    0.85
  22  -2   2    2.77    0.85
  22  -2  -2    2.34    0.81
 -22  -2  -2    1.46    0.83
 -22  -2   2    2.62    0.84
  22  -2   3    0.38    0.94
  22  -2   3    1.13    0.84
  22  -2  -3    0.53    0.76
 -22  -2  -3    0.41    0.83
 -22  -2   3    0.82    0.82
  22   2   3    0.91    0.85
  22  -2   4    0.46    0.92
  22  -2   4    1.33    0.84
  22  -2  -4    0.78    0.74
 -22  -2  -4    1.51    0.81
 -22  -2   4    0.69    0.82
  22   2   4   -0.44    0.84
  22  -2   5    0.76    0.95
  22  -2   5    1.58    0.87
 -22  -2  -5   -0.20    0.80
  22   2   5    0.67    0.81
  22  -2  -6    1.51    0.85
  22  -2   6    1.28    0.82
  22  -2   6    1.56    0.86
  22   2  -6    1.89    0.79
 -22  -2  -6    1.91    0.80
  22   2   6    2.21    0.81
  22  -2  -7    2.94    0.85
  22  -2   7    2.05    0.79
  22   2  -7    1.22    0.76
  22   2   7    3.17    0.79
  22  -2  -8    2.44    0.79
  22  -2   8    1.24    0.74
  22   2  -8    2.19    0.73
  22   2   8    2.09    0.76
  22   2   9    1.52    0.70
  22   2  -9    1.11    0.72
  22   2   9    2.35    0.73
  22  -2   9    1.16    0.69
  22  -2  -9    1.11    0.73
  22   2  10    1.35    0.68
  22   2  10    1.20    0.65
  22   2 -10    1.41    0.69
  22  -2 -10    1.54    0.66
 -22  -2 -10    1.89    0.64
  22   2  11   -0.36    0.65
  22   2 -11    0.53    0.63
  22   2  11   -0.12    0.59
  22  -2 -11   -0.44    0.58
 -22  -2 -11    0.15    0.61
  22   2  12    1.86    0.54
  22   2 -12    2.04    0.61
 -22  -2 -12    2.64    0.60
  22   2  12    2.53    0.64
 -22   2 -12    2.09    0.52
 -22  -2 -12    3.34    0.63
  22   2 -13   -0.22    0.54
  22  -2  13    1.82    0.74
 -22  -2 -13   -0.44    0.56
  22   2  13    1.50    0.58
 -22  -2 -13    0.63    0.57
 -22   2 -13    0.86    0.47
  22  -2  14    0.18    0.67
 -22  -2 -14    0.76    0.50
 -22  -2 -14    0.40    0.53
 -22   2 -14    0.43    0.41
  22  -2  15    2.70    0.64
 -22  -2 -15    2.36    0.47
 -22  -2 -15    1.49    0.48
 -22   2 -15    1.32    0.35
  22  -2  16    3.39    0.58
 -22  -2 -16    1.77    0.44
  22  -2  17    2.71    0.49
 -22  -2 -17    1.97    0.37
  23  -2   0    8.47    0.86
  23   2   0   10.15    0.91
  23  -2   0    9.26    0.93
  23   2  -1    3.99    0.82
  23  -2   1    4.28    0.82
  23  -2  -1    2.27    0.74
 -23  -2  -1    5.01    0.78
 -23  -2   1    4.18    0.78
  23   2   1    4.19    0.82
  23  -2  -1    4.16    0.85
  23   2  -2    1.97    0.79
  23  -2   2    1.39    0.78
  23  -2  -2    1.99    0.71
 -23  -2  -2    1.76    0.77
 -23  -2   2    1.85    0.76
  23   2   2    1.63    0.80
  23  -2  -2    3.34    0.83
  23  -2   3    1.15    0.79
  23  -2  -3    1.34    0.70
 -23  -2  -3    1.23    0.75
 -23  -2   3    2.35    0.75
  23   2   3    2.03    0.80
  23  -2   3    1.65    0.82
  23  -2  -3    0.45    0.81
  23  -2   4    6.59    0.83
 -23  -2  -4    8.29    0.81
  23   2   4    6.81    0.86
  23  -2  -4    7.55    0.88
  23  -2   4    6.36    0.84
 -23  -2   4    8.40    0.81
  23  -2   5    6.80    0.93
  23  -2  -5    4.40    0.81
  23  -2   5    5.47    0.80
  23  -2   5    4.52    0.82
 -23  -2  -5    6.16    0.76
  23   2   5    3.82    0.77
 -23  -2   5    6.12    0.77
  23  -2   6   -0.01    0.84
  23   2  -6    0.24    0.70
  23   2   6    1.72    0.72
 -23  -2   6   -0.24    0.72
  23  -2  -6    1.14    0.75
  23  -2   6    0.54    0.72
  23   2  -7    1.59    0.71
  23   2   7    2.64    0.68
 -23  -2   7    2.51    0.72
  23  -2   7    1.73    0.69
  23  -2  -7    2.70    0.74
  23   2  -8    2.88    0.67
  23   2   8    2.27    0.66
 -23  -2   8    2.22    0.69
  23  -2   8    1.01    0.66
  23  -2  -8    2.64    0.69
  23   2  -9    2.26    0.63
  23   2   9    2.68    0.63
  23  -2  -9    3.12    0.62
 -23  -2  -9    2.68    0.59
  23   2 -10    0.99    0.59
  23   2  10    0.76    0.56
  23  -2 -10   -0.28    0.54
 -23  -2 -10    1.82    0.56
  23   2 -11    1.19    0.55
  23   2  11    1.09    0.49
 -23  -2 -11    1.44    0.53
 -23   2 -11    0.60    0.45
 -23  -2 -11    2.66    0.53
  23   2 -12    3.48    0.51
 -23  -2 -12    2.76    0.50
 -23  -2 -12    4.31    0.52
 -23   2 -12    2.58    0.42
  23  -2  13    0.98    0.60
 -23  -2 -13    1.25    0.42
 -23  -2 -13    1.80    0.46
 -23   2 -13    1.07    0.34
  23  -2  14    2.11    0.57
 -23  -2 -14    1.21    0.41
  23  -2  15    7.27    0.53
 -23  -2 -15    4.91    0.39
  24  -2   0    0.59    0.64
 -24  -2   0    0.65    0.66
  24   2   0   -0.51    0.71
  24  -2   0    1.10    0.72
  24  -2   1    2.41    0.68
  24  -2  -1    3.29    0.64
 -24  -2  -1    2.12    0.67
 -24  -2   1    2.58    0.66
  24   2   1    3.37    0.73
  24   2  -1    2.96    0.72
  24  -2  -1    2.87    0.74
  24  -2   2    0.20    0.65
 -24  -2  -2    1.10    0.64
 -24  -2   2    0.20    0.66
  24   2   2    0.97    0.68
  24   2  -2    0.30    0.68
  24  -2  -2    0.42    0.72
 -24  -2  -3    0.55    0.64
 -24  -2   3   -0.35    0.66
  24   2   3    1.21    0.68
  24  -2  -3   -0.17    0.70
  24  -2   3   -0.09    0.70
 -24  -2   4    0.92    0.65
  24   2   4   -0.27    0.66
  24  -2  -4   -0.25    0.70
  24  -2   4    0.42    0.66
  24   2   5    0.06    0.63
 -24  -2   5    0.36    0.63
  24   2  -5   -0.51    0.66
  24  -2  -5    0.02    0.66
  24  -2   5    0.65    0.64
  24   2  -6    0.41    0.63
  24   2   6   -0.01    0.61
 -24  -2   6   -0.58    0.61
  24  -2  -6   -0.26    0.63
  24  -2   6   -0.20    0.62
  24   2   7    0.59    0.58
 -24  -2   7    0.52    0.59
  24   2  -7   -0.38    0.60
  24  -2   7   -0.07    0.57
  24  -2  -7    1.04    0.60
 -24  -2  -7    0.62    0.49
  24   2   8    0.55    0.54
 -24  -2   8    0.14    0.57
  24   2  -8    1.00    0.57
  24  -2  -8   -0.48    0.54
 -24  -2  -8    0.61    0.48
 -24  -2  -9    0.82    0.46
  24   2   9    0.45    0.48
 -24  -2   9   -0.61    0.55
  24   2  -9    0.11    0.50
  24  -2  -9    0.11    0.46
 -24  -2  -9    0.02    0.44
 -24  -2  10    0.99    0.51
  24   2 -10    0.30    0.47
 -24  -2 -10    0.52    0.41
 -24  -2 -10    0.66    0.43
 -24   2 -10    0.75    0.36
 -24  -2 -11    0.07    0.38
 -24  -2  11    0.75    0.47
  24   2 -11    0.32    0.38
 -24  -2 -12    0.00    0.33
 -24  -2  12   -0.14    0.43
 -24  -2  13    0.75    0.36
  25  -2   0    0.48    0.59
 -25  -2   0    0.56    0.52
  25   2   0    0.33    0.57
  25  -2  -1    1.11    0.59
 -25  -2   1   -0.11    0.53
  25   2   1    0.68    0.57
  25   2  -1   -0.81    0.57
 -25  -2  -1    1.18    0.53
  25  -2  -2    0.92    0.58
  25   2   2    0.99    0.56
  25   2  -2    0.32    0.56
 -25  -2   2    0.08    0.52
  25  -2  -3    0.50    0.57
  25  -2   3    0.84    0.57
 -25  -2   3    0.96    0.53
  25   2   3    1.59    0.58
  25  -2  -4    0.90    0.56
  25  -2   4    0.31    0.53
 -25  -2   4    0.85    0.52
  25   2   4    0.24    0.53
 -25  -2  -5    0.98    0.35
  25  -2   5    0.44    0.51
  25  -2  -5    0.03    0.50
 -25  -2   5    0.86    0.50
  25   2  -5    0.07    0.53
  25   2   5   -0.07    0.51
 -25  -2  -6    0.46    0.34
 -25  -2   6    0.26    0.48
  25   2   6    1.57    0.47
  25   2  -6    1.64    0.49
  25  -2  -6   -0.05    0.46
  25  -2   6    0.56    0.46
  25   2   7    0.01    0.41
 -25  -2   7   -0.19    0.44
  25   2  -7   -0.01    0.44
  25   2  -8    0.83    0.40
 -25  -2   8    2.04    0.43
 -25  -2   9    1.63    0.38
  26   2   0    0.94    0.42
  26  -2   0    1.22    0.41
  26   2   1    0.45    0.41
  26   2  -1    0.31    0.41
  26   2   2    0.09    0.38
   0  -3   0 1297.01   35.17
   0  -3  -1    0.54    0.31
   0  -3   1    0.41    0.34
   0   3   1    0.62    0.22
   0  -3  -1    0.95    0.32
   0  -3   2  261.89    6.93
   0  -3  -2  246.80    6.93
   0  -3  -3    0.12    0.31
   0  -3  -4  366.42    9.56
   0  -3  -4  367.91    9.55
   0   3  -4  337.59    9.52
   0  -3  -5    0.79    0.38
   0  -3  -6  272.47    7.46
   0  -3  -7    0.27    0.37
   0  -3  -8  686.20   18.67
   0  -3  -9    0.35    0.41
   0  -3 -10  180.02    4.99
   0  -3  11   -0.11    0.74
   0  -3  12  599.53   16.43
   0  -3  13    0.74    0.77
   0  -3 -13    0.58    0.68
   0  -3 -13   -0.12    0.62
   0  -3  14   96.10    2.89
   0  -3 -14   94.57    2.84
   0  -3 -14   95.13    2.83
   0  -3 -15    0.16    0.50
   0  -3  15    0.59    0.85
   0  -3 -15    0.27    0.68
   0  -3 -16  536.95   14.87
   0  -3  16  545.79   14.93
   0  -3 -16  545.95   14.91
   0  -3 -17    0.64    0.75
   0  -3 -17   -0.59    0.56
   0   3 -17   -0.05    0.57
   0  -3 -18   22.07    1.10
   0   3 -18   20.75    0.95
   0  -3 -18   20.03    0.94
   0  -3 -19   -0.33    0.79
   0  -3 -19    0.32    0.61
   0   3 -19   -0.47    0.61
   0  -3 -20  136.74    3.94
   0   3 -20  128.94    3.85
   0  -3 -20  132.63    3.85
   0  -3 -21    0.32    0.84
   0  -3 -21   -0.48    0.61
   0  -3 -21    0.44    0.65
   0   3 -21   -0.06    0.65
   0  -3 -22   88.22    2.66
   0  -3 -22   79.33    2.52
   0   3 -22   81.55    2.54
   0  -3 -22   83.68    2.54
   0  -3 -23   -0.20    0.87
   0  -3 -23    1.12    0.62
   0   3 -23   -0.11    0.65
   0  -3 -23    0.40    0.66
   0  -3 -24   30.92    1.24
   0   3 -24   30.56    1.23
   0  -3 -25   -1.04    0.82
   0  -3 -25    0.39    0.63
   0   3 -25   -0.14    0.63
   0   3 -26   73.07    2.33
   0  -3 -26   75.39    2.34
   0   3 -27   -0.24    0.55
   0  -3  27   -0.48    0.80
   0   3 -28   29.04    1.05
   0  -3  28   29.81    1.21
   0  -3  29    0.93    0.62
   0  -3  30    2.93    0.55
   0  -3  31    0.30    0.37
   1  -3   0   29.15    0.92
  -1  -3   0   31.65    0.97
  -1  -3   0   30.99    0.96
   1   3   0   32.32    0.90
  -1  -3  -1  107.15    2.38
   1   3   1  108.28    2.34
  -1  -3   1  106.83    2.37
   1  -3  -1  101.43    2.34
   1  -3  -2   68.41    1.87
  -1  -3  -2   69.36    1.90
   1  -3  -2   62.78    1.85
  -1  -3   2   69.55    1.90
  -1  -3   3   25.79    0.85
  -1  -3  -3   26.57    0.83
   1  -3  -3   24.91    0.78
   1  -3  -4   78.61    1.67
  -1  -3   4   78.39    1.72
   1  -3  -4   80.34    1.68
  -1  -3  -4   79.14    1.71
   1   3  -4   78.54    1.65
   1  -3  -5  200.29    5.32
  -1  -3  -5  195.05    5.33
   1   3  -5  188.75    5.30
   1  -3  -6   42.38    1.25
  -1  -3  -6   41.71    1.27
   1  -3  -7   14.23    0.57
  -1  -3  -7   13.82    0.59
   1  -3  -8   10.76    0.51
  -1  -3  -8   10.00    0.55
   1  -3  -9    2.90    0.42
  -1  -3  -9    3.00    0.43
  -1  -3 -10   97.59    2.78
  -1  -3 -11   46.15    1.39
  -1  -3  11   42.10    1.53
   1  -3  11   43.16    1.55
  -1  -3 -12   62.75    1.87
   1  -3  12   64.34    2.03
  -1  -3  12   60.00    2.02
  -1  -3 -13  202.07    5.36
  -1  -3  13  180.78    5.43
  -1  -3 -13  187.78    5.40
   1  -3  13  191.23    5.44
   1  -3 -13  192.76    5.40
  -1  -3 -13  192.50    5.40
   1  -3  14    8.23    0.90
  -1  -3 -14    7.54    0.78
  -1  -3  14    8.24    0.90
  -1  -3 -14    7.56    0.71
   1  -3 -14    8.21    0.73
  -1  -3 -15  150.61    4.32
   1  -3 -15  149.35    4.31
  -1  -3  15  152.01    4.41
   1  -3  15  155.87    4.43
  -1  -3 -15  142.49    4.38
   1  -3 -15  161.58    4.39
  -1  -3 -15  158.99    4.39
  -1  -3 -16   37.37    1.29
   1  -3 -16   36.29    1.27
  -1   3 -16   34.29    1.29
  -1  -3  16   35.54    1.48
  -1  -3 -16   34.82    1.39
   1  -3 -16   40.04    1.41
  -1  -3 -16   38.89    1.41
   1   3 -17   20.50    0.92
  -1  -3 -17   19.34    0.90
  -1   3 -17   20.63    0.92
   1  -3 -17   19.83    0.90
  -1  -3  17   18.70    1.15
   1  -3 -17   20.33    1.05
  -1  -3 -17   20.77    1.06
   1  -3 -18    3.50    0.80
  -1  -3 -18    4.08    0.84
   1  -3 -18    4.31    0.63
   1   3 -18    3.01    0.63
  -1  -3 -18    4.16    0.63
  -1   3 -18    3.22    0.64
   1  -3 -19    3.49    0.82
  -1  -3 -19    4.17    0.82
  -1  -3 -19    3.25    0.63
   1   3 -19    4.14    0.66
  -1  -3 -19    3.49    0.66
  -1   3 -19    3.24    0.66
   1  -3 -19    3.28    0.65
  -1  -3 -20   23.95    1.18
  -1  -3 -20   20.49    1.00
   1  -3 -20   22.84    1.04
  -1   3 -20   23.31    1.04
  -1  -3 -20   22.82    1.03
   1   3 -20   22.67    1.04
   1  -3 -21   34.82    1.37
  -1  -3 -21   31.96    1.35
  -1  -3 -21   26.19    1.17
  -1   3 -21   28.38    1.21
   1  -3 -21   30.76    1.21
   1   3 -21   30.39    1.21
  -1  -3 -21   30.96    1.22
   1  -3 -22   37.65    1.48
  -1  -3 -22   36.18    1.42
   1  -3 -22   30.56    1.26
  -1  -3 -22   30.31    1.26
   1   3 -22   31.95    1.29
  -1   3 -22   33.20    1.30
   1  -3 -22   36.25    1.31
  -1  -3 -22   35.22    1.30
   1  -3 -23   49.26    1.67
  -1  -3 -23   48.95    1.66
   1  -3 -23   38.23    1.47
  -1  -3 -23   36.80    1.47
   1  -3 -23   44.70    1.52
   1   3 -23   42.19    1.51
  -1  -3 -23   42.20    1.51
  -1   3 -23   42.78    1.51
  -1  -3 -24    4.92    0.90
   1  -3 -24    4.69    0.89
  -1  -3 -24    4.71    0.70
   1  -3 -24    4.92    0.72
   1   3 -24    4.91    0.70
  -1   3 -24    4.18    0.68
  -1  -3 -25   22.42    1.03
   1   3 -25   21.14    1.01
  -1   3 -25   22.62    1.02
   1  -3 -25   22.25    1.03
  -1  -3 -26    8.12    0.88
   1  -3 -26    6.70    0.67
  -1   3 -26    6.74    0.67
  -1  -3 -26    7.03    0.67
   1   3 -26    6.39    0.66
  -1   3 -27    4.63    0.59
   1   3 -27    3.17    0.59
  -1  -3  27    4.77    0.80
   1  -3  27    4.53    0.84
  -1   3 -28    4.51    0.54
  -1  -3  28    5.16    0.72
   1  -3  28    5.94    0.80
   1  -3  29    0.55    0.65
  -1  -3  29    0.87    0.59
   1  -3  30   -0.12    0.53
  -1  -3  30    0.34    0.48
   1  -3  31    1.81    0.43
  -2  -3   0    3.16    0.41
  -2  -3   0    3.05    0.38
   2   3   0    2.95    0.31
  -2  -3  -1   61.31    1.78
   2   3   1   64.26    1.74
  -2  -3   1   63.05    1.77
   2   3  -1   59.62    1.73
  -2  -3   2   13.62    0.57
  -2  -3  -2   13.16    0.55
   2  -3  -3   35.83    1.01
  -2  -3  -3   39.65    1.09
   2  -3  -3   33.39    0.98
  -2  -3   3   39.51    1.10
   2   3  -4   13.42    0.49
  -2  -3   4   13.85    0.58
   2  -3  -4   13.29    0.45
   2  -3  -4   13.72    0.48
  -2  -3  -4   14.18    0.56
   2  -3  -4   11.43    0.39
  -2  -3   4   13.48    0.42
   2   3  -4   11.90    0.41
  -2  -3   5   51.99    1.55
   2  -3  -5   52.49    1.49
  -2  -3  -5   50.97    1.52
   2   3  -5   52.47    1.49
  -2  -3   5   51.15    1.46
  -2   3   5   53.05    1.46
   2   3  -5   50.54    1.46
   2  -3  -5   52.89    1.45
   2  -3  -6   15.58    0.56
  -2  -3  -6   14.17    0.61
  -2  -3   6   14.47    0.54
  -2   3   6   15.90    0.54
   2  -3  -7    3.51    0.38
  -2  -3  -7    3.46    0.41
  -2   3   7    3.53    0.36
  -2  -3   7    2.67    0.35
   2  -3  -8   16.09    0.61
  -2  -3  -8   15.24    0.64
  -2  -3   8   14.61    0.60
  -2   3   8   16.89    0.61
  -2  -3  -9    8.54    0.51
  -2  -3   9    8.67    0.48
  -2   3   9    9.06    0.50
  -2  -3 -10   22.03    0.83
  -2  -3  10   22.61    0.79
  -2   3  10   23.78    0.82
  -2  -3  11   37.91    1.42
  -2  -3 -11   38.79    1.27
  -2  -3  11   40.08    1.24
  -2   3  11   41.22    1.25
  -2  -3 -12    0.28    0.67
  -2  -3  12    0.97    0.74
  -2  -3  12    1.01    0.45
  -2   3  12    1.30    0.49
  -2  -3 -12    0.70    0.48
   2  -3 -13   50.03    1.65
  -2  -3 -13   52.24    1.67
   2  -3  13   49.73    1.76
  -2  -3 -13   47.70    1.67
  -2  -3  13   48.05    1.72
  -2  -3  13   51.69    1.56
  -2   3  13   53.48    1.57
  -2  -3 -13   50.59    1.59
  -2  -3 -14    9.65    0.63
   2   3  14    9.56    0.76
   2  -3 -14   10.09    0.76
  -2  -3 -14   10.10    0.74
   2  -3  14    9.90    0.93
  -2  -3 -14    9.38    0.80
  -2  -3  14    8.88    0.90
  -2  -3  14    8.54    0.61
   2   3  15   64.32    2.12
   2  -3 -15   68.94    2.14
  -2  -3 -15   70.41    2.14
  -2  -3 -15   69.87    2.07
   2  -3 -15   67.68    2.06
  -2  -3  15   67.31    2.19
  -2  -3 -15   67.09    2.15
   2   3  16    3.88    0.68
  -2  -3 -16    3.64    0.58
   2  -3 -16    3.81    0.60
   2   3 -16    3.54    0.60
  -2  -3  16    3.98    0.87
  -2  -3 -16    4.30    0.79
  -2  -3 -16    3.35    0.73
   2  -3 -16    4.38    0.75
  -2  -3 -17   14.72    0.81
   2   3 -17   13.11    0.79
   2  -3 -17   15.30    0.80
  -2  -3  17   15.27    1.05
  -2  -3 -17   15.81    0.99
  -2  -3 -17   15.98    0.96
   2  -3 -17   14.98    0.97
  -2  -3 -18    5.98    0.81
   2  -3 -18    4.03    0.84
  -2  -3 -18    5.08    0.65
  -2  -3 -18    5.69    0.65
  -2   3 -18    4.80    0.67
   2  -3 -18    4.85    0.64
   2   3 -18    5.71    0.67
   2  -3 -19    1.63    0.80
  -2  -3 -19   -0.27    0.81
  -2  -3 -19    1.09    0.61
  -2  -3 -19    1.09    0.62
  -2   3 -19    1.27    0.63
   2  -3 -19    0.79    0.61
   2   3 -19    0.04    0.62
   2  -3 -20    8.24    0.94
  -2  -3 -20    8.98    0.92
  -2  -3 -20    7.80    0.71
  -2  -3 -20    8.25    0.75
   2  -3 -20    8.04    0.74
  -2   3 -20    8.17    0.74
   2   3 -20    6.76    0.74
   2  -3 -21   14.83    1.06
  -2  -3 -21   15.36    1.04
  -2  -3 -21   13.43    0.84
  -2   3 -21   13.60    0.87
   2  -3 -21   14.30    0.88
  -2  -3 -21   15.99    0.88
   2   3 -21   13.92    0.87
   2  -3 -22   22.72    1.17
  -2  -3 -22   21.85    1.15
  -2  -3 -22   17.30    0.93
   2  -3 -22   19.37    0.98
   2   3 -22   19.50    0.98
  -2  -3 -22   18.72    0.97
  -2   3 -22   17.79    0.95
   2  -3 -23    7.89    0.92
  -2  -3 -23    7.79    0.92
  -2  -3 -23    7.26    0.71
   2  -3 -23    5.78    0.68
   2   3 -23    8.08    0.76
   2  -3 -23    7.51    0.75
  -2   3 -23    7.45    0.74
  -2  -3 -23    6.67    0.73
   2   3 -24    8.12    0.75
  -2  -3 -24    8.48    0.74
   2  -3 -24    7.62    0.74
  -2   3 -24    6.69    0.72
   2  -3 -24   10.17    0.97
  -2  -3 -24    8.93    0.95
   2  -3 -25    1.46    0.63
   2   3 -25    2.13    0.64
  -2  -3 -25    1.20    0.62
  -2   3 -25    2.09    0.62
   2  -3 -25    1.40    0.85
  -2  -3 -25    1.09    0.80
   2   3 -26    2.74    0.62
   2  -3 -26    1.78    0.60
  -2  -3 -26    2.35    0.60
  -2   3 -26    1.23    0.60
  -2  -3  26    2.69    0.80
  -2  -3 -26    1.22    0.77
  -2  -3  27    1.36    0.72
  -2   3 -27    0.43    0.53
  -2  -3  28    1.47    0.63
   2  -3  28   -0.01    0.76
  -2   3 -28    0.86    0.49
   2  -3  29   -0.11    0.67
  -2  -3  29   -0.29    0.54
  -2   3 -29   -0.63    0.41
  -2  -3  30   -0.46    0.42
   2  -3  30   -0.29    0.58
   2  -3  31    1.36    0.44
   2  -3 -31    4.05    0.49
  -3  -3   0    8.43    0.50
   3   3   0    8.28    0.44
   3   3   1   35.02    0.81
  -3  -3   1   32.83    0.84
   3   3  -1   33.67    0.78
  -3  -3  -1   32.81    0.83
  -3  -3   2   12.19    0.56
  -3  -3  -2   12.36    0.56
  -3  -3   2   10.61    0.35
  -3  -3  -3    5.12    0.45
  -3  -3   3    4.69    0.46
   3   3  -3    5.44    0.37
  -3  -3   3    4.51    0.26
  -3   3   3    4.37    0.25
   3  -3  -4   28.88    0.87
   3  -3  -4   27.02    0.84
  -3  -3  -4   31.64    0.97
  -3  -3   4   32.44    0.98
   3   3  -4   32.52    0.92
  -3  -3   4   30.25    0.87
  -3   3   4   30.90    0.87
   3  -3  -5   21.35    0.66
  -3  -3   5   24.13    0.81
   3  -3  -5   22.07    0.70
  -3  -3  -5   22.97    0.78
   3   3  -5   22.85    0.75
   3   3  -5   21.49    0.69
   3  -3  -5   21.11    0.68
  -3  -3   5   22.46    0.70
  -3   3   5   23.78    0.70
   3  -3  -6    1.11    0.30
  -3  -3  -6    1.49    0.39
   3   3  -6    1.48    0.37
  -3  -3   6    0.83    0.46
   3   3  -6    0.97    0.31
   3  -3  -6    0.71    0.28
  -3   3   6    0.87    0.33
  -3  -3   6    0.73    0.31
   3  -3  -7   18.56    0.66
  -3  -3  -7   19.56    0.73
  -3   3   7   20.89    0.68
  -3  -3   7   19.81    0.68
   3  -3  -8    5.69    0.41
  -3  -3  -8    6.29    0.49
  -3  -3   8    5.79    0.42
  -3   3   8    6.62    0.44
  -3  -3  -9   20.67    0.82
  -3  -3   9   21.82    0.77
  -3   3   9   23.31    0.78
  -3  -3 -10    9.94    0.58
   3  -3  10    9.21    0.86
  -3  -3  10    9.91    0.54
  -3   3  10   10.69    0.55
  -3  -3 -11   20.98    0.83
  -3  -3  11   21.38    0.80
  -3   3  11   23.03    0.81
  -3  -3  11   19.93    1.02
   3  -3 -12    5.31    0.65
  -3  -3 -12    5.18    0.53
  -3  -3  12    6.32    0.52
  -3   3  12    6.62    0.52
  -3  -3 -12    5.08    0.71
  -3  -3  12    6.50    0.78
   3   3  13    9.75    0.78
  -3  -3 -13    9.87    0.62
   3  -3 -13   11.02    0.76
  -3  -3 -13    9.77    0.77
  -3  -3  13    8.64    0.86
  -3  -3 -13    9.18    0.83
  -3  -3  13   10.85    0.62
  -3   3  13   10.57    0.62
   3   3  14    3.61    0.70
  -3  -3 -14    4.05    0.70
   3  -3 -14    4.50    0.70
  -3  -3  14    4.90    0.82
  -3  -3 -14    4.32    0.73
  -3   3  14    4.50    0.54
  -3  -3  14    3.61    0.54
  -3  -3 -14    4.77    0.56
  -3  -3  15   12.67    0.70
  -3   3  15   13.08    0.69
  -3  -3 -15   11.36    0.70
   3   3  15   10.30    0.82
   3  -3 -15   12.66    0.86
  -3  -3 -15   11.63    0.83
   3  -3 -15   11.66    0.68
  -3  -3  15   12.00    0.95
  -3  -3 -15   11.55    0.91
  -3   3  16    8.37    0.63
  -3  -3  16    6.88    0.63
   3   3  16    7.43    0.78
   3  -3 -16    7.29    0.79
  -3  -3 -16    7.64    0.80
  -3  -3 -16    7.75    0.65
   3   3 -16    7.14    0.66
   3  -3 -16    7.06    0.62
  -3  -3 -16    6.80    0.85
  -3  -3  16    7.30    0.90
   3   3  17    0.48    0.71
  -3  -3 -17    1.74    0.76
   3  -3 -17    1.11    0.77
  -3  -3 -17    1.40    0.58
   3  -3 -17    2.02    0.58
   3   3 -17    0.62    0.59
  -3  -3 -17    1.66    0.78
  -3  -3  17    0.65    0.87
   3   3  18    0.88    0.70
  -3  -3 -18    0.23    0.74
   3  -3 -18    1.31    0.79
  -3  -3 -18   -0.15    0.58
   3  -3 -18   -0.64    0.61
   3   3 -18   -0.35    0.62
  -3  -3 -18    0.50    0.84
  -3  -3 -19    3.87    0.65
  -3  -3 -19    2.76    0.66
   3   3 -19    3.44    0.67
   3  -3 -19    3.57    0.65
   3   3  19    1.60    0.74
  -3  -3 -19    4.58    0.82
   3  -3 -19    3.70    0.85
  -3  -3 -20    2.62    0.63
  -3  -3 -20    2.56    0.66
  -3   3 -20    2.13    0.66
   3   3 -20    3.01    0.68
   3  -3 -20    2.85    0.66
   3   3  20    1.16    0.71
   3  -3 -20    1.72    0.85
  -3  -3 -20    1.92    0.82
  -3  -3 -21   11.36    0.80
   3   3 -21   13.59    0.85
   3  -3 -21   12.32    0.84
  -3  -3 -21   13.81    0.85
  -3   3 -21   12.10    0.83
   3   3  21   10.08    0.85
   3  -3 -21   14.80    1.05
  -3  -3 -21   13.46    0.97
   3  -3 -22    6.12    0.92
  -3  -3 -22    5.83    0.91
  -3  -3 -22    5.45    0.68
  -3  -3 -22    5.84    0.73
  -3   3 -22    5.55    0.73
   3  -3 -22    5.65    0.74
   3   3 -22    6.59    0.73
   3  -3 -23   10.80    1.02
  -3  -3 -23   10.21    0.95
  -3  -3 -23    8.80    0.74
   3  -3 -23    9.23    0.79
  -3  -3 -23    9.60    0.78
  -3   3 -23    9.82    0.77
   3   3 -23    9.85    0.78
  -3  -3 -24    1.47    0.65
  -3   3 -24    2.28    0.65
   3  -3 -24    2.26    0.67
   3   3 -24    2.33    0.65
   3  -3 -24    1.99    0.88
  -3  -3 -24    0.45    0.82
   3  -3 -25    2.37    0.64
   3   3 -25    1.57    0.63
  -3  -3 -25    1.68    0.62
  -3   3 -25    0.94    0.61
  -3  -3  25    2.32    0.79
   3  -3 -25    2.45    0.87
  -3  -3 -25    2.68    0.80
  -3  -3 -26    0.61    0.57
  -3   3 -26    0.47    0.56
  -3  -3  26   -0.12    0.73
  -3  -3 -26    1.17    0.77
  -3   3 -27   -0.34    0.52
  -3  -3  27   -0.35    0.67
  -3  -3 -27   -0.64    0.75
   3  -3  28    0.47    0.77
  -3  -3  28    0.58    0.60
  -3   3 -28    0.36    0.47
   3  -3  29   -0.12    0.67
  -3  -3  29    0.81    0.48
  -3   3 -29    1.41    0.39
   3  -3  30   -0.39    0.56
   3  -3  31   -0.30    0.44
   3  -3 -31    0.73    0.45
  -4  -3   0   35.73    1.11
   4   3   0   35.03    1.08
  -4  -3   1   14.68    0.65
  -4  -3   1   14.98    0.62
   4   3   1   15.58    0.61
   4   3  -1   14.86    0.58
  -4  -3  -1   13.98    0.61
  -4  -3   1   14.31    0.48
  -4   3   1   14.12    0.46
  -4  -3  -2    1.44    0.42
  -4  -3   2    1.41    0.43
  -4  -3   2    1.70    0.26
  -4   3   2    1.19    0.24
  -4  -3  -3   59.41    1.70
  -4  -3   3   58.47    1.70
  -4   3   3   56.13    1.62
  -4  -3   3   58.91    1.62
   4   3  -4   36.49    1.09
  -4  -3   4   36.13    1.14
  -4  -3  -4   35.66    1.13
  -4  -3   4   35.92    1.04
  -4   3   4   34.63    1.04
   4   3  -5   71.81    1.78
   4  -3  -5   61.65    1.69
   4  -3  -5   63.70    1.72
  -4  -3  -5   69.27    1.81
  -4  -3   5   70.57    1.82
   4   3  -5   68.92    1.74
  -4  -3   5   69.84    1.74
  -4   3   5   69.16    1.74
   4  -3  -5   68.42    1.73
  -4  -3   6   15.82    0.69
   4  -3  -6   15.32    0.54
  -4  -3  -6   15.58    0.66
   4   3  -6   15.91    0.62
  -4  -3   6   16.05    0.58
  -4   3   6   16.25    0.59
   4   3  -6   16.33    0.57
   4  -3  -6   16.54    0.56
   4  -3  -7   26.13    0.83
  -4  -3   7   28.93    0.96
  -4  -3  -7   25.13    0.92
   4   3  -7   27.70    0.90
  -4  -3   7   27.18    0.87
  -4   3   7   27.05    0.87
   4   3  -7   27.90    0.86
   4  -3  -7   27.42    0.85
   4  -3  -8   13.06    0.53
  -4  -3  -8   12.86    0.64
  -4  -3   8   14.28    0.57
  -4   3   8   14.42    0.58
  -4  -3  -9   29.06    1.01
  -4  -3   9   29.01    0.95
  -4   3   9   30.48    0.97
  -4  -3  10    2.76    0.72
   4  -3  10    2.22    0.77
  -4  -3 -10    2.85    0.48
  -4  -3  10    2.32    0.43
  -4   3  10    3.73    0.46
   4  -3  11   19.97    1.07
  -4  -3 -11   20.96    0.97
  -4  -3  11   20.99    1.01
  -4  -3  11   21.20    0.79
  -4   3  11   21.06    0.79
  -4  -3 -11   21.37    0.84
   4  -3 -12   20.25    0.94
  -4  -3 -12   22.22    0.95
   4  -3  12   20.35    1.10
  -4  -3 -12   20.45    0.99
  -4  -3  12   19.37    1.02
  -4  -3  12   22.25    0.82
  -4   3  12   21.54    0.82
  -4  -3 -12   21.47    0.85
  -4  -3 -13   31.10    1.13
   4   3  13   30.74    1.25
   4  -3 -13   32.61    1.24
  -4  -3 -13   32.65    1.22
  -4  -3 -13   31.45    1.25
  -4  -3  13   29.11    1.28
  -4  -3  13   34.78    1.11
  -4   3  13   34.58    1.11
  -4  -3  14    9.31    0.63
  -4   3  14    9.94    0.63
  -4  -3 -14    9.02    0.66
   4   3  14   10.02    0.82
   4  -3 -14   11.26    0.82
  -4  -3 -14   10.11    0.79
   4  -3 -14    9.84    0.63
  -4  -3  14   10.22    0.87
  -4  -3 -14    9.48    0.85
  -4  -3  15   24.67    0.94
  -4   3  15   24.86    0.94
  -4  -3 -15   22.02    0.96
   4   3  15   21.00    1.09
   4  -3 -15   22.65    1.07
  -4  -3 -15   25.82    1.09
   4  -3 -15   23.76    0.95
  -4  -3  15   22.80    1.14
  -4  -3 -15   23.10    1.12
  -4   3  16    5.06    0.61
  -4  -3  16    4.65    0.61
  -4  -3 -16    3.99    0.59
   4   3  16    3.70    0.78
  -4  -3 -16    5.30    0.77
   4  -3 -16    4.29    0.77
   4  -3 -16    4.61    0.61
   4   3 -16    5.02    0.61
  -4  -3 -16    4.32    0.82
  -4  -3  16    3.86    0.84
  -4  -3  17   15.22    0.81
  -4   3  17   17.10    0.80
  -4  -3 -17   14.69    0.83
   4   3  17   15.71    0.97
   4  -3 -17   16.82    1.01
  -4  -3 -17   18.59    1.01
   4  -3 -17   14.21    0.82
   4   3 -17   16.42    0.85
  -4  -3  17   16.40    1.05
  -4  -3 -17   17.76    1.05
  -4  -3  18    3.74    0.62
   4   3  18    3.21    0.76
  -4  -3 -18    3.73    0.81
   4  -3 -18    3.94    0.84
  -4  -3 -18    2.94    0.63
   4  -3 -18    2.78    0.62
   4   3 -18    3.61    0.65
  -4  -3 -18    4.76    0.86
  -4  -3  18    3.63    0.88
   4   3  19    9.00    0.85
   4  -3 -19    9.01    0.95
  -4  -3 -19    8.86    0.93
  -4  -3 -19    8.27    0.72
   4   3 -19    9.07    0.77
   4  -3 -19    8.94    0.73
  -4  -3 -19   10.18    0.96
  -4  -3 -20    1.10    0.64
   4  -3 -20    1.48    0.67
   4   3 -20    0.93    0.67
   4   3  20   -0.09    0.74
  -4  -3 -20    0.90    0.81
   4  -3 -20    1.05    0.84
  -4  -3 -21    6.53    0.72
  -4  -3 -21    6.41    0.74
  -4   3 -21    6.27    0.74
   4  -3 -21    7.71    0.75
   4   3 -21    6.70    0.76
   4   3  21    7.35    0.83
   4  -3 -21    7.67    0.97
  -4  -3 -21    8.61    0.92
  -4  -3 -22    0.95    0.62
   4  -3 -22    0.75    0.88
  -4  -3 -22    0.12    0.82
  -4  -3 -22    1.19    0.66
  -4   3 -22    0.76    0.65
   4  -3 -22    1.09    0.66
   4   3 -22    0.96    0.67
   4   3  22    1.73    0.75
  -4  -3  23    9.96    0.91
  -4  -3 -23    8.56    0.74
   4  -3 -23    9.18    0.77
   4   3 -23    8.77    0.77
  -4  -3 -23    9.21    0.77
  -4   3 -23    8.39    0.76
   4   3  23    8.25    0.83
   4  -3 -23   10.28    0.99
  -4  -3 -23    9.72    0.93
  -4  -3 -24    5.16    0.68
  -4   3 -24    3.94    0.67
  -4  -3  24    5.58    0.82
   4  -3 -24    4.57    0.93
  -4  -3 -24    4.64    0.85
  -4  -3 -25    2.98    0.62
  -4   3 -25    2.83    0.62
  -4  -3  25    2.73    0.75
  -4  -3 -25    2.63    0.80
  -4  -3 -26    1.24    0.55
  -4   3 -26    0.29    0.55
  -4  -3  26   -0.34    0.68
  -4  -3 -26    0.91    0.73
  -4   3 -27    0.08    0.51
  -4  -3  27   -0.25    0.60
   4  -3  27    0.95    0.83
  -4  -3 -27   -1.44    0.73
   4  -3  28    1.79    0.76
  -4   3 -28    1.52    0.46
   4  -3  29    0.51    0.66
  -4   3 -29    0.13    0.36
   4  -3  30    0.01    0.55
   4  -3 -30    1.27    0.56
   4  -3  31    0.14    0.41
   4  -3 -31    2.55    0.43
  -5  -3   0  326.86    9.05
   5   3   0  333.16    9.02
  -5  -3   1   39.42    1.25
   5   3   1   41.29    1.22
   5   3  -1   39.89    1.20
  -5  -3  -1   38.52    1.24
  -5  -3  -2   10.87    0.59
   5   3   2   11.24    0.55
  -5  -3   2   10.94    0.57
  -5  -3   2   11.34    0.45
  -5   3   2   10.39    0.43
  -5  -3  -3   76.95    2.14
  -5  -3   3   76.92    2.14
  -5  -3   3   73.80    2.07
  -5   3   3   71.87    2.07
  -5  -3  -4  175.93    4.83
  -5  -3   4  180.01    4.83
  -5  -3   4  175.84    4.77
  -5   3   4  166.95    4.77
   5   3  -4  177.42    4.80
  -5  -3   5  215.96    5.51
  -5   3   5  207.43    5.45
  -5  -3   5  216.73    5.45
   5  -3  -5  205.88    5.44
   5   3  -5  210.38    5.45
   5   3  -5  216.11    5.48
   5  -3  -5  194.59    5.41
  -5  -3   6   27.53    0.93
   5  -3  -6   23.89    0.76
  -5  -3  -6   24.58    0.90
   5  -3  -6   24.89    0.77
  -5   3   6   26.43    0.83
  -5  -3   6   28.41    0.84
   5   3  -6   26.89    0.82
   5  -3  -6   25.90    0.82
   5   3  -6   27.86    0.88
   5  -3  -7   20.69    0.69
  -5  -3   7   22.40    0.86
  -5  -3  -7   21.30    0.82
   5   3  -7   22.02    0.79
  -5  -3   7   24.07    0.76
  -5   3   7   22.99    0.77
   5   3  -7   22.86    0.75
   5  -3  -7   22.75    0.74
   5  -3  -8   13.42    0.51
  -5  -3   8   14.51    0.70
  -5  -3  -8   13.43    0.65
   5   3  -8   14.53    0.63
  -5  -3   8   14.45    0.59
  -5   3   8   13.95    0.59
   5   3  -8   14.54    0.60
   5  -3  -8   14.15    0.57
  -5  -3  -9   24.67    0.92
  -5  -3   9   26.10    0.86
  -5   3   9   24.67    0.86
   5   3  -9   26.13    0.86
   5  -3  -9   24.91    0.84
  -5  -3 -10   47.49    1.51
   5  -3  10   46.32    1.66
  -5  -3  10   48.25    1.63
  -5  -3  10   49.17    1.46
  -5   3  10   49.26    1.46
  -5  -3 -11   98.22    2.94
  -5  -3  11   98.24    3.00
  -5  -3  11  106.89    2.90
  -5   3  11  104.63    2.89
   5  -3 -11   97.07    2.98
  -5  -3 -12   78.88    2.40
   5  -3 -12   79.87    2.48
  -5  -3 -12   84.34    2.48
  -5  -3  12   78.36    2.48
  -5  -3 -12   77.39    2.48
  -5   3  12   82.63    2.37
  -5  -3  12   86.68    2.37
  -5  -3  13    8.39    0.76
   5  -3 -13    7.92    0.76
  -5  -3 -13    9.71    0.77
  -5  -3  13    7.81    0.83
  -5  -3 -13    7.97    0.81
  -5  -3  13    9.91    0.61
  -5   3  13    9.36    0.60
  -5  -3 -13    7.77    0.62
  -5  -3  14   22.62    0.88
  -5   3  14   22.07    0.88
  -5  -3 -14   19.51    0.89
   5   3  14   19.67    1.07
   5  -3 -14   22.41    1.04
  -5  -3 -14   24.54    1.04
   5  -3 -14   20.03    0.87
  -5  -3 -14   21.77    1.06
  -5  -3  14   21.27    1.09
  -5  -3  15   22.57    0.90
  -5   3  15   22.82    0.90
  -5  -3 -15   19.96    0.91
   5   3  15   19.54    1.08
   5  -3 -15   21.27    1.06
  -5  -3 -15   21.58    1.05
   5  -3 -15   20.11    0.90
   5   3 -15   21.93    0.92
  -5  -3  15   20.66    1.09
  -5  -3 -15   21.43    1.07
  -5  -3  16   29.99    1.07
  -5   3  16   28.69    1.06
  -5  -3 -16   26.68    1.09
   5   3  16   27.80    1.26
   5  -3 -16   29.59    1.26
  -5  -3 -16   29.42    1.20
   5  -3 -16   25.29    1.07
   5   3 -16   28.37    1.10
  -5  -3  16   29.17    1.25
  -5  -3 -16   28.38    1.26
  -5  -3  17   19.25    0.89
  -5   3  17   18.92    0.89
  -5  -3 -17   19.98    0.93
   5   3  17   17.73    1.07
   5  -3 -17   22.07    1.11
  -5  -3 -17   20.49    1.06
   5  -3 -17   18.57    0.90
   5   3 -17   18.55    0.92
  -5  -3  17   19.34    1.11
  -5  -3 -17   20.15    1.11
  -5  -3  18   29.77    1.15
  -5   3  18   30.05    1.15
  -5  -3 -18   28.85    1.17
   5   3  18   26.57    1.28
   5  -3 -18   30.83    1.35
  -5  -3 -18   32.81    1.33
   5  -3 -18   31.04    1.18
   5   3 -18   30.92    1.19
[truncated: 358,516 more chars]
